# Supplementary material for: Identification and characterization of transcribed enhancers during cerebellar development through enhancer RNA analysis
Source: BMC Genomics. 2023 Jun 26;24:351. doi: 10.1186/s12864-023-09368-4 (PMC10291752; doi:10.1186/s12864-023-09368-4)
Supplement: Supplementary file 7 — Supplementary Material 7 [file 12864_2023_9368_MOESM7_ESM.txt]

Chromosome	Start	End	Robust Cerebellar TE
chr1	13280041	13280442	chr1:13280041-13280442
chr1	36121706	36122045	chr1:36121706-36122045
chr1	38185497	38185850	chr1:38185497-38185850
chr1	38683050	38683425	chr1:38683050-38683425
chr1	39993426	39993836	chr1:39993426-39993836
chr1	42300400	42300833	chr1:42300400-42300833
chr1	42315358	42315524	chr1:42315358-42315524
chr1	42741035	42741478	chr1:42741035-42741478
chr1	42743063	42743202	chr1:42743063-42743202
chr1	42762629	42762812	chr1:42762629-42762812
chr1	46908932	46909493	chr1:46908932-46909493
chr1	53880234	53881148	chr1:53880234-53881148
chr1	64134556	64134871	chr1:64134556-64134871
chr1	64270437	64270624	chr1:64270437-64270624
chr1	66435206	66435422	chr1:66435206-66435422
chr1	72873670	72873758	chr1:72873670-72873758
chr1	73990341	73990476	chr1:73990341-73990476
chr1	75286097	75286283	chr1:75286097-75286283
chr1	75442750	75442984	chr1:75442750-75442984
chr1	77512741	77513088	chr1:77512741-77513088
chr1	78187172	78187630	chr1:78187172-78187630
chr1	78196915	78197288	chr1:78196915-78197288
chr1	78198465	78198691	chr1:78198465-78198691
chr1	80335767	80336198	chr1:80335767-80336198
chr1	82325926	82326101	chr1:82325926-82326101
chr1	87792004	87792181	chr1:87792004-87792181
chr1	87928819	87929151	chr1:87928819-87929151
chr1	88337787	88338371	chr1:88337787-88338371
chr1	88338409	88339467	chr1:88338409-88339467
chr1	88399972	88400191	chr1:88399972-88400191
chr1	88400492	88401369	chr1:88400492-88401369
chr1	88406021	88406296	chr1:88406021-88406296
chr1	88421586	88421639	chr1:88421586-88421639
chr1	88421852	88422155	chr1:88421852-88422155
chr1	90736899	90737075	chr1:90736899-90737075
chr1	93354819	93355140	chr1:93354819-93355140
chr1	94729319	94729790	chr1:94729319-94729790
chr1	94997233	94997349	chr1:94997233-94997349
chr1	95583605	95583826	chr1:95583605-95583826
chr1	120945373	120945688	chr1:120945373-120945688
chr1	129102521	129103311	chr1:129102521-129103311
chr1	132992719	132993207	chr1:132992719-132993207
chr1	134215846	134216106	chr1:134215846-134216106
chr1	134219239	134219681	chr1:134219239-134219681
chr1	134271994	134272335	chr1:134271994-134272335
chr1	134635881	134636084	chr1:134635881-134636084
chr1	134778046	134778281	chr1:134778046-134778281
chr1	135078682	135079398	chr1:135078682-135079398
chr1	135080311	135080564	chr1:135080311-135080564
chr1	135319274	135319382	chr1:135319274-135319382
chr1	135389071	135389831	chr1:135389071-135389831
chr1	135390007	135390328	chr1:135390007-135390328
chr1	135805120	135805251	chr1:135805120-135805251
chr1	135957388	135958041	chr1:135957388-135958041
chr1	135959167	135959484	chr1:135959167-135959484
chr1	135959691	135960190	chr1:135959691-135960190
chr1	135989358	135989950	chr1:135989358-135989950
chr1	135995715	135996197	chr1:135995715-135996197
chr1	137468619	137468984	chr1:137468619-137468984
chr1	137573572	137573779	chr1:137573572-137573779
chr1	137576780	137577511	chr1:137576780-137577511
chr1	137583306	137583723	chr1:137583306-137583723
chr1	137583861	137584069	chr1:137583861-137584069
chr1	138029120	138029563	chr1:138029120-138029563
chr1	138036603	138036815	chr1:138036603-138036815
chr1	139553787	139553970	chr1:139553787-139553970
chr1	140393581	140393852	chr1:140393581-140393852
chr1	153097733	153098492	chr1:153097733-153098492
chr1	154662333	154662522	chr1:154662333-154662522
chr1	155379505	155379587	chr1:155379505-155379587
chr1	155488669	155488912	chr1:155488669-155488912
chr1	157081363	157081755	chr1:157081363-157081755
chr1	157091456	157091798	chr1:157091456-157091798
chr1	158926707	158927016	chr1:158926707-158927016
chr1	159031366	159031528	chr1:159031366-159031528
chr1	159370659	159370787	chr1:159370659-159370787
chr1	166828673	166829445	chr1:166828673-166829445
chr1	166829688	166829815	chr1:166829688-166829815
chr1	167212689	167212995	chr1:167212689-167212995
chr1	170237943	170238253	chr1:170237943-170238253
chr1	171392805	171393146	chr1:171392805-171393146
chr1	173179510	173179921	chr1:173179510-173179921
chr1	173193337	173193522	chr1:173193337-173193522
chr1	173979023	173979217	chr1:173979023-173979217
chr1	173991494	173991711	chr1:173991494-173991711
chr1	174132538	174132961	chr1:174132538-174132961
chr1	174133197	174133944	chr1:174133197-174133944
chr1	174240343	174240603	chr1:174240343-174240603
chr1	178612059	178612232	chr1:178612059-178612232
chr1	178859912	178860572	chr1:178859912-178860572
chr1	178863502	178863802	chr1:178863502-178863802
chr1	178924448	178924560	chr1:178924448-178924560
chr1	182242957	182243381	chr1:182242957-182243381
chr1	182295335	182295913	chr1:182295335-182295913
chr1	183453834	183453984	chr1:183453834-183453984
chr1	183808301	183808660	chr1:183808301-183808660
chr1	183808679	183808989	chr1:183808679-183808989
chr10	8480223	8480719	chr10:8480223-8480719
chr10	8837330	8838043	chr10:8837330-8838043
chr10	13434221	13434588	chr10:13434221-13434588
chr10	13459742	13459937	chr10:13459742-13459937
chr10	13702150	13703336	chr10:13702150-13703336
chr10	16950094	16950352	chr10:16950094-16950352
chr10	17051567	17051963	chr10:17051567-17051963
chr10	17776683	17777011	chr10:17776683-17777011
chr10	17787867	17788232	chr10:17787867-17788232
chr10	18190659	18190931	chr10:18190659-18190931
chr10	24831411	24831601	chr10:24831411-24831601
chr10	34001117	34001236	chr10:34001117-34001236
chr10	37117171	37117475	chr10:37117171-37117475
chr10	39091370	39091608	chr10:39091370-39091608
chr10	39260916	39261141	chr10:39260916-39261141
chr10	39272423	39272617	chr10:39272423-39272617
chr10	39453082	39453464	chr10:39453082-39453464
chr10	40092063	40092098	chr10:40092063-40092098
chr10	40604219	40604657	chr10:40604219-40604657
chr10	43027986	43027996	chr10:43027986-43027996
chr10	43197338	43197733	chr10:43197338-43197733
chr10	43462484	43462768	chr10:43462484-43462768
chr10	52411253	52411526	chr10:52411253-52411526
chr10	53155282	53155484	chr10:53155282-53155484
chr10	59362370	59362722	chr10:59362370-59362722
chr10	59383830	59384323	chr10:59383830-59384323
chr10	59405906	59406202	chr10:59405906-59406202
chr10	59432580	59433133	chr10:59432580-59433133
chr10	59436943	59437167	chr10:59436943-59437167
chr10	59665619	59665787	chr10:59665619-59665787
chr10	62328746	62329077	chr10:62328746-62329077
chr10	62488907	62489162	chr10:62488907-62489162
chr10	66465514	66465765	chr10:66465514-66465765
chr10	67738864	67739879	chr10:67738864-67739879
chr10	69560746	69561097	chr10:69560746-69561097
chr10	75021929	75022003	chr10:75021929-75022003
chr10	75335627	75335737	chr10:75335627-75335737
chr10	76613682	76613932	chr10:76613682-76613932
chr10	76627800	76628217	chr10:76627800-76628217
chr10	76628453	76628613	chr10:76628453-76628613
chr10	77086052	77086405	chr10:77086052-77086405
chr10	79101629	79101901	chr10:79101629-79101901
chr10	79266542	79266721	chr10:79266542-79266721
chr10	79304071	79304232	chr10:79304071-79304232
chr10	79614856	79615228	chr10:79614856-79615228
chr10	79615326	79615588	chr10:79615326-79615588
chr10	79759236	79759608	chr10:79759236-79759608
chr10	80864518	80864699	chr10:80864518-80864699
chr10	80864848	80865043	chr10:80864848-80865043
chr10	82225542	82225874	chr10:82225542-82225874
chr10	83900877	83901154	chr10:83900877-83901154
chr10	84223029	84223203	chr10:84223029-84223203
chr10	86951284	86951454	chr10:86951284-86951454
chr10	90645233	90645531	chr10:90645233-90645531
chr10	90650691	90650892	chr10:90650691-90650892
chr10	90692290	90692649	chr10:90692290-90692649
chr10	91759206	91759298	chr10:91759206-91759298
chr10	92546831	92546983	chr10:92546831-92546983
chr10	92628625	92628978	chr10:92628625-92628978
chr10	92724511	92724590	chr10:92724511-92724590
chr10	92893754	92893855	chr10:92893754-92893855
chr10	92895176	92895374	chr10:92895176-92895374
chr10	93693516	93693635	chr10:93693516-93693635
chr10	94367838	94368168	chr10:94367838-94368168
chr10	95862311	95862685	chr10:95862311-95862685
chr10	96310197	96310210	chr10:96310197-96310210
chr10	98724045	98724943	chr10:98724045-98724943
chr10	107597951	107598633	chr10:107597951-107598633
chr10	110449638	110449798	chr10:110449638-110449798
chr10	117540237	117540909	chr10:117540237-117540909
chr10	118306752	118307032	chr10:118306752-118307032
chr10	118307720	118308000	chr10:118307720-118308000
chr10	119911976	119912205	chr10:119911976-119912205
chr10	120319879	120320182	chr10:120319879-120320182
chr10	120746852	120747139	chr10:120746852-120747139
chr10	120944424	120944622	chr10:120944424-120944622
chr10	126946747	126946927	chr10:126946747-126946927
chr10	126948737	126948996	chr10:126948737-126948996
chr10	126949984	126950170	chr10:126949984-126950170
chr10	127530343	127530591	chr10:127530343-127530591
chr11	4493808	4494216	chr11:4493808-4494216
chr11	8501511	8501840	chr11:8501511-8501840
chr11	11721544	11721873	chr11:11721544-11721873
chr11	16490421	16490868	chr11:16490421-16490868
chr11	16491514	16491864	chr11:16491514-16491864
chr11	18648121	18648471	chr11:18648121-18648471
chr11	18653400	18653506	chr11:18653400-18653506
chr11	18653854	18654315	chr11:18653854-18654315
chr11	18654753	18654993	chr11:18654753-18654993
chr11	18769813	18770095	chr11:18769813-18770095
chr11	18771203	18771479	chr11:18771203-18771479
chr11	18774897	18775092	chr11:18774897-18775092
chr11	18775271	18775614	chr11:18775271-18775614
chr11	18776298	18776591	chr11:18776298-18776591
chr11	18777026	18777375	chr11:18777026-18777375
chr11	18907721	18907864	chr11:18907721-18907864
chr11	18920143	18920769	chr11:18920143-18920769
chr11	19431227	19431536	chr11:19431227-19431536
chr11	20431938	20432168	chr11:20431938-20432168
chr11	20432231	20432516	chr11:20432231-20432516
chr11	20461441	20461538	chr11:20461441-20461538
chr11	20503654	20503985	chr11:20503654-20503985
chr11	22484415	22484672	chr11:22484415-22484672
chr11	23962630	23962894	chr11:23962630-23962894
chr11	28265388	28265741	chr11:28265388-28265741
chr11	28635006	28635162	chr11:28635006-28635162
chr11	30060999	30061356	chr11:30060999-30061356
chr11	31613345	31613470	chr11:31613345-31613470
chr11	31902568	31902834	chr11:31902568-31902834
chr11	31987516	31987755	chr11:31987516-31987755
chr11	32058146	32058468	chr11:32058146-32058468
chr11	32062217	32062430	chr11:32062217-32062430
chr11	32355974	32356350	chr11:32355974-32356350
chr11	35921178	35921498	chr11:35921178-35921498
chr11	44706575	44706834	chr11:44706575-44706834
chr11	45870724	45870937	chr11:45870724-45870937
chr11	49752191	49752537	chr11:49752191-49752537
chr11	50037734	50037803	chr11:50037734-50037803
chr11	54626328	54626615	chr11:54626328-54626615
chr11	54680533	54680976	chr11:54680533-54680976
chr11	54787218	54787601	chr11:54787218-54787601
chr11	58763693	58764022	chr11:58763693-58764022
chr11	59990115	59990478	chr11:59990115-59990478
chr11	59990738	59991131	chr11:59990738-59991131
chr11	60512467	60512563	chr11:60512467-60512563
chr11	62426095	62426462	chr11:62426095-62426462
chr11	62426891	62427549	chr11:62426891-62427549
chr11	62780716	62781081	chr11:62780716-62781081
chr11	68753252	68753442	chr11:68753252-68753442
chr11	69179750	69180571	chr11:69179750-69180571
chr11	69180698	69181088	chr11:69180698-69181088
chr11	69184590	69184983	chr11:69184590-69184983
chr11	69185868	69186210	chr11:69185868-69186210
chr11	69225030	69225661	chr11:69225030-69225661
chr11	69230828	69231972	chr11:69230828-69231972
chr11	69231982	69232772	chr11:69231982-69232772
chr11	69340540	69340832	chr11:69340540-69340832
chr11	69360432	69360755	chr11:69360432-69360755
chr11	69366575	69366738	chr11:69366575-69366738
chr11	69613973	69614342	chr11:69613973-69614342
chr11	71203248	71203572	chr11:71203248-71203572
chr11	72019918	72020163	chr11:72019918-72020163
chr11	72302180	72302563	chr11:72302180-72302563
chr11	72389913	72390514	chr11:72389913-72390514
chr11	72390639	72390746	chr11:72390639-72390746
chr11	74646373	74646529	chr11:74646373-74646529
chr11	74651621	74652271	chr11:74651621-74652271
chr11	75273918	75274206	chr11:75273918-75274206
chr11	77307595	77307848	chr11:77307595-77307848
chr11	77700701	77701037	chr11:77700701-77701037
chr11	77976914	77977312	chr11:77976914-77977312
chr11	79154150	79154286	chr11:79154150-79154286
chr11	79427326	79427456	chr11:79427326-79427456
chr11	79516876	79517241	chr11:79516876-79517241
chr11	80317607	80317918	chr11:80317607-80317918
chr11	80391385	80391460	chr11:80391385-80391460
chr11	80415567	80415865	chr11:80415567-80415865
chr11	80416583	80416836	chr11:80416583-80416836
chr11	84456207	84456402	chr11:84456207-84456402
chr11	87357205	87357225	chr11:87357205-87357225
chr11	87550338	87550427	chr11:87550338-87550427
chr11	87932264	87932717	chr11:87932264-87932717
chr11	87933119	87933312	chr11:87933119-87933312
chr11	87952781	87953113	chr11:87952781-87953113
chr11	88170358	88170826	chr11:88170358-88170826
chr11	88340785	88341101	chr11:88340785-88341101
chr11	88396480	88396526	chr11:88396480-88396526
chr11	88398858	88399011	chr11:88398858-88399011
chr11	93856366	93856808	chr11:93856366-93856808
chr11	94006579	94006731	chr11:94006579-94006731
chr11	94010037	94010197	chr11:94010037-94010197
chr11	94020920	94021085	chr11:94020920-94021085
chr11	94021795	94022294	chr11:94021795-94022294
chr11	94022487	94022926	chr11:94022487-94022926
chr11	94851083	94851244	chr11:94851083-94851244
chr11	95447603	95447773	chr11:95447603-95447773
chr11	95852211	95852447	chr11:95852211-95852447
chr11	96737045	96737466	chr11:96737045-96737466
chr11	96737962	96738271	chr11:96737962-96738271
chr11	96747418	96747688	chr11:96747418-96747688
chr11	96760689	96760720	chr11:96760689-96760720
chr11	96764148	96764370	chr11:96764148-96764370
chr11	97673395	97673622	chr11:97673395-97673622
chr11	98604118	98604596	chr11:98604118-98604596
chr11	98612899	98613121	chr11:98612899-98613121
chr11	98644560	98645054	chr11:98644560-98645054
chr11	98829927	98830833	chr11:98829927-98830833
chr11	101001734	101002098	chr11:101001734-101002098
chr11	101338557	101338743	chr11:101338557-101338743
chr11	101338990	101339139	chr11:101338990-101339139
chr11	101340608	101340965	chr11:101340608-101340965
chr11	102089290	102089606	chr11:102089290-102089606
chr11	102089634	102089768	chr11:102089634-102089768
chr11	103003786	103004116	chr11:103003786-103004116
chr11	103634726	103634882	chr11:103634726-103634882
chr11	103671386	103671547	chr11:103671386-103671547
chr11	103702751	103703035	chr11:103702751-103703035
chr11	104019368	104019515	chr11:104019368-104019515
chr11	104093413	104093644	chr11:104093413-104093644
chr11	104094173	104094407	chr11:104094173-104094407
chr11	105996038	105996373	chr11:105996038-105996373
chr11	106519444	106519740	chr11:106519444-106519740
chr11	107654221	107654284	chr11:107654221-107654284
chr11	108959195	108959610	chr11:108959195-108959610
chr11	112671919	112671984	chr11:112671919-112671984
chr11	112731603	112731788	chr11:112731603-112731788
chr11	113610849	113611531	chr11:113610849-113611531
chr11	113646671	113646907	chr11:113646671-113646907
chr11	113929699	113929952	chr11:113929699-113929952
chr11	115373826	115374296	chr11:115373826-115374296
chr11	116519251	116519439	chr11:116519251-116519439
chr11	116674282	116674552	chr11:116674282-116674552
chr11	117128762	117129124	chr11:117128762-117129124
chr11	117323581	117323690	chr11:117323581-117323690
chr11	117343946	117344523	chr11:117343946-117344523
chr11	117357907	117358153	chr11:117357907-117358153
chr11	117359298	117359430	chr11:117359298-117359430
chr11	117517218	117517633	chr11:117517218-117517633
chr11	118059166	118059282	chr11:118059166-118059282
chr11	118331587	118332055	chr11:118331587-118332055
chr11	118914018	118914197	chr11:118914018-118914197
chr11	118914648	118914917	chr11:118914648-118914917
chr11	118917568	118917844	chr11:118917568-118917844
chr11	118917944	118918164	chr11:118917944-118918164
chr11	119076746	119076917	chr11:119076746-119076917
chr11	119376330	119376558	chr11:119376330-119376558
chr11	119912488	119912796	chr11:119912488-119912796
chr11	120101176	120101577	chr11:120101176-120101577
chr11	120101641	120101884	chr11:120101641-120101884
chr11	120166504	120166792	chr11:120166504-120166792
chr11	120172204	120172504	chr11:120172204-120172504
chr11	120177367	120177724	chr11:120177367-120177724
chr11	120211158	120211857	chr11:120211158-120211857
chr12	3892740	3892857	chr12:3892740-3892857
chr12	5275014	5275307	chr12:5275014-5275307
chr12	8929926	8930336	chr12:8929926-8930336
chr12	12687549	12687685	chr12:12687549-12687685
chr12	12911626	12911734	chr12:12911626-12911734
chr12	15818201	15818839	chr12:15818201-15818839
chr12	15819733	15820057	chr12:15819733-15820057
chr12	15820425	15820655	chr12:15820425-15820655
chr12	16595371	16595716	chr12:16595371-16595716
chr12	25782380	25782769	chr12:25782380-25782769
chr12	25783437	25783919	chr12:25783437-25783919
chr12	25784252	25784732	chr12:25784252-25784732
chr12	27562824	27563011	chr12:27562824-27563011
chr12	27746319	27746569	chr12:27746319-27746569
chr12	27746797	27747043	chr12:27746797-27747043
chr12	27767614	27768021	chr12:27767614-27768021
chr12	27768229	27768340	chr12:27768229-27768340
chr12	27768721	27768866	chr12:27768721-27768866
chr12	28250795	28251206	chr12:28250795-28251206
chr12	29292297	29292553	chr12:29292297-29292553
chr12	29534362	29534574	chr12:29534362-29534574
chr12	29768705	29769005	chr12:29768705-29769005
chr12	30053311	30053628	chr12:30053311-30053628
chr12	30211093	30211534	chr12:30211093-30211534
chr12	30349676	30350195	chr12:30349676-30350195
chr12	30474788	30474947	chr12:30474788-30474947
chr12	42211556	42211785	chr12:42211556-42211785
chr12	53772385	53772797	chr12:53772385-53772797
chr12	53936359	53936675	chr12:53936359-53936675
chr12	54133815	54134106	chr12:54133815-54134106
chr12	55293023	55293267	chr12:55293023-55293267
chr12	56547733	56548234	chr12:56547733-56548234
chr12	56564975	56565256	chr12:56564975-56565256
chr12	72933390	72933788	chr12:72933390-72933788
chr12	73366212	73366604	chr12:73366212-73366604
chr12	73402046	73402451	chr12:73402046-73402451
chr12	73922029	73922381	chr12:73922029-73922381
chr12	80605178	80605386	chr12:80605178-80605386
chr12	80781306	80781474	chr12:80781306-80781474
chr12	80833770	80834022	chr12:80833770-80834022
chr12	80908367	80908725	chr12:80908367-80908725
chr12	80908955	80909189	chr12:80908955-80909189
chr12	81026226	81026348	chr12:81026226-81026348
chr12	81026421	81026685	chr12:81026421-81026685
chr12	81066509	81066617	chr12:81066509-81066617
chr12	81070364	81070643	chr12:81070364-81070643
chr12	81115030	81115188	chr12:81115030-81115188
chr12	81115352	81115831	chr12:81115352-81115831
chr12	81163318	81163620	chr12:81163318-81163620
chr12	81164841	81165131	chr12:81164841-81165131
chr12	81215061	81215899	chr12:81215061-81215899
chr12	81231648	81232132	chr12:81231648-81232132
chr12	81837878	81837957	chr12:81837878-81837957
chr12	82210204	82210366	chr12:82210204-82210366
chr12	85516589	85516878	chr12:85516589-85516878
chr12	87988373	87988575	chr12:87988373-87988575
chr12	88142221	88142653	chr12:88142221-88142653
chr12	88143155	88143458	chr12:88143155-88143458
chr12	88157136	88157437	chr12:88157136-88157437
chr12	88162265	88162480	chr12:88162265-88162480
chr12	88165864	88166372	chr12:88165864-88166372
chr12	88235279	88235521	chr12:88235279-88235521
chr12	88235595	88236035	chr12:88235595-88236035
chr12	88237367	88237505	chr12:88237367-88237505
chr12	88237967	88238527	chr12:88237967-88238527
chr12	88283111	88283495	chr12:88283111-88283495
chr12	101406425	101406541	chr12:101406425-101406541
chr12	102265593	102265921	chr12:102265593-102265921
chr12	103658888	103659529	chr12:103658888-103659529
chr12	103968626	103968952	chr12:103968626-103968952
chr12	109458187	109458488	chr12:109458187-109458488
chr12	109514703	109514894	chr12:109514703-109514894
chr12	111737482	111737749	chr12:111737482-111737749
chr12	112400563	112400917	chr12:112400563-112400917
chr12	112402732	112403020	chr12:112402732-112403020
chr12	112957050	112957265	chr12:112957050-112957265
chr12	112997864	112998234	chr12:112997864-112998234
chr12	113568279	113568535	chr12:113568279-113568535
chr12	113571936	113572120	chr12:113571936-113572120
chr12	118293043	118293299	chr12:118293043-118293299
chr12	118391068	118391469	chr12:118391068-118391469
chr12	118393358	118393531	chr12:118393358-118393531
chr12	118394310	118394644	chr12:118394310-118394644
chr12	118435089	118435422	chr12:118435089-118435422
chr12	118583786	118584067	chr12:118583786-118584067
chr13	5862942	5863399	chr13:5862942-5863399
chr13	23678532	23678662	chr13:23678532-23678662
chr13	28507867	28508375	chr13:28507867-28508375
chr13	28508884	28509038	chr13:28508884-28509038
chr13	28509342	28510259	chr13:28509342-28510259
chr13	28510501	28511085	chr13:28510501-28511085
chr13	28849486	28849921	chr13:28849486-28849921
chr13	28860954	28861161	chr13:28860954-28861161
chr13	28904059	28904355	chr13:28904059-28904355
chr13	34240677	34241246	chr13:34240677-34241246
chr13	34435071	34435525	chr13:34435071-34435525
chr13	34906417	34906687	chr13:34906417-34906687
chr13	36385472	36385719	chr13:36385472-36385719
chr13	36670326	36670754	chr13:36670326-36670754
chr13	36816413	36816553	chr13:36816413-36816553
chr13	37404685	37404692	chr13:37404685-37404692
chr13	37574510	37575028	chr13:37574510-37575028
chr13	37606083	37606320	chr13:37606083-37606320
chr13	41427181	41427532	chr13:41427181-41427532
chr13	43626876	43627164	chr13:43626876-43627164
chr13	45550900	45551234	chr13:45550900-45551234
chr13	47070377	47070771	chr13:47070377-47070771
chr13	47368794	47369176	chr13:47368794-47369176
chr13	47951314	47951485	chr13:47951314-47951485
chr13	48647694	48648075	chr13:48647694-48648075
chr13	48974025	48974255	chr13:48974025-48974255
chr13	53073775	53074133	chr13:53073775-53074133
chr13	53404858	53405252	chr13:53404858-53405252
chr13	54307114	54307296	chr13:54307114-54307296
chr13	54307434	54307767	chr13:54307434-54307767
chr13	54404764	54404856	chr13:54404764-54404856
chr13	54474095	54474327	chr13:54474095-54474327
chr13	54520255	54520502	chr13:54520255-54520502
chr13	55431731	55432127	chr13:55431731-55432127
chr13	55566493	55567066	chr13:55566493-55567066
chr13	55585856	55586194	chr13:55585856-55586194
chr13	59112964	59113118	chr13:59112964-59113118
chr13	59142312	59142475	chr13:59142312-59142475
chr13	59245721	59245992	chr13:59245721-59245992
chr13	64209942	64210101	chr13:64209942-64210101
chr13	69674205	69674604	chr13:69674205-69674604
chr13	70126175	70126300	chr13:70126175-70126300
chr13	71297349	71297628	chr13:71297349-71297628
chr13	72760964	72761333	chr13:72760964-72761333
chr13	72761356	72761658	chr13:72761356-72761658
chr13	72765065	72765552	chr13:72765065-72765552
chr13	72777404	72777563	chr13:72777404-72777563
chr13	72952948	72953086	chr13:72952948-72953086
chr13	74659871	74660105	chr13:74659871-74660105
chr13	78323349	78323506	chr13:78323349-78323506
chr13	83852453	83852843	chr13:83852453-83852843
chr13	83856422	83856797	chr13:83856422-83856797
chr13	84008679	84008807	chr13:84008679-84008807
chr13	84012235	84012260	chr13:84012235-84012260
chr13	84012579	84013003	chr13:84012579-84013003
chr13	84019955	84020103	chr13:84019955-84020103
chr13	84128228	84128448	chr13:84128228-84128448
chr13	84194565	84194774	chr13:84194565-84194774
chr13	84196768	84196975	chr13:84196768-84196975
chr13	84199171	84199488	chr13:84199171-84199488
chr13	84201379	84201541	chr13:84201379-84201541
chr13	84201882	84202302	chr13:84201882-84202302
chr13	84205220	84205372	chr13:84205220-84205372
chr13	84206645	84206844	chr13:84206645-84206844
chr13	84484841	84485223	chr13:84484841-84485223
chr13	84485334	84485702	chr13:84485334-84485702
chr13	84486805	84487189	chr13:84486805-84487189
chr13	84488725	84488927	chr13:84488725-84488927
chr13	84489417	84489677	chr13:84489417-84489677
chr13	84704340	84704642	chr13:84704340-84704642
chr13	84895120	84895256	chr13:84895120-84895256
chr13	84896679	84896984	chr13:84896679-84896984
chr13	84897999	84898389	chr13:84897999-84898389
chr13	84901530	84901719	chr13:84901530-84901719
chr13	84923209	84923427	chr13:84923209-84923427
chr13	94610245	94610493	chr13:94610245-94610493
chr13	96097451	96097663	chr13:96097451-96097663
chr13	96408923	96409063	chr13:96408923-96409063
chr13	98205876	98206202	chr13:98205876-98206202
chr13	99584286	99584468	chr13:99584286-99584468
chr13	100215815	100216160	chr13:100215815-100216160
chr13	100245354	100245724	chr13:100245354-100245724
chr13	104709305	104709732	chr13:104709305-104709732
chr13	108330932	108331272	chr13:108330932-108331272
chr13	108745655	108745812	chr13:108745655-108745812
chr13	109843461	109843816	chr13:109843461-109843816
chr13	110230582	110230943	chr13:110230582-110230943
chr13	110612053	110613414	chr13:110612053-110613414
chr13	110808998	110809425	chr13:110808998-110809425
chr13	110809826	110810135	chr13:110809826-110810135
chr13	112579867	112580103	chr13:112579867-112580103
chr13	112583883	112583899	chr13:112583883-112583899
chr13	112586602	112586926	chr13:112586602-112586926
chr13	112587134	112587466	chr13:112587134-112587466
chr13	112591991	112592213	chr13:112591991-112592213
chr13	112592930	112593377	chr13:112592930-112593377
chr13	112595417	112595641	chr13:112595417-112595641
chr13	112595887	112596272	chr13:112595887-112596272
chr13	112695828	112696025	chr13:112695828-112696025
chr13	112768007	112768431	chr13:112768007-112768431
chr13	112791007	112791788	chr13:112791007-112791788
chr13	112792022	112792226	chr13:112792022-112792226
chr13	112890588	112890989	chr13:112890588-112890989
chr13	113822038	113822894	chr13:113822038-113822894
chr13	114524381	114524746	chr13:114524381-114524746
chr14	12384952	12385293	chr14:12384952-12385293
chr14	20794091	20794633	chr14:20794091-20794633
chr14	20804400	20804812	chr14:20804400-20804812
chr14	20805745	20806511	chr14:20805745-20806511
chr14	22502145	22502329	chr14:22502145-22502329
chr14	25397689	25397909	chr14:25397689-25397909
chr14	25463462	25463583	chr14:25463462-25463583
chr14	25598530	25599071	chr14:25598530-25599071
chr14	25927586	25928010	chr14:25927586-25928010
chr14	25947818	25948140	chr14:25947818-25948140
chr14	26046129	26046291	chr14:26046129-26046291
chr14	26137514	26137894	chr14:26137514-26137894
chr14	26216560	26216947	chr14:26216560-26216947
chr14	26404951	26405760	chr14:26404951-26405760
chr14	29771917	29772174	chr14:29771917-29772174
chr14	32018224	32018594	chr14:32018224-32018594
chr14	32476013	32476416	chr14:32476013-32476416
chr14	32482366	32482678	chr14:32482366-32482678
chr14	41769612	41770045	chr14:41769612-41770045
chr14	54848727	54848911	chr14:54848727-54848911
chr14	55543475	55543776	chr14:55543475-55543776
chr14	55672439	55673384	chr14:55672439-55673384
chr14	56473934	56474345	chr14:56473934-56474345
chr14	62961245	62961604	chr14:62961245-62961604
chr14	64333540	64333684	chr14:64333540-64333684
chr14	64817152	64817270	chr14:64817152-64817270
chr14	64818731	64819094	chr14:64818731-64819094
chr14	65204180	65204589	chr14:65204180-65204589
chr14	65453360	65453616	chr14:65453360-65453616
chr14	65962468	65962988	chr14:65962468-65962988
chr14	66938485	66939000	chr14:66938485-66939000
chr14	66943907	66944122	chr14:66943907-66944122
chr14	67113544	67113777	chr14:67113544-67113777
chr14	68668174	68668303	chr14:68668174-68668303
chr14	69079491	69079712	chr14:69079491-69079712
chr14	70203697	70204166	chr14:70203697-70204166
chr14	76234077	76234908	chr14:76234077-76234908
chr14	76998910	76999035	chr14:76998910-76999035
chr14	77139582	77139865	chr14:77139582-77139865
chr14	77557510	77557899	chr14:77557510-77557899
chr14	80101022	80101385	chr14:80101022-80101385
chr14	87817432	87818146	chr14:87817432-87818146
chr14	100685140	100685779	chr14:100685140-100685779
chr14	101149347	101149711	chr14:101149347-101149711
chr14	104298498	104298722	chr14:104298498-104298722
chr14	105900595	105900732	chr14:105900595-105900732
chr14	106319536	106319799	chr14:106319536-106319799
chr14	118630306	118630450	chr14:118630306-118630450
chr14	122628431	122628663	chr14:122628431-122628663
chr14	122766501	122766781	chr14:122766501-122766781
chr14	122773664	122773898	chr14:122773664-122773898
chr14	122775669	122776485	chr14:122775669-122776485
chr14	122781152	122781394	chr14:122781152-122781394
chr14	122783833	122784163	chr14:122783833-122784163
chr14	122784350	122784825	chr14:122784350-122784825
chr14	122785132	122785477	chr14:122785132-122785477
chr14	122787167	122787174	chr14:122787167-122787174
chr14	122787652	122788205	chr14:122787652-122788205
chr14	122852888	122853124	chr14:122852888-122853124
chr14	122854278	122854336	chr14:122854278-122854336
chr14	122867869	122868221	chr14:122867869-122868221
chr14	122882101	122882342	chr14:122882101-122882342
chr14	122883038	122883055	chr14:122883038-122883055
chr14	122884185	122884810	chr14:122884185-122884810
chr14	123281550	123281732	chr14:123281550-123281732
chr15	25683649	25684125	chr15:25683649-25684125
chr15	25704993	25705164	chr15:25704993-25705164
chr15	26824131	26824246	chr15:26824131-26824246
chr15	27713345	27713945	chr15:27713345-27713945
chr15	27853342	27853589	chr15:27853342-27853589
chr15	27867470	27867591	chr15:27867470-27867591
chr15	27953440	27953831	chr15:27953440-27953831
chr15	27981054	27981386	chr15:27981054-27981386
chr15	36657323	36657476	chr15:36657323-36657476
chr15	36868311	36868899	chr15:36868311-36868899
chr15	36873261	36873349	chr15:36873261-36873349
chr15	36897178	36897596	chr15:36897178-36897596
chr15	38129288	38129419	chr15:38129288-38129419
chr15	38400140	38400729	chr15:38400140-38400729
chr15	54752261	54752393	chr15:54752261-54752393
chr15	57655960	57656111	chr15:57655960-57656111
chr15	57807195	57807433	chr15:57807195-57807433
chr15	57807478	57807953	chr15:57807478-57807953
chr15	58748344	58748353	chr15:58748344-58748353
chr15	58811581	58811950	chr15:58811581-58811950
chr15	66070925	66071100	chr15:66070925-66071100
chr15	72970561	72971089	chr15:72970561-72971089
chr15	72986890	72987287	chr15:72986890-72987287
chr15	74366852	74367242	chr15:74366852-74367242
chr15	75445872	75446044	chr15:75445872-75446044
chr15	75478788	75478901	chr15:75478788-75478901
chr15	75489039	75489263	chr15:75489039-75489263
chr15	75970464	75970711	chr15:75970464-75970711
chr15	75972815	75973001	chr15:75972815-75973001
chr15	76037799	76038090	chr15:76037799-76038090
chr15	76354183	76354404	chr15:76354183-76354404
chr15	76647237	76647680	chr15:76647237-76647680
chr15	76980876	76981120	chr15:76980876-76981120
chr15	76981720	76981846	chr15:76981720-76981846
chr15	77166804	77167390	chr15:77166804-77167390
chr15	77173954	77174223	chr15:77173954-77174223
chr15	77186536	77187138	chr15:77186536-77187138
chr15	77189094	77189373	chr15:77189094-77189373
chr15	77189868	77190315	chr15:77189868-77190315
chr15	77197205	77197397	chr15:77197205-77197397
chr15	77198633	77198865	chr15:77198633-77198865
chr15	78603023	78603100	chr15:78603023-78603100
chr15	80004754	80004921	chr15:80004754-80004921
chr15	80058838	80059106	chr15:80058838-80059106
chr15	80630270	80630715	chr15:80630270-80630715
chr15	81352484	81353117	chr15:81352484-81353117
chr15	82207216	82207733	chr15:82207216-82207733
chr15	84484721	84484929	chr15:84484721-84484929
chr15	84683010	84683531	chr15:84683010-84683531
chr15	85406953	85407132	chr15:85406953-85407132
chr15	85483645	85484281	chr15:85483645-85484281
chr15	85484315	85484831	chr15:85484315-85484831
chr15	85499868	85501941	chr15:85499868-85501941
chr15	85506232	85506610	chr15:85506232-85506610
chr15	88672500	88672630	chr15:88672500-88672630
chr15	90830595	90830970	chr15:90830595-90830970
chr15	90848178	90848620	chr15:90848178-90848620
chr15	90848910	90849307	chr15:90848910-90849307
chr15	97823388	97823691	chr15:97823388-97823691
chr15	98799550	98799729	chr15:98799550-98799729
chr15	98801568	98801888	chr15:98801568-98801888
chr15	98808324	98808471	chr15:98808324-98808471
chr15	98817497	98817691	chr15:98817497-98817691
chr15	98820287	98820376	chr15:98820287-98820376
chr15	98820601	98820902	chr15:98820601-98820902
chr15	98821662	98821789	chr15:98821662-98821789
chr15	98822992	98823245	chr15:98822992-98823245
chr15	99495591	99495868	chr15:99495591-99495868
chr15	99535420	99535665	chr15:99535420-99535665
chr15	102186134	102186258	chr15:102186134-102186258
chr15	102186454	102186731	chr15:102186454-102186731
chr15	102502206	102502552	chr15:102502206-102502552
chr15	102574445	102574615	chr15:102574445-102574615
chr15	102577018	102577695	chr15:102577018-102577695
chr15	102999615	102999683	chr15:102999615-102999683
chr15	103135575	103136006	chr15:103135575-103136006
chr15	103343669	103344068	chr15:103343669-103344068
chr15	103349118	103349324	chr15:103349118-103349324
chr16	4557955	4558204	chr16:4557955-4558204
chr16	4586565	4587101	chr16:4586565-4587101
chr16	8670314	8670501	chr16:8670314-8670501
chr16	11323922	11324142	chr16:11323922-11324142
chr16	13781483	13781656	chr16:13781483-13781656
chr16	20237437	20237727	chr16:20237437-20237727
chr16	25407793	25407979	chr16:25407793-25407979
chr16	31509148	31509378	chr16:31509148-31509378
chr16	31592125	31592293	chr16:31592125-31592293
chr16	32154132	32154461	chr16:32154132-32154461
chr16	32516545	32516662	chr16:32516545-32516662
chr16	33583911	33584404	chr16:33583911-33584404
chr16	34560909	34561170	chr16:34560909-34561170
chr16	37581292	37581315	chr16:37581292-37581315
chr16	37584778	37584936	chr16:37584778-37584936
chr16	37683824	37684019	chr16:37683824-37684019
chr16	38400160	38400306	chr16:38400160-38400306
chr16	38673848	38673944	chr16:38673848-38673944
chr16	43574219	43574354	chr16:43574219-43574354
chr16	43709092	43709533	chr16:43709092-43709533
chr16	44530533	44530855	chr16:44530533-44530855
chr16	44531108	44531507	chr16:44531108-44531507
chr16	44552048	44552373	chr16:44552048-44552373
chr16	44555911	44556149	chr16:44555911-44556149
chr16	77238785	77239191	chr16:77238785-77239191
chr16	77423375	77423685	chr16:77423375-77423685
chr16	78236928	78237669	chr16:78236928-78237669
chr16	78265202	78265756	chr16:78265202-78265756
chr16	91043405	91043835	chr16:91043405-91043835
chr16	92019489	92019937	chr16:92019489-92019937
chr16	92116313	92116596	chr16:92116313-92116596
chr16	92158795	92159179	chr16:92158795-92159179
chr16	95153941	95154257	chr16:95153941-95154257
chr16	96413157	96413268	chr16:96413157-96413268
chr17	7066138	7066339	chr17:7066138-7066339
chr17	7373575	7373920	chr17:7373575-7373920
chr17	8560928	8561243	chr17:8560928-8561243
chr17	8561324	8561613	chr17:8561324-8561613
chr17	8563622	8563683	chr17:8563622-8563683
chr17	9955413	9955596	chr17:9955413-9955596
chr17	9957631	9957876	chr17:9957631-9957876
chr17	10098815	10099145	chr17:10098815-10099145
chr17	10271861	10272123	chr17:10271861-10272123
chr17	10527940	10528332	chr17:10527940-10528332
chr17	10644167	10644528	chr17:10644167-10644528
chr17	12397873	12398063	chr17:12397873-12398063
chr17	17966155	17966717	chr17:17966155-17966717
chr17	23965078	23965444	chr17:23965078-23965444
chr17	24688015	24688295	chr17:24688015-24688295
chr17	25940003	25940367	chr17:25940003-25940367
chr17	26560981	26561079	chr17:26560981-26561079
chr17	26639905	26640354	chr17:26639905-26640354
chr17	26641023	26641543	chr17:26641023-26641543
chr17	26813998	26814363	chr17:26813998-26814363
chr17	27692105	27692613	chr17:27692105-27692613
chr17	27779424	27779821	chr17:27779424-27779821
chr17	27933809	27934108	chr17:27933809-27934108
chr17	29406865	29407011	chr17:29406865-29407011
chr17	29493315	29493813	chr17:29493315-29493813
chr17	29596593	29596795	chr17:29596593-29596795
chr17	29604639	29605136	chr17:29604639-29605136
chr17	30023012	30023310	chr17:30023012-30023310
chr17	31210344	31210606	chr17:31210344-31210606
chr17	31210857	31211036	chr17:31210857-31211036
chr17	31993350	31993889	chr17:31993350-31993889
chr17	32500612	32500875	chr17:32500612-32500875
chr17	35188126	35188451	chr17:35188126-35188451
chr17	44464452	44464526	chr17:44464452-44464526
chr17	45711109	45711352	chr17:45711109-45711352
chr17	45721154	45721454	chr17:45721154-45721454
chr17	45821936	45821991	chr17:45821936-45821991
chr17	45873501	45873930	chr17:45873501-45873930
chr17	47658452	47659200	chr17:47658452-47659200
chr17	48010291	48010386	chr17:48010291-48010386
chr17	48112895	48113334	chr17:48112895-48113334
chr17	52740414	52740797	chr17:52740414-52740797
chr17	53707643	53707848	chr17:53707643-53707848
chr17	53735763	53736120	chr17:53735763-53736120
chr17	56430522	56430870	chr17:56430522-56430870
chr17	56612240	56612553	chr17:56612240-56612553
chr17	56647103	56647362	chr17:56647103-56647362
chr17	66626151	66626347	chr17:66626151-66626347
chr17	66795668	66795865	chr17:66795668-66795865
chr17	66828510	66828852	chr17:66828510-66828852
chr17	66829662	66830023	chr17:66829662-66830023
chr17	71183801	71184089	chr17:71183801-71184089
chr17	71221905	71222183	chr17:71221905-71222183
chr17	71222681	71222988	chr17:71222681-71222988
chr17	73268627	73269189	chr17:73268627-73269189
chr17	73275197	73275607	chr17:73275197-73275607
chr17	80294214	80294661	chr17:80294214-80294661
chr17	82068365	82068853	chr17:82068365-82068853
chr17	83528520	83528832	chr17:83528520-83528832
chr17	83926654	83926831	chr17:83926654-83926831
chr17	84104627	84104999	chr17:84104627-84104999
chr17	84353746	84354137	chr17:84353746-84354137
chr17	87730462	87730636	chr17:87730462-87730636
chr17	87929871	87930441	chr17:87929871-87930441
chr17	88904785	88905014	chr17:88904785-88905014
chr17	93600317	93600659	chr17:93600317-93600659
chr18	5427821	5427917	chr18:5427821-5427917
chr18	5819772	5819960	chr18:5819772-5819960
chr18	6275521	6275738	chr18:6275521-6275738
chr18	10343659	10343801	chr18:10343659-10343801
chr18	13970665	13970670	chr18:13970665-13970670
chr18	16965052	16965406	chr18:16965052-16965406
chr18	24027601	24027758	chr18:24027601-24027758
chr18	24868747	24868875	chr18:24868747-24868875
chr18	25400269	25400486	chr18:25400269-25400486
chr18	28236366	28236487	chr18:28236366-28236487
chr18	34048369	34048487	chr18:34048369-34048487
chr18	34050220	34050490	chr18:34050220-34050490
chr18	34277624	34278113	chr18:34277624-34278113
chr18	34665540	34665890	chr18:34665540-34665890
chr18	35046963	35047337	chr18:35046963-35047337
chr18	35186744	35187037	chr18:35186744-35187037
chr18	35911523	35912011	chr18:35911523-35912011
chr18	35975301	35975492	chr18:35975301-35975492
chr18	35991842	35992076	chr18:35991842-35992076
chr18	36009326	36009522	chr18:36009326-36009522
chr18	36016107	36016174	chr18:36016107-36016174
chr18	36033041	36033350	chr18:36033041-36033350
chr18	36034535	36034990	chr18:36034535-36034990
chr18	36047346	36047741	chr18:36047346-36047741
chr18	36048628	36049683	chr18:36048628-36049683
chr18	36078357	36078722	chr18:36078357-36078722
chr18	36078781	36079056	chr18:36078781-36079056
chr18	36079233	36079589	chr18:36079233-36079589
chr18	36079988	36080360	chr18:36079988-36080360
chr18	36097227	36097530	chr18:36097227-36097530
chr18	37985901	37986236	chr18:37985901-37986236
chr18	37986286	37986549	chr18:37986286-37986549
chr18	38002360	38002458	chr18:38002360-38002458
chr18	38304572	38304868	chr18:38304572-38304868
chr18	38539754	38540338	chr18:38539754-38540338
chr18	38544580	38544912	chr18:38544580-38544912
chr18	38791265	38791492	chr18:38791265-38791492
chr18	43550731	43550983	chr18:43550731-43550983
chr18	43551180	43551547	chr18:43551180-43551547
chr18	54987687	54987857	chr18:54987687-54987857
chr18	55060243	55060857	chr18:55060243-55060857
chr18	55061393	55061664	chr18:55061393-55061664
chr18	55061873	55062118	chr18:55061873-55062118
chr18	55070178	55070563	chr18:55070178-55070563
chr18	55175253	55175379	chr18:55175253-55175379
chr18	55708001	55708084	chr18:55708001-55708084
chr18	65092867	65093277	chr18:65092867-65093277
chr18	65680271	65680417	chr18:65680271-65680417
chr18	65723494	65723827	chr18:65723494-65723827
chr18	65725434	65725823	chr18:65725434-65725823
chr18	65737567	65738016	chr18:65737567-65738016
chr18	65743357	65743748	chr18:65743357-65743748
chr18	68317197	68317386	chr18:68317197-68317386
chr18	69661561	69662130	chr18:69661561-69662130
chr18	69676998	69677404	chr18:69676998-69677404
chr18	69736003	69736498	chr18:69736003-69736498
chr18	75854928	75855069	chr18:75854928-75855069
chr18	75858094	75858309	chr18:75858094-75858309
chr18	77284975	77285268	chr18:77284975-77285268
chr18	77799341	77799503	chr18:77799341-77799503
chr18	79246441	79246760	chr18:79246441-79246760
chr18	79263824	79264220	chr18:79263824-79264220
chr18	79303677	79303928	chr18:79303677-79303928
chr18	79304489	79304814	chr18:79304489-79304814
chr18	82981835	82982068	chr18:82981835-82982068
chr18	82982383	82982523	chr18:82982383-82982523
chr18	83693417	83693594	chr18:83693417-83693594
chr19	3984945	3985278	chr19:3984945-3985278
chr19	5803297	5804044	chr19:5803297-5804044
chr19	5846336	5847072	chr19:5846336-5847072
chr19	5847083	5847449	chr19:5847083-5847449
chr19	7339541	7339669	chr19:7339541-7339669
chr19	7340401	7340672	chr19:7340401-7340672
chr19	10764402	10764749	chr19:10764402-10764749
chr19	12563577	12563828	chr19:12563577-12563828
chr19	12573710	12573835	chr19:12573710-12573835
chr19	15875914	15876334	chr19:15875914-15876334
chr19	15978154	15978228	chr19:15978154-15978228
chr19	21859653	21859830	chr19:21859653-21859830
chr19	23015100	23015475	chr19:23015100-23015475
chr19	24354263	24354397	chr19:24354263-24354397
chr19	26822053	26822371	chr19:26822053-26822371
chr19	30106201	30106517	chr19:30106201-30106517
chr19	32830899	32831075	chr19:32830899-32831075
chr19	36608938	36609222	chr19:36608938-36609222
chr19	38553459	38553837	chr19:38553459-38553837
chr19	41558469	41558791	chr19:41558469-41558791
chr19	42483853	42483908	chr19:42483853-42483908
chr19	44322616	44323126	chr19:44322616-44323126
chr19	44341374	44341842	chr19:44341374-44341842
chr19	44358477	44359060	chr19:44358477-44359060
chr19	44462915	44463375	chr19:44462915-44463375
chr19	45091050	45091617	chr19:45091050-45091617
chr19	45132608	45133397	chr19:45132608-45133397
chr19	46116322	46117046	chr19:46116322-46117046
chr19	46423326	46423591	chr19:46423326-46423591
chr19	46578599	46578969	chr19:46578599-46578969
chr19	46581775	46581915	chr19:46581775-46581915
chr19	46598451	46598598	chr19:46598451-46598598
chr19	46604046	46604302	chr19:46604046-46604302
chr19	47093993	47094107	chr19:47093993-47094107
chr19	47984220	47984364	chr19:47984220-47984364
chr19	48044243	48044360	chr19:48044243-48044360
chr19	53334541	53334553	chr19:53334541-53334553
chr19	53400187	53400416	chr19:53400187-53400416
chr19	53927266	53927498	chr19:53927266-53927498
chr19	58933621	58934099	chr19:58933621-58934099
chr2	4074495	4074694	chr2:4074495-4074694
chr2	4323413	4323629	chr2:4323413-4323629
chr2	4482390	4482765	chr2:4482390-4482765
chr2	6628159	6628667	chr2:6628159-6628667
chr2	6796342	6796575	chr2:6796342-6796575
chr2	17971786	17972384	chr2:17971786-17972384
chr2	17972736	17973097	chr2:17972736-17973097
chr2	17973372	17973430	chr2:17973372-17973430
chr2	18721641	18721764	chr2:18721641-18721764
chr2	20931200	20931603	chr2:20931200-20931603
chr2	20932036	20932346	chr2:20932036-20932346
chr2	21062633	21063003	chr2:21062633-21063003
chr2	21885648	21885985	chr2:21885648-21885985
chr2	22475615	22476031	chr2:22475615-22476031
chr2	24376987	24377113	chr2:24376987-24377113
chr2	25023534	25023674	chr2:25023534-25023674
chr2	25033348	25033555	chr2:25033348-25033555
chr2	25121486	25121804	chr2:25121486-25121804
chr2	25837685	25837958	chr2:25837685-25837958
chr2	26153748	26154150	chr2:26153748-26154150
chr2	26154457	26154821	chr2:26154457-26154821
chr2	27280567	27280938	chr2:27280567-27280938
chr2	28370039	28370311	chr2:28370039-28370311
chr2	28381199	28381535	chr2:28381199-28381535
chr2	29349318	29349427	chr2:29349318-29349427
chr2	30325352	30325617	chr2:30325352-30325617
chr2	30326227	30326410	chr2:30326227-30326410
chr2	30400646	30400891	chr2:30400646-30400891
chr2	30492625	30492845	chr2:30492625-30492845
chr2	30502901	30503085	chr2:30502901-30503085
chr2	30508097	30508362	chr2:30508097-30508362
chr2	30516271	30516465	chr2:30516271-30516465
chr2	30523080	30523272	chr2:30523080-30523272
chr2	30532531	30532647	chr2:30532531-30532647
chr2	30548592	30548979	chr2:30548592-30548979
chr2	30549337	30549538	chr2:30549337-30549538
chr2	30563529	30564163	chr2:30563529-30564163
chr2	30567527	30567987	chr2:30567527-30567987
chr2	30573920	30574167	chr2:30573920-30574167
chr2	30574531	30574910	chr2:30574531-30574910
chr2	30578685	30579126	chr2:30578685-30579126
chr2	30581203	30581375	chr2:30581203-30581375
chr2	30599453	30599865	chr2:30599453-30599865
chr2	30613895	30614296	chr2:30613895-30614296
chr2	30924011	30924539	chr2:30924011-30924539
chr2	30962560	30962784	chr2:30962560-30962784
chr2	32007657	32008099	chr2:32007657-32008099
chr2	32023450	32023772	chr2:32023450-32023772
chr2	32822281	32822728	chr2:32822281-32822728
chr2	33225969	33226366	chr2:33225969-33226366
chr2	33731948	33732155	chr2:33731948-33732155
chr2	33962171	33962604	chr2:33962171-33962604
chr2	34104499	34104872	chr2:34104499-34104872
chr2	34105231	34105620	chr2:34105231-34105620
chr2	34215060	34215225	chr2:34215060-34215225
chr2	35533426	35533622	chr2:35533426-35533622
chr2	37591080	37591185	chr2:37591080-37591185
chr2	38544464	38544584	chr2:38544464-38544584
chr2	38637943	38638268	chr2:38637943-38638268
chr2	44970314	44970454	chr2:44970314-44970454
chr2	44971249	44971459	chr2:44971249-44971459
chr2	49476258	49476371	chr2:49476258-49476371
chr2	50826493	50826745	chr2:50826493-50826745
chr2	58384772	58384900	chr2:58384772-58384900
chr2	59536061	59536300	chr2:59536061-59536300
chr2	61885844	61886075	chr2:61885844-61886075
chr2	68308635	68308964	chr2:68308635-68308964
chr2	75262143	75262264	chr2:75262143-75262264
chr2	79246353	79246425	chr2:79246353-79246425
chr2	84582632	84582938	chr2:84582632-84582938
chr2	91270853	91271041	chr2:91270853-91271041
chr2	91787628	91788232	chr2:91787628-91788232
chr2	92756257	92756633	chr2:92756257-92756633
chr2	93014408	93014694	chr2:93014408-93014694
chr2	93173688	93173819	chr2:93173688-93173819
chr2	94087036	94087367	chr2:94087036-94087367
chr2	94129378	94129713	chr2:94129378-94129713
chr2	101819027	101819308	chr2:101819027-101819308
chr2	104159095	104159216	chr2:104159095-104159216
chr2	104655695	104656209	chr2:104655695-104656209
chr2	105500261	105500553	chr2:105500261-105500553
chr2	105501583	105501855	chr2:105501583-105501855
chr2	105501974	105502348	chr2:105501974-105502348
chr2	105509812	105509923	chr2:105509812-105509923
chr2	105520690	105521034	chr2:105520690-105521034
chr2	105924188	105924234	chr2:105924188-105924234
chr2	115885876	115886186	chr2:115885876-115886186
chr2	116945396	116946237	chr2:116945396-116946237
chr2	119163651	119163930	chr2:119163651-119163930
chr2	119302163	119302502	chr2:119302163-119302502
chr2	123916286	123916546	chr2:123916286-123916546
chr2	124858446	124858742	chr2:124858446-124858742
chr2	126250480	126250731	chr2:126250480-126250731
chr2	127008607	127008814	chr2:127008607-127008814
chr2	135934565	135934907	chr2:135934565-135934907
chr2	145658119	145658588	chr2:145658119-145658588
chr2	145888034	145888295	chr2:145888034-145888295
chr2	146044068	146044516	chr2:146044068-146044516
chr2	146156510	146156731	chr2:146156510-146156731
chr2	146839408	146839918	chr2:146839408-146839918
chr2	151792878	151793203	chr2:151792878-151793203
chr2	151874430	151874649	chr2:151874430-151874649
chr2	151875228	151875611	chr2:151875228-151875611
chr2	151876067	151876352	chr2:151876067-151876352
chr2	151908155	151908314	chr2:151908155-151908314
chr2	152560566	152561189	chr2:152560566-152561189
chr2	152565533	152565694	chr2:152565533-152565694
chr2	152630114	152631072	chr2:152630114-152631072
chr2	152646614	152647018	chr2:152646614-152647018
chr2	152875138	152875370	chr2:152875138-152875370
chr2	152987811	152988194	chr2:152987811-152988194
chr2	154251896	154252897	chr2:154251896-154252897
chr2	154253822	154254187	chr2:154253822-154254187
chr2	154394097	154394320	chr2:154394097-154394320
chr2	154844786	154845226	chr2:154844786-154845226
chr2	154845409	154845754	chr2:154845409-154845754
chr2	155621183	155621314	chr2:155621183-155621314
chr2	156884267	156884748	chr2:156884267-156884748
chr2	156895219	156895565	chr2:156895219-156895565
chr2	156896174	156896399	chr2:156896174-156896399
chr2	156902783	156903184	chr2:156902783-156903184
chr2	157167364	157167573	chr2:157167364-157167573
chr2	157301235	157301605	chr2:157301235-157301605
chr2	157301689	157301901	chr2:157301689-157301901
chr2	157801031	157801221	chr2:157801031-157801221
chr2	157855311	157855639	chr2:157855311-157855639
chr2	160277770	160278031	chr2:160277770-160278031
chr2	163409482	163409764	chr2:163409482-163409764
chr2	164959055	164959449	chr2:164959055-164959449
chr2	165706081	165706276	chr2:165706081-165706276
chr2	165706514	165706907	chr2:165706514-165706907
chr2	165708285	165708546	chr2:165708285-165708546
chr2	165712556	165712939	chr2:165712556-165712939
chr2	165714037	165714201	chr2:165714037-165714201
chr2	166458221	166458530	chr2:166458221-166458530
chr2	166500925	166501320	chr2:166500925-166501320
chr2	166536875	166538539	chr2:166536875-166538539
chr2	166555738	166555987	chr2:166555738-166555987
chr2	167317300	167317587	chr2:167317300-167317587
chr2	167329473	167329883	chr2:167329473-167329883
chr2	169787053	169787107	chr2:169787053-169787107
chr2	169957544	169957886	chr2:169957544-169957886
chr2	170144707	170145215	chr2:170144707-170145215
chr2	170663724	170664024	chr2:170663724-170664024
chr2	173900268	173900354	chr2:173900268-173900354
chr2	174743083	174743264	chr2:174743083-174743264
chr2	177889387	177889601	chr2:177889387-177889601
chr2	179852604	179852758	chr2:179852604-179852758
chr2	180626013	180626405	chr2:180626013-180626405
chr2	180626827	180627104	chr2:180626827-180627104
chr2	180687621	180687832	chr2:180687621-180687832
chr2	181197765	181198059	chr2:181197765-181198059
chr2	181410261	181410557	chr2:181410261-181410557
chr2	181499413	181499705	chr2:181499413-181499705
chr3	9500763	9501050	chr3:9500763-9501050
chr3	9974520	9974620	chr3:9974520-9974620
chr3	21834423	21835455	chr3:21834423-21835455
chr3	21974027	21974173	chr3:21974027-21974173
chr3	27762366	27762581	chr3:27762366-27762581
chr3	28163452	28163839	chr3:28163452-28163839
chr3	34547443	34547773	chr3:34547443-34547773
chr3	34547852	34548255	chr3:34547852-34548255
chr3	35240181	35240565	chr3:35240181-35240565
chr3	35303508	35303847	chr3:35303508-35303847
chr3	35304570	35304679	chr3:35304570-35304679
chr3	38562824	38562940	chr3:38562824-38562940
chr3	51505261	51505590	chr3:51505261-51505590
chr3	51512956	51513267	chr3:51512956-51513267
chr3	51543029	51543555	chr3:51543029-51543555
chr3	51592468	51593016	chr3:51592468-51593016
chr3	51594117	51594247	chr3:51594117-51594247
chr3	51692508	51692578	chr3:51692508-51692578
chr3	51811407	51811869	chr3:51811407-51811869
chr3	51848353	51848751	chr3:51848353-51848751
chr3	51849950	51850349	chr3:51849950-51850349
chr3	51850700	51851300	chr3:51850700-51851300
chr3	51873642	51874180	chr3:51873642-51874180
chr3	51892271	51892517	chr3:51892271-51892517
chr3	51892658	51893152	chr3:51892658-51893152
chr3	55156195	55156442	chr3:55156195-55156442
chr3	55559666	55559811	chr3:55559666-55559811
chr3	55985926	55986195	chr3:55985926-55986195
chr3	67266666	67267014	chr3:67266666-67267014
chr3	84535636	84535837	chr3:84535636-84535837
chr3	84536037	84536411	chr3:84536037-84536411
chr3	86579352	86579713	chr3:86579352-86579713
chr3	86649059	86649291	chr3:86649059-86649291
chr3	86649632	86649771	chr3:86649632-86649771
chr3	86976343	86976608	chr3:86976343-86976608
chr3	87370055	87370368	chr3:87370055-87370368
chr3	87937298	87937537	chr3:87937298-87937537
chr3	87942112	87942890	chr3:87942112-87942890
chr3	87943034	87943479	chr3:87943034-87943479
chr3	87947131	87947668	chr3:87947131-87947668
chr3	88008543	88008908	chr3:88008543-88008908
chr3	88019460	88019748	chr3:88019460-88019748
chr3	88019988	88020364	chr3:88019988-88020364
chr3	88029617	88029944	chr3:88029617-88029944
chr3	88032034	88032281	chr3:88032034-88032281
chr3	88045032	88045355	chr3:88045032-88045355
chr3	88427264	88427622	chr3:88427264-88427622
chr3	88427899	88428666	chr3:88427899-88428666
chr3	88561712	88562129	chr3:88561712-88562129
chr3	90250380	90250688	chr3:90250380-90250688
chr3	95034316	95034794	chr3:95034316-95034794
chr3	95776754	95777245	chr3:95776754-95777245
chr3	98122731	98122970	chr3:98122731-98122970
chr3	100949602	100949877	chr3:100949602-100949877
chr3	101016856	101017004	chr3:101016856-101017004
chr3	101771116	101771484	chr3:101771116-101771484
chr3	102783889	102784232	chr3:102783889-102784232
chr3	103224973	103225155	chr3:103224973-103225155
chr3	103520623	103520891	chr3:103520623-103520891
chr3	108213235	108213584	chr3:108213235-108213584
chr3	122123511	122124148	chr3:122123511-122124148
chr3	129237443	129237791	chr3:129237443-129237791
chr3	129239151	129239515	chr3:129239151-129239515
chr3	148958886	148959069	chr3:148958886-148959069
chr3	157197924	157198087	chr3:157197924-157198087
chr4	8702077	8702394	chr4:8702077-8702394
chr4	8726651	8726983	chr4:8726651-8726983
chr4	8779191	8779618	chr4:8779191-8779618
chr4	8837423	8837996	chr4:8837423-8837996
chr4	8838484	8838671	chr4:8838484-8838671
chr4	8838845	8839395	chr4:8838845-8839395
chr4	8936829	8937295	chr4:8936829-8937295
chr4	8955873	8956022	chr4:8955873-8956022
chr4	9034571	9034924	chr4:9034571-9034924
chr4	22406422	22406605	chr4:22406422-22406605
chr4	22422138	22422435	chr4:22422138-22422435
chr4	22424442	22425412	chr4:22424442-22425412
chr4	25336048	25336111	chr4:25336048-25336111
chr4	32391280	32391778	chr4:32391280-32391778
chr4	32438136	32438654	chr4:32438136-32438654
chr4	32439041	32439285	chr4:32439041-32439285
chr4	32445685	32446117	chr4:32445685-32446117
chr4	32452082	32452527	chr4:32452082-32452527
chr4	32618027	32618270	chr4:32618027-32618270
chr4	32618508	32618974	chr4:32618508-32618974
chr4	32950515	32950643	chr4:32950515-32950643
chr4	40917197	40917418	chr4:40917197-40917418
chr4	42959661	42960155	chr4:42959661-42960155
chr4	43056619	43057212	chr4:43056619-43057212
chr4	43995316	43995524	chr4:43995316-43995524
chr4	44262747	44262901	chr4:44262747-44262901
chr4	44714276	44714758	chr4:44714276-44714758
chr4	44727127	44727268	chr4:44727127-44727268
chr4	44918588	44918726	chr4:44918588-44918726
chr4	45778752	45779053	chr4:45778752-45779053
chr4	45832038	45832284	chr4:45832038-45832284
chr4	45836116	45836287	chr4:45836116-45836287
chr4	45837032	45837247	chr4:45837032-45837247
chr4	45837390	45837981	chr4:45837390-45837981
chr4	47450800	47451126	chr4:47450800-47451126
chr4	54085879	54086060	chr4:54085879-54086060
chr4	55018571	55018911	chr4:55018571-55018911
chr4	56877051	56877438	chr4:56877051-56877438
chr4	63050082	63050472	chr4:63050082-63050472
chr4	81212120	81212422	chr4:81212120-81212422
chr4	81219772	81219968	chr4:81219772-81219968
chr4	81226605	81226851	chr4:81226605-81226851
chr4	81373105	81373167	chr4:81373105-81373167
chr4	81374074	81374145	chr4:81374074-81374145
chr4	82146144	82146443	chr4:82146144-82146443
chr4	82162389	82162542	chr4:82162389-82162542
chr4	82178811	82179003	chr4:82178811-82179003
chr4	82179046	82179521	chr4:82179046-82179521
chr4	82183705	82184054	chr4:82183705-82184054
chr4	82185096	82185615	chr4:82185096-82185615
chr4	82235567	82235814	chr4:82235567-82235814
chr4	82268339	82268640	chr4:82268339-82268640
chr4	83146711	83146980	chr4:83146711-83146980
chr4	84907319	84907437	chr4:84907319-84907437
chr4	97252839	97252915	chr4:97252839-97252915
chr4	97314081	97314146	chr4:97314081-97314146
chr4	97316064	97316174	chr4:97316064-97316174
chr4	97418521	97418653	chr4:97418521-97418653
chr4	97462173	97462639	chr4:97462173-97462639
chr4	100045923	100046074	chr4:100045923-100046074
chr4	101029887	101030146	chr4:101029887-101030146
chr4	102261288	102261706	chr4:102261288-102261706
chr4	104918301	104918532	chr4:104918301-104918532
chr4	105990015	105990339	chr4:105990015-105990339
chr4	106609435	106609633	chr4:106609435-106609633
chr4	108032765	108033256	chr4:108032765-108033256
chr4	108060209	108060465	chr4:108060209-108060465
chr4	117933552	117933725	chr4:117933552-117933725
chr4	119925109	119925453	chr4:119925109-119925453
chr4	120903720	120904125	chr4:120903720-120904125
chr4	122632196	122632588	chr4:122632196-122632588
chr4	122632753	122632922	chr4:122632753-122632922
chr4	122691893	122692068	chr4:122691893-122692068
chr4	123363642	123363698	chr4:123363642-123363698
chr4	124330047	124330398	chr4:124330047-124330398
chr4	125405620	125406186	chr4:125405620-125406186
chr4	125406504	125406797	chr4:125406504-125406797
chr4	126141895	126142467	chr4:126141895-126142467
chr4	126143101	126143486	chr4:126143101-126143486
chr4	126297906	126297986	chr4:126297906-126297986
chr4	127096643	127096895	chr4:127096643-127096895
chr4	128392526	128392750	chr4:128392526-128392750
chr4	128394090	128394252	chr4:128394090-128394252
chr4	128576734	128576802	chr4:128576734-128576802
chr4	129554546	129554812	chr4:129554546-129554812
chr4	129947394	129947640	chr4:129947394-129947640
chr4	130126520	130126659	chr4:130126520-130126659
chr4	130357838	130358475	chr4:130357838-130358475
chr4	132598833	132599015	chr4:132598833-132599015
chr4	132651117	132651652	chr4:132651117-132651652
chr4	132988800	132988978	chr4:132988800-132988978
chr4	133285381	133285776	chr4:133285381-133285776
chr4	133307369	133307847	chr4:133307369-133307847
chr4	133311172	133311569	chr4:133311172-133311569
chr4	133986766	133986904	chr4:133986766-133986904
chr4	134147971	134148030	chr4:134147971-134148030
chr4	134187391	134187725	chr4:134187391-134187725
chr4	135690203	135690549	chr4:135690203-135690549
chr4	135696201	135696682	chr4:135696201-135696682
chr4	135703553	135704049	chr4:135703553-135704049
chr4	136306669	136306904	chr4:136306669-136306904
chr4	136310085	136310494	chr4:136310085-136310494
chr4	136311600	136311835	chr4:136311600-136311835
chr4	136421095	136421290	chr4:136421095-136421290
chr4	139774307	139774685	chr4:139774307-139774685
chr4	139801176	139801532	chr4:139801176-139801532
chr4	140214180	140214405	chr4:140214180-140214405
chr4	140259584	140259834	chr4:140259584-140259834
chr4	140604852	140604964	chr4:140604852-140604964
chr4	141062344	141062665	chr4:141062344-141062665
chr4	141115079	141115703	chr4:141115079-141115703
chr4	148937097	148937231	chr4:148937097-148937231
chr4	150132691	150132834	chr4:150132691-150132834
chr4	150501910	150501934	chr4:150501910-150501934
chr4	154547552	154547751	chr4:154547552-154547751
chr4	154609496	154609744	chr4:154609496-154609744
chr4	155570395	155570516	chr4:155570395-155570516
chr5	4486117	4486413	chr5:4486117-4486413
chr5	5380951	5381625	chr5:5380951-5381625
chr5	19415162	19415350	chr5:19415162-19415350
chr5	21238794	21239132	chr5:21238794-21239132
chr5	23849920	23850205	chr5:23849920-23850205
chr5	23858533	23858779	chr5:23858533-23858779
chr5	24108856	24109073	chr5:24108856-24109073
chr5	24110470	24110990	chr5:24110470-24110990
chr5	28444957	28445057	chr5:28444957-28445057
chr5	28449719	28449903	chr5:28449719-28449903
chr5	28450578	28451139	chr5:28450578-28451139
chr5	28451259	28451440	chr5:28451259-28451440
chr5	28484880	28485224	chr5:28484880-28485224
chr5	28501250	28501639	chr5:28501250-28501639
chr5	28501855	28502174	chr5:28501855-28502174
chr5	28563630	28563891	chr5:28563630-28563891
chr5	30063226	30063591	chr5:30063226-30063591
chr5	32637528	32637849	chr5:32637528-32637849
chr5	33616463	33616845	chr5:33616463-33616845
chr5	35292671	35293023	chr5:35292671-35293023
chr5	37158634	37159063	chr5:37158634-37159063
chr5	37278767	37279105	chr5:37278767-37279105
chr5	37284621	37284810	chr5:37284621-37284810
chr5	37635424	37635773	chr5:37635424-37635773
chr5	37638141	37638556	chr5:37638141-37638556
chr5	43746496	43746711	chr5:43746496-43746711
chr5	65038645	65039018	chr5:65038645-65039018
chr5	65093117	65093256	chr5:65093117-65093256
chr5	65196489	65196924	chr5:65196489-65196924
chr5	65196971	65197913	chr5:65196971-65197913
chr5	65437373	65437602	chr5:65437373-65437602
chr5	66153163	66153407	chr5:66153163-66153407
chr5	66936842	66936966	chr5:66936842-66936966
chr5	75971633	75972336	chr5:75971633-75972336
chr5	76613889	76614205	chr5:76613889-76614205
chr5	77211791	77212040	chr5:77211791-77212040
chr5	88995017	88995343	chr5:88995017-88995343
chr5	91360944	91361578	chr5:91360944-91361578
chr5	92798140	92798401	chr5:92798140-92798401
chr5	93523497	93523847	chr5:93523497-93523847
chr5	97591759	97592042	chr5:97591759-97592042
chr5	98597621	98598053	chr5:98597621-98598053
chr5	103765951	103766317	chr5:103765951-103766317
chr5	104025603	104025822	chr5:104025603-104025822
chr5	111851234	111851576	chr5:111851234-111851576
chr5	111858891	111859294	chr5:111858891-111859294
chr5	111938217	111938542	chr5:111938217-111938542
chr5	112024542	112024726	chr5:112024542-112024726
chr5	112130815	112130946	chr5:112130815-112130946
chr5	112184296	112184661	chr5:112184296-112184661
chr5	112654547	112654972	chr5:112654547-112654972
chr5	112656032	112656511	chr5:112656032-112656511
chr5	112666587	112666764	chr5:112666587-112666764
chr5	114041832	114042162	chr5:114041832-114042162
chr5	114178001	114178322	chr5:114178001-114178322
chr5	115769464	115769571	chr5:115769464-115769571
chr5	115848511	115848708	chr5:115848511-115848708
chr5	115882452	115882816	chr5:115882452-115882816
chr5	115888082	115888311	chr5:115888082-115888311
chr5	117020292	117020449	chr5:117020292-117020449
chr5	117021076	117021444	chr5:117021076-117021444
chr5	118487616	118488325	chr5:118487616-118488325
chr5	118664467	118664684	chr5:118664467-118664684
chr5	118831528	118831666	chr5:118831528-118831666
chr5	120859609	120859781	chr5:120859609-120859781
chr5	120859884	120860257	chr5:120859884-120860257
chr5	121037328	121037925	chr5:121037328-121037925
chr5	121671197	121671546	chr5:121671197-121671546
chr5	123796283	123796849	chr5:123796283-123796849
chr5	124495360	124495541	chr5:124495360-124495541
chr5	124495711	124495995	chr5:124495711-124495995
chr5	124784457	124784775	chr5:124784457-124784775
chr5	124787213	124787335	chr5:124787213-124787335
chr5	125403258	125403775	chr5:125403258-125403775
chr5	125615185	125615513	chr5:125615185-125615513
chr5	125629020	125629290	chr5:125629020-125629290
chr5	125657967	125658567	chr5:125657967-125658567
chr5	125724339	125724611	chr5:125724339-125724611
chr5	125725701	125726471	chr5:125725701-125726471
chr5	125873186	125874204	chr5:125873186-125874204
chr5	125874303	125874604	chr5:125874303-125874604
chr5	129104186	129104487	chr5:129104186-129104487
chr5	129104727	129105100	chr5:129104727-129105100
chr5	129661904	129662212	chr5:129661904-129662212
chr5	132270096	132270382	chr5:132270096-132270382
chr5	135552763	135552908	chr5:135552763-135552908
chr5	135552945	135553307	chr5:135552945-135553307
chr5	139925934	139926066	chr5:139925934-139926066
chr5	140011679	140011855	chr5:140011679-140011855
chr5	140015159	140015396	chr5:140015159-140015396
chr5	140016435	140016577	chr5:140016435-140016577
chr5	140027325	140027460	chr5:140027325-140027460
chr5	140029686	140029941	chr5:140029686-140029941
chr5	140206754	140207070	chr5:140206754-140207070
chr5	141085500	141085855	chr5:141085500-141085855
chr5	141086676	141086901	chr5:141086676-141086901
chr5	141266710	141267112	chr5:141266710-141267112
chr5	142843227	142843485	chr5:142843227-142843485
chr5	142847560	142848010	chr5:142847560-142848010
chr5	142916086	142916359	chr5:142916086-142916359
chr5	143583245	143583678	chr5:143583245-143583678
chr5	143584028	143584277	chr5:143584028-143584277
chr5	143584459	143584801	chr5:143584459-143584801
chr5	143585033	143585479	chr5:143585033-143585479
chr5	144919587	144919771	chr5:144919587-144919771
chr5	147870755	147871088	chr5:147870755-147871088
chr5	149300919	149301199	chr5:149300919-149301199
chr5	150183325	150183468	chr5:150183325-150183468
chr5	150230921	150231520	chr5:150230921-150231520
chr6	14850132	14850435	chr6:14850132-14850435
chr6	15133083	15133224	chr6:15133083-15133224
chr6	29385345	29385529	chr6:29385345-29385529
chr6	30250140	30250836	chr6:30250140-30250836
chr6	36758613	36758865	chr6:36758613-36758865
chr6	37592909	37593077	chr6:37592909-37593077
chr6	39206845	39206984	chr6:39206845-39206984
chr6	39465104	39465514	chr6:39465104-39465514
chr6	39823693	39824084	chr6:39823693-39824084
chr6	39999682	40000036	chr6:39999682-40000036
chr6	49224594	49225007	chr6:49224594-49225007
chr6	50727172	50727463	chr6:50727172-50727463
chr6	50727940	50728137	chr6:50727940-50728137
chr6	50773100	50773521	chr6:50773100-50773521
chr6	50840927	50841303	chr6:50840927-50841303
chr6	51007157	51007580	chr6:51007157-51007580
chr6	51542287	51542755	chr6:51542287-51542755
chr6	51542921	51543046	chr6:51542921-51543046
chr6	51799186	51799609	chr6:51799186-51799609
chr6	51799640	51800172	chr6:51799640-51800172
chr6	54710222	54710394	chr6:54710222-54710394
chr6	54988903	54989121	chr6:54988903-54989121
chr6	55598015	55598269	chr6:55598015-55598269
chr6	72462388	72463023	chr6:72462388-72463023
chr6	83407431	83407842	chr6:83407431-83407842
chr6	84533464	84533654	chr6:84533464-84533654
chr6	84535318	84535730	chr6:84535318-84535730
chr6	84542711	84542892	chr6:84542711-84542892
chr6	86009103	86009418	chr6:86009103-86009418
chr6	86535102	86535652	chr6:86535102-86535652
chr6	88822993	88823219	chr6:88822993-88823219
chr6	88836389	88836752	chr6:88836389-88836752
chr6	88888204	88888634	chr6:88888204-88888634
chr6	88892664	88892920	chr6:88892664-88892920
chr6	88950410	88950633	chr6:88950410-88950633
chr6	88958970	88959174	chr6:88958970-88959174
chr6	89311415	89311859	chr6:89311415-89311859
chr6	89563829	89563974	chr6:89563829-89563974
chr6	91251891	91252207	chr6:91251891-91252207
chr6	91567283	91567491	chr6:91567283-91567491
chr6	91662879	91663350	chr6:91662879-91663350
chr6	94723847	94723952	chr6:94723847-94723952
chr6	98064552	98064672	chr6:98064552-98064672
chr6	112815334	112815383	chr6:112815334-112815383
chr6	112850309	112850612	chr6:112850309-112850612
chr6	112880239	112880360	chr6:112880239-112880360
chr6	112895771	112895988	chr6:112895771-112895988
chr6	113049749	113050124	chr6:113049749-113050124
chr6	114864697	114864731	chr6:114864697-114864731
chr6	115073374	115073532	chr6:115073374-115073532
chr6	119029030	119029077	chr6:119029030-119029077
chr6	120062404	120062729	chr6:120062404-120062729
chr6	120530102	120530418	chr6:120530102-120530418
chr6	120542409	120542522	chr6:120542409-120542522
chr6	121080211	121080328	chr6:121080211-121080328
chr6	122247475	122247623	chr6:122247475-122247623
chr6	122714497	122715122	chr6:122714497-122715122
chr6	124708047	124708392	chr6:124708047-124708392
chr6	124853547	124854012	chr6:124853547-124854012
chr6	124869564	124870009	chr6:124869564-124870009
chr6	125039144	125039538	chr6:125039144-125039538
chr6	125039855	125040243	chr6:125039855-125040243
chr6	125417277	125417576	chr6:125417277-125417576
chr6	125432475	125432780	chr6:125432475-125432780
chr6	127280200	127280626	chr6:127280200-127280626
chr6	134877406	134877702	chr6:134877406-134877702
chr6	136491692	136491910	chr6:136491692-136491910
chr6	145288335	145289012	chr6:145288335-145289012
chr6	145289193	145289555	chr6:145289193-145289555
chr6	145804300	145804568	chr6:145804300-145804568
chr7	4611106	4611173	chr7:4611106-4611173
chr7	4867441	4867842	chr7:4867441-4867842
chr7	16631144	16631727	chr7:16631144-16631727
chr7	16988437	16988792	chr7:16988437-16988792
chr7	17508111	17508413	chr7:17508111-17508413
chr7	19509173	19509530	chr7:19509173-19509530
chr7	25271744	25272016	chr7:25271744-25272016
chr7	25793760	25793886	chr7:25793760-25793886
chr7	25963176	25963406	chr7:25963176-25963406
chr7	26033176	26033611	chr7:26033176-26033611
chr7	28212444	28212734	chr7:28212444-28212734
chr7	30089705	30089721	chr7:30089705-30089721
chr7	30103619	30103948	chr7:30103619-30103948
chr7	30794890	30795036	chr7:30794890-30795036
chr7	31933835	31934016	chr7:31933835-31934016
chr7	35585095	35585255	chr7:35585095-35585255
chr7	38122243	38122434	chr7:38122243-38122434
chr7	38177730	38177880	chr7:38177730-38177880
chr7	38351179	38351267	chr7:38351179-38351267
chr7	51685394	51685788	chr7:51685394-51685788
chr7	51696692	51697127	chr7:51696692-51697127
chr7	56301768	56301954	chr7:56301768-56301954
chr7	59046280	59046532	chr7:59046280-59046532
chr7	63098244	63098960	chr7:63098244-63098960
chr7	66099606	66099711	chr7:66099606-66099711
chr7	71055754	71056723	chr7:71055754-71056723
chr7	71102006	71102279	chr7:71102006-71102279
chr7	71131441	71131804	chr7:71131441-71131804
chr7	71647605	71647967	chr7:71647605-71647967
chr7	71984696	71985010	chr7:71984696-71985010
chr7	75274895	75275348	chr7:75274895-75275348
chr7	77495342	77495998	chr7:77495342-77495998
chr7	78528319	78528652	chr7:78528319-78528652
chr7	80521537	80521828	chr7:80521537-80521828
chr7	80522286	80522573	chr7:80522286-80522573
chr7	80740044	80740555	chr7:80740044-80740555
chr7	80751733	80752036	chr7:80751733-80752036
chr7	80752340	80753245	chr7:80752340-80753245
chr7	80761880	80762228	chr7:80761880-80762228
chr7	81449063	81449202	chr7:81449063-81449202
chr7	86027000	86027337	chr7:86027000-86027337
chr7	86028596	86029576	chr7:86028596-86029576
chr7	86642627	86643069	chr7:86642627-86643069
chr7	86649539	86649853	chr7:86649539-86649853
chr7	86653989	86654237	chr7:86653989-86654237
chr7	86657235	86657467	chr7:86657235-86657467
chr7	86670537	86670700	chr7:86670537-86670700
chr7	86688202	86688587	chr7:86688202-86688587
chr7	87288342	87288785	chr7:87288342-87288785
chr7	87337234	87337598	chr7:87337234-87337598
chr7	90012726	90012915	chr7:90012726-90012915
chr7	104905875	104906218	chr7:104905875-104906218
chr7	106452007	106452261	chr7:106452007-106452261
chr7	106499443	106499834	chr7:106499443-106499834
chr7	106504084	106504491	chr7:106504084-106504491
chr7	106508653	106508965	chr7:106508653-106508965
chr7	107127795	107128188	chr7:107127795-107128188
chr7	112718606	112718892	chr7:112718606-112718892
chr7	114663062	114663250	chr7:114663062-114663250
chr7	119969760	119970252	chr7:119969760-119970252
chr7	122813241	122813453	chr7:122813241-122813453
chr7	125737375	125737546	chr7:125737375-125737546
chr7	129081768	129081936	chr7:129081768-129081936
chr7	129083291	129083563	chr7:129083291-129083563
chr7	129447976	129448338	chr7:129447976-129448338
chr7	129533771	129533898	chr7:129533771-129533898
chr7	130212814	130213166	chr7:130212814-130213166
chr7	134375023	134375383	chr7:134375023-134375383
chr7	134623026	134623804	chr7:134623026-134623804
chr7	137864182	137864428	chr7:137864182-137864428
chr7	140002993	140003725	chr7:140002993-140003725
chr7	140801365	140801592	chr7:140801365-140801592
chr7	144437917	144438184	chr7:144437917-144438184
chr7	144508326	144508587	chr7:144508326-144508587
chr7	144509028	144509482	chr7:144509028-144509482
chr7	144509512	144509657	chr7:144509512-144509657
chr7	147244146	147244305	chr7:147244146-147244305
chr7	147266778	147266945	chr7:147266778-147266945
chr7	148210721	148211085	chr7:148210721-148211085
chr7	149643474	149643645	chr7:149643474-149643645
chr7	149667512	149668039	chr7:149667512-149668039
chr7	150614444	150614793	chr7:150614444-150614793
chr8	8489148	8489466	chr8:8489148-8489466
chr8	11729067	11729221	chr8:11729067-11729221
chr8	12401182	12401389	chr8:12401182-12401389
chr8	12478019	12478377	chr8:12478019-12478377
chr8	12481819	12482182	chr8:12481819-12482182
chr8	13623336	13623651	chr8:13623336-13623651
chr8	14382669	14382862	chr8:14382669-14382862
chr8	14991727	14992065	chr8:14991727-14992065
chr8	14992831	14993045	chr8:14992831-14993045
chr8	23917570	23917917	chr8:23917570-23917917
chr8	24147262	24147657	chr8:24147262-24147657
chr8	26576093	26576442	chr8:26576093-26576442
chr8	32201344	32201614	chr8:32201344-32201614
chr8	35279065	35279312	chr8:35279065-35279312
chr8	35742931	35743347	chr8:35742931-35743347
chr8	46083998	46084393	chr8:46083998-46084393
chr8	46960723	46960853	chr8:46960723-46960853
chr8	55865835	55866056	chr8:55865835-55866056
chr8	63995837	63996203	chr8:63995837-63996203
chr8	72642532	72642952	chr8:72642532-72642952
chr8	73133980	73134654	chr8:73133980-73134654
chr8	73389638	73389921	chr8:73389638-73389921
chr8	86398770	86398915	chr8:86398770-86398915
chr8	86399385	86399603	chr8:86399385-86399603
chr8	86399996	86400273	chr8:86399996-86400273
chr8	86704486	86704787	chr8:86704486-86704787
chr8	86706771	86707120	chr8:86706771-86707120
chr8	86721478	86721994	chr8:86721478-86721994
chr8	86722078	86722747	chr8:86722078-86722747
chr8	87158640	87158920	chr8:87158640-87158920
chr8	87180527	87180950	chr8:87180527-87180950
chr8	87253864	87254115	chr8:87253864-87254115
chr8	87298927	87299178	chr8:87298927-87299178
chr8	87312631	87313021	chr8:87312631-87313021
chr8	87317479	87317879	chr8:87317479-87317879
chr8	87321735	87322585	chr8:87321735-87322585
chr8	90184012	90184070	chr8:90184012-90184070
chr8	90214185	90214469	chr8:90214185-90214469
chr8	90481760	90482051	chr8:90481760-90482051
chr8	90977929	90978084	chr8:90977929-90978084
chr8	90978143	90978544	chr8:90978143-90978544
chr8	92870768	92870886	chr8:92870768-92870886
chr8	93378642	93378939	chr8:93378642-93378939
chr8	93394394	93394713	chr8:93394394-93394713
chr8	94237229	94237266	chr8:94237229-94237266
chr8	94521021	94521399	chr8:94521021-94521399
chr8	96093703	96093938	chr8:96093703-96093938
chr8	97504905	97505284	chr8:97504905-97505284
chr8	97510747	97510919	chr8:97510747-97510919
chr8	97520979	97521369	chr8:97520979-97521369
chr8	97523937	97524199	chr8:97523937-97524199
chr8	97524678	97524857	chr8:97524678-97524857
chr8	97954068	97954415	chr8:97954068-97954415
chr8	108130520	108130899	chr8:108130520-108130899
chr8	110768683	110769008	chr8:110768683-110769008
chr8	111234910	111235014	chr8:111234910-111235014
chr8	111883322	111883401	chr8:111883322-111883401
chr8	111884297	111884523	chr8:111884297-111884523
chr8	111885049	111885362	chr8:111885049-111885362
chr8	111961100	111961155	chr8:111961100-111961155
chr8	114268598	114268740	chr8:114268598-114268740
chr8	114269642	114269795	chr8:114269642-114269795
chr8	119994314	119994547	chr8:119994314-119994547
chr8	122800328	122800630	chr8:122800328-122800630
chr8	122846807	122847369	chr8:122846807-122847369
chr8	122880177	122880377	chr8:122880177-122880377
chr8	123062462	123063064	chr8:123062462-123063064
chr8	124167215	124167560	chr8:124167215-124167560
chr8	124374818	124375264	chr8:124374818-124375264
chr8	124804939	124805048	chr8:124804939-124805048
chr8	125200718	125200995	chr8:125200718-125200995
chr8	125275327	125275477	chr8:125275327-125275477
chr8	125461464	125461824	chr8:125461464-125461824
chr8	126774866	126775218	chr8:126774866-126775218
chr8	127110104	127110222	chr8:127110104-127110222
chr8	128082682	128082863	chr8:128082682-128082863
chr8	128483185	128483588	chr8:128483185-128483588
chr8	128519975	128520257	chr8:128519975-128520257
chr8	128520306	128521049	chr8:128520306-128521049
chr8	129021421	129021792	chr8:129021421-129021792
chr8	129061188	129061478	chr8:129061188-129061478
chr8	129108404	129108773	chr8:129108404-129108773
chr8	129118956	129119679	chr8:129118956-129119679
chr8	129119716	129120501	chr8:129119716-129120501
chr8	129189466	129189767	chr8:129189466-129189767
chr8	129190301	129190776	chr8:129190301-129190776
chr8	129589240	129589404	chr8:129589240-129589404
chr9	16303792	16304128	chr9:16303792-16304128
chr9	16305167	16305493	chr9:16305167-16305493
chr9	27115021	27115375	chr9:27115021-27115375
chr9	27116049	27116433	chr9:27116049-27116433
chr9	37267123	37267511	chr9:37267123-37267511
chr9	40049076	40049301	chr9:40049076-40049301
chr9	40152801	40153064	chr9:40152801-40153064
chr9	40189030	40189621	chr9:40189030-40189621
chr9	40424534	40424736	chr9:40424534-40424736
chr9	40495094	40495241	chr9:40495094-40495241
chr9	40518137	40518494	chr9:40518137-40518494
chr9	40531364	40531751	chr9:40531364-40531751
chr9	40539647	40539989	chr9:40539647-40539989
chr9	41020892	41021174	chr9:41020892-41021174
chr9	41081284	41081387	chr9:41081284-41081387
chr9	41081606	41081874	chr9:41081606-41081874
chr9	41182676	41182901	chr9:41182676-41182901
chr9	41185948	41186562	chr9:41185948-41186562
chr9	41186696	41187033	chr9:41186696-41187033
chr9	41419688	41419871	chr9:41419688-41419871
chr9	41543132	41543491	chr9:41543132-41543491
chr9	41543807	41544401	chr9:41543807-41544401
chr9	41727022	41727261	chr9:41727022-41727261
chr9	41743828	41744305	chr9:41743828-41744305
chr9	41758663	41758954	chr9:41758663-41758954
chr9	41759227	41759465	chr9:41759227-41759465
chr9	41759589	41759857	chr9:41759589-41759857
chr9	41760035	41760172	chr9:41760035-41760172
chr9	41761330	41761538	chr9:41761330-41761538
chr9	41761741	41761879	chr9:41761741-41761879
chr9	43672304	43672399	chr9:43672304-43672399
chr9	44265577	44265752	chr9:44265577-44265752
chr9	44407056	44407240	chr9:44407056-44407240
chr9	44687887	44688215	chr9:44687887-44688215
chr9	45465551	45465779	chr9:45465551-45465779
chr9	45472232	45472290	chr9:45472232-45472290
chr9	45764520	45764640	chr9:45764520-45764640
chr9	45928078	45928242	chr9:45928078-45928242
chr9	46197694	46198203	chr9:46197694-46198203
chr9	47340353	47340795	chr9:47340353-47340795
chr9	47718591	47718709	chr9:47718591-47718709
chr9	48541959	48542175	chr9:48541959-48542175
chr9	49681790	49682037	chr9:49681790-49682037
chr9	50693465	50693628	chr9:50693465-50693628
chr9	54873534	54873665	chr9:54873534-54873665
chr9	57856836	57857227	chr9:57856836-57857227
chr9	59138478	59138584	chr9:59138478-59138584
chr9	60958701	60958846	chr9:60958701-60958846
chr9	61795751	61796138	chr9:61795751-61796138
chr9	62211492	62211725	chr9:62211492-62211725
chr9	62383349	62383649	chr9:62383349-62383649
chr9	62389104	62389326	chr9:62389104-62389326
chr9	62827293	62827686	chr9:62827293-62827686
chr9	62939850	62940322	chr9:62939850-62940322
chr9	64950258	64950657	chr9:64950258-64950657
chr9	64957373	64957531	chr9:64957373-64957531
chr9	65023552	65023905	chr9:65023552-65023905
chr9	65115536	65115911	chr9:65115536-65115911
chr9	66142732	66143088	chr9:66142732-66143088
chr9	66360242	66360433	chr9:66360242-66360433
chr9	67643375	67643698	chr9:67643375-67643698
chr9	72487375	72487694	chr9:72487375-72487694
chr9	72487768	72488316	chr9:72487768-72488316
chr9	73040166	73040377	chr9:73040166-73040377
chr9	74919943	74920341	chr9:74919943-74920341
chr9	77598307	77598782	chr9:77598307-77598782
chr9	77758374	77758870	chr9:77758374-77758870
chr9	77765793	77766826	chr9:77765793-77766826
chr9	78351533	78351824	chr9:78351533-78351824
chr9	78368801	78368984	chr9:78368801-78368984
chr9	83580094	83580568	chr9:83580094-83580568
chr9	90587922	90588212	chr9:90587922-90588212
chr9	90592285	90592480	chr9:90592285-90592480
chr9	90595052	90595237	chr9:90595052-90595237
chr9	91247701	91247926	chr9:91247701-91247926
chr9	91248265	91248638	chr9:91248265-91248638
chr9	91248664	91249116	chr9:91248664-91249116
chr9	91249265	91249617	chr9:91249265-91249617
chr9	91250571	91250834	chr9:91250571-91250834
chr9	91279950	91280292	chr9:91279950-91280292
chr9	91280513	91280802	chr9:91280513-91280802
chr9	96160320	96160381	chr9:96160320-96160381
chr9	96626319	96626662	chr9:96626319-96626662
chr9	96880100	96880336	chr9:96880100-96880336
chr9	96914243	96914364	chr9:96914243-96914364
chr9	99335795	99335946	chr9:99335795-99335946
chr9	100542523	100542892	chr9:100542523-100542892
chr9	102591619	102591936	chr9:102591619-102591936
chr9	102592170	102592878	chr9:102592170-102592878
chr9	103015676	103015905	chr9:103015676-103015905
chr9	106269959	106270430	chr9:106269959-106270430
chr9	106357545	106357746	chr9:106357545-106357746
chr9	106359179	106359379	chr9:106359179-106359379
chr9	107388540	107388875	chr9:107388540-107388875
chr9	107515065	107515229	chr9:107515065-107515229
chr9	107531424	107531699	chr9:107531424-107531699
chr9	107532379	107532509	chr9:107532379-107532509
chr9	107535267	107535903	chr9:107535267-107535903
chr9	107610043	107610214	chr9:107610043-107610214
chr9	108490248	108490526	chr9:108490248-108490526
chr9	110152366	110152485	chr9:110152366-110152485
chr9	110586632	110586838	chr9:110586632-110586838
chr9	120600868	120600978	chr9:120600868-120600978
chr9	121222819	121222993	chr9:121222819-121222993
chr9	121223213	121223592	chr9:121223213-121223592
chr9	121223913	121224501	chr9:121223913-121224501
chr9	121270215	121270474	chr9:121270215-121270474
chr9	121280707	121280842	chr9:121280707-121280842
chr9	121629206	121629594	chr9:121629206-121629594
chr9	121936082	121936362	chr9:121936082-121936362
