# Supplementary material for: Identification and characterization of transcribed enhancers during cerebellar development through enhancer RNA analysis
Source: BMC Genomics. 2023 Jun 26;24:351. doi: 10.1186/s12864-023-09368-4 (PMC10291752; doi:10.1186/s12864-023-09368-4)
Supplement: Supplementary file 8 — Supplementary Material 8 [file 12864_2023_9368_MOESM8_ESM.txt]

Robust Cerebellar TE Coordinates (mm9)	VISTA Coordinates (mm9)	VISTA ID	Bracketing Genes
chr13:37404685-37404692	chr13:37402835-37405679	mm979	F13a1-Ly86
chr11:96747418-96747688	chr11:96744632-96749165	mm876	Mir152-Cdk5rap3
chr11:96747418-96747688	chr11:96746513-96749479	mm999	Mir152-Cdk5rap3
chr12:81026226-81026348	chr12:81024749-81027839	mm1611	Rad51l1-Zfp36l1
chr13:84199171-84199488	chr13:84197836-84200679	mm1660	2810049E08Rik-Tmem161b
chr13:34240677-34241246	chr13:34239797-34242857	mm1605	Tubb2b-Psmg4
chr14:67113544-67113777	chr14:67111578-67115956	mm1500	Stmn4-Adra1a
chr14:20805745-20806511	chr14:20803684-20807287	mm1498	Gng2-1810063B07Rik
chr5:112666587-112666764	chr5:112665149-112669540	mm1451	Miat-Cryba4
chr15:98801568-98801888	chr15:98797910-98802972	mm1449	Tuba1a-4930578M01Rik
chr19:21859653-21859830	chr19:21858276-21860632	mm1610	Tmem2(intragenic)
chr2:20932036-20932346	chr2:20930433-20933869	mm1447	Gm13375-Enkur
chr1:135078682-135079398	chr1:135077245-135080794	mm971	Ppp1r15b-Plekha6
chr9:41543807-41544401	chr9:41543061-41546044	mm1608	Mir125b-1-Sorl1
chr4:32618027-32618270	chr4:32617371-32619734	mm510	Bach2(intragenic)
chr9:41543132-41543491	chr9:41543061-41546044	mm1608	Mir125b-1-Sorl1
chr15:98799550-98799729	chr15:98797910-98802972	mm1449	Tuba1a-4930578M01Rik
chr1:135080311-135080564	chr1:135077245-135080794	mm971	Ppp1r15b-Plekha6
chr14:25927586-25928010	chr14:25926641-25930222	mm1446	Rps24-4930572O13Rik
chr11:94020920-94021085	chr11:94019969-94023491	mm1496	Spag9-Tob1
chr15:90848910-90849307	chr15:90846953-90850479	mm1478	Kif21a(intragenic)
chr3:35304570-35304679	chr3:35302616-35305632	mm996	Gm3143-Gm6639
chr3:51592468-51593016	chr3:51591774-51595791	mm1452	Maml3(intragenic)
chr15:90848178-90848620	chr15:90846953-90850479	mm1478	Kif21a(intragenic)
chr16:44531108-44531507	chr16:44528859-44534627	mm1504	Boc(intragenic)
chr17:66828510-66828852	chr17:66827736-66831485	mm1499	1110012J17Rik-Rab12
chr2:154253822-154254187	chr2:154251162-154254198	mm1461	Snta1-Cbfa2t2
chr11:94022487-94022926	chr11:94019969-94023491	mm1496	Spag9-Tob1
chr8:110768683-110769008	chr8:110767723-110770731	mm1540	Psmd7-Zfhx3
chr1:135957388-135958041	chr1:135957131-135962749	mm1445	Fmod-Btg2
chr11:94021795-94022294	chr11:94019969-94023491	mm1496	Spag9-Tob1
chr1:135959691-135960190	chr1:135957131-135962749	mm1445	Fmod-Btg2
chr17:66829662-66830023	chr17:66827736-66831485	mm1499	1110012J17Rik-Rab12
chr6:50773100-50773521	chr6:50771118-50773588	mm402	C530044C16Rik-Mir148a
chr17:10527940-10528332	chr17:10526428-10530039	mm1488	1700110C19Rik-Pacrg
chr4:128394090-128394252	chr4:128391658-128394259	mm1684	Phc2(intragenic)
chr16:44530533-44530855	chr16:44528859-44534627	mm1504	Boc(intragenic)
chr10:66465514-66465765	chr10:66464666-66468095	mm1692	1700023F02Rik-Reep3
chr12:81164841-81165131	chr12:81160952-81166097	mm1469	Rad51l1-Zfp36l1
chr1:135959167-135959484	chr1:135957131-135962749	mm1445	Fmod-Btg2
chr11:96764148-96764370	chr11:96763027-96765985	mm1675	Mir152-Cdk5rap3
chr2:75262143-75262264	chr2:75260259-75262633	mm515	Mtx2-9430019J16Rik
chr2:20931200-20931603	chr2:20930433-20933869	mm1447	Gm13375-Enkur
chr4:128392526-128392750	chr4:128391658-128394259	mm1684	Phc2(intragenic)
chr11:103702751-103703035	chr11:103701937-103703543	mm1102	Nsf(intragenic)
chr2:154251896-154252897	chr2:154251162-154254198	mm1461	Snta1-Cbfa2t2
chr4:32391280-32391778	chr4:32388878-32392385	mm720	Map3k7-Bach2
chr7:147244146-147244305	chr7:147242712-147244979	mm1489	Msx3-Caly
chr3:35303508-35303847	chr3:35302616-35305632	mm996	Gm3143-Gm6639
chr3:51594117-51594247	chr3:51591774-51595791	mm1452	Maml3(intragenic)
chr12:81163318-81163620	chr12:81160952-81166097	mm1469	Rad51l1-Zfp36l1
chr11:113646671-113646907	chr11:113644681-113649107	mm1462	Sdk2(intragenic)
chr14:20804400-20804812	chr14:20803684-20807287	mm1498	Gng2-1810063B07Rik
chr5:111938217-111938542	chr5:111937654-111939513	mm594	Mn1-C130026L21Rik
chr12:88165864-88166372	chr12:88163880-88168062	mm1444	Gm6772-6430527G18Rik
chr4:32618508-32618974	chr4:32617371-32619734	mm510	Bach2(intragenic)
chr14:41769612-41770045	chr14:41768571-41772614	mm1503	Tspan14(intragenic)
chr12:81026421-81026685	chr12:81024749-81027839	mm1611	Rad51l1-Zfp36l1
