# Supplementary material for: Identification and characterization of transcribed enhancers during cerebellar development through enhancer RNA analysis
Source: BMC Genomics. 2023 Jun 26;24:351. doi: 10.1186/s12864-023-09368-4 (PMC10291752; doi:10.1186/s12864-023-09368-4)
Supplement: Supplementary file 10 — Supplementary Material 10 [file 12864_2023_9368_MOESM10_ESM.txt]

TE	Cluster	Type	max	E11	E12	E13	E14	E15	E16	E17	E18	P0	P3	P6	P9
chr7:69560943-69561444	n/a	non-cb	11.87822605	11.87822605	1.304508605	0.229019754	0.371062041	8.582373436	0.910626305	0.244955428	0.476472518	7.036081743	0.431902828	0.535334116	-0.12298371
chr5:132667122-132667519	n/a	non-cb	11.44684504	0.552078265	0.080802225	-0.11739325	0.556330315	0.79669137	1.298350863	0.250089038	-0.11739325	1.247917225	0.939390179	11.44684504	1.759228614
chr17:11683034-11683196	n/a	non-cb	11.28168532	-0.124998558	1.762021183	1.184002296	3.38864885	-0.124998558	-0.124998558	0.569138266	11.28168532	-0.124998558	0.62775178	-0.124998558	4.254241898
chr4:127094239-127094722	n/a	non-cb	11.12976332	1.244490995	2.526453576	1.530243682	7.315104256	1.02704277	2.982407177	1.630366474	7.79131164	1.248594927	2.819982576	1.904674061	11.12976332
chr13:71297349-71297628	3	cb	11.10800663	11.10800663	3.448684469	0.629718026	0.951263763	8.691727376	1.811821646	1.173654614	-0.146757774	5.893998205	3.274792076	-0.146757774	-0.146757774
chr13:84704340-84704642	3	cb	10.85548665	10.85548665	4.536145205	-0.15444672	1.457151708	4.283451025	6.199098558	2.593215414	0.506862411	2.203565339	3.422182224	1.293023883	1.558897141
chr1:122512636-122512744	n/a	non-cb	10.6721132	6.255261232	1.078341806	-0.149583618	-0.149583618	10.6721132	1.390343218	-0.149583618	-0.149583618	3.722129491	3.137372827	-0.149583618	-0.149583618
chr5:37262751-37262922	n/a	non-cb	10.41404433	-0.128824619	-0.128824619	1.305595378	7.078708336	-0.128824619	0.613233177	0.861265609	5.767237147	-0.128824619	0.145150098	0.747594953	10.41404433
chr1:6342401-6342759	n/a	non-cb	10.3940667	0.840724522	-0.099136023	0.931032341	-0.099136023	-0.099136023	-0.099136023	0.797747811	-0.099136023	2.098132931	-0.099136023	10.3940667	-0.099136023
chr9:58042778-58043121	n/a	non-cb	10.38768601	0.843459668	3.137683709	3.622577831	0.162869201	1.431231051	10.38768601	1.913021252	0.365329667	2.227104816	4.442536904	2.013195544	-0.201618581
chr2:17973372-17973430	3	cb	10.38202937	10.38202937	0.860424893	0.34642635	0.668960946	6.714180214	0.608357041	0.276582361	-0.156537014	6.241475489	-0.156537014	3.839085656	-0.156537014
chr13:84196042-84196192	n/a	non-cb	10.35928648	0.130339792	0.401788183	1.52045535	9.596128581	0.106618212	0.360297053	1.219158994	9.209371926	0.095990952	0.378192521	1.390370823	10.35928648
chr4:81219772-81219968	1	cb	10.33701036	0.044029857	0.567796644	1.513401967	10.33701036	-0.029807016	0.670569803	0.989355439	9.738393483	-0.125673997	0.058949926	1.450494736	6.524412056
chr9:113719017-113719023	n/a	non-cb	10.3149059	-0.104403065	0.476174799	-0.104403065	-0.104403065	-0.104403065	-0.104403065	-0.104403065	0.557845384	1.425744038	0.572914028	10.3149059	-0.104403065
chr5:28450578-28451139	3	cb	10.23808832	10.23808832	2.815178513	0.739329758	0.393441994	8.824871789	2.75375739	1.451074109	0.088950647	8.901632347	2.970106739	1.304615106	0.255430611
chr2:75262143-75262264	2	cb	10.23520849	3.280092136	1.479678922	2.182758797	0.945828458	4.184149838	10.23520849	0.422699694	-0.187862066	5.303447674	1.655595101	-0.187862066	-0.187862066
chr9:37239436-37239892	n/a	non-cb	10.07274891	6.73501607	2.416234368	-0.161596846	-0.161596846	10.07274891	2.416363587	0.381666373	-0.161596846	8.772489041	1.767948932	-0.161596846	-0.161596846
chr12:27768721-27768866	3	cb	10.02568069	10.02568069	1.227622517	1.069612526	0.183406551	8.116409747	1.526689989	0.911906334	0.282915005	9.669852852	1.260302617	0.081725086	0.43544615
chr4:139376769-139376886	n/a	non-cb	9.934467152	9.934467152	1.343893733	0.539351591	-0.165440234	4.980092737	0.370474621	0.4414807	-0.165440234	7.827805246	-0.165440234	-0.165440234	-0.165440234
chr7:38177730-38177880	1	cb	9.889481812	-0.143172714	1.955449816	1.874560621	1.090456573	1.166011686	0.324073593	3.56673384	1.560010865	1.822798752	3.200494988	9.889481812	3.870571138
chr16:77894555-77894885	n/a	non-cb	9.829098426	9.829098426	3.257859374	0.362102991	-0.150433766	6.06250414	2.045481008	-0.150433766	0.744931613	6.047809168	4.696714711	2.072902349	-0.150433766
chr4:100401140-100401248	n/a	non-cb	9.80389839	-0.082943768	0.378182438	0.486849749	-0.082943768	0.422021841	-0.082943768	0.40152878	-0.082943768	0.524718848	-0.082943768	9.80389839	-0.082943768
chr4:84907319-84907437	1	cb	9.797544841	0.171260397	2.181696982	1.152441854	5.61041113	-0.180216333	0.290961229	1.426047929	6.509729881	-0.180216333	2.326991983	1.722443607	9.797544841
chr5:28449719-28449903	3	cb	9.767402899	9.767402899	5.858730519	0.994099198	0.284653846	9.026180198	2.011735819	2.160395711	0.38868256	5.962529145	3.780249166	3.720761047	1.195679478
chr2:96648284-96648630	n/a	non-cb	9.755681156	0.231557901	0.793485341	0.47713745	1.142309864	0.412577459	1.67506616	1.845751142	-0.090301259	0.514850046	-0.090301259	9.755681156	-0.090301259
chr16:79107376-79107644	n/a	non-cb	9.747046953	0.909510375	8.499846686	2.823068757	0.156794204	0.454356478	9.747046953	0.663939989	0.260274498	-0.109842542	8.079803058	0.700268056	-0.109842542
chr6:50840927-50841303	3	cb	9.743697727	9.743697727	1.135541437	0.094082215	0.239240443	8.961297634	1.754141514	0.104612172	0.132713045	6.017150397	2.388299781	0.774926644	-0.154364396
chr1:178859912-178860572	1	cb	9.732294825	1.174794912	2.331096442	3.228001296	5.915519991	0.510247987	1.955122819	2.651807729	9.732294825	0.558740374	2.053179515	5.563806404	6.578482561
chr7:69451925-69452048	n/a	non-cb	9.703073534	5.172838949	9.703073534	-0.138524197	-0.138524197	2.549730043	5.040192737	-0.138524197	-0.138524197	3.761040016	2.698821015	-0.138524197	-0.138524197
chr4:97316064-97316174	1	cb	9.702427009	1.276693924	4.293615542	-0.193399448	2.580806571	0.988604909	3.90956653	1.722088929	2.880760828	0.817224522	2.724729749	9.702427009	3.177906995
chr9:91021783-91021990	n/a	non-cb	9.696392404	-0.115276006	-0.019850337	0.686122871	8.232263781	-0.115276006	0.210860907	1.310736298	9.559408324	-0.018963318	0.435143793	1.208349586	9.696392404
chr13:61170766-61170774	n/a	non-cb	9.664346649	0.260839046	0.583254759	0.36000398	1.330269559	-0.08970867	0.609845351	-0.08970867	0.348295294	0.389892374	0.718648175	9.664346649	-0.08970867
chr9:91939289-91939347	n/a	non-cb	9.611642195	-0.128723534	0.163495457	3.570346457	9.611642195	-0.128723534	-0.128723534	1.42497442	5.577058175	-0.128723534	0.520320485	3.073427121	7.131442265
chr9:91279950-91280292	3	cb	9.573199871	9.230033475	2.112103622	1.21986202	2.078579025	9.573199871	2.137760518	1.13399647	2.308587021	9.143719542	1.327026251	2.464700956	2.490351691
chr7:28197788-28197807	n/a	non-cb	9.558684125	0.540074613	0.294657282	-0.180792549	0.862144234	-0.180792549	1.575343531	0.919642628	0.961588156	0.49688539	1.503683459	1.924583055	9.558684125
chr18:71882066-71882321	n/a	non-cb	9.547339112	-0.149129268	-0.149129268	0.31188447	3.887320278	0.752903288	6.305439557	1.09479426	0.550471838	1.382954676	0.433787239	9.547339112	-0.149129268
chr11:73538648-73538796	n/a	non-cb	9.494560176	0.157703934	0.177224274	1.174084179	2.95043351	-0.124281482	-0.124281482	0.427692611	0.945311232	0.483008847	0.488634418	9.494560176	-0.124281482
chr3:153462293-153462340	n/a	non-cb	9.486286726	-0.126982711	-0.126982711	0.816798355	0.647516387	-0.126982711	1.341123287	0.685740232	-0.126982711	-0.126982711	-0.126982711	9.486286726	-0.126982711
chr10:129724919-129724964	n/a	non-cb	9.464242776	-0.146994197	0.896991725	0.318106536	0.968966638	-0.146994197	1.765842639	1.048844149	-0.146994197	-0.146994197	0.689022669	9.464242776	-0.146994197
chr7:91577976-91578371	n/a	non-cb	9.456346816	0.694304701	0.638393899	-0.122674301	-0.122674301	-0.122674301	2.803077119	-0.122674301	-0.122674301	-0.122674301	0.765207467	9.456346816	-0.122674301
chr17:88799590-88799807	n/a	non-cb	9.416739767	-0.170821439	3.197428952	0.516708892	6.153135333	0.399757103	2.957170249	3.961371558	9.416739767	0.971611089	2.624052425	4.084218739	3.670530343
chr15:53657268-53657481	n/a	non-cb	9.365843935	-0.105681732	-0.105681732	0.239296227	9.365843935	-0.105681732	-0.105681732	0.194662527	8.50746095	0.217034409	-0.105681732	-0.105681732	5.623312405
chr4:82185096-82185615	1	cb	9.353356184	0.074513199	1.992492504	3.303801594	7.053432177	0.182300967	0.731808917	1.81512942	9.353356184	0.124770244	0.761439899	1.829074462	6.911189804
chr4:81226605-81226851	1	cb	9.344702409	-0.126265143	0.356395893	1.257929876	9.344702409	-0.126265143	0.791102135	0.903730224	7.569170381	0.098927707	0.382682569	0.411430594	8.140191398
chr14:87152577-87152953	n/a	non-cb	9.32511756	-0.099080399	0.454359035	-0.099080399	0.614058198	0.748853451	-0.099080399	0.27036134	-0.099080399	-0.099080399	-0.099080399	9.32511756	-0.099080399
chr16:77276785-77276880	n/a	non-cb	9.259900178	0.015423627	0.825439026	0.827699644	0.065796137	0.275482302	1.661466832	0.153539601	-0.122097427	0.116988616	0.475726687	9.259900178	-0.122097427
chr19:50397804-50398014	n/a	non-cb	9.236921765	-0.123726189	-0.123726189	-0.123726189	2.676301257	-0.123726189	1.52438412	0.431278214	-0.123726189	-0.123726189	-0.123726189	9.236921765	-0.123726189
chr2:105638992-105639044	n/a	non-cb	9.21096007	-0.13942442	2.625426588	2.81368777	0.216402001	-0.13942442	1.061648306	0.886667074	5.337180296	-0.13942442	0.372220993	9.21096007	0.867339518
chr1:160782304-160782730	n/a	non-cb	9.210719205	-0.102282344	-0.102282344	-0.102282344	9.210719205	0.965547119	-0.102282344	-0.102282344	-0.102282344	-0.102282344	-0.102282344	-0.102282344	-0.102282344
chr2:137640942-137641244	n/a	non-cb	9.20647094	-0.089784876	0.776465713	-0.089784876	3.338197902	-0.089784876	-0.089784876	0.532135368	-0.089784876	-0.089784876	-0.089784876	9.20647094	-0.089784876
chr3:83014196-83014597	n/a	non-cb	9.202906053	-0.111004588	0.959989482	-0.111004588	-0.111004588	-0.111004588	-0.111004588	-0.111004588	-0.111004588	-0.111004588	0.499746055	9.202906053	-0.111004588
chr2:181499413-181499705	3	cb	9.191823454	9.191823454	4.953023465	2.902655439	1.553238884	6.436601066	3.470337847	2.698254136	2.441665048	5.883356109	1.662633793	2.3546763	0.982419414
chr2:178497088-178497485	n/a	non-cb	9.168838625	0.264702516	-0.120350088	-0.120350088	4.604283099	0.665255818	-0.120350088	0.633373509	-0.120350088	-0.120350088	3.109851264	9.168838625	-0.120350088
chr10:85747175-85747302	n/a	non-cb	9.147065324	0.282256389	0.143332776	0.224819187	1.076315811	0.176206651	2.632549905	0.909467014	0.213694781	1.164552645	0.873520887	9.147065324	4.990362257
chr2:57589551-57589562	n/a	non-cb	9.120255195	-0.099049009	-0.099049009	-0.099049009	0.739782304	1.503826344	0.727453547	0.358491244	0.391430451	-0.099049009	0.402590704	9.120255195	-0.099049009
chr1:78198465-78198691	3	cb	9.098865288	9.098865288	1.971535434	5.601964735	0.337025338	2.849999436	0.907387209	2.963706807	1.896501489	2.316143286	4.68778669	2.939726485	-0.16018235
chr14:98451252-98451502	n/a	non-cb	9.09472721	0.720068897	0.489312913	0.767718047	2.6872242	1.450428752	0.231041366	1.618171321	0.909189515	2.532371625	1.732413397	9.09472721	0.514675677
chr10:39272423-39272617	3	cb	9.071865561	3.865247738	3.98111488	0.853534033	1.111848128	2.5389709	1.9270417	1.976072094	-0.326667421	9.071865561	1.907804465	-0.326667421	-0.326667421
chr4:44714276-44714758	3	cb	9.035084829	9.035084829	3.28351112	1.241223278	-0.216433327	7.84871185	1.783820723	-0.013201048	-0.216433327	4.940311031	1.22202758	1.569603705	-0.216433327
chr6:140879191-140879261	n/a	non-cb	9.023017834	0.175353034	0.580606484	-0.125967932	1.252422323	1.74418386	1.62302903	1.394277096	-0.125967932	-0.125967932	1.522647901	9.023017834	-0.125967932
chr9:35150064-35150438	n/a	non-cb	9.022260104	-0.158713332	-0.158713332	-0.158713332	0.819536014	-0.158713332	-0.158713332	0.368133836	0.955236177	0.502098782	1.011316239	9.022260104	0.881745192
chr1:6724094-6724357	n/a	non-cb	8.987238566	1.953152947	1.764117117	2.028749064	7.172222284	3.602704881	1.798775221	2.383180423	8.987238566	1.74686851	1.41271056	0.878344428	5.373932556
chrX:56819268-56819513	n/a	non-cb	8.980925493	0.057285946	0.71227624	0.198973837	0.881635024	2.203687836	2.02659808	2.132758015	1.75634047	1.127977879	1.633216385	8.980925493	-0.239402023
chr6:23773957-23773977	n/a	non-cb	8.974575533	0.339282314	0.35761045	-0.140234579	5.849470641	-0.140234579	0.8166907	3.067378193	2.009065977	-0.140234579	0.883942585	8.974575533	0.892725808
chr16:72829950-72830312	n/a	non-cb	8.966704706	0.746940074	0.251640443	0.195788788	1.549086722	0.418061666	1.491917829	0.310911774	0.802544344	0.255291069	0.850050388	8.966704706	-0.141094661
chr14:122785132-122785477	2	cb	8.950290791	1.839888384	5.002376695	2.753142636	3.716960355	0.893868676	8.950290791	4.478740938	3.999779041	0.389586174	2.093769094	6.339572987	0.489631985
chr13:73560098-73560110	n/a	non-cb	8.933826816	0.706807272	-0.110950609	-0.110950609	0.712001141	1.46755917	2.32161854	0.775469199	-0.110950609	-0.110950609	0.804208575	8.933826816	-0.110950609
chr10:101743699-101744056	n/a	non-cb	8.932169134	-0.14561411	0.635682621	0.627204674	-0.14561411	-0.14561411	3.178894588	1.521266093	0.491033458	-0.14561411	2.219336158	8.932169134	1.553643775
chr12:118293043-118293299	1	cb	8.926619769	2.400365552	0.910485387	-0.201036243	2.676345889	1.504289333	4.961548657	2.100102277	2.755774147	2.242232701	1.672642009	8.926619769	-0.201036243
chr12:30222960-30223060	n/a	non-cb	8.918304414	2.035801821	4.532077466	2.555806501	1.491447957	3.83886019	8.918304414	2.633679461	1.362740085	0.402845595	4.126048121	5.41984928	-0.180865178
chr7:62104485-62104784	n/a	non-cb	8.916060323	0.469666295	2.210692779	3.155003819	2.489125925	0.888455916	4.785249745	2.334803691	1.566865338	0.719284595	2.075308192	8.916060323	0.469107907
chr1:25629192-25629408	n/a	non-cb	8.911322731	-0.073568623	3.222175012	0.245102873	4.431524963	0.235650897	2.284352437	1.861559191	1.639769351	0.895610578	2.832574204	8.911322731	0.949577627
chr2:105924188-105924234	1	cb	8.910203643	2.315261238	0.784090234	1.604455912	6.699526523	1.727549489	4.315567337	2.354003	3.543736393	0.378426234	3.403565907	8.910203643	3.431576222
chr4:123363642-123363698	1	cb	8.881200583	0.415189615	2.930445188	2.163905807	0.863177468	-0.015344364	2.781482238	2.670238076	2.457897778	0.78928906	3.263350507	8.881200583	1.829839828
chr16:88131782-88131786	n/a	non-cb	8.876745143	-0.100065911	-0.100065911	1.969322337	-0.100065911	-0.100065911	-0.100065911	1.681956815	1.810248073	1.003395113	1.853714904	8.876745143	-0.100065911
chr4:28191664-28191768	n/a	non-cb	8.871287634	0.698403457	1.177804114	-0.165321415	-0.165321415	-0.165321415	2.903642093	1.301137214	-0.165321415	2.48073353	1.348682525	8.871287634	-0.165321415
chr2:179572094-179572281	n/a	non-cb	8.869241906	4.841204312	6.105869739	1.200293869	-0.170838438	2.8330868	6.479966998	1.024724465	0.151606069	2.327994846	8.869241906	1.718632033	1.365206162
chr5:66153163-66153407	3	cb	8.868716135	8.868716135	2.425222112	-0.167651517	0.720459797	4.916282944	3.435900061	0.834173419	-0.202779191	2.780713685	1.320405817	0.293517471	0.393250307
chr2:28769874-28770007	n/a	non-cb	8.856410181	0.748083981	2.989250039	2.911341143	3.912607923	0.668229373	3.891666679	5.285148306	5.405914872	0.00600381	1.885642422	4.711184905	8.856410181
chr8:79444944-79445155	n/a	non-cb	8.83516826	0.152006592	0.96078995	0.151433617	0.360818454	0.110272235	0.352423725	0.101194949	0.087687596	0.175477959	0.098382761	8.83516826	-0.210347117
chr4:22422138-22422435	3	cb	8.83183359	8.83183359	2.752056511	2.346219515	2.107026576	6.05339256	1.558961532	1.352379326	2.062682043	6.117506854	1.842700998	2.471775013	0.212854949
chr5:28452515-28452543	n/a	non-cb	8.802926182	3.670276954	2.915858593	1.155215017	0.159746937	8.802926182	1.085493873	1.223525129	-0.171929934	5.061540993	2.887204021	1.581327286	-0.171929934
chr1:175928843-175928992	n/a	non-cb	8.761610543	-0.142439075	-0.142439075	-0.142439075	0.667708358	-0.142439075	-0.142439075	0.304322139	-0.142439075	-0.142439075	1.264438962	8.761610543	-0.142439075
chr16:28330340-28330356	n/a	non-cb	8.751884869	0.112558104	-0.119440467	0.821821381	0.86194659	0.243038402	0.516804777	0.580544358	0.258132743	-0.119440467	0.615761079	8.751884869	-0.119440467
chr11:26377501-26377750	n/a	non-cb	8.734577404	0.261446695	0.384665622	1.917599745	2.024836016	0.478618328	0.557175395	-0.124692128	-0.124692128	-0.124692128	2.294164355	8.734577404	-0.124692128
chr5:28501250-28501639	3	cb	8.725333515	5.46746223	2.850905081	4.898398586	2.48308196	8.725333515	4.829617368	3.289405783	0.907262661	7.93200177	2.690637429	-0.184965108	0.781789347
chr13:74262112-74262191	n/a	non-cb	8.721558434	0.31814034	0.471597643	0.685067562	1.678920129	0.588606687	1.156083867	0.558113977	-0.162758364	-0.162758364	0.560743941	8.721558434	-0.162758364
chr12:98578958-98579328	n/a	non-cb	8.702661383	-0.121011502	-0.121011502	-0.121011502	-0.121011502	-0.121011502	-0.121011502	-0.121011502	-0.121011502	-0.121011502	1.303531431	8.702661383	-0.121011502
chr2:135361943-135362144	n/a	non-cb	8.670948259	-0.179749463	1.89465179	7.033170375	1.900850297	-0.179749463	0.756633563	6.44604418	1.72155407	0.210765286	2.437744215	8.670948259	0.601795295
chr11:84225684-84226032	n/a	non-cb	8.670658664	1.124476452	2.9996928	4.082428014	1.0784891	1.451175889	8.670658664	4.393981354	-0.171692109	1.45298973	6.238287069	7.029774096	-0.171692109
chr19:6469248-6469471	n/a	non-cb	8.647569239	0.237662571	1.050306512	1.338702466	1.276487755	2.970656396	1.36729005	5.177573113	2.214395858	2.346367753	3.306460057	8.647569239	1.273193482
chr8:89283731-89284074	n/a	non-cb	8.639232837	-0.120080694	0.575860458	-0.120080694	1.237566115	-0.120080694	0.741257427	1.369130696	-0.120080694	2.631210051	0.691822182	8.639232837	-0.120080694
chr3:101771116-101771484	3	cb	8.616752042	5.493801613	1.7893253	3.048153902	1.367336883	8.616752042	3.873099557	2.36302021	0.735465212	6.29199991	1.586646588	0.541459092	0.854394785
chr2:180628997-180629394	n/a	non-cb	8.611231688	1.00790521	0.503536244	0.148300408	0.555780604	2.026464308	1.830715715	0.399368115	0.659771816	1.689083033	0.676055581	0.325615534	8.611231688
chr18:44198729-44198751	n/a	non-cb	8.595061402	0.06639096	0.439565275	0.229479597	1.266150201	1.395218437	0.438832849	-0.147354735	-0.147354735	0.254524418	0.158453563	8.595061402	0.485409982
chr8:111883322-111883401	3	cb	8.584586801	3.385176801	2.533688584	1.183538339	0.363078947	8.584586801	6.138679478	0.391254451	-0.207818694	1.276009445	5.583291242	-0.207818694	-0.207818694
chr8:63995837-63996203	3	cb	8.583273901	8.583273901	2.6270099	1.916345256	2.591882588	4.469529839	2.640085785	1.786152385	0.606211995	5.50566968	0.549018824	3.804876459	0.574926402
chr2:79295464-79295773	n/a	non-cb	8.581218621	0.070631545	1.138182406	1.584013942	5.012819934	-0.168001243	0.726748394	1.859492124	5.881852648	0.308468475	1.297497341	1.425099349	8.581218621
chr11:58761782-58761835	n/a	non-cb	8.552969257	3.083158592	4.635096989	2.266354349	2.09889385	2.674840851	3.85270072	1.484591911	1.950716984	1.497090431	4.095239501	8.552969257	0.322325199
chr16:44555911-44556149	3	cb	8.552873511	8.552873511	1.358197495	0.746768014	1.906453087	4.235293264	3.250468052	0.781781524	0.868698109	5.973458776	1.861701614	0.668218223	0.769042338
chr4:131487795-131488049	n/a	non-cb	8.542981038	-0.166639502	0.544691448	0.784064542	3.615411117	-0.166639502	-0.166639502	-0.166639502	-0.166639502	1.565192417	0.730952974	8.542981038	-0.166639502
chr7:144510679-144511080	n/a	non-cb	8.542794287	4.898220098	8.542794287	1.461468983	-0.028828975	2.855921604	5.157249697	2.546150607	-0.204210032	2.380290363	6.440562106	0.50387315	0.251926078
chr4:23806827-23806838	n/a	non-cb	8.520365515	0.268227203	-0.107840519	0.980693434	0.938892038	0.479734663	0.55624284	1.026828966	-0.107840519	0.599232331	-0.107840519	8.520365515	-0.107840519
chr7:144513185-144513401	n/a	non-cb	8.520204651	2.378292	7.215809184	1.38038961	-0.233509211	1.082743057	8.520204651	2.325381681	-0.233509211	2.707304836	6.653519159	2.620621302	-0.233509211
chr5:71859346-71859358	n/a	non-cb	8.510420028	0.103401153	0.658098034	0.673672904	1.134385734	-0.122359073	1.115914677	1.251843772	-0.122359073	0.726578058	0.200638546	8.510420028	-0.122359073
chr4:82235567-82235814	1	cb	8.496161682	0.101597403	1.794254352	2.418341476	6.985707592	0.52247322	1.76789897	1.522513206	6.704886952	-0.178714362	0.687161807	2.084982712	8.496161682
chr12:111804197-111804465	n/a	non-cb	8.493562003	-0.190388725	0.154089979	-0.190388725	0.187431908	0.708081516	-0.190388725	-0.190388725	-0.190388725	0.300610752	-0.190388725	8.493562003	-0.190388725
chr14:64817152-64817270	2	cb	8.470994604	3.10038362	8.106329493	1.633323584	0.225680464	1.062086545	5.422439535	2.219835349	-0.189724928	3.744396145	8.470994604	0.441328961	0.55724175
chr6:112850309-112850612	3	cb	8.454032671	8.454032671	0.881729842	0.100069099	-0.062038786	7.783559076	0.670420041	0.139942999	-0.061795022	5.452070661	0.970607636	0.129936684	-0.125242702
chr1:102014019-102014287	n/a	non-cb	8.45381103	0.167249835	-0.118888376	-0.118888376	0.27205924	0.464906841	0.540922829	1.021892855	-0.118888376	-0.118888376	0.503053927	8.45381103	-0.118888376
chr19:40895452-40895465	n/a	non-cb	8.45306233	-0.113446407	0.345141231	-0.113446407	-0.113446407	-0.113446407	2.173321286	4.104394972	-0.113446407	-0.113446407	1.620088599	8.45306233	-0.113446407
chr8:74861490-74861581	n/a	non-cb	8.438662082	-0.093823062	-0.093823062	-0.093823062	-0.093823062	0.487233591	0.404727394	-0.093823062	-0.093823062	-0.093823062	-0.093823062	8.438662082	-0.093823062
chr12:118394310-118394644	3	cb	8.430715062	8.430715062	0.094548796	0.395961108	0.295014577	7.634914222	0.261107823	-0.166836132	0.381308159	7.916038252	1.301510619	0.683043469	-0.166836132
chr15:75970464-75970711	3	cb	8.425480642	5.131095415	-0.160444423	1.039664789	-0.160444423	3.674878267	8.425480642	-0.160444423	-0.160444423	0.745841893	1.787378929	1.651839408	-0.160444423
chr6:16687740-16688098	n/a	non-cb	8.422885865	3.845257702	6.068085226	0.7801054	0.076132279	1.398103424	8.422885865	2.338519627	0.515192192	2.883770216	5.921024347	3.137814881	1.660595824
chr2:51138320-51138330	n/a	non-cb	8.420128041	0.244584635	0.708659957	1.185716802	3.522095855	1.618371744	-0.127992492	-0.127992492	-0.127992492	-0.127992492	0.938107833	8.420128041	-0.127992492
chr9:37238253-37238634	n/a	non-cb	8.38196957	7.827130052	1.367763219	-0.15814918	0.360552441	8.38196957	1.851879012	-0.15814918	-0.15814918	7.449627895	2.459323569	-0.15814918	-0.15814918
chr5:48872404-48872481	n/a	non-cb	8.375740328	-0.130648404	-0.130648404	0.758368536	-0.130648404	-0.130648404	-0.130648404	2.23992795	-0.130648404	-0.130648404	0.993445319	8.375740328	-0.130648404
chr1:79578014-79578223	n/a	non-cb	8.374171246	3.129653964	8.374171246	1.514242542	1.321986456	1.56097216	3.16380787	1.78330163	1.526438894	2.801568225	5.932911715	4.669397772	2.255366317
chr1:178863502-178863802	1	cb	8.364459983	0.202078352	2.152723994	3.924176263	8.364459983	0.269136208	0.820370153	1.050274331	7.89292018	0.336367446	1.85142533	7.243089111	5.969760523
chr11:36887543-36887783	n/a	non-cb	8.352088036	-0.144287095	0.127407825	0.440708959	0.202893362	-0.144287095	0.441657277	0.874329904	0.395740202	0.479588435	0.330448439	8.352088036	-0.144287095
chr12:7871589-7871813	n/a	non-cb	8.347991939	-0.112186715	0.374225574	-0.112186715	0.914161567	-0.112186715	1.910340258	-0.112186715	1.088061161	-0.112186715	-0.112186715	8.347991939	-0.112186715
chr8:59097200-59097209	n/a	non-cb	8.345549063	-0.123033377	0.60730981	-0.123033377	0.647492465	-0.123033377	2.525682124	0.301878246	-0.123033377	0.397460516	0.337758151	8.345549063	-0.123033377
chr3:108213235-108213584	3	cb	8.335155605	7.598902154	1.095150869	1.539105747	0.642257587	7.136417603	1.804081319	1.160570593	1.244810128	8.335155605	0.456186322	1.145047628	0.233712343
chrX:134907126-134907494	n/a	non-cb	8.332452555	0.213401544	-0.116566957	-0.116566957	0.801854784	0.503138693	1.693279444	-0.116566957	-0.116566957	0.503831323	-0.116566957	8.332452555	-0.116566957
chr13:75600344-75600635	n/a	non-cb	8.332221195	0.073676184	0.088355102	0.349801539	3.63479337	0.907299322	2.13977225	0.276702448	-0.138371395	0.318299188	0.71869122	8.332221195	-0.138371395
chr4:21611549-21611748	n/a	non-cb	8.324656073	6.727563573	1.551120782	1.88262902	4.142211218	7.765888207	2.901045798	2.419814891	2.143439705	8.324656073	2.84873474	1.244925303	5.404962206
chr2:3205176-3205407	n/a	non-cb	8.323003734	0.164318266	1.40614208	-0.24084644	-0.24084644	0.392190409	-0.24084644	0.366499822	-0.24084644	1.950925694	0.338827127	8.323003734	-0.24084644
chr13:36385472-36385719	1	cb	8.319315904	0.547757176	0.952278659	2.243641838	3.075349546	1.574666679	1.447718161	1.087564092	1.229091007	-0.176686108	0.618014067	8.319315904	0.645492744
chr16:75073534-75073835	n/a	non-cb	8.305106309	0.130126711	0.916410285	0.354624014	1.080526889	-0.164101833	1.037238826	2.063000108	-0.164101833	0.3890991	1.631922821	8.305106309	-0.164101833
chr18:36701788-36701811	n/a	non-cb	8.302580329	-0.187555479	0.468136082	0.622653951	-0.187555479	0.53047287	1.07277212	0.501333066	-0.187555479	-0.187555479	2.033739675	8.302580329	-0.187555479
chr16:6972980-6973173	n/a	non-cb	8.284794514	0.470628648	0.311451111	0.121162032	1.907353666	-0.186463866	0.770595863	1.146825583	0.113152706	0.797749286	0.076052341	8.284794514	1.166338998
chr10:68942640-68942807	n/a	non-cb	8.277660284	-0.152936824	-0.152936824	0.416050491	1.643653953	-0.152936824	1.617248488	0.826221235	0.372312329	0.453866009	0.332615247	8.277660284	-0.152936824
chr15:97554434-97554628	n/a	non-cb	8.27009189	-0.165684726	0.328168539	2.013307777	7.936523484	-0.165684726	1.658426843	2.688760915	8.27009189	-0.165684726	1.020738338	-0.165684726	6.061834621
chr13:89020363-89020638	n/a	non-cb	8.258721798	0.214474458	0.345307705	-0.195525832	0.826637231	0.712194184	1.252481286	1.056240832	0.471741751	1.892078941	1.103761684	8.258721798	-0.195525832
chr1:22711510-22711757	n/a	non-cb	8.246212155	-0.147894124	-0.147894124	-0.147894124	1.16008905	-0.147894124	0.483976775	1.591680031	0.561712208	0.158857488	1.00263421	8.246212155	0.719074999
chr5:21394910-21395300	n/a	non-cb	8.233562096	-0.04673162	-0.255700347	1.958534742	1.718273225	-0.255700347	0.110110527	3.490391097	0.681418356	-0.255700347	0.999457487	-0.255700347	8.233562096
chr6:77195728-77195892	n/a	non-cb	8.229380504	1.215316935	3.252246432	1.43811953	1.230920874	2.015414869	4.720600414	5.316570508	2.124914557	1.63902673	5.877818667	8.229380504	-0.233193081
chr10:18190659-18190931	3	cb	8.225015572	8.225015572	3.242271285	1.010279551	-0.194877846	6.059529442	0.759197018	0.864899426	0.206355577	6.194654808	2.623363425	1.170036569	0.684378671
chr10:6496875-6497226	n/a	non-cb	8.191947762	0.201569728	-0.143968102	0.651524196	-0.143968102	-0.143968102	-0.143968102	0.548602363	-0.143968102	-0.143968102	-0.143968102	8.191947762	-0.143968102
chr2:20932036-20932346	3	cb	8.190549877	8.190549877	4.087558618	0.257516184	1.813449344	6.319912685	3.226171147	1.405024604	1.926685402	5.545231798	3.331604006	0.454252723	1.387942074
chr10:67064235-67064603	n/a	non-cb	8.185552202	-0.16467349	-0.16467349	0.144188478	0.595083497	0.688293865	1.065933064	0.244502165	-0.16467349	0.34854599	1.090878743	8.185552202	-0.16467349
chr11:20271579-20271853	n/a	non-cb	8.176269617	-0.153408485	-0.153408485	0.664356223	2.294055686	-0.153408485	1.118671785	0.541904009	-0.153408485	-0.153408485	-0.153408485	8.176269617	-0.153408485
chr10:6969798-6970103	n/a	non-cb	8.175544897	0.043187502	-0.245404241	0.589929108	3.4169485	1.386421435	2.620859674	0.630866362	3.04471741	-0.245404241	-0.245404241	2.357736978	8.175544897
chr1:46943397-46943771	n/a	non-cb	8.173377045	0.214694142	-0.148000185	-0.148000185	0.231486186	-0.148000185	0.846672066	-0.148000185	-0.148000185	0.533928352	0.4557089	8.173377045	-0.148000185
chr10:126518789-126519091	n/a	non-cb	8.17139358	-0.178088989	-0.178088989	-0.178088989	-0.178088989	-0.178088989	0.182840934	-0.178088989	0.21294037	-0.178088989	-0.178088989	-0.178088989	8.17139358
chr11:115381555-115381784	n/a	non-cb	8.169603959	-0.16620274	0.263228126	0.776098419	0.17441654	0.342438055	0.983539108	0.833163963	0.865606514	1.057967742	-0.16620274	8.169603959	-0.16620274
chr2:130613634-130613892	n/a	non-cb	8.164545557	-0.138546359	1.211625223	0.634050521	0.849694748	0.700348827	0.635564147	1.719334443	0.946874609	0.198218014	0.581887711	8.164545557	-0.29967062
chr1:196976483-196976689	n/a	non-cb	8.163989254	-0.120671923	-0.120671923	1.026176167	-0.120671923	-0.120671923	8.163989254	1.829565837	-0.120671923	1.102396943	-0.120671923	-0.120671923	-0.120671923
chr10:43744443-43744817	n/a	non-cb	8.144307463	-0.148049297	0.367629076	-0.148049297	0.753022821	-0.148049297	0.843154074	0.393737338	-0.148049297	-0.148049297	-0.148049297	8.144307463	-0.148049297
chr2:157167364-157167573	2	cb	8.138572526	5.387967566	8.138572526	1.67085099	0.520109794	3.614405375	5.857533325	1.698648474	0.439214851	5.050248585	6.525565425	2.065868068	-0.229887591
chr18:77089616-77089862	n/a	non-cb	8.13132023	5.699217552	8.13132023	0.087459701	-0.134045485	4.67624706	6.426032974	0.456601253	-0.134045485	5.280020915	5.20837796	1.985384565	-0.134045485
chr8:41103432-41103667	n/a	non-cb	8.128164557	-0.198005993	-0.198005993	0.206641407	3.305513481	0.919486796	1.41424088	1.423919392	-0.198005993	2.491518125	1.420541907	8.128164557	-0.198005993
chr2:70282255-70282562	n/a	non-cb	8.125449809	2.395677095	2.843629175	7.628348061	8.125449809	2.033627432	2.257320051	4.728229299	3.050580295	-0.165216736	3.114857545	2.973560738	3.447481447
chr2:121351853-121352014	n/a	non-cb	8.121778414	0.460585913	0.298990347	-0.178212027	2.632506222	2.554082278	0.460609706	1.468564823	1.461367274	0.501963884	0.339365051	8.121778414	-0.178212027
chr8:23359070-23359399	n/a	non-cb	8.118053753	-0.158485613	-0.158485613	0.631340415	1.088461481	-0.158485613	3.527374502	0.521661253	-0.158485613	-0.158485613	1.902182777	8.118053753	1.167757781
chr13:35784441-35784446	n/a	non-cb	8.117352006	0.667039658	1.117999252	0.375191515	-0.145443621	1.582848054	-0.145443621	2.638811542	-0.145443621	-0.145443621	1.205105454	8.117352006	-0.145443621
chr9:41761741-41761879	2	cb	8.095787446	3.495746248	8.095787446	2.288816293	-0.181744042	2.609923807	6.061307774	1.941534143	0.057032159	3.465446884	6.791322284	0.856392096	-0.29370827
chr15:47700832-47700907	n/a	non-cb	8.092119001	0.242594795	0.688164012	0.515536074	3.246146891	-0.115124935	0.865904716	1.493552261	0.467057044	-0.115124935	-0.115124935	8.092119001	0.943855103
chr17:88505661-88505984	n/a	non-cb	8.090992921	-0.198472358	-0.198472358	0.615344463	0.284507474	-0.198472358	1.067466745	1.202007544	-0.198472358	0.669431617	0.56988017	8.090992921	3.380334674
chr12:28250795-28251206	3	cb	8.090645594	7.97197714	8.090645594	1.180054482	-0.178966153	2.656061234	2.066254004	1.33941024	-0.178966153	3.784576025	1.84101817	0.885864732	2.417995943
chr4:38737037-38737169	n/a	non-cb	8.072715936	0.146942102	1.321196089	0.351308206	-0.12090228	1.134552802	1.348199129	1.495374939	-0.12090228	0.38269183	1.173724548	8.072715936	1.679866836
chr7:86642627-86643069	3	cb	8.070668706	5.981332495	1.747950284	1.783577317	0.47560162	8.070668706	1.975290236	0.511446051	0.517457564	6.269331598	2.213958005	1.852208801	-0.174563948
chr5:124495711-124495995	1	cb	8.054614487	0.81924613	4.429789913	2.158693557	2.207680711	2.412914191	1.721265512	2.057934599	3.804369435	0.090466446	0.446448607	4.693973183	8.054614487
chr11:90526196-90526562	n/a	non-cb	8.05095791	0.05729594	0.310252873	-0.235774094	0.829419087	-0.235774094	0.440021324	1.513652314	-0.235774094	0.483768996	0.401235032	8.05095791	1.204261479
chr11:80239507-80239519	n/a	non-cb	8.026766169	-0.176152929	-0.176152929	1.109056544	0.288419486	-0.176152929	3.01607124	0.489430888	-0.176152929	0.414994409	2.676311498	8.026766169	-0.176152929
chr7:134207383-134207497	n/a	non-cb	8.019075877	-0.118745474	-0.118745474	2.039844274	-0.118745474	-0.118745474	1.340351655	-0.118745474	-0.118745474	0.881584	0.766842912	8.019075877	-0.118745474
chr7:149306984-149307167	n/a	non-cb	8.013540875	-0.118130869	-0.118130869	0.819149967	0.651033918	-0.118130869	0.594565711	-0.118130869	1.426131713	-0.118130869	0.681708844	8.013540875	-0.118130869
chr4:81212120-81212422	1	cb	8.008687375	0.552163971	0.638302101	1.705787824	3.957739976	0.398681769	0.320866543	1.973095068	4.388844571	-0.149338337	-0.149338337	2.533115772	8.008687375
chr3:68597963-68598138	n/a	non-cb	8.007769326	0.41582537	0.375871029	0.964488167	2.468167497	0.555516371	0.415845871	0.338644143	-0.134578087	0.965548745	1.795001644	8.007769326	2.211191236
chr2:125266824-125266929	n/a	non-cb	7.98580594	0.110497464	-0.155641486	-0.155641486	-0.155641486	-0.155641486	-0.155641486	0.252856118	-0.155641486	-0.155641486	-0.155641486	7.98580594	-0.155641486
chr1:157528282-157528469	n/a	non-cb	7.984702461	3.298332782	1.921387558	-0.176882008	-0.176882008	7.984702461	2.940939032	-0.176882008	-0.176882008	2.952150719	6.223968526	4.019804247	2.828340381
chr2:135934565-135934907	2	cb	7.972371009	0.768853402	3.32826735	1.209291087	0.727635652	1.092804053	2.51375713	2.003932565	0.940006503	2.019838797	4.599174896	7.972371009	-0.199039791
chr6:63709164-63709434	n/a	non-cb	7.96568246	-0.077105809	1.152591489	2.026091581	3.36059134	0.724904825	5.278471907	5.137770551	2.274394452	0.423857055	3.78130653	7.96568246	1.36529237
chr5:8677431-8677439	n/a	non-cb	7.960008142	0.121901768	0.234946581	-0.142979971	-0.142979971	0.270876169	0.583445825	0.259159188	-0.142979971	0.853067681	0.297918881	7.960008142	-0.142979971
chr4:119485435-119485705	n/a	non-cb	7.955320148	-0.175133199	-0.115117442	0.417338804	5.925064124	-0.060613288	0.226891611	0.273653916	7.955320148	-0.037322885	0.173739029	0.775696244	7.69176055
chr6:39999682-40000036	2	cb	7.950797374	7.950797374	5.232350331	3.41834878	0.984393797	3.772177454	4.346987094	2.583642308	0.625873427	4.023919152	3.09506572	4.665576412	2.615506864
chr4:81157739-81157755	n/a	non-cb	7.944492028	0.792854898	0.458991373	-0.187806293	7.944492028	-0.187806293	0.678049428	2.780440421	5.356296174	0.73410067	0.513715041	1.117605483	3.613682367
chr5:13419210-13419603	n/a	non-cb	7.931490662	0.265624913	0.455606729	1.390094828	-0.179532299	1.211511464	7.931490662	1.846866977	0.46699656	0.413135256	1.972136764	1.235587308	-0.179532299
chr4:140604852-140604964	2	cb	7.928501545	3.251186152	4.178058641	2.558377756	0.065857711	4.748711878	7.928501545	0.688777179	0.06697703	2.904123541	3.542891368	0.947374161	0.530451687
chr16:81408067-81408350	n/a	non-cb	7.928490651	0.131695114	0.150332216	-0.137531297	0.840999784	0.522733169	-0.137531297	-0.137531297	-0.137531297	0.52347113	0.950639068	7.928490651	-0.137531297
chr5:30921024-30921313	n/a	non-cb	7.918257564	-0.151142439	-0.151142439	-0.151142439	1.099571458	-0.151142439	1.08118904	-0.151142439	-0.151142439	-0.151142439	0.491752775	7.918257564	-0.151142439
chr12:113568279-113568535	3	cb	7.916958775	1.328172252	0.860862047	1.567994976	0.414856754	3.941774209	2.332379521	1.108581482	-0.22425357	7.916958775	1.246331101	-0.22425357	-0.22425357
chr6:22718317-22718545	n/a	non-cb	7.908472876	-0.144642304	0.318366144	-0.144642304	-0.144642304	-0.144642304	0.817964004	-0.144642304	-0.144642304	0.515302427	0.439604591	7.908472876	-0.144642304
chr4:65545629-65546008	n/a	non-cb	7.904475982	-0.171865649	1.360355773	0.254637231	1.707574847	1.251566926	2.929286388	1.557493115	1.536464661	0.536831469	1.622228969	1.835151545	7.904475982
chr5:140015159-140015396	1	cb	7.881697999	0.4217915	3.799030093	1.130151956	3.182410529	2.344309182	3.858714032	1.55312348	7.881697999	-0.139052755	1.596885275	3.426706404	5.869424164
chr13:84128228-84128448	1	cb	7.864734663	-0.138468523	0.93065663	2.206938806	7.864734663	-0.138468523	0.263046806	3.299888444	6.134830605	-0.138468523	0.943783411	5.68362827	5.406540973
chr4:82162389-82162542	1	cb	7.861773411	0.192711265	0.334032945	-0.13842761	7.263335275	-0.13842761	-0.13842761	1.36341247	5.281835781	-0.13842761	0.412757045	0.743166545	7.861773411
chr9:36727684-36727939	n/a	non-cb	7.860893795	0.466728842	0.60877145	0.224613784	0.344956303	-0.207301268	-0.207301268	1.544002453	0.448141776	1.139926115	2.72996529	7.860893795	-0.207301268
chr11:88092934-88093006	n/a	non-cb	7.853845116	1.73746999	0.534527413	-0.146035459	-0.146035459	1.466154386	1.268872016	1.429136675	0.739864793	1.674884129	0.712732338	2.867616823	7.853845116
chr11:18653400-18653506	1	cb	7.848983724	1.267334377	3.06532689	2.821426085	5.027011155	2.063775945	2.526323078	2.727927374	6.167610372	2.09646961	3.19114414	4.979036286	7.848983724
chr5:28501855-28502174	3	cb	7.837395962	6.638658842	3.461780748	1.418034083	0.700751033	7.837395962	3.928405234	-0.179769019	1.77928191	6.248978152	2.288015179	1.864538862	0.951874933
chr10:39274836-39275224	n/a	non-cb	7.837262523	-0.184644686	-0.184644686	-0.184644686	-0.184644686	0.717560293	-0.184644686	0.615970215	0.196209692	-0.184644686	0.688329486	7.837262523	-0.184644686
chr5:18509713-18509831	n/a	non-cb	7.807375218	-0.149716544	0.271107853	0.370277788	1.492177743	0.311115752	-0.149716544	1.182329397	-0.149716544	0.242967507	0.832172622	7.807375218	-0.149716544
chr12:5176512-5176786	n/a	non-cb	7.789119596	0.029085171	-0.186993215	0.451546651	0.629460099	-0.186993215	0.569520206	0.241380647	-0.186993215	-0.186993215	1.51456069	7.789119596	2.000583661
chr18:73454036-73454277	n/a	non-cb	7.77863829	7.77863829	-0.135372434	-0.135372434	1.695587333	6.55051332	-0.135372434	0.357669535	-0.135372434	6.574264833	0.805782274	-0.135372434	-0.135372434
chrY:2892101-2892425	n/a	non-cb	7.773177978	0.282127477	0.411582219	1.532661768	2.483581266	0.869068954	2.820782447	1.919654432	0.298749251	0.083714737	2.071191491	7.773177978	0.021150647
chr3:90691486-90691541	n/a	non-cb	7.750382021	-0.147325848	0.533784265	-0.147325848	0.933170477	-0.147325848	3.092297634	0.636576967	1.533349138	0.823488038	-0.147325848	7.750382021	-0.147325848
chr14:11566075-11566394	n/a	non-cb	7.749815681	0.032452622	1.036581611	1.034208534	2.692765951	0.47320743	0.634060792	2.114063587	-0.200621956	-0.200621956	0.305982665	7.749815681	-0.200621956
chr5:65038645-65039018	3	cb	7.746776968	3.839798438	3.754135027	1.178776844	5.3807778	2.677327383	2.89881224	0.077106074	2.619821389	7.746776968	1.589224052	2.472432737	1.212595471
chr2:171101889-171102078	n/a	non-cb	7.741807263	-0.119468171	-0.119468171	-0.119468171	-0.119468171	1.568638771	-0.119468171	-0.119468171	-0.119468171	-0.119468171	-0.119468171	7.741807263	-0.119468171
chr2:145311785-145311848	n/a	non-cb	7.741148631	0.003011654	0.814485609	1.920241639	0.483572364	0.192757971	1.735650686	0.896315376	-0.179391818	0.661272007	2.241199901	7.741148631	-0.179391818
chrY:2885673-2886143	n/a	non-cb	7.739686102	0.067888861	0.167230303	0.917122403	3.089286582	0.630302716	1.567999357	0.448781157	0.068770899	0.251604617	1.05479131	7.739686102	0.638268803
chr6:15142984-15143148	n/a	non-cb	7.737130718	2.190885233	7.599186724	2.408015834	0.11177454	0.995730657	7.737130718	2.219084202	-0.161729484	1.066972079	5.424654898	5.194850999	-0.161729484
chr13:84194565-84194774	1	cb	7.73083394	0.109150575	2.035787535	1.621334474	5.676586667	0.092344834	0.895068612	1.305006713	7.73083394	0.254469903	0.82470278	0.751747979	6.89619869
chr10:118585522-118585584	n/a	non-cb	7.729876895	-0.085307941	-0.085307941	-0.085307941	0.40751118	-0.085307941	3.318697905	-0.085307941	-0.085307941	-0.085307941	1.048662546	7.729876895	-0.085307941
chr4:67466654-67466996	n/a	non-cb	7.726451265	-0.126243448	-0.126243448	1.926444579	-0.126243448	-0.126243448	-0.126243448	1.619074757	0.821205309	-0.126243448	-0.126243448	7.726451265	-0.126243448
chr14:122773664-122773898	1	cb	7.688760996	0.971273172	3.417057105	4.928645263	3.862487552	2.82132927	6.378995227	5.069284506	5.968874498	1.963484777	4.18573809	3.680113518	7.688760996
chr2:151875228-151875611	3	cb	7.688414525	7.688414525	0.708355195	-0.130811435	-0.130811435	7.504622496	3.074495706	0.471664017	4.91095971	5.468228894	1.553922898	-0.130811435	-0.130811435
chr13:110106789-110106997	n/a	non-cb	7.680548536	-0.139529093	-0.139529093	-0.139529093	1.697705574	-0.139529093	1.021330978	0.503106803	0.475244403	-0.139529093	3.216641946	7.680548536	3.142219748
chr17:9955413-9955596	2	cb	7.67826775	1.06187178	3.145741571	0.449996643	3.376478418	-0.187877908	7.67826775	2.368878737	0.630870322	1.622583857	2.446726751	-0.187877908	-0.187877908
chr6:51424553-51424585	n/a	non-cb	7.676514932	-0.034238171	0.834594004	-0.271956403	0.17715339	-0.271956403	0.14418201	-0.271956403	-0.271956403	0.823642903	1.649682224	7.676514932	0.646999478
chr7:116290637-116290977	n/a	non-cb	7.666959015	-0.141168452	0.887813336	1.130299412	3.873521115	-0.141168452	-0.141168452	2.048642601	-0.141168452	2.40422116	0.890652141	7.666959015	-0.141168452
chr10:61274393-61274479	n/a	non-cb	7.663022348	0.069837228	0.55839123	0.823153406	0.601678874	1.263602492	0.989267995	0.218654314	0.256967169	1.384881566	-0.228386961	7.663022348	0.654464715
chr15:22929404-22929495	n/a	non-cb	7.65817864	-0.130878328	-0.130878328	-0.130878328	0.636062543	-0.130878328	0.355695503	0.287449308	0.269312114	-0.130878328	0.327769308	7.65817864	0.905949693
chr16:74827741-74828020	n/a	non-cb	7.653568368	0.22316474	1.447128842	0.405146885	1.903658299	1.163062292	1.941378883	1.546430276	0.433559805	0.737658273	0.657859099	7.653568368	0.19075754
chr6:15133083-15133224	2	cb	7.640908126	3.306977864	7.640908126	2.061438672	-0.152780474	2.1890327	5.828080201	1.205517841	0.28058874	3.541721118	5.080188159	6.154193051	-0.152780474
chr1:78187172-78187630	3	cb	7.631958868	4.587305865	4.617254272	2.542508423	2.635949718	7.631958868	3.6626897	6.171569998	1.268034973	5.077577118	4.230216755	4.321251623	5.44849576
chr8:62891788-62892074	n/a	non-cb	7.603965859	-0.117958757	-0.117958757	-0.117958757	-0.117958757	-0.117958757	1.266568815	-0.117958757	-0.117958757	-0.117958757	-0.117958757	7.603965859	-0.117958757
chr15:98799550-98799729	3	cb	7.595133198	7.595133198	3.180318823	1.675187776	1.080774623	7.552232914	3.202407557	1.933967363	0.794273432	5.261386696	3.510598344	0.83747133	0.639605588
chr9:14725962-14726170	n/a	non-cb	7.586912914	-0.156818255	-0.156818255	0.751326086	7.586912914	-0.156818255	0.315604448	0.249343071	-0.156818255	0.19936374	0.608700981	-0.156818255	-0.156818255
chr17:73482209-73482408	n/a	non-cb	7.586183388	0.084199385	-0.174847068	0.207910992	1.610020532	1.939237305	1.947525391	-0.174847068	-0.174847068	0.275515908	-0.174847068	7.586183388	-0.174847068
chr15:18840354-18840590	n/a	non-cb	7.571846264	0.251128912	0.748499737	0.140407778	3.05851347	0.269884105	3.059212328	0.934726829	1.214848113	0.647834058	1.752906233	7.571846264	1.409950427
chr7:86688202-86688587	3	cb	7.567623838	4.0817528	2.261414863	0.110514966	0.377485849	7.567623838	0.930387741	2.320531758	0.60307897	6.43569804	0.6115427	3.543184234	-0.203797916
chr6:47738107-47738556	n/a	non-cb	7.563000417	0.027492121	0.731472152	0.417355464	4.024334577	3.088472003	3.771917779	2.327021766	1.432719472	1.719940283	2.888832703	7.563000417	1.504207601
chr4:81373105-81373167	1	cb	7.562421584	2.61070344	3.47078416	2.748315515	7.562421584	2.355723398	3.507197772	1.333460771	1.332377473	2.805793037	4.005141605	3.771182987	4.372820506
chr14:98571822-98571975	n/a	non-cb	7.550976914	1.928379975	3.610361191	5.195714363	0.494450951	0.532984595	5.207078303	1.757493492	0.752326751	1.024015721	2.324185319	7.550976914	1.024803446
chr9:117579388-117579769	n/a	non-cb	7.546294842	-0.045265755	2.860934467	2.274066673	2.098795037	0.844803344	2.427775225	2.752789655	0.325693105	0.447067789	4.260882182	7.546294842	0.447510258
chr14:122838469-122838753	n/a	non-cb	7.541183714	1.328765519	4.502625538	5.98116538	3.475966046	3.31271164	6.044136915	6.828977708	3.608163858	1.566056065	4.216788072	7.541183714	5.06342035
chr4:22424442-22425412	3	cb	7.540912538	5.637634563	1.535830636	1.085236189	-0.163819644	3.591965521	-0.163819644	0.308719488	0.784347873	7.540912538	1.157566809	0.655805435	3.134394326
chr16:41906421-41906518	n/a	non-cb	7.527288051	-0.13978667	-0.13978667	2.009153165	7.527288051	1.957037159	0.677226765	2.64619431	2.622383661	0.86534649	2.761054517	1.482769377	-0.13978667
chr6:50773100-50773521	3	cb	7.527266391	7.527266391	0.286922541	-0.143838918	2.784725884	7.106753455	-0.143838918	0.663649393	-0.143838918	2.124618994	-0.143838918	-0.143838918	-0.143838918
chr11:72760344-72760493	n/a	non-cb	7.512056443	-0.146770875	0.2632262	1.618787869	-0.146770875	-0.146770875	-0.146770875	0.603820977	-0.146770875	-0.146770875	-0.146770875	7.512056443	-0.146770875
chr8:6892007-6892042	n/a	non-cb	7.507749422	0.153271192	-0.21195615	0.431940802	1.821163561	0.473968255	0.789662776	0.896112296	0.382444323	0.474734896	2.017458109	7.507749422	-0.21195615
chr10:39260916-39261141	2	cb	7.507658849	4.510933023	4.461623966	0.397878585	0.073215708	7.507658849	3.73782079	1.110612527	0.113738708	5.879638748	1.847674454	1.174549383	1.256481149
chr5:129104186-129104487	3	cb	7.504203413	6.126886688	2.081930745	0.341086022	-0.183871577	7.504203413	4.139744934	1.920286406	0.571187071	5.816348845	2.471202878	-0.183871577	-0.183871577
chr4:89595937-89596305	n/a	non-cb	7.485964375	0.865669358	-0.13020197	0.74766017	0.91177627	-0.13020197	2.600928628	2.109030813	-0.13020197	-0.13020197	0.582200018	7.485964375	-0.13020197
chr4:137351074-137351318	n/a	non-cb	7.483957771	-0.186725433	-0.186725433	-0.186725433	1.785284627	-0.186725433	1.75630093	0.875322725	-0.186725433	0.756547111	0.992580281	7.483957771	-0.186725433
chr14:122784350-122784825	1	cb	7.483681989	0.590946647	1.443017548	5.43467917	7.483681989	0.473645728	2.302029341	2.512860194	4.702334206	0.579258397	0.99308355	4.147332753	7.434926024
chr15:16708458-16708694	n/a	non-cb	7.482113424	-0.162859036	4.242888427	3.410225852	-0.162859036	0.803794088	3.987907106	1.824674741	0.471269667	1.478981628	7.482113424	3.1762923	-0.162859036
chr7:143687792-143687901	n/a	non-cb	7.477153316	1.980405085	7.477153316	3.077275729	1.444534521	-0.187130632	6.593374432	3.812426596	0.358855413	1.226497367	6.849857088	-0.187130632	-0.187130632
chr12:12687549-12687685	1	cb	7.47620904	2.263240627	2.37006636	4.16967297	5.489486711	0.995452277	3.037767868	2.130509896	6.328982704	1.754201013	2.850414213	3.703533616	7.47620904
chr11:3080077-3080162	n/a	non-cb	7.471204521	0.03805993	0.504463117	0.440653981	5.113566904	0.806382763	1.527199426	2.151896306	0.14727231	0.88241649	1.149791488	7.471204521	0.535570303
chr4:66039345-66039601	n/a	non-cb	7.463672619	-0.145168984	0.511028871	-0.145168984	1.167231631	0.710579481	-0.145168984	0.614220499	0.664432357	0.79013645	0.584896237	7.463672619	2.519525856
chr1:181289946-181290268	n/a	non-cb	7.459767164	-0.159176846	-0.159176846	-0.159176846	0.262800064	-0.159176846	-0.159176846	0.726428617	-0.159176846	-0.159176846	-0.159176846	7.459767164	-0.159176846
chr7:4120767-4121030	n/a	non-cb	7.455101517	-0.178653914	0.862602026	0.701235597	0.876947771	0.37382131	1.190065077	0.583222057	-0.178653914	-0.178653914	-0.178653914	7.455101517	-0.178653914
chr1:91922994-91923001	n/a	non-cb	7.442058332	0.255057249	-0.123737673	0.435956574	0.911349331	-0.123737673	1.232796312	-0.123737673	-0.123737673	-0.123737673	0.699600759	7.442058332	-0.123737673
chr6:37592909-37593077	2	cb	7.434844846	3.179362692	4.789607487	7.434844846	2.834786812	1.546380838	3.563931297	3.87723329	3.126027684	1.09640329	2.997435277	4.70890583	0.133063089
chr12:57395145-57395161	n/a	non-cb	7.428459278	0.219512284	1.148516568	-0.16043931	-0.16043931	-0.16043931	0.715697847	1.336550613	-0.16043931	1.705268626	-0.16043931	7.428459278	-0.16043931
chr11:18653854-18654315	1	cb	7.411837844	1.032861905	3.66260312	5.807344616	7.411837844	0.843174989	4.019817528	3.729886384	6.933505943	0.560985054	1.958642266	6.10235867	6.032308078
chr2:54094562-54094580	n/a	non-cb	7.410220628	0.68972007	1.003841618	0.58991068	2.191818138	-0.152564437	1.002398522	3.64329079	-0.152564437	-0.152564437	1.083568324	7.410220628	-0.152564437
chr7:80521537-80521828	2	cb	7.405347588	2.889468425	4.802602607	2.615630389	2.891192775	1.013506729	7.405347588	3.216656961	2.998980971	0.775003857	4.618812561	2.371511657	3.782512249
chr2:86258911-86258929	n/a	non-cb	7.404945297	-0.151237876	-0.151237876	-0.151237876	2.125597944	-0.151237876	0.970448091	-0.151237876	0.442789622	0.617768869	-0.151237876	7.404945297	-0.151237876
chr5:19287116-19287134	n/a	non-cb	7.403088352	-0.232097472	0.090488441	0.023731317	0.397205356	0.268464393	0.787207645	0.788991747	0.503831448	-0.232097472	0.467715443	7.403088352	1.520792746
chr6:51799640-51800172	2	cb	7.400966258	5.00211099	7.400966258	1.773433664	0.68629197	3.215147095	6.233472728	1.239927348	2.12401905	4.674980413	6.123949424	0.507045723	2.055723822
chr9:91504707-91504871	n/a	non-cb	7.40066891	0.342656166	2.971377109	4.251085392	6.431828835	0.530376054	1.75721365	4.830220364	5.127257303	0.59643712	3.884804931	7.041249332	7.40066891
chr10:46886567-46886845	n/a	non-cb	7.399808959	0.131494932	0.183424952	0.26662129	0.089279867	-0.169616004	3.313407125	0.210180339	-0.169616004	-0.169616004	1.380400555	7.399808959	-0.169616004
chr13:108330932-108331272	2	cb	7.397191618	3.94330288	5.525305427	1.86995458	-0.219070253	5.642013435	2.07616766	2.171193377	1.241793558	3.92682259	7.397191618	1.09090569	-0.219070253
chr3:38562824-38562940	2	cb	7.393056676	3.788594118	6.216349395	2.954778666	0.862037797	3.812342216	6.19506629	4.837702714	1.09059665	1.324024062	7.393056676	2.7711817	0.727208446
chr15:94594201-94594235	n/a	non-cb	7.387359039	0.146403771	1.193335149	-0.183582162	0.734888099	-0.183582162	0.399127158	-0.183582162	-0.183582162	0.436848894	0.312874953	7.387359039	1.05809857
chr3:122705978-122706207	n/a	non-cb	7.385060601	-0.017840476	0.082920018	-0.157295616	1.870160591	0.814924034	1.340947575	0.388659035	0.139076732	-0.157295616	0.448936253	7.385060601	-0.157295616
chr15:90848910-90849307	3	cb	7.377762018	4.416765728	2.500167554	0.953503952	1.178622652	7.377762018	3.90209461	1.898589949	1.425169436	4.881832356	2.248346706	0.843769415	0.36425976
chr17:52623980-52624054	n/a	non-cb	7.377078537	-0.107653002	-0.107653002	-0.107653002	-0.107653002	-0.107653002	1.495635334	1.233458641	-0.107653002	-0.107653002	-0.107653002	7.377078537	-0.107653002
chr6:63697299-63697948	n/a	non-cb	7.373905596	-0.152515952	2.201459449	1.509655519	3.433740406	0.218743305	4.062565123	3.753664664	1.738123322	1.981740363	2.305259261	7.373905596	2.050056347
chr5:37284621-37284810	1	cb	7.372770456	-0.189839863	0.820587535	1.669200738	5.222711039	-0.189839863	2.152644675	1.342917434	7.372770456	-0.189839863	1.687339489	2.279632511	4.929205472
chrX:127497384-127497404	n/a	non-cb	7.372623008	-0.126119277	0.5733693	0.428614543	2.460701292	-0.126119277	0.739609349	3.602388398	-0.126119277	0.795652363	-0.126119277	7.372623008	-0.126119277
chr16:28908374-28908475	n/a	non-cb	7.370833769	0.570311328	0.37133728	0.077507018	2.456721142	1.098569537	0.244813291	0.57925605	0.59136913	0.274962823	0.657089819	7.370833769	-0.220923844
chr4:98499403-98499424	n/a	non-cb	7.364900271	-0.178843037	0.303743889	-0.178843037	-0.178843037	-0.178843037	-0.178843037	2.02178852	0.352494628	0.509007694	-0.178843037	7.364900271	-0.178843037
chr6:80872811-80872912	n/a	non-cb	7.364185214	-0.144446191	0.287257527	-0.144446191	2.588287213	1.304672916	2.228513321	0.346135227	0.920805414	0.470878639	0.323782723	7.364185214	-0.144446191
chr15:32888314-32888347	n/a	non-cb	7.361826582	-0.056056172	-0.181953728	-0.181953728	0.05589856	-0.181953728	0.719770678	0.316824967	-0.181953728	0.089182167	-0.181953728	7.361826582	-0.181953728
chr13:93610211-93610379	n/a	non-cb	7.353350866	-0.094227348	0.440575137	-0.094227348	0.447875325	-0.094227348	0.783836446	1.080585234	-0.094227348	0.271965602	0.554151474	7.353350866	-0.094227348
chr5:112654547-112654972	3	cb	7.352511858	4.897828399	1.259493167	-0.198517948	1.279580693	7.352511858	1.718020942	1.940946925	0.816451335	6.131076825	1.96018487	1.662013135	2.510507644
chrY:2862112-2862342	n/a	non-cb	7.347908262	0.215616058	0.514115369	0.543228915	0.557553765	0.029821883	2.265911683	1.26557647	0.259322768	0.142956554	1.066406808	7.347908262	-0.16058652
chr4:82179046-82179521	1	cb	7.346446741	1.728468366	2.326780491	2.618532962	7.346446741	1.070907241	2.651915616	5.132215884	6.586890471	0.910251738	4.416510856	6.215057904	2.325899244
chr4:47450800-47451126	2	cb	7.334883834	2.454851354	2.411978302	1.879380832	-0.279577411	2.306247742	7.334883834	3.888135485	0.219000973	2.679953254	4.427880905	-0.279577411	0.736680226
chr2:156902783-156903184	1	cb	7.298697369	-0.166711356	0.090459687	0.092457356	3.698586019	0.08683707	0.300888689	1.057736862	7.298697369	-0.166711356	0.722983755	2.253930981	5.953125668
chr7:35494096-35494154	n/a	non-cb	7.296929319	1.286650869	0.872063281	0.6585138	-0.159857363	1.441390866	-0.159857363	3.146333236	-0.159857363	-0.159857363	3.282640605	7.296929319	-0.159857363
chr1:77512741-77513088	2	cb	7.295176889	2.001961312	6.201154436	1.621171574	-0.003692182	-0.251003791	7.295176889	2.233757652	-0.251003791	1.73216917	3.103756497	4.440152234	0.638409465
chr9:59650729-59651014	n/a	non-cb	7.294060436	0.067523281	0.493892136	0.806522711	-0.176691027	0.745552128	0.493055305	-0.176691027	0.22076306	0.282474428	-0.176691027	7.294060436	-0.176691027
chr4:20638651-20638967	n/a	non-cb	7.291058005	4.095619757	2.873481901	1.166541544	2.296334905	7.291058005	3.192695105	4.278572279	1.347135156	4.396245844	4.432436091	4.918499916	0.290559038
chr3:124485626-124485950	n/a	non-cb	7.285037539	-0.113847864	-0.113847864	0.454697262	2.951899177	-0.113847864	2.224428521	-0.113847864	-0.113847864	-0.113847864	0.832712149	7.285037539	-0.113847864
chrX:62604236-62604272	n/a	non-cb	7.284958486	0.292152263	0.644869289	1.383577194	-0.152731928	0.301106903	3.546624782	0.293114552	0.320005656	-0.152731928	0.330762214	7.284958486	2.099271121
chr2:138188304-138188522	n/a	non-cb	7.281524657	0.275737615	0.686283389	0.402008585	-0.170629844	-0.170629844	0.720142331	-0.170629844	0.357989761	0.44006676	0.858685639	7.281524657	-0.170629844
chrX:116647443-116647455	n/a	non-cb	7.275917843	0.287211149	0.942396467	-0.112728489	0.305727579	-0.112728489	0.984087286	-0.112728489	1.154865181	0.546865783	0.552975866	7.275917843	-0.112728489
chr15:98817497-98817691	3	cb	7.271598212	6.430647867	3.174897538	2.657668079	0.436428948	7.271598212	3.740305632	0.984800146	0.315334441	3.816344986	3.163919021	1.645339181	1.61845576
chr11:77745498-77745991	n/a	non-cb	7.27119019	0.488662735	2.613243139	2.20205237	3.477968217	0.559560187	2.370120885	2.097304284	4.367512058	0.76047636	3.150149674	7.27119019	1.110471779
chr6:61966917-61967041	n/a	non-cb	7.26926717	0.197120132	1.371030921	1.722466785	3.851229061	0.497494829	5.026778568	2.952285209	0.440978838	0.172133823	2.706246937	7.26926717	1.966642586
chr1:177277468-177277852	n/a	non-cb	7.267998273	0.202657192	0.250537482	0.500177601	0.841454031	0.117343378	1.48774766	0.985490628	0.379047754	1.233983721	0.663929192	7.267998273	-0.187276209
chr13:83873096-83873525	n/a	non-cb	7.25213682	4.485264543	3.81447267	2.591393374	4.139795457	7.25213682	3.409018581	2.836857982	1.322128074	3.786409508	3.728823764	5.179429341	3.29595008
chr5:120879582-120879932	n/a	non-cb	7.251116744	3.491953185	3.502630049	1.826059836	1.97027196	4.585776094	6.871626998	5.140918734	0.736389143	6.588189511	7.251116744	4.596968652	0.274468598
chr15:96318304-96318364	n/a	non-cb	7.245124971	0.22544051	-0.144535896	-0.144535896	-0.144535896	-0.144535896	3.153034013	2.062783379	-0.144535896	-0.144535896	1.386489597	7.245124971	-0.144535896
chr17:83528520-83528832	2	cb	7.243534264	2.629120729	7.164796808	1.397656186	0.958991399	2.816526675	7.243534264	0.988182911	0.143231307	1.953745667	6.350499594	1.910399749	1.314120793
chr4:32618508-32618974	2	cb	7.242436692	2.512024241	5.782499438	1.143130637	2.072827374	3.072168069	3.488691611	1.199695568	0.465608115	7.242436692	3.843459804	1.026988904	-0.304608059
chr2:62413210-62413279	n/a	non-cb	7.234416099	-0.163308299	-0.163308299	-0.163308299	-0.163308299	-0.163308299	-0.163308299	0.579054215	-0.163308299	-0.163308299	2.02567862	7.234416099	-0.163308299
chr9:36809656-36810011	n/a	non-cb	7.229883054	-0.202276505	0.755514458	-0.202276505	0.266389358	0.912226765	2.146515541	1.272316556	0.795398163	-0.202276505	0.748540363	7.229883054	-0.202276505
chr2:125338812-125338829	n/a	non-cb	7.228455403	-0.171938886	0.67902251	0.761694411	2.76525665	0.542176123	3.051399518	0.323148073	-0.171938886	0.434516021	0.85022731	7.228455403	-0.171938886
chrX:55022200-55022290	n/a	non-cb	7.226812691	6.254734895	6.518565194	-0.145390092	0.518164697	7.226812691	0.974506453	2.73091459	-0.145390092	4.129672404	1.762870473	-0.145390092	-0.145390092
chr13:37855676-37855956	n/a	non-cb	7.223578997	-0.135702067	-0.135702067	-0.135702067	3.238781244	-0.135702067	2.503310369	0.585533205	-0.135702067	-0.135702067	-0.135702067	7.223578997	-0.135702067
chr8:32201344-32201614	2	cb	7.220341857	2.002558005	5.028058286	5.209201275	1.560455596	1.032633811	7.220341857	3.789985924	0.653850804	2.988557715	6.462297302	3.109338408	0.166833199
chr11:88746464-88746484	n/a	non-cb	7.216272653	0.112703929	-0.132585088	2.29635937	0.758943073	0.969426503	0.433031231	-0.132585088	-0.132585088	-0.132585088	0.400568508	7.216272653	1.763859982
chr1:137552419-137552817	n/a	non-cb	7.200295079	0.105188568	0.029970731	0.355615516	5.304660179	0.967955144	0.619306295	2.750728905	4.195209189	0.130565594	1.738101816	1.48545891	7.200295079
chr5:131585373-131585703	n/a	non-cb	7.197736122	0.060041935	0.387123391	-0.183155255	2.041851794	-0.183155255	2.009149664	1.022810676	-0.183155255	-0.183155255	0.482146505	0.880963889	7.197736122
chr6:99629990-99630360	n/a	non-cb	7.1928639	0.501327032	0.929148377	0.635584779	3.412472317	1.025137873	1.364504961	0.927468578	0.03518564	1.125902168	1.54792265	7.1928639	0.289045072
chr5:28484880-28485224	3	cb	7.184129	7.17795456	2.543196093	0.53815761	0.405694981	4.426450629	7.184129	2.092742203	-0.197554207	6.324847315	5.685280609	2.148951778	0.444057016
chr4:122691893-122692068	2	cb	7.182513992	2.874345481	3.185976768	2.075734556	1.209322128	2.402100959	7.182513992	1.432167547	0.303910452	1.628580018	3.267065892	1.713353349	-0.224726704
chr4:126722513-126722515	n/a	non-cb	7.182352802	-0.170205795	0.709759587	1.129991307	-0.170205795	0.330498632	1.274562627	-0.170205795	-0.170205795	-0.170205795	1.355134791	7.182352802	-0.170205795
chr10:6106236-6106577	n/a	non-cb	7.178044173	0.704103614	-0.140827508	1.546362627	2.522843679	-0.140827508	3.795955151	2.763795677	-0.140827508	-0.140827508	0.655639689	7.178044173	-0.140827508
chr19:17497491-17497692	n/a	non-cb	7.174238415	0.043941915	0.120834137	-0.197020027	1.815032812	-0.197020027	1.124633714	0.534037848	-0.197020027	-0.197020027	1.350979036	7.174238415	-0.197020027
chr15:18798327-18798699	n/a	non-cb	7.164800114	0.267962184	0.447886604	0.636072105	1.477341712	-0.214486577	2.431699806	0.14711137	0.963277537	0.636892878	0.933677563	7.164800114	0.693199586
chr4:8779191-8779618	1	cb	7.158559397	0.960076345	3.216206345	7.158559397	2.090852388	-0.18683257	6.22315566	5.221773658	5.901683757	0.781138713	4.62720018	2.574751851	4.514383115
chr13:67202044-67202059	n/a	non-cb	7.157534516	-0.190437041	0.671627349	0.961724414	7.157534516	-0.190437041	1.601816696	2.773532774	-0.190437041	-0.190437041	0.744564109	-0.190437041	-0.190437041
chr6:15138761-15139106	n/a	non-cb	7.148006613	2.165570211	7.148006613	3.461470192	0.873582431	1.466102189	6.935597859	5.202675537	0.709560361	0.866797592	5.53881204	4.699805833	3.172693289
chr5:100074533-100074892	n/a	non-cb	7.137069715	-0.194964764	1.136119511	0.745323214	1.62731898	1.223349891	2.420890877	3.870790361	3.043568461	0.306425508	1.413179091	7.137069715	1.597923789
chr2:130180430-130180728	n/a	non-cb	7.136740979	-0.138674407	0.878240304	-0.138674407	0.856685224	0.914407994	2.005740412	2.034519317	-0.138674407	0.755645109	-0.138674407	7.136740979	-0.138674407
chr11:18769813-18770095	1	cb	7.130556099	-0.173836269	0.481766182	0.718867246	6.333063652	-0.173836269	1.608905481	2.510169218	4.783501496	0.191853523	0.195241053	2.416551299	7.130556099
chr6:54162903-54163220	n/a	non-cb	7.126812438	-0.081548682	0.451644395	0.21700145	1.213229449	0.056824122	1.604273953	1.20687573	1.75807339	1.155830677	1.235785944	7.126812438	0.22737799
chr2:129954907-129954952	n/a	non-cb	7.124949012	-0.116966679	0.946243616	-0.116966679	0.378421566	-0.116966679	2.017574168	0.609760413	-0.116966679	0.773234937	1.950146262	7.124949012	-0.116966679
chr13:115295303-115295662	n/a	non-cb	7.123600008	-0.160689926	0.401874389	-0.160689926	2.034218782	-0.160689926	-0.160689926	0.444508609	0.481010986	0.580645741	-0.160689926	7.123600008	-0.160689926
chr9:62383349-62383649	1	cb	7.120221093	-0.148217489	-0.148217489	0.693913154	5.633497324	-0.148217489	-0.148217489	0.593703775	7.101306597	0.119454713	-0.148217489	1.231914426	7.120221093
chr5:98989937-98990134	n/a	non-cb	7.109426686	-0.208810977	0.247907421	-0.208810977	4.370488058	3.172742719	2.301647515	-0.208810977	0.857533251	1.093147558	0.888400035	7.109426686	-0.208810977
chr9:91017900-91018186	n/a	non-cb	7.107123134	0.42806693	0.316170208	-0.154749191	7.02454861	0.465125873	1.635351996	2.361736656	4.682449506	0.389595035	-0.154749191	1.773199776	7.107123134
chr5:115902885-115903174	n/a	non-cb	7.107090548	2.009013936	-0.203481205	0.244273665	1.470443544	-0.203481205	0.881744703	2.798406608	0.371237611	1.067369105	2.275353383	7.107090548	-0.203481205
chr3:64784856-64785134	n/a	non-cb	7.106569018	0.358829563	-0.123841442	0.431757733	-0.123841442	-0.123841442	0.432658397	0.820965895	0.901938882	0.46868346	-0.123841442	7.106569018	-0.123841442
chr11:118457076-118457452	n/a	non-cb	7.106499054	0.380185348	0.557434123	1.293634564	2.836177594	0.867917049	0.315158474	0.672656915	2.134493205	-0.175270169	0.639913722	0.564127066	7.106499054
chr6:87020417-87020482	n/a	non-cb	7.106132032	1.011231656	-0.236831579	-0.236831579	1.285331403	-0.236831579	0.853202774	1.558210466	-0.236831579	-0.236831579	-0.236831579	7.106132032	-0.236831579
chr1:55299307-55299565	n/a	non-cb	7.091988134	0.984648607	0.503158211	0.226059391	0.485324156	-0.22190522	1.62045526	-0.22190522	-0.22190522	-0.22190522	-0.22190522	7.091988134	1.748045336
chr9:101049694-101049887	n/a	non-cb	7.091879178	-0.251667219	0.592757314	0.312625547	0.21141077	-0.251667219	1.055203928	0.234265053	-0.251667219	0.35012906	1.220581382	7.091879178	3.17738041
chr2:65841597-65841926	n/a	non-cb	7.086497599	0.298631518	0.072666583	2.048702798	0.695465109	1.216812559	1.667288465	0.299681749	-0.186909775	1.005187137	0.266650861	7.086497599	-0.186909775
chr9:102204278-102204588	n/a	non-cb	7.083147658	1.102739843	2.977544293	1.072165246	4.075563203	2.956057062	5.193055868	2.745667378	2.490216916	1.750232971	0.651841756	7.083147658	4.135458418
chr15:33388615-33388625	n/a	non-cb	7.08070912	-0.155759696	-0.155759696	1.679973264	1.600027655	0.542537015	0.401206434	0.812480968	-0.155759696	0.437261682	0.369240175	7.08070912	-0.155759696
chr7:147244146-147244305	3	cb	7.078267388	5.036050778	2.039524746	1.101095992	0.277654081	7.078267388	1.769566723	0.034539273	0.310581318	4.809513112	3.243003783	-0.233818221	-0.233818221
chr13:83856422-83856797	1	cb	7.068587047	1.060908374	1.803115939	2.689045903	6.978449599	1.483044641	2.159346343	2.413103491	7.068587047	1.319073091	1.908309721	1.980006873	5.805225659
chr4:13694139-13694308	n/a	non-cb	7.061812143	0.215728601	1.220516102	-0.176049204	2.571686215	0.436071703	3.047247789	0.411229949	-0.176049204	1.206694835	1.06549141	7.061812143	2.861368609
chr1:176427259-176427469	n/a	non-cb	7.061323984	-0.11744482	-0.11744482	0.413618349	-0.11744482	0.92164844	2.456836551	-0.11744482	-0.11744482	0.76499456	-0.11744482	7.061323984	-0.11744482
chr13:59142312-59142475	2	cb	7.039160678	5.769283492	4.728658529	0.999408298	1.096263938	3.860075625	3.716116663	1.211501075	0.466154391	3.990491564	2.543186623	7.039160678	0.479324878
chr16:74832675-74832774	n/a	non-cb	7.036801666	-0.168497195	0.503194877	0.163704534	1.40490492	0.95644553	1.197761039	0.12072384	0.105170355	0.082371541	0.145145915	7.036801666	-0.168497195
chr1:183453834-183453984	2	cb	7.032944192	0.268241148	2.3092777	1.515709089	-0.211714684	-0.211714684	3.170241689	7.032944192	2.007433507	1.307632743	1.58400805	2.479862299	0.911098471
chr14:97174108-97174165	n/a	non-cb	7.032240584	-0.107739638	0.274482194	2.361186868	1.191542576	-0.107739638	1.172446323	-0.107739638	-0.107739638	1.647603066	-0.107739638	7.032240584	-0.107739638
chr5:97591759-97592042	1	cb	7.029300187	0.007810204	0.470175978	1.256774753	7.029300187	-0.111992062	0.151960709	1.97574325	4.41115908	-0.111992062	0.184234853	0.936407258	4.911841
chr17:37895231-37895297	n/a	non-cb	7.027812424	-0.16518983	0.170294623	0.100868228	1.483929551	0.643790164	0.250025663	0.548189165	0.217487624	0.276904673	1.678846587	7.027812424	0.530894555
chr15:92906434-92906624	n/a	non-cb	7.025494096	-0.175378953	-0.175378953	-0.175378953	0.880311337	0.860047569	2.092588465	0.656345811	-0.175378953	-0.175378953	1.98993157	7.025494096	-0.175378953
chrY:2851329-2851489	n/a	non-cb	7.024885925	0.02481146	0.722272713	0.732216895	1.620158365	0.637385725	1.194822671	1.42897667	0.304420451	0.149775818	1.159621971	7.024885925	0.790444848
chr4:8114596-8114963	n/a	non-cb	7.02156778	-0.172560745	0.834050204	1.579874126	1.502732719	0.269109336	1.76228124	3.752503492	0.210176628	-0.172560745	0.964142424	7.02156778	5.297233247
chr17:87332327-87332461	n/a	non-cb	7.001827446	1.410200077	7.001827446	3.481932241	0.164851546	1.316890137	5.584941821	1.941490926	-0.181093494	1.42163169	5.516528194	2.466873311	0.078845378
chr13:84895120-84895256	1	cb	6.99682017	-0.034789316	0.792232574	1.241741661	3.701230613	0.967772701	1.987297889	1.074733192	3.799897126	-0.160338487	1.17787629	3.304943617	6.99682017
chr10:126968911-126969148	n/a	non-cb	6.987751361	2.749908868	4.228378926	0.815687543	0.338748951	1.106203066	6.987751361	1.856396769	-0.137875316	1.644245741	4.826681692	5.948291302	-0.137875316
chr11:33701207-33701519	n/a	non-cb	6.9833206	-0.154625614	-0.154625614	0.440747068	0.822540854	-0.154625614	2.293985446	1.90662363	0.394980658	0.480316186	0.407486268	6.9833206	-0.154625614
chr16:12106443-12106774	n/a	non-cb	6.977749947	0.327881226	1.939203787	2.032523605	-0.223468473	-0.223468473	2.262189306	1.031430472	1.098928129	-0.223468473	1.503417969	6.977749947	-0.223468473
chr17:93600317-93600659	2	cb	6.972683668	4.473511226	6.045897389	1.421675605	1.262309974	3.562029134	3.130052546	0.978810694	-0.215654335	4.740160484	6.972683668	1.305086628	0.763983207
chr4:66003035-66003108	n/a	non-cb	6.9576571	0.032709398	1.726824783	0.31997749	3.982817243	0.23242273	2.562586674	1.530661395	2.337118923	0.660535367	1.93401716	6.9576571	3.588575253
chr3:141126976-141127335	n/a	non-cb	6.953081381	2.242250578	4.262355701	3.634028044	2.28491796	1.604396235	4.339084695	3.564312205	2.099107172	1.603615155	6.953081381	3.525150068	2.947588892
chr4:65958366-65958690	n/a	non-cb	6.949581958	-0.19053488	0.73704091	0.191697319	2.253124173	1.612941425	3.494423044	2.884920766	2.960910103	-0.19053488	2.004536415	6.949581958	2.428447466
chr5:15493769-15494041	n/a	non-cb	6.937269682	-0.021324654	0.236283721	1.619915539	1.534887862	2.433827219	0.562745625	2.906681879	0.662438354	-0.247604716	0.666983332	6.937269682	-0.247604716
chr3:132907130-132907255	n/a	non-cb	6.93723348	0.768236605	4.115220253	1.854800713	0.82162878	-0.159747283	6.073037741	0.540229701	0.17719456	0.276445571	5.453493355	6.93723348	-0.159747283
chr4:115816004-115816291	n/a	non-cb	6.929767736	-0.153569093	0.061275862	0.016815051	4.379165351	0.129233083	0.11233579	0.534776834	3.578285548	0.129549164	0.323620404	0.726008413	6.929767736
chr1:183808679-183808989	1	cb	6.926539725	0.089162537	1.900905368	5.903081664	4.945767217	0.029502583	1.228584267	5.199758314	6.344426275	-0.18351791	1.674333113	6.926539725	2.706798403
chr2:30581203-30581375	3	cb	6.919991183	3.824306249	2.12087868	0.190894271	0.456532073	6.919991183	2.262205166	0.717204122	1.169795235	2.832250632	1.910202208	-0.268081844	-0.268081844
chr4:22404859-22405040	n/a	non-cb	6.919457363	6.919457363	2.28941144	2.00800562	1.011791319	6.302048794	2.704513693	1.131029478	2.2945221	4.008955365	1.859116095	0.676924725	2.674170084
chr3:86579352-86579713	1	cb	6.916893506	0.044148815	0.537465013	3.787538609	6.916893506	0.073234763	1.329012025	3.773949961	6.5804849	-0.095776691	0.974310719	3.790087102	5.231686429
chr17:14988314-14988660	n/a	non-cb	6.91683852	-0.11444712	-0.11444712	-0.11444712	-0.11444712	-0.11444712	-0.11444712	-0.11444712	1.160017134	-0.11444712	-0.11444712	6.91683852	-0.11444712
chr2:115664808-115664914	n/a	non-cb	6.915327056	0.057212867	0.330007542	0.500404427	2.362157079	0.423407009	2.583425917	-0.176350863	-0.176350863	1.089816151	-0.176350863	6.915327056	-0.176350863
chr13:49159648-49159964	n/a	non-cb	6.914261645	-0.278630258	1.482166673	-0.278630258	1.150660519	2.128530701	2.595311023	3.835827234	2.384162056	-0.278630258	1.993418291	6.914261645	0.650704912
chr6:64628469-64628475	n/a	non-cb	6.909408726	-0.173391495	0.893824077	4.313675388	1.991746733	0.510076675	2.366475878	1.220805765	0.777386041	0.987465286	2.251511749	6.909408726	0.988231126
chr18:37960608-37960722	n/a	non-cb	6.909073002	4.344617562	3.625969767	4.367603951	0.503655242	2.166910326	3.109871533	2.211103862	2.45696314	1.548837291	2.495211734	6.909073002	1.701147425
chr11:117434067-117434120	n/a	non-cb	6.90750898	-0.199425126	0.168627399	0.784389858	1.353784304	0.760530415	6.90750898	0.228838732	0.254669345	-0.199425126	-0.199425126	1.934423183	-0.199425126
chr15:96820497-96820806	n/a	non-cb	6.907029301	-0.128520259	-0.128520259	1.493356763	-0.128520259	-0.128520259	-0.128520259	-0.128520259	-0.128520259	-0.128520259	-0.128520259	6.907029301	-0.128520259
chr6:33089541-33089569	n/a	non-cb	6.905293396	0.332529514	-0.127249565	-0.127249565	-0.127249565	-0.127249565	2.39459573	0.570779574	-0.127249565	-0.127249565	0.564478695	6.905293396	-0.127249565
chr16:77788427-77788697	n/a	non-cb	6.904891916	5.390350963	3.835581856	1.672914443	1.47490895	3.341996066	3.446927312	0.449567886	0.830960772	6.904891916	5.69048993	1.057184344	0.433102915
chr2:52929421-52929475	n/a	non-cb	6.902864068	-0.179366031	0.736807108	0.636953019	0.490533367	0.544076819	0.130993347	1.229858715	0.931192436	0.255920221	2.095729159	6.902864068	-0.179366031
chr3:76054338-76054563	n/a	non-cb	6.900806867	0.431132516	2.048121586	0.037700322	3.098769829	-0.234696549	5.162367064	3.052877729	1.70369425	2.028440308	3.508734643	6.900806867	-0.234696549
chr16:78549995-78550126	n/a	non-cb	6.896088623	-0.168228996	-0.168228996	0.505915314	-0.168228996	1.873238001	-0.168228996	-0.168228996	-0.168228996	0.340864474	-0.168228996	6.896088623	-0.168228996
chr5:139579107-139579331	n/a	non-cb	6.890078141	-0.181793944	-0.181793944	0.779305846	0.388594629	-0.181793944	-0.181793944	0.654957499	0.705425924	-0.181793944	-0.181793944	6.890078141	-0.181793944
chr11:84340098-84340498	n/a	non-cb	6.889410914	2.202992656	6.763231079	6.705010812	2.104771367	1.133048621	6.889410914	4.436193914	2.291747706	1.898406879	6.185915307	6.246099511	2.043726898
chr7:86650617-86650922	n/a	non-cb	6.883303188	4.874062681	3.012313582	3.195955251	1.335881837	5.256751699	6.883303188	1.659363543	1.717199041	3.383871652	4.592681453	4.527531144	1.686803664
chr2:38680491-38681137	n/a	non-cb	6.877605388	6.877605388	1.322927427	-0.079536416	-0.296112552	6.354349161	0.033250997	-0.10755732	-0.117697284	5.117725129	0.69755114	0.030938874	0.166132244
chr7:86670537-86670700	3	cb	6.874277063	5.088319635	1.814312175	1.759927503	0.731572874	6.874277063	3.277968587	1.351811479	0.560570003	3.143441179	2.19424163	6.630277475	5.612697825
chr10:119848063-119848419	n/a	non-cb	6.873724761	-0.066066312	0.168279623	0.314660109	0.651135253	1.597907753	1.782049834	1.228074043	-0.266710662	0.820997855	1.302867277	6.873724761	-0.266710662
chr9:41543807-41544401	2	cb	6.871245792	4.114566398	6.871245792	2.458550163	0.059177283	3.88020257	5.137793569	2.864115438	-0.09661049	3.637125311	4.703114044	0.644166033	0.894667193
chr12:27746319-27746569	3	cb	6.863644126	6.863644126	2.775581069	2.671444981	1.545316253	4.646619786	2.484087477	2.171600182	0.969590747	4.949091352	1.363269818	1.449306904	1.33444734
chr1:126763894-126763910	n/a	non-cb	6.856196075	-0.123890357	0.527217595	1.727605561	2.416481427	0.733168377	-0.123890357	1.260635011	1.36150982	-0.123890357	0.529013903	6.856196075	-0.123890357
chr3:131443155-131443342	n/a	non-cb	6.851590092	0.08236478	0.911264701	0.553852937	-0.166111368	-0.166111368	1.276151465	1.699674135	0.535107998	-0.166111368	-0.166111368	6.851590092	-0.166111368
chr10:28118941-28119184	n/a	non-cb	6.84339661	-0.230609914	-0.230609914	0.940659193	3.008379428	0.41348164	0.567236127	1.0881277	0.242863631	0.249192338	1.455764929	6.84339661	-0.230609914
chr9:90595052-90595237	1	cb	6.842663697	0.169636614	0.440253677	2.002366574	6.842663697	-0.150498414	0.666718713	2.64396353	6.702011723	0.283370763	0.68317792	6.585627563	4.944465928
chr7:86573182-86573407	n/a	non-cb	6.838423008	-0.127203932	-0.127203932	-0.127203932	1.140350725	-0.127203932	-0.127203932	-0.127203932	-0.127203932	-0.127203932	-0.127203932	6.838423008	-0.127203932
chr3:141173432-141173579	n/a	non-cb	6.830675795	0.884424265	2.072124456	2.86413727	3.911541356	1.020540877	2.356795955	4.314159264	3.602244739	0.340425111	1.925068699	6.830675795	1.179276
chr19:5129418-5129601	n/a	non-cb	6.828768046	-0.118775969	0.995134444	1.369981316	-0.118775969	-0.118775969	6.828768046	2.459385012	1.255540263	1.468925749	3.505689425	-0.118775969	-0.118775969
chr9:29385857-29386201	n/a	non-cb	6.823105041	-0.181314048	0.989572819	0.128212353	2.845134862	-0.181314048	0.301739005	1.473972773	0.215980674	-0.181314048	1.056759658	6.823105041	3.778637745
chr1:173929311-173929334	n/a	non-cb	6.818793441	0.447562922	1.758899527	-0.160865894	1.004171833	0.314444338	1.507721714	1.218115217	-0.160865894	1.388107281	0.34550266	6.818793441	-0.160865894
chr6:20590334-20590523	n/a	non-cb	6.818513373	0.123768807	1.341464426	0.737140036	6.686565999	0.257661646	0.97090948	2.506646407	6.818513373	0.19216806	0.430585537	2.536607637	2.304235011
chr19:24595898-24595981	n/a	non-cb	6.814883594	-0.167615632	0.071799737	6.814883594	5.651112729	-0.167615632	0.65063579	0.380000068	-0.167615632	0.17363281	-0.167615632	-0.167615632	-0.167615632
chr5:115882452-115882816	3	cb	6.811907644	6.461424988	0.61177301	1.045434678	0.023961113	6.811907644	1.360258362	1.10961043	0.869478867	6.161962723	2.773308397	0.483278079	0.609038231
chr10:73933231-73933610	n/a	non-cb	6.81162706	-0.210210343	1.141712488	0.557884742	1.573878552	-0.210210343	0.258382449	3.015222161	1.448118733	0.288716842	1.452075474	6.81162706	0.788302331
chr18:3510290-3510580	n/a	non-cb	6.808130171	0.359262767	0.070889674	-0.178450287	0.140164288	0.297331269	-0.178450287	0.278022586	0.31714376	-0.178450287	0.328420389	6.808130171	-0.178450287
chrX:61215854-61215871	n/a	non-cb	6.80756529	0.464622113	-0.141105367	0.926794084	1.5448534	-0.141105367	0.393709928	0.312890644	-0.141105367	-0.141105367	1.300445793	6.80756529	-0.141105367
chr11:112999821-113000166	n/a	non-cb	6.804278111	-0.147464408	-0.147464408	0.386721366	-0.147464408	0.990640246	-0.147464408	0.306732306	0.372813344	-0.147464408	0.286037608	6.804278111	-0.147464408
chr16:60488326-60488364	n/a	non-cb	6.804159532	0.001986717	0.814106061	0.509426246	2.085595867	0.267129454	3.088137	0.909127348	0.165648618	0.136806369	1.69188517	6.804159532	0.716412844
chr6:88822993-88823219	1	cb	6.803656585	3.954529177	5.707105145	2.670520087	2.739198088	2.984250714	2.749686956	2.610675282	2.512732113	3.239199892	3.693877355	4.735117506	6.803656585
chr2:112572119-112572303	n/a	non-cb	6.803335839	0.221672269	-0.166448042	0.517809286	2.598406295	0.562471079	0.897953781	1.62073362	0.465210296	-0.166448042	1.125613842	6.803335839	1.29398243
chr17:60969265-60969420	n/a	non-cb	6.799486888	0.193806057	1.08554806	-0.137617294	4.980579908	0.885367662	6.799486888	0.678891808	-0.137617294	-0.137617294	0.769040133	-0.137617294	-0.137617294
chr1:22591006-22591390	n/a	non-cb	6.788846721	-0.185577287	0.295610501	0.554420288	1.548344941	0.1569681	2.137304412	0.647737304	0.3442199	0.157350954	1.260556928	6.788846721	2.642555861
chr3:157415616-157415986	n/a	non-cb	6.785806956	-0.152716919	-0.152716919	0.325017294	0.601511565	-0.152716919	-0.152716919	0.659679517	-0.152716919	-0.152716919	1.01035455	6.785806956	-0.152716919
chr6:144510822-144511176	n/a	non-cb	6.785609639	0.335719183	-0.202079174	0.334868784	0.679196632	0.273777859	0.873557602	1.178488332	0.293593494	-0.202079174	0.811822998	6.785609639	-0.202079174
chr14:61900705-61900724	n/a	non-cb	6.779260368	1.037954905	-0.142457198	-0.142457198	1.117107148	-0.142457198	1.09859465	1.230490494	-0.142457198	-0.142457198	-0.142457198	6.779260368	1.56034892
chr1:145402439-145402764	n/a	non-cb	6.777912068	-0.121807755	-0.121807755	-0.121807755	-0.121807755	-0.121807755	1.115299937	1.246776606	-0.121807755	0.726329948	0.556855883	6.777912068	-0.121807755
chr11:101340608-101340965	3	cb	6.777716679	6.777716679	1.379241931	2.336556356	1.494568446	4.858517654	2.043268598	0.700872998	2.68324176	5.114686295	1.599703675	-0.208410278	1.931569732
chr7:132309629-132309794	n/a	non-cb	6.77708547	-0.138579484	0.457837782	1.695828379	-0.138579484	-0.138579484	-0.138579484	-0.138579484	-0.138579484	0.463381712	1.294241255	6.77708547	-0.138579484
chr9:13331351-13331721	n/a	non-cb	6.77447438	0.182387844	-0.206347109	-0.206347109	-0.206347109	0.401019589	0.859740341	0.376370776	0.358236276	1.255431792	2.381868974	6.77447438	-0.206347109
chr1:151295866-151295983	n/a	non-cb	6.772470303	0.212801588	-0.135989396	1.883172608	1.564700787	-0.135989396	5.027577279	2.498279933	6.772470303	-0.135989396	0.969326338	3.190347549	5.945691838
chr18:70678742-70678884	n/a	non-cb	6.771317586	0.569167534	0.622768553	-0.208151783	0.354153556	0.399097273	1.164486154	0.971008301	-0.208151783	-0.208151783	1.085705602	6.771317586	-0.208151783
chr1:84560634-84560648	n/a	non-cb	6.763785807	0.655018299	0.438090786	1.509835129	0.500094275	0.872656927	3.02119473	3.498939422	0.502804071	-0.202510481	2.839599955	6.763785807	4.889849122
chr4:106609435-106609633	3	cb	6.76272407	6.475848712	1.123771735	0.109666381	1.078246562	6.76272407	1.238813367	0.231429272	-0.231878905	4.380597444	0.270551415	-0.231878905	-0.231878905
chr14:66938485-66939000	2	cb	6.761493819	2.725066252	6.761493819	1.886443778	1.051446206	4.317276738	4.147769372	1.609269915	0.976850806	2.523715605	5.669942031	1.968937129	0.483832671
chr6:45359396-45359408	n/a	non-cb	6.76047928	0.015858684	0.380832734	1.192322148	1.215660402	0.227755168	1.271110929	0.628710481	1.134698008	-0.187837785	0.192721814	6.76047928	1.874384602
chr10:115907787-115907838	n/a	non-cb	6.756832163	0.425098942	-0.2049429	1.62061516	6.756832163	0.941309654	-0.2049429	1.357182461	2.36929815	0.648933468	1.518629425	-0.2049429	1.74322814
chr7:80523155-80523430	n/a	non-cb	6.749794654	2.97607817	3.632746907	-0.174883213	0.740032358	4.025290762	3.523832696	3.65171831	0.743560992	2.057045104	6.749794654	-0.174883213	-0.174883213
chr14:14185677-14185694	n/a	non-cb	6.749472875	-0.167262841	-0.167262841	1.236847901	3.101645778	-0.167262841	2.313054381	-0.167262841	-0.167262841	0.9663763	0.695375229	6.749472875	0.725203023
chr6:96110545-96110608	n/a	non-cb	6.748204594	-0.141561001	0.564789336	0.731245267	6.748204594	0.95449443	1.216139596	0.618320451	-0.141561001	-0.141561001	-0.141561001	1.176462952	-0.141561001
chr13:84896679-84896984	1	cb	6.746870166	1.290681429	6.247377987	4.504361261	3.708748357	1.292721939	3.832340634	4.112596589	5.063653431	3.368782574	6.746870166	4.061002792	3.93714363
chr4:22418414-22418788	n/a	non-cb	6.744354198	6.744354198	3.713353779	1.781636541	1.299551782	5.363113582	3.434304776	1.643116252	1.42080288	3.248856081	3.601866946	2.235659298	2.884379849
chr10:73767142-73767174	n/a	non-cb	6.737150848	0.417189732	3.678219287	6.737150848	-0.151702318	2.367294443	2.136208771	3.301632755	-0.151702318	-0.151702318	3.636008419	2.877431039	-0.151702318
chr8:36313305-36313331	n/a	non-cb	6.73011024	-0.153205019	-0.153205019	-0.153205019	0.317652916	0.843122719	-0.153205019	1.220753722	-0.153205019	0.692916177	0.595863287	6.73011024	1.179025418
chr13:99900299-99900470	n/a	non-cb	6.720203662	-0.233926701	-0.233926701	0.312804959	2.455839224	0.898482691	2.416306281	0.499046555	-0.233926701	-0.233926701	0.570343112	6.720203662	-0.233926701
chr7:27565684-27565803	n/a	non-cb	6.720014352	2.251444785	6.720014352	6.160295326	0.494967684	1.488321895	4.414139847	4.285248472	0.824476202	1.474830333	4.882077546	3.291362436	0.129103706
chr9:22200442-22200661	n/a	non-cb	6.716134289	-0.168269372	-0.168269372	1.418764592	-0.168269372	0.534965701	1.066092158	-0.168269372	0.56424981	-0.168269372	-0.168269372	6.716134289	-0.168269372
chr5:98189165-98189549	n/a	non-cb	6.715908415	-0.13090614	-0.13090614	-0.13090614	0.69971655	-0.13090614	0.68750844	0.327146291	-0.13090614	0.991273063	0.745025912	6.715908415	-0.13090614
chr9:41185948-41186562	2	cb	6.714364253	5.69168966	3.294737464	1.598852362	-0.055303624	6.714364253	6.34797387	1.573240249	0.084874813	6.47919779	5.862921136	1.087444902	-0.219473599
chr4:109958101-109958231	n/a	non-cb	6.703122437	3.998556787	1.530349567	0.409982155	1.478850246	6.703122437	3.678927247	4.101226302	2.474763685	6.219388787	2.436711688	5.248242497	0.455345644
chr3:157130730-157131092	n/a	non-cb	6.702047021	-0.136390416	0.501504406	-0.136390416	2.352428839	0.562149253	3.541969184	0.549847586	0.591237836	-0.136390416	-0.136390416	6.702047021	-0.136390416
chr5:132192376-132192529	n/a	non-cb	6.701569802	-0.221868274	-0.221868274	1.920821675	0.542208378	0.190705459	0.856297557	1.386118985	0.161643492	0.129693729	0.950475275	-0.221868274	6.701569802
chr1:178612059-178612232	1	cb	6.695460837	0.254065971	0.176642362	1.560401421	6.695460837	-0.173233689	-0.173233689	2.412403058	3.267342472	0.630164131	1.180875389	4.232247519	5.669505536
chr8:55889739-55889783	n/a	non-cb	6.686171863	-0.192621965	0.648263481	-0.192621965	1.534682109	-0.192621965	-0.192621965	0.121430507	0.144039751	0.19631209	0.103335814	6.686171863	-0.192621965
chr7:80522286-80522573	2	cb	6.685910058	4.179655064	2.293902583	1.674092135	0.867251879	2.858898198	6.685910058	2.319523223	2.082457401	4.765810114	4.043449734	3.571366953	-0.248436564
chr12:11051728-11052017	n/a	non-cb	6.681945939	-0.101653525	-0.101653525	0.849005471	6.681945939	-0.101653525	-0.101653525	-0.101653525	0.681498684	-0.101653525	1.520858723	-0.101653525	-0.101653525
chr3:17688844-17689067	n/a	non-cb	6.679203508	6.679203508	5.233905362	2.913510137	0.203274788	6.431647051	4.91062753	1.568839761	-0.217243914	4.184674145	3.543708722	1.217085975	0.417449235
chr16:95153941-95154257	1	cb	6.675867054	0.015848843	0.533950698	0.703676221	4.231088053	-0.184526424	2.732017266	1.39878508	1.450644111	-0.184526424	1.557594687	1.905304692	6.675867054
chr5:120880587-120880961	n/a	non-cb	6.672397588	4.486133189	5.529752841	3.728420007	1.389991365	4.190070973	6.672397588	1.712845173	2.990204255	4.239702814	3.704072734	3.089429832	3.210575541
chr10:105956680-105957022	n/a	non-cb	6.669363495	-0.136752188	0.3226756	0.998637524	2.121627481	-0.136752188	1.629412134	0.828624093	0.911359903	0.468672288	0.808392227	6.669363495	-0.136752188
chr1:152883315-152883331	n/a	non-cb	6.667640703	-0.117916475	0.751666919	-0.117916475	6.667640703	-0.117916475	3.224996614	0.817568733	0.767260997	-0.117916475	0.896561913	1.504694405	-0.117916475
chr18:56852401-56852511	n/a	non-cb	6.667370346	-0.134848179	-0.134848179	1.433239975	2.340789362	-0.134848179	-0.134848179	2.531716604	-0.134848179	1.537456825	2.683784544	6.667370346	-0.134848179
chr13:8365835-8366218	n/a	non-cb	6.666082844	0.273221496	1.137635639	-0.145504865	1.019962119	1.427294303	6.666082844	0.497199689	-0.145504865	1.429052183	1.114425698	6.259116955	-0.145504865
chr6:143184930-143184941	n/a	non-cb	6.663609398	-0.142216421	0.444728154	-0.142216421	-0.142216421	0.842895083	1.07805624	-0.142216421	-0.142216421	-0.142216421	-0.142216421	6.663609398	-0.142216421
chr11:101574784-101575153	n/a	non-cb	6.655107016	-0.139331366	1.032593644	0.643815948	1.09707163	1.248759051	1.863316397	0.526547348	-0.139331366	1.531060913	1.235604111	6.655107016	1.532162903
chr6:147394066-147394199	n/a	non-cb	6.653055861	-0.141291381	0.222427813	-0.141291381	-0.141291381	0.552744518	-0.141291381	-0.141291381	-0.141291381	-0.141291381	0.59809509	6.653055861	1.173719752
chr6:51542287-51542755	2	cb	6.639969185	4.504607037	6.639969185	2.363758373	1.751887717	3.267883893	5.889928397	2.472873852	2.059512429	4.471811468	4.612604286	2.295014692	2.282338075
chr3:102783889-102784232	3	cb	6.63940026	6.63940026	5.193515518	3.948698427	0.1130413	4.578065105	4.027116564	1.592119941	0.504195404	1.887443774	2.256652405	4.520255606	4.327340545
chr9:91245749-91246012	n/a	non-cb	6.637457301	2.052648927	5.043328196	5.39581784	5.284167645	1.201057583	4.596840974	5.090071669	6.002285745	1.753886283	4.282509246	5.510310732	6.637457301
chr4:101679564-101679959	n/a	non-cb	6.629395687	-0.113517598	-0.113517598	2.286340663	6.629395687	-0.113517598	-0.113517598	-0.113517598	-0.113517598	-0.113517598	0.91045615	-0.113517598	-0.113517598
chr6:43967516-43967623	n/a	non-cb	6.626835557	0.294853547	-0.148082319	0.102511443	2.638034828	0.342236543	0.459283142	-0.148082319	-0.148082319	0.633568555	0.220553728	6.626835557	-0.148082319
chr4:136323676-136323996	n/a	non-cb	6.623941761	0.311686813	0.215617561	0.153332984	2.106274193	-0.222352271	0.363949605	-0.222352271	1.79440061	1.026160081	-0.222352271	6.623941761	-0.222352271
chr16:41171782-41171918	n/a	non-cb	6.617484422	-0.145200919	0.431627391	0.98927621	1.412352699	0.749494853	2.532978997	1.185684087	1.279054469	0.265887481	1.224430638	6.617484422	2.372643669
chr5:140016435-140016577	1	cb	6.616958611	0.67833197	2.22534449	3.599090772	6.389294227	0.672213325	2.501349994	3.962607973	6.616958611	1.023541337	1.746925723	4.291052257	6.170072047
chr15:92154648-92154761	n/a	non-cb	6.610866474	-0.132709726	-0.132709726	-0.132709726	2.321585199	-0.132709726	1.076401687	-0.132709726	-0.132709726	-0.132709726	-0.132709726	6.610866474	1.526271979
chr6:44342658-44342981	n/a	non-cb	6.602570039	0.143076119	1.077020139	-0.151296936	0.6680498	0.768570903	0.243329413	-0.151296936	0.276238934	0.402175704	0.734459596	6.602570039	-0.151296936
chr2:180772591-180772705	n/a	non-cb	6.596487727	3.36501277	1.689643692	-0.159542619	-0.159542619	6.596487727	2.098806145	-0.159542619	1.036443874	0.936808118	-0.159542619	-0.159542619	-0.159542619
chrY:2885088-2885479	n/a	non-cb	6.595362686	0.179128115	0.406365437	1.754260886	1.892652101	1.597336391	0.94042173	0.586414169	0.384224653	0.311156114	1.344532684	6.595362686	-0.231042556
chrY:2883563-2884153	n/a	non-cb	6.594847006	0.221514359	0.35696581	1.218414189	2.349855726	0.606884594	1.874270042	0.771832842	0.126428775	0.382677039	1.538947337	6.594847006	0.235603235
chrX:108006399-108006708	n/a	non-cb	6.593317789	6.593317789	2.924339368	1.025852395	0.036014569	5.587392348	2.835627151	1.245607197	0.197519701	5.691873288	2.343449514	3.031758014	1.596009002
chr5:117020292-117020449	1	cb	6.590874537	0.675177112	-0.215870708	0.926087076	4.636907866	3.425870226	0.460599498	2.099300882	3.159586106	1.40472295	0.624068005	6.590874537	-0.215870708
chr10:117440843-117441139	n/a	non-cb	6.586187066	-0.162682627	-0.162682627	-0.162682627	-0.162682627	1.332496761	6.586187066	0.862614875	-0.162682627	-0.162682627	0.961436925	1.635294182	-0.162682627
chr1:134440333-134440594	n/a	non-cb	6.58416484	3.086757649	2.357559723	0.409390617	2.041832504	6.58416484	1.784634043	2.363698595	5.236286077	4.878693334	0.779101498	0.712083325	2.425501176
chrX:100721759-100722130	n/a	non-cb	6.582992813	0.520606163	0.441353548	0.588025017	1.033131599	1.319789328	-0.181042065	1.150792723	0.528906686	2.279498293	-0.181042065	1.205684614	6.582992813
chr9:41554549-41554938	n/a	non-cb	6.579888503	0.309205762	0.457411708	-0.155236436	-0.155236436	0.873015225	6.579888503	0.557637515	0.600634305	0.717995827	0.509246084	3.396697368	-0.155236436
chr14:112076108-112076257	n/a	non-cb	6.578052886	1.854060162	4.148110243	5.096421043	1.964848334	2.029648581	5.064631004	6.578052886	1.797517558	2.234201031	4.335879292	6.503687149	2.744820594
chr6:137308048-137308421	n/a	non-cb	6.57488593	-0.140886395	0.245232423	0.375166958	3.033045202	1.514240819	2.267366059	1.175451937	-0.140886395	0.341865452	0.765124581	6.57488593	-0.140886395
chr4:8623465-8623752	n/a	non-cb	6.573027021	0.345011396	0.275479935	1.969746199	3.420813089	-0.27044247	0.484759494	3.040210796	2.521940138	0.454170202	0.538875096	1.149616442	6.573027021
chr3:88045032-88045355	3	cb	6.568846558	6.568846558	4.33569223	3.750345794	1.95006436	6.538277329	1.78221329	0.443660563	2.149994157	3.871121719	2.689122589	1.608490586	0.598892777
chr8:58695797-58695917	n/a	non-cb	6.566717777	-0.141647534	-0.141647534	-0.141647534	-0.141647534	-0.141647534	-0.141647534	0.515795719	0.572140692	1.406297312	0.518194274	6.566717777	-0.141647534
chr10:49507698-49507773	n/a	non-cb	6.565303089	-0.083344762	1.751873308	3.15708901	4.916913285	-0.163730076	1.868433843	3.780048391	6.565303089	0.013019693	1.649487872	2.083881364	4.86254887
chr18:27820012-27820027	n/a	non-cb	6.561012023	0.514037145	-0.158845939	2.164806917	1.699608515	0.666260313	1.821819388	1.174062172	-0.158845939	0.565722365	0.572434328	6.561012023	-0.158845939
chr6:131383465-131383787	n/a	non-cb	6.559349069	1.919624117	6.559349069	4.039156168	1.808541404	0.301671731	2.45114197	2.927111421	0.871659851	1.590214141	3.763375852	5.699381677	1.774814968
chr3:58921184-58921279	n/a	non-cb	6.554397011	-0.250747567	-0.033134387	1.596796443	0.689907381	0.337650552	0.478110167	0.152737878	-0.250747567	-0.250747567	1.014240142	6.554397011	1.809731626
chr18:71319668-71319681	n/a	non-cb	6.553427264	0.149242464	-0.116069419	-0.116069419	1.553829113	0.702853159	0.468475509	0.545924834	0.593583079	0.464464517	3.309034418	6.553427264	-0.116069419
chr16:6988028-6988388	n/a	non-cb	6.55147548	0.35942925	0.355384404	0.027504336	2.316178048	-0.20230733	2.384324455	1.044656147	-0.20230733	0.179558474	2.131641641	6.55147548	-0.20230733
chr1:4924857-4925100	n/a	non-cb	6.551394881	0.227754901	0.036916912	0.560452844	1.5252016	0.693635769	3.540730718	4.04980575	3.126523659	0.792610002	2.287845958	6.551394881	2.069013701
chrY:2884170-2884421	n/a	non-cb	6.549632952	0.131015738	0.344441838	1.923118435	2.903379715	0.304388232	1.545817734	1.129729695	0.560967445	0.628610741	1.01703719	6.549632952	-0.241286136
chr11:33582575-33582956	n/a	non-cb	6.545510788	0.164087254	2.663795726	0.855939617	2.360140409	-0.201099658	1.757128176	3.704269544	1.647361165	-0.201099658	3.275286234	6.545510788	-0.201099658
chr13:39757300-39757330	n/a	non-cb	6.539542515	0.300727255	-0.135691395	1.403123506	2.293730654	-0.135691395	0.44935637	-0.135691395	-0.135691395	2.325937932	1.145280498	6.539542515	-0.135691395
chr11:107654221-107654284	1	cb	6.537250463	1.359251776	0.095888271	1.04104817	0.315131645	2.329630464	2.320058531	1.922633017	0.409508331	0.931259466	5.820052781	4.519401736	6.537250463
chr9:78876743-78876758	n/a	non-cb	6.53284908	0.164806185	0.257412265	-0.12539925	0.682347491	-0.12539925	-0.12539925	0.309621826	-0.12539925	-0.12539925	2.107709982	6.53284908	-0.12539925
chr13:59112964-59113118	2	cb	6.532515334	3.06299353	2.869205373	0.916059673	2.334663557	3.661168257	2.837361011	1.298065709	0.353956052	2.144686878	1.052363383	6.532515334	2.780119407
chr17:74505888-74506070	n/a	non-cb	6.528736367	-0.115717912	-0.115717912	1.416001484	-0.115717912	-0.115717912	-0.115717912	1.217825626	-0.115717912	-0.115717912	1.330431196	6.528736367	-0.115717912
chr7:4039270-4039394	n/a	non-cb	6.525735576	-0.001449674	0.461685238	0.033437082	-0.266722738	0.645947569	0.201712643	1.353080886	-0.266722738	0.170774766	-0.266722738	6.525735576	-0.266722738
chr10:21861814-21861990	n/a	non-cb	6.522883293	-0.181856875	0.396369922	-0.181856875	-0.181856875	-0.181856875	1.020291305	-0.181856875	-0.181856875	-0.181856875	-0.181856875	6.522883293	-0.181856875
chr7:101354534-101354556	n/a	non-cb	6.522864265	-0.185685722	1.092071473	0.651109269	2.635932247	0.555903432	1.752285658	0.894622292	-0.185685722	0.65191676	-0.185685722	6.522864265	-0.185685722
chr3:17303963-17304365	n/a	non-cb	6.520384175	0.141479523	-0.122785057	0.642926522	-0.122785057	1.800350388	-0.122785057	-0.122785057	0.584066129	0.593514289	1.184073051	6.520384175	-0.122785057
chr5:115888082-115888311	3	cb	6.503399843	6.40108621	1.606711351	0.804404487	0.583668782	5.712308348	1.936013273	0.523774198	0.433014348	6.503399843	1.240519015	-0.220638348	0.141327538
chr11:113489920-113490153	n/a	non-cb	6.502922342	0.057775202	1.630855097	1.089196718	2.757600288	2.660023446	3.197461347	3.836499486	2.318552184	0.504697299	1.986979323	4.000524004	6.502922342
chr16:58792231-58792450	n/a	non-cb	6.495645217	-0.127690929	-0.127690929	-0.127690929	6.495645217	0.925979687	3.787902709	0.585723479	-0.127690929	-0.127690929	-0.127690929	3.51204866	-0.127690929
chr1:51321548-51321921	n/a	non-cb	6.49245638	0.141469672	-0.147958476	0.362304258	-0.147958476	-0.147958476	1.439527877	0.285897438	-0.147958476	-0.147958476	-0.147958476	6.49245638	-0.147958476
chr7:120149090-120149101	n/a	non-cb	6.488332496	0.588498636	-0.147450856	0.685285285	3.949376639	-0.147450856	6.488332496	-0.147450856	-0.147450856	-0.147450856	-0.147450856	-0.147450856	-0.147450856
chr5:132270096-132270382	1	cb	6.475756312	0.359526898	4.148638593	1.794969235	2.170144412	1.515649941	0.119467442	1.550438238	3.576300392	1.245826292	0.646338957	6.475756312	2.865575971
chr5:82019893-82020088	n/a	non-cb	6.466517964	-0.016990676	0.692085637	0.705024208	0.704722863	1.189317847	2.389314061	1.690645357	0.333157621	0.384661361	0.791712854	6.466517964	2.239466781
chr16:12196739-12197011	n/a	non-cb	6.465511237	0.279999139	1.320172389	0.279196455	2.952885131	-0.227624757	0.560764932	1.968297053	0.607413156	0.312880346	2.916698217	6.465511237	0.854098612
chr4:136351677-136351870	n/a	non-cb	6.457300542	0.044195953	-0.218222083	-0.218222083	1.606185496	1.546617013	6.457300542	1.752251818	-0.218222083	-0.218222083	-0.218222083	1.152806743	-0.218222083
chr7:86653989-86654237	2	cb	6.457103533	4.019966774	4.939654706	3.730345776	1.829249641	3.589272882	3.335658537	2.16441514	1.171325856	6.457103533	5.098377308	3.61793951	3.376963911
chr11:42132063-42132162	n/a	non-cb	6.456223335	-0.141655653	-0.141655653	-0.141655653	-0.141655653	1.206278066	1.041332505	0.504959554	0.560376529	-0.141655653	0.475497636	6.456223335	1.135330055
chr4:125131805-125131951	n/a	non-cb	6.456206703	-0.150995229	-0.150995229	-0.150995229	-0.150995229	-0.150995229	2.232350993	6.456206703	2.373371187	-0.150995229	-0.150995229	-0.150995229	-0.150995229
chr4:22406422-22406605	3	cb	6.45491814	6.45491814	0.863388977	0.489492051	1.013698649	6.299217252	1.941452235	0.675090377	0.133641214	3.825857213	-0.171406247	0.327604713	1.281763197
chr11:108959195-108959610	3	cb	6.449860822	5.641326064	0.234365235	0.267273514	0.91477467	3.499249643	-0.195426935	0.203020634	0.255226679	6.449860822	0.241424517	-0.195426935	-0.195426935
chr13:54375318-54375631	n/a	non-cb	6.448274498	-0.136518295	-0.136518295	0.622464641	-0.136518295	-0.136518295	2.224765357	-0.136518295	1.264761256	-0.136518295	-0.136518295	6.448274498	-0.136518295
chr9:55731124-55731137	n/a	non-cb	6.446773923	-0.259659141	0.557443194	-0.259659141	0.188435498	0.224250628	1.004926887	0.204612078	0.272158854	-0.259659141	0.183458352	6.446773923	-0.259659141
chr3:51811407-51811869	2	cb	6.440380892	3.876605163	5.634103484	3.040252487	1.451392213	3.235808106	6.30397842	3.264357664	2.544844216	4.19183116	6.440380892	2.783087789	2.70139536
chr3:55750331-55750339	n/a	non-cb	6.434320294	0.162635681	1.891130194	0.358855735	1.491907714	1.718973752	1.822727953	1.387977567	1.172491073	1.272332684	0.716721929	6.434320294	0.54932809
chr11:32062217-32062430	2	cb	6.433688194	3.416255905	4.297615678	2.557428506	1.696604026	3.583857701	6.433688194	2.015870496	2.625542098	4.725606962	5.15396944	2.31131776	1.438199192
chr16:73930590-73930988	n/a	non-cb	6.431432271	-0.130722486	0.427530709	-0.130722486	1.047212819	0.664090105	1.029900067	1.780562489	-0.130722486	-0.130722486	-0.130722486	-0.130722486	6.431432271
chr7:119704080-119704169	n/a	non-cb	6.431428736	-0.171581334	-0.171581334	-0.171581334	0.280102131	-0.171581334	-0.171581334	-0.171581334	-0.171581334	0.640083768	-0.171581334	6.431428736	-0.171581334
chr2:96159579-96159635	n/a	non-cb	6.422826932	0.084656221	4.683970543	1.276476083	0.665773131	-0.241198515	3.917580188	2.72897042	1.572467606	0.065133328	6.422826932	4.238417001	0.723449593
chr14:32746696-32746917	n/a	non-cb	6.418510442	5.028817676	0.142696004	1.388986921	-0.011384384	6.418510442	3.573533516	1.693320092	1.321019617	4.04390188	4.121422138	-0.284020169	1.736169499
chr15:11008058-11008319	n/a	non-cb	6.414727782	-0.161261384	6.414727782	0.750712549	4.325393752	1.098013105	4.895584079	3.507628093	-0.161261384	-0.161261384	0.991859695	-0.161261384	-0.161261384
chr14:104223333-104223538	n/a	non-cb	6.414430801	-0.011307454	0.156196159	1.850950249	0.499978855	0.83161673	1.879582252	0.568331946	0.575111932	1.084955618	1.000826057	6.414430801	-0.205373254
chr10:126948737-126948996	2	cb	6.414320005	2.129609683	3.506661787	3.58474813	2.532515423	1.325843021	6.414320005	4.256675998	2.593271745	2.704751177	5.293684261	2.243882015	2.458335517
chr13:84019955-84020103	1	cb	6.412814917	2.643380608	5.565143062	4.180854242	6.233027916	3.05714717	5.849602296	1.947066209	6.412814917	2.138530915	3.010006594	3.096645804	4.097371283
chr4:78304416-78304462	n/a	non-cb	6.411922192	0.106503845	1.19157845	0.325753942	3.81816837	0.995001828	0.60720041	1.132008981	0.286811382	-0.180847655	1.208066902	6.411922192	-0.180847655
chr5:120859609-120859781	2	cb	6.410069399	0.628314906	1.612682897	0.735331244	0.207012312	0.415102864	2.970903436	1.053848535	0.602471107	3.620336663	2.697944079	6.410069399	-0.185419433
chr15:96477619-96477763	n/a	non-cb	6.407707151	-0.191268818	0.377836717	0.569348914	1.009565335	1.830967928	2.753465044	1.110448475	1.213028989	-0.191268818	-0.191268818	6.407707151	1.085929205
chr2:164763693-164764063	n/a	non-cb	6.407109293	-0.185823484	1.590975624	1.520166865	6.407109293	-0.185823484	-0.185823484	-0.185823484	3.009233299	-0.185823484	-0.185823484	-0.185823484	1.63474912
chr6:104600833-104601196	n/a	non-cb	6.398951934	-0.176874969	-0.176874969	0.237465005	2.28505024	-0.176874969	2.478228323	1.503166363	0.88678283	0.511611696	-0.176874969	6.398951934	-0.176874969
chr7:58887267-58887379	n/a	non-cb	6.398300153	1.289186551	2.078641746	0.65799894	0.216742159	6.007005355	3.712361093	3.002443648	1.237841968	6.398300153	2.392184225	2.525038402	4.187963484
chr2:154402231-154402611	n/a	non-cb	6.393784469	2.055906067	-0.178763091	-0.178763091	1.765192697	6.393784469	1.736621329	0.868176124	-0.178763091	2.286246862	-0.178763091	1.68064726	-0.178763091
chr7:88625962-88626095	n/a	non-cb	6.392743009	-0.030506453	0.66588363	0.925372163	-0.239260636	1.700723687	2.56242709	0.813960166	1.904814535	0.405808792	0.793083907	6.392743009	1.05172935
chr7:25918016-25918460	n/a	non-cb	6.392489833	6.392489833	5.321075635	1.340777988	0.243744536	5.937199082	3.673048214	1.320686881	0.284437969	5.355326054	5.104116627	0.732885234	1.956721452
chr2:20596164-20596268	n/a	non-cb	6.391880188	0.333383452	0.236395493	-0.171780103	1.420763444	-0.171780103	1.902539341	-0.171780103	-0.171780103	-0.171780103	-0.171780103	6.391880188	-0.171780103
chr1:73385288-73385302	n/a	non-cb	6.391201967	0.218315316	0.498125363	0.722605498	-0.168949057	1.570916159	1.217915584	1.375003869	-0.168949057	-0.168949057	1.51454575	6.391201967	-0.168949057
chr7:145982786-145983123	n/a	non-cb	6.390831423	-0.132130101	0.430419835	-0.132130101	3.428874673	0.534184013	0.620944788	-0.132130101	-0.132130101	0.669695153	-0.132130101	6.390831423	-0.132130101
chr5:74472886-74473057	n/a	non-cb	6.386222154	0.615563158	-0.171279107	0.522323586	2.587981794	0.699735489	1.602387042	0.418463412	0.469006217	-0.171279107	-0.171279107	6.386222154	-0.171279107
chr9:119370494-119370736	n/a	non-cb	6.380526828	0.082974807	0.340931105	0.502059432	-0.137884471	1.469377109	-0.137884471	-0.137884471	-0.137884471	0.544590802	-0.137884471	6.380526828	-0.137884471
chr9:27115021-27115375	2	cb	6.380411907	0.808304128	4.977437088	4.220181239	1.845960931	0.767548547	4.684969339	6.229382136	1.098935224	0.845907468	5.117537321	6.380411907	2.091906738
chr9:61969532-61969902	n/a	non-cb	6.371809493	-0.204469982	-0.027807569	1.578954388	4.197750503	-0.204469982	1.153805946	1.869527715	4.591044819	-0.204469982	0.354381415	2.784309185	6.371809493
chr15:48485717-48485723	n/a	non-cb	6.37140521	0.181653695	1.307113094	-0.185545276	6.37140521	0.961891684	1.469903125	2.607070946	-0.185545276	-0.185545276	0.978105216	2.622697482	0.901496748
chr9:91246838-91246976	n/a	non-cb	6.365561261	0.791345668	2.551977029	4.227006624	3.081160945	1.9843007	2.583148593	3.798349321	6.365561261	1.748339984	2.252547402	5.905536808	5.113818835
chr1:42762629-42762812	3	cb	6.364955278	1.832217999	1.778685044	2.780945682	2.055698183	6.364955278	1.91760836	1.861793807	0.776041531	4.616356331	-0.226316928	1.789369178	-0.226316928
chr13:84012579-84013003	1	cb	6.362127591	1.650100859	3.026267712	2.128305568	4.667213377	0.738139641	3.234723475	1.433741347	6.362127591	2.609046743	2.837850006	5.039819326	2.935636091
chr14:67113544-67113777	3	cb	6.361339478	6.098619562	5.646365044	1.082454041	1.296587925	6.361339478	3.331405425	0.395934716	1.405019475	4.968760503	2.630001694	-0.279912	1.860329795
chr8:64346148-64346411	n/a	non-cb	6.360299434	0.016043782	-0.156788949	0.343997133	0.633832944	0.820493126	0.344808942	-0.156788949	-0.156788949	-0.156788949	0.249608576	6.360299434	-0.156788949
chr4:126721134-126721509	n/a	non-cb	6.360003275	-0.229658889	0.392313897	-0.058213969	0.384895006	0.610821767	0.476349662	0.160287384	0.168183422	0.245475266	1.207606523	6.360003275	0.285606073
chr10:5814312-5814670	n/a	non-cb	6.358224331	0.281574706	-0.143500105	-0.143500105	1.654626998	0.520644661	1.02224771	0.493691619	0.473861864	1.356762681	-0.143500105	6.358224331	-0.143500105
chr12:27767614-27768021	3	cb	6.354215104	4.823245309	3.492775515	2.283785235	2.318219975	6.160864212	4.593128274	2.453936968	0.357844476	6.354215104	5.559348486	3.587070825	0.550271826
chr2:6796342-6796575	1	cb	6.350475393	1.065787573	0.847100925	2.247296405	0.964581714	1.967895951	1.83887202	1.936833059	2.806009454	1.858642243	2.480119996	3.125500303	6.350475393
chr2:151908155-151908314	1	cb	6.350270022	1.928285607	0.86539848	1.733631476	6.350270022	3.875151782	0.854721746	1.979818879	3.779599221	4.269259686	1.601096553	1.066852435	1.404900657
chr2:113096204-113096320	n/a	non-cb	6.348994567	-0.089875126	1.435896095	-0.089875126	6.348994567	-0.089875126	1.496183411	0.777056265	-0.089875126	-0.089875126	-0.089875126	-0.089875126	-0.089875126
chr3:128410411-128410791	n/a	non-cb	6.348939962	0.101651605	0.05006559	-0.183050786	1.401808767	-0.183050786	0.319694088	0.253939908	-0.183050786	-0.183050786	-0.183050786	6.348939962	-0.183050786
chr12:37982863-37982907	n/a	non-cb	6.347941301	0.478629727	0.74031779	0.989442083	0.430285043	-0.190846357	3.657299636	2.175351449	0.172340125	1.384390171	0.480629065	6.347941301	-0.190846357
chr7:77479450-77479674	n/a	non-cb	6.345010991	-0.215883112	0.961943548	-0.215883112	-0.215883112	-0.215883112	0.960473721	1.09371807	-0.215883112	0.355197715	0.39781068	6.345010991	-0.215883112
chr13:37180863-37181062	n/a	non-cb	6.342829128	2.728096007	6.342829128	2.95047985	0.622406555	2.040639273	5.822836653	3.906272122	1.497962854	1.738995839	3.972314231	-0.153276843	4.003401896
chr13:110617990-110618372	n/a	non-cb	6.339214949	0.092587337	0.206712554	0.770144408	0.730391182	0.293731432	0.715760586	0.819999069	0.931106849	1.752229905	0.330244294	-0.265053957	6.339214949
chr8:106735607-106735935	n/a	non-cb	6.338159568	0.0929849	0.502546451	0.665697042	1.292880929	0.468726663	2.667122141	3.831158388	0.28693171	1.282183418	2.482398857	6.338159568	-0.266228577
chr1:73067774-73067918	n/a	non-cb	6.335545604	-0.116244377	-0.116244377	-0.116244377	1.057805929	0.542799634	1.040550277	0.531193507	-0.116244377	0.676832222	-0.116244377	6.335545604	-0.116244377
chr3:101105710-101106076	n/a	non-cb	6.334301347	-0.179794831	-0.179794831	-0.179794831	2.764455031	0.922026348	-0.179794831	0.896727281	-0.179794831	0.401727187	2.615883419	6.334301347	-0.179794831
chr4:103429954-103430139	n/a	non-cb	6.333524351	0.535158209	1.74236558	5.460824256	4.548302701	-0.218804109	-0.218804109	2.634676592	6.333524351	-0.218804109	1.03617527	3.795757895	0.897196738
chr16:55782965-55782978	n/a	non-cb	6.328757079	0.081762061	0.840381837	0.444113936	3.889062006	0.938958712	-0.196502273	0.361230173	-0.196502273	-0.196502273	1.533025799	6.328757079	-0.196502273
chr8:51699542-51699696	n/a	non-cb	6.326153922	0.162012107	1.053252729	-0.118901117	0.581437708	-0.118901117	0.651490277	0.723282784	-0.118901117	0.409264694	-0.118901117	6.326153922	-0.118901117
chr7:28212444-28212734	1	cb	6.324913496	-0.1071273	0.892254919	0.791808989	2.14877668	0.353304026	2.061428842	2.249105618	6.324913496	0.935962471	1.739427719	3.374258878	5.244178286
chr18:38838985-38839318	n/a	non-cb	6.324794181	-0.237374275	0.172159167	0.113918586	1.525100715	0.449975301	2.429917218	0.239156546	-0.237374275	0.34635036	0.27939522	6.324794181	1.849928326
chr13:34222957-34223881	n/a	non-cb	6.32470175	5.335791622	4.510357688	1.648344879	1.413363694	6.32470175	3.382674333	1.673228587	1.371816255	5.804784397	3.159355762	0.551295726	1.526547186
chr9:85072046-85072324	n/a	non-cb	6.324488428	-0.119310545	0.174502254	-0.119310545	0.399838172	0.554599631	0.864764642	-0.119310545	0.401840417	-0.119310545	0.394071803	6.324488428	-0.119310545
chr7:95401680-95401722	n/a	non-cb	6.3219318	0.056462568	-0.159886544	-0.159886544	1.035194685	0.906996332	2.663354108	0.687101267	-0.159886544	-0.159886544	0.244311585	6.3219318	-0.159886544
chr11:19431227-19431536	3	cb	6.320854568	4.266623689	2.045052123	4.624141832	4.772859643	4.783831608	5.24443163	3.863240333	6.320854568	3.967969873	4.51461033	4.202727549	1.939906745
chr3:148668691-148668937	n/a	non-cb	6.320792127	-0.187882397	1.026386159	1.043818581	1.441749726	0.476972314	0.382567348	-0.187882397	-0.187882397	1.17872212	4.975742433	6.320792127	1.071838243
chr11:117323581-117323690	3	cb	6.320287601	3.858005896	3.338198606	2.09636681	1.605246467	3.453190758	2.909883449	1.997298437	3.399001499	6.320287601	3.242386645	-0.230361799	6.188712347
chr5:13493808-13494009	n/a	non-cb	6.317017794	0.196083395	1.789242418	0.623699604	1.53894684	1.73648214	1.350441498	2.949510191	0.758839356	1.295635712	2.730562048	6.317017794	0.395708563
chr3:97078141-97078317	n/a	non-cb	6.316276952	0.1055162	-0.171134126	0.465766336	-0.171134126	-0.171134126	1.104731716	0.925780479	-0.171134126	-0.171134126	0.372372433	6.316276952	-0.171134126
chr4:133986766-133986904	2	cb	6.315941978	3.685624091	4.265956684	1.833516644	1.635284747	1.196924136	1.152454529	2.686709833	2.16604971	3.845029218	6.315941978	1.939953946	1.380386466
chr5:117008341-117008398	n/a	non-cb	6.310872406	0.054810537	0.338180086	0.244817993	-0.194215247	1.213886955	1.352945364	2.072964322	0.167460026	1.678632224	0.929747412	6.310872406	0.742826265
chr12:67239791-67240152	n/a	non-cb	6.309146231	0.657341025	-0.162969534	-0.162969534	6.309146231	-0.162969534	2.136269898	-0.162969534	0.667045328	-0.162969534	-0.162969534	-0.162969534	-0.162969534
chr7:144501906-144502193	n/a	non-cb	6.305261918	2.288876769	5.00924587	3.145552587	1.006243056	4.168845295	6.305261918	3.368373261	0.597191227	3.661169891	5.884070969	3.617434262	0.386437416
chr6:63890299-63890671	n/a	non-cb	6.301365899	0.301766118	1.995282346	1.233980722	0.808925712	0.558404716	2.042056484	2.691839034	0.677470877	0.85805445	2.513032466	6.301365899	2.567826661
chr10:19430592-19430799	n/a	non-cb	6.298312818	-0.200743294	0.154230944	-0.200743294	0.159208375	-0.200743294	-0.200743294	0.549919282	-0.200743294	-0.200743294	0.213378797	6.298312818	-0.200743294
chr2:163765426-163765541	n/a	non-cb	6.296080992	-0.199756436	1.586933068	0.440966248	0.619487883	-0.199756436	0.300205842	1.96363614	0.261026686	-0.199756436	1.573809479	6.296080992	0.865600691
chr16:40748906-40749155	n/a	non-cb	6.291250575	-0.252572776	1.039260737	3.155726526	4.200191928	1.014298175	1.86056009	2.593442711	1.204791248	0.258022203	4.439666428	6.291250575	0.912380826
chr11:106974470-106974656	n/a	non-cb	6.290230562	-0.203342917	-0.203342917	-0.203342917	-0.203342917	-0.203342917	0.296445112	-0.203342917	-0.203342917	-0.203342917	0.672691672	6.290230562	-0.203342917
chr16:41982963-41983128	n/a	non-cb	6.28924734	0.523744638	0.67519893	0.846145769	1.932797695	0.267214841	2.045297613	3.608249839	1.692886462	0.194204875	1.729624067	6.28924734	2.151537564
chr16:95211517-95211794	n/a	non-cb	6.286728026	-0.158002203	0.472236902	0.382609321	3.745442931	-0.158002203	-0.158002203	0.558191753	1.482783695	-0.158002203	2.151338222	6.286728026	3.054189007
chr15:81736618-81736716	n/a	non-cb	6.284413968	0.038742115	1.468605143	-0.279588135	-0.279588135	-0.279588135	1.020160242	1.151953294	-0.279588135	-0.279588135	0.175850428	6.284413968	3.386219826
chr9:91280513-91280802	1	cb	6.284093591	1.625399689	2.855230415	2.96191999	3.682082764	0.962947431	2.177103279	2.262214502	3.266566083	0.472146686	2.824931767	4.504562514	6.284093591
chr17:89540780-89540937	n/a	non-cb	6.280074219	-0.144765429	1.585387743	-0.144765429	6.280074219	-0.144765429	2.811812295	0.850867962	0.922545533	-0.144765429	1.93347701	4.870666024	-0.144765429
chr15:8505015-8505040	n/a	non-cb	6.277439348	-0.122243605	-0.122243605	-0.122243605	1.088432609	1.185199054	5.538043683	-0.122243605	-0.122243605	-0.122243605	1.270631627	6.277439348	-0.122243605
chr5:120880113-120880281	n/a	non-cb	6.273460515	2.190691858	3.601513585	1.407733588	0.971094566	4.734708288	5.750178833	3.01995978	0.746748047	6.273460515	1.67744442	3.706600844	-0.174744014
chr2:130666718-130666910	n/a	non-cb	6.273101304	3.550921196	5.059321073	1.737113285	0.152370309	2.713148979	6.273101304	1.121432123	1.099426147	2.015073669	4.449830563	1.99679729	0.279654467
chr6:84542711-84542892	2	cb	6.268696465	5.325733834	6.268696465	2.588595616	2.087794256	2.729130604	6.046120254	1.424847202	1.492096233	5.654543752	4.589903495	2.069923729	0.804427099
chr14:102104648-102104958	n/a	non-cb	6.268321978	-0.152311716	-0.152311716	1.062728423	-0.152311716	0.503549711	0.998896671	1.114225691	-0.152311716	-0.152311716	0.47922851	6.268321978	-0.152311716
chr5:28451259-28451440	3	cb	6.267143154	5.423753245	0.588720181	1.699602884	1.114759535	4.610817238	2.689318943	-0.163146811	-0.163146811	1.816578384	3.222823748	6.267143154	3.396394692
chr9:42528004-42528314	n/a	non-cb	6.265881853	0.144019493	1.55462126	-0.260029661	0.324540905	-0.260029661	2.497796535	2.827341448	1.607414093	0.499653156	1.663137258	6.265881853	0.936102258
chr2:140665465-140665596	n/a	non-cb	6.264266694	0.150180325	1.730852339	0.833242891	0.166872967	-0.210366986	2.403877801	0.337010092	-0.210366986	0.384260099	2.706013391	6.264266694	-0.210366986
chr4:128392526-128392750	3	cb	6.262670525	2.467324251	0.539381401	-0.193070995	0.454027638	6.262670525	-0.193070995	0.477388423	-0.193070995	2.576475645	1.191322918	-0.193070995	-0.193070995
chr2:127145469-127145624	n/a	non-cb	6.252613308	-0.133235545	-0.133235545	-0.133235545	1.028815269	-0.133235545	0.426449201	-0.133235545	0.546236056	-0.133235545	-0.133235545	6.252613308	-0.133235545
chr5:82211755-82211771	n/a	non-cb	6.251901307	0.489557392	1.00581888	-0.177364503	2.010436135	1.11830447	3.384908818	2.983966553	0.497447101	1.381810189	1.136612552	4.097550508	6.251901307
chr13:84923209-84923427	2	cb	6.250442568	5.589463722	1.753202957	1.588065847	0.770361653	2.6742125	6.250442568	2.121793807	-0.171499073	1.959435054	2.675109591	-0.171499073	2.757473969
chr10:106031882-106032260	n/a	non-cb	6.24698407	0.587745826	2.240253275	1.843282096	1.794008238	1.826201452	4.543401343	6.24698407	2.998234955	-0.271295634	3.099888246	5.373445931	2.444116482
chr15:100702747-100703174	n/a	non-cb	6.245556309	0.28205667	0.32555128	0.355720118	1.123714531	-0.231784021	1.697785215	1.60153771	3.644596077	-0.231784021	-0.231784021	2.941607973	6.245556309
chr6:142742171-142742352	n/a	non-cb	6.244192435	0.982768549	1.237191386	0.544209351	2.807289768	0.761833877	1.950076226	1.327928404	1.752639632	0.293889034	2.139629913	0.486905219	6.244192435
chrY:1789617-1789870	n/a	non-cb	6.239534856	0.642591722	0.468881552	2.007851552	3.012491441	0.237469691	1.363740174	1.323752403	0.008782445	0.006059179	1.241476933	6.239534856	0.175975341
chr11:101338557-101338743	3	cb	6.238923219	4.386927254	1.353583895	1.473547154	3.794339109	5.377726008	2.41133094	3.540647886	4.513366834	6.238923219	1.165548958	3.652460105	4.146176031
chr8:36075233-36075526	n/a	non-cb	6.238374243	-0.118677822	-0.118677822	-0.118677822	-0.118677822	-0.118677822	-0.118677822	1.150235038	-0.118677822	-0.118677822	0.57312054	6.238374243	-0.118677822
chr11:93409848-93409934	n/a	non-cb	6.236295347	1.021242668	0.193451794	0.287880763	0.868296396	0.414528028	0.288683411	1.071191422	0.706893718	-0.207254469	0.215275051	6.236295347	-0.207254469
chr1:173991494-173991711	1	cb	6.235895986	1.460802561	1.181002609	2.464669044	5.512370492	1.343928745	2.257692803	2.276557452	6.235895986	2.448700127	1.070867334	3.970203111	3.488776741
chr9:59107729-59107862	n/a	non-cb	6.235606853	-0.169159262	2.112166524	-0.169159262	-0.169159262	1.206181194	-0.169159262	0.784346987	-0.169159262	-0.169159262	0.719620914	6.235606853	-0.169159262
chrX:98499544-98499756	n/a	non-cb	6.234383743	1.619355615	1.053219518	0.398559014	-0.242046401	4.076091387	0.399597479	-0.242046401	-0.242046401	6.234383743	0.90943949	1.880425056	-0.242046401
chr1:106724270-106724726	n/a	non-cb	6.230667284	0.028441663	1.133523084	2.25827546	1.134165878	0.728270512	1.588592192	1.323965103	3.292944326	1.613877475	2.036301952	6.230667284	3.425312493
chr11:23974325-23974518	n/a	non-cb	6.225895038	1.220116142	6.225895038	1.12261328	-0.237593001	-0.011866793	4.637783796	1.464579816	-0.237593001	1.623409459	5.237915823	2.004682995	0.146051301
chr8:33385366-33385673	n/a	non-cb	6.224856541	-0.177080684	-0.177080684	0.451428396	3.727784104	-0.177080684	1.278511932	2.00572577	0.403114785	-0.177080684	0.332966507	6.224856541	2.505810024
chr11:29384908-29385263	n/a	non-cb	6.22203467	0.202256649	-0.192727841	0.085135434	-0.192727841	0.734627294	0.674550057	0.184195316	0.16392546	0.268982761	0.216023033	6.22203467	-0.192727841
chr3:60541976-60542011	n/a	non-cb	6.221760902	0.18014432	1.23983514	0.443945735	3.44486587	1.249183872	2.341290543	0.36508235	0.899230654	-0.16559661	1.56087324	6.221760902	-0.16559661
chr4:125406504-125406797	3	cb	6.215784944	6.215784944	1.09142979	0.036380817	-0.220934587	5.583960077	1.358674715	0.298837987	-0.220934587	5.19105067	1.485595861	-0.220934587	0.660603525
chr1:167212689-167212995	2	cb	6.215466138	1.491317755	4.780695643	2.615850467	0.301151587	2.820515563	2.218119166	3.689727341	1.268088005	0.050910451	2.937933351	6.215466138	0.475966172
chr8:31551501-31551515	n/a	non-cb	6.2113957	-0.145928202	-0.145928202	0.875783094	-0.145928202	-0.145928202	6.2113957	-0.145928202	2.634039093	-0.145928202	1.783337542	4.286159042	-0.145928202
chr10:33166048-33166436	n/a	non-cb	6.204604718	-0.00575049	0.109462641	-0.165208456	0.414357923	-0.165208456	2.1947727	0.790127329	-0.165208456	-0.165208456	0.445972497	6.204604718	0.451213913
chr11:101000142-101000438	n/a	non-cb	6.197790431	0.342542645	2.244289752	0.920051021	0.241784486	0.827396185	6.197790431	2.238450089	0.924251444	1.163468672	3.202813767	6.040963788	1.324192932
chr14:70641330-70641522	n/a	non-cb	6.195734325	2.014381357	1.693039284	1.355889616	1.669924513	2.067465552	6.195734325	1.763915783	0.143723335	1.670380624	2.859378782	1.11535456	-0.408016449
chr9:60602755-60603097	n/a	non-cb	6.187622468	-0.112493157	-0.112493157	-0.112493157	6.187622468	-0.112493157	1.956679984	1.045587126	0.983308859	1.131849587	-0.112493157	-0.112493157	-0.112493157
chr15:102574445-102574615	2	cb	6.186970111	3.124040262	4.693849056	1.920506646	1.078493503	3.892069404	6.186970111	1.101313787	1.626398681	4.329553762	4.386288524	0.761457702	0.870155546
chr1:42748176-42748715	n/a	non-cb	6.178109139	5.435822528	1.740560822	0.508039347	1.74875025	3.359339278	3.182318349	1.325421275	0.208382057	6.178109139	3.223804713	0.580421785	-0.228628228
chr15:62762440-62762662	n/a	non-cb	6.177793203	0.826261913	0.375464301	3.202629521	1.617940655	0.845758919	6.177793203	2.736572253	0.886907313	1.046722514	-0.142387738	-0.142387738	-0.142387738
chr13:84199171-84199488	3	cb	6.176204102	4.319666789	3.182658268	1.967017461	2.19771658	3.304983398	4.794789972	2.611687935	2.694904244	6.176204102	3.494688346	1.363851684	2.336537927
chr2:17074294-17074300	n/a	non-cb	6.175303825	-0.173177023	0.428563956	1.435293919	6.175303825	-0.173177023	1.077857736	0.519378319	-0.173177023	2.2945319	1.272433295	3.315520601	-0.173177023
chr7:134248137-134248394	n/a	non-cb	6.174900715	6.174900715	1.86692894	3.267452469	1.594634389	4.525870171	4.765923284	1.321454771	0.800379462	4.689004541	2.556077501	1.783646781	2.282955975
chr17:37658651-37658746	n/a	non-cb	6.172687686	-0.232218843	1.509656412	0.171351514	-0.232218843	0.325040347	1.224048897	0.309263378	0.348245729	0.242632417	0.361453482	6.172687686	-0.232218843
chr18:46796919-46797103	n/a	non-cb	6.171745814	0.311969825	-0.158196658	1.231206741	-0.158196658	0.801063356	-0.158196658	2.648373676	0.733492445	-0.158196658	-0.158196658	6.171745814	-0.158196658
chr8:113819865-113820048	n/a	non-cb	6.171200945	-0.235924947	0.138082154	-0.235924947	6.171200945	-0.235924947	-0.235924947	1.142240936	1.211792445	0.622883447	1.17788203	-0.235924947	-0.235924947
chr16:8476742-8477091	n/a	non-cb	6.163777063	-0.236820575	0.806215023	-0.236820575	2.54619964	0.544292805	2.702589092	1.288922437	0.533045291	-0.236820575	-0.236820575	6.163777063	-0.236820575
chr16:58791534-58791557	n/a	non-cb	6.159798005	0.084493891	0.378456002	0.562074791	3.286827789	0.748609266	0.967225287	0.46772115	0.506015826	-0.167193158	-0.167193158	6.159798005	-0.167193158
chr12:109235601-109236002	n/a	non-cb	6.155982281	-0.158724269	0.430316524	-0.158724269	-0.158724269	0.755300015	0.570307616	-0.158724269	-0.158724269	-0.158724269	0.462396853	6.155982281	-0.158724269
chr12:54144304-54144515	n/a	non-cb	6.149382187	0.00371131	0.549398569	-0.131481478	1.362358645	0.777730107	0.653235826	0.884214351	0.631568027	0.164336412	0.890531593	6.149382187	1.591146127
chr2:28768953-28769153	n/a	non-cb	6.148572254	0.178171586	1.669399617	2.339884481	2.743356023	0.689034334	1.369258135	1.786084316	2.293165667	1.029099608	1.547811903	4.035487038	6.148572254
chr10:40812287-40812432	n/a	non-cb	6.147642392	0.193603038	-0.120207945	2.769596854	5.582683524	-0.120207945	2.276571817	0.494063301	-0.120207945	-0.120207945	0.561883149	6.147642392	-0.120207945
chr18:80496999-80497113	n/a	non-cb	6.145825406	-0.168920471	1.163924425	3.549293967	6.145825406	-0.168920471	1.583088859	4.683508575	4.891770541	0.431651807	1.323897185	1.531889167	4.711416719
chr16:39985250-39985991	n/a	non-cb	6.142314939	1.365782593	4.731966036	1.747004689	3.615315113	-0.244372903	3.368714258	2.619701656	1.52667577	1.773875704	4.693118061	6.142314939	0.765417139
chr7:144509512-144509657	2	cb	6.141040117	1.905073843	3.782978379	1.786923048	0.134847352	2.559918617	5.465042626	0.982921293	-0.13372975	0.870492951	6.141040117	0.456397915	0.415825194
chr1:117649775-117650047	n/a	non-cb	6.139743375	-0.224179379	1.98554483	0.700305652	3.239040049	0.773868425	6.139743375	2.181144333	0.239692949	2.177870697	1.725447284	3.068767838	2.252037447
chr13:98247527-98247899	n/a	non-cb	6.13548729	-0.211463023	2.646739853	0.166322941	0.271583719	1.04937922	6.13548729	1.296393761	0.758356477	-0.211463023	1.324271577	2.97264215	-0.211463023
chr9:90587922-90588212	1	cb	6.13500115	2.68983866	3.005217914	2.956777638	6.13500115	1.923664957	3.22770695	3.120978238	5.435402014	1.547002463	1.711201214	3.813524234	1.872946966
chr15:99499867-99500229	n/a	non-cb	6.134054359	3.411880855	6.134054359	2.84810952	1.545383109	3.301212213	4.296782926	2.421859028	2.453848386	3.269971043	5.694101639	5.574359905	0.577774872
chrY:2887344-2887728	n/a	non-cb	6.132971035	0.681682896	-0.006908428	0.708370936	3.470949335	0.544183327	1.373550764	2.940656828	0.143774284	0.088598437	1.301831712	6.132971035	-0.159479386
chr17:36937360-36937376	n/a	non-cb	6.132134498	0.573054583	0.975751881	-0.152475655	0.441977858	1.399159072	0.573081606	2.950726586	-0.152475655	-0.152475655	0.531439305	6.132134498	-0.152475655
chr4:24603853-24603962	n/a	non-cb	6.128656303	0.185916907	0.331055512	-0.154165621	1.640259687	-0.154165621	0.902275773	0.362142156	0.893234664	0.485248794	0.357481616	6.128656303	-0.154165621
chr6:89563829-89563974	2	cb	6.12792317	2.623407724	2.982382449	4.305542355	0.312110318	2.700933506	6.12792317	1.951458033	-0.200872555	6.077450244	5.571215449	-0.200872555	2.467488751
chr1:174286745-174286844	n/a	non-cb	6.127304809	-0.159782134	-0.159782134	-0.159782134	-0.159782134	-0.159782134	0.566061072	1.080411775	-0.159782134	-0.159782134	0.52440236	6.127304809	-0.159782134
chr3:146589561-146589646	n/a	non-cb	6.126110407	0.448576924	-0.046468848	0.027746332	0.838619776	0.255431019	0.650010468	0.243435185	0.505711768	-0.267009737	0.011279634	6.126110407	-0.267009737
chr10:16621742-16622137	n/a	non-cb	6.125931451	-0.151362163	0.744873743	0.956077412	1.597021038	1.811520469	6.125931451	1.754406834	-0.151362163	2.210720272	-0.151362163	4.652606268	-0.151362163
chr2:33962171-33962604	2	cb	6.125651476	3.925456592	6.125651476	0.663736916	1.824366576	3.418093357	6.0098659	2.535995782	0.719916355	3.846833607	6.093139272	-0.213703407	-0.213703407
chr15:51432795-51433310	n/a	non-cb	6.121031959	-0.095455589	-0.095455589	-0.095455589	2.167007737	0.667843691	0.622236928	-0.095455589	-0.095455589	-0.095455589	1.192506211	6.121031959	-0.095455589
chr12:81066509-81066617	2	cb	6.108998867	2.390115791	4.620711824	1.440594984	1.593431008	2.679299901	3.542777922	2.56472948	0.931766471	2.293815936	6.108998867	1.684570828	2.55493166
chr2:138618731-138618877	n/a	non-cb	6.10786763	-0.196484114	0.935287477	0.530174347	0.666022958	0.577603682	1.661711547	1.055018008	1.145116063	-0.196484114	-0.196484114	6.10786763	-0.196484114
chr3:51738677-51739059	n/a	non-cb	6.105002306	-0.233442811	-0.233442811	2.476218584	1.06686733	0.824135905	0.17863569	1.16583369	0.71327446	-0.233442811	1.131274312	6.105002306	-0.233442811
chr10:110449638-110449798	1	cb	6.102652814	-0.158745648	2.017207586	3.108045909	1.53267888	1.495025751	2.18026677	0.454820737	6.102652814	-0.158745648	1.764877484	-0.158745648	2.558398666
chr3:53402991-53403262	n/a	non-cb	6.101563421	-0.201554064	0.604889624	-0.201554064	0.682944922	0.753640804	1.475062822	-0.201554064	-0.201554064	-0.201554064	-0.201554064	6.101563421	-0.201554064
chr1:172336967-172337279	n/a	non-cb	6.099398254	-0.183771212	-0.183771212	-0.183771212	-0.183771212	0.569196046	-0.183771212	-0.183771212	-0.183771212	0.455678572	0.302815487	6.099398254	-0.183771212
chr13:83865679-83865875	n/a	non-cb	6.098356605	4.486729699	4.288744598	1.925060698	2.416824272	5.251500723	6.098356605	3.271558795	3.177419227	5.980126134	5.483875094	4.056955159	4.143155363
chr8:23659503-23659785	n/a	non-cb	6.091792423	-0.223961245	0.571984552	1.287777834	0.151826251	-0.223961245	-0.223961245	0.564069002	0.998720741	-0.223961245	0.166812966	6.091792423	0.753397713
chr17:83564450-83564752	n/a	non-cb	6.091347472	-0.183175249	-0.183175249	-0.183175249	6.091347472	0.864885503	2.332691751	0.67337838	0.725041169	-0.183175249	0.656400331	4.084650482	-0.183175249
chr14:27902731-27902784	n/a	non-cb	6.085242031	0.460041412	0.486189209	-0.224060343	-0.224060343	1.64575427	6.085242031	0.540015828	0.586100865	1.922440864	2.065675253	-0.224060343	-0.224060343
chr12:58178434-58178519	n/a	non-cb	6.084362242	0.048579916	0.199168081	-0.159838018	1.74894894	0.265387932	2.825693131	0.66586844	-0.159838018	-0.159838018	0.249619349	6.084362242	-0.159838018
chr18:35017429-35017549	n/a	non-cb	6.081186872	-0.172772368	0.286617652	-0.172772368	-0.172772368	-0.172772368	-0.172772368	0.349271335	1.344619883	-0.172772368	-0.172772368	6.081186872	-0.172772368
chr1:84419731-84419932	n/a	non-cb	6.080851903	1.259718487	3.053156871	1.226218789	6.080851903	1.456203919	1.228541278	1.650931613	-0.206470939	1.991555233	2.985161969	4.192627275	6.001529149
chr7:96582426-96582731	n/a	non-cb	6.077984667	0.322238379	-0.139581151	0.923613229	-0.139581151	-0.139581151	-0.139581151	-0.139581151	-0.139581151	-0.139581151	1.727019992	6.077984667	-0.139581151
chr5:37261238-37261663	n/a	non-cb	6.071493792	-0.085398061	-0.036131155	1.357575399	2.867281291	0.102024567	1.303072244	1.397248439	6.071493792	-0.23978883	1.205221954	3.51432064	4.811110036
chr19:17690420-17690672	n/a	non-cb	6.06869498	-0.049704689	-0.289220736	-0.289220736	0.280301296	-0.289220736	0.790339863	0.898491148	0.28249782	0.450905651	0.837171561	6.06869498	-0.289220736
chr7:144508326-144508587	2	cb	6.06756138	3.264042416	4.595011124	3.031299138	1.73079817	3.491612173	5.104437133	2.56929963	1.599555781	6.06756138	5.394678015	2.536376857	0.892846552
chr10:85726658-85726854	n/a	non-cb	6.067334645	0.218077228	1.110731567	-0.171650823	1.719937874	0.731498516	0.433635057	0.167117175	0.20733008	-0.171650823	0.93047076	6.067334645	-0.171650823
chr14:78037825-78038206	n/a	non-cb	6.065252014	0.217394514	2.057016773	0.271256154	3.227658103	0.714573563	1.803308901	4.778057471	1.772451227	1.34790878	2.959334117	2.200144177	6.065252014
chr7:69511689-69511874	n/a	non-cb	6.064412119	3.363653381	6.064412119	1.301173777	-0.159712322	4.463435198	2.973632509	0.313477124	0.068062772	4.708636086	5.068020205	1.538243269	1.646311747
chr14:117754434-117754655	n/a	non-cb	6.064201816	-0.109587868	-0.066273133	0.361142276	0.851611637	0.086846116	0.969484297	0.081180409	0.064183783	-0.234876201	0.107868503	6.064201816	0.374700954
chr8:94521021-94521399	3	cb	6.060441682	6.060441682	0.802414324	1.403132987	0.330001612	2.718446804	0.457350293	1.198470104	0.505731402	3.745684669	-0.122799756	-0.122799756	-0.122799756
chr18:72508129-72509035	n/a	non-cb	6.057301886	3.84134799	2.451911495	1.387645148	2.520138917	4.727202236	4.796098646	2.355853781	1.393713094	5.383975809	6.057301886	5.713663508	4.222701059
chr9:110112617-110113017	n/a	non-cb	6.052307661	-0.073425049	1.006351644	0.791881093	1.877395468	6.052307661	3.645462041	2.985336977	1.920087112	2.501921514	3.182843485	2.520645703	0.466575372
chr15:77936401-77936421	n/a	non-cb	6.052269181	0.533577271	1.068537052	0.506694805	0.847076904	-0.23096729	2.051276306	2.863658562	1.451964994	1.007792576	2.113484456	6.052269181	3.458240815
chr14:122766501-122766781	1	cb	6.050572399	0.279477026	3.380661339	4.51651269	4.312932135	1.370382837	4.265884891	5.196206137	2.101779273	0.106988282	1.920157291	6.050572399	0.729361441
chr3:25993403-25993778	n/a	non-cb	6.048621041	-0.017654744	-0.003154197	-0.227125629	2.056904794	0.713965602	2.023335165	-0.227125629	-0.227125629	0.287165531	2.353174915	6.048621041	0.582633469
chr5:33551594-33551866	n/a	non-cb	6.045802032	-0.136976716	0.439757748	0.575668878	-0.136976716	-0.136976716	-0.136976716	-0.136976716	-0.136976716	-0.136976716	0.47116785	6.045802032	-0.136976716
chr5:110895137-110895428	n/a	non-cb	6.044382155	-0.168815874	0.163792881	-0.168815874	-0.168815874	1.100528281	1.662512403	0.45467928	0.421149482	-0.168815874	-0.168815874	6.044382155	-0.168815874
chr14:124885070-124885248	n/a	non-cb	6.043990875	-0.175014312	-0.175014312	0.131694233	1.726070774	1.025214965	2.533754636	2.718556018	0.218663532	-0.175014312	2.79314885	6.043990875	1.926494321
chr11:61458931-61459206	n/a	non-cb	6.042937096	-0.154101262	-0.154101262	-0.154101262	0.682393172	-0.154101262	0.376599757	0.302164342	0.85105896	-0.154101262	-0.154101262	6.042937096	-0.154101262
chr1:16457511-16457671	n/a	non-cb	6.040270968	-0.171785107	1.216272575	2.852148261	0.767549522	-0.171785107	6.040270968	0.801460263	-0.171785107	-0.171785107	0.90891337	4.793575365	-0.171785107
chr6:89492668-89492816	n/a	non-cb	6.038340362	-0.158924713	-0.158924713	-0.158924713	-0.158924713	-0.158924713	0.952234071	-0.158924713	0.536792755	0.380504701	-0.158924713	6.038340362	-0.158924713
chr14:25927586-25928010	2	cb	6.037214797	3.475902934	4.765266724	2.079715986	0.806645971	4.528311827	3.009317461	1.415180273	0.604509872	5.288179905	6.037214797	0.631219728	0.572300686
chr14:40050131-40050393	n/a	non-cb	6.035292574	0.065060478	0.157303856	-0.224008336	0.883026919	-0.224008336	0.568749385	0.209308933	-0.224008336	0.319491407	0.624463716	6.035292574	-0.224008336
chr3:97102865-97103113	n/a	non-cb	6.034934358	0.377165531	3.184564267	2.459077897	1.814113108	-0.245830694	6.034934358	1.160958742	0.71353412	0.267902758	4.002715546	5.936414334	1.848430822
chr13:20813884-20813928	n/a	non-cb	6.033741519	-0.136094308	-0.136094308	0.728551366	6.033741519	-0.136094308	3.898924658	-0.136094308	-0.136094308	0.786016661	-0.136094308	3.614657081	-0.136094308
chr8:60780972-60781302	n/a	non-cb	6.032545306	-0.205939403	0.243169936	0.020359575	6.032545306	0.612452746	1.6701516	1.92519106	2.310842554	-0.205939403	1.458546582	4.553790529	0.54661466
chr18:43469045-43469108	n/a	non-cb	6.030342868	0.477980088	0.360601663	0.540675945	2.083716076	-0.174514495	0.369307336	2.881529739	0.414658884	-0.174514495	2.366664447	6.030342868	1.026403889
chr3:86240681-86240898	n/a	non-cb	6.028241713	0.65777762	0.426233856	-0.150085352	1.396834872	0.608528345	2.778728008	0.469910497	1.093959603	0.609376229	-0.150085352	6.028241713	-0.150085352
chr9:41419688-41419871	3	cb	6.027958985	5.287012707	2.676510039	0.881145345	0.975623284	6.027958985	3.84078146	1.195198524	-0.215926328	4.122501904	4.921879606	1.601497674	-0.215926328
chr13:84486805-84487189	2	cb	6.025740455	4.535641364	4.761059897	4.06879945	4.003137641	2.627152403	4.939654531	2.474083861	4.76743021	3.109613244	4.999983147	2.731712371	6.025740455
chr18:13936790-13936981	n/a	non-cb	6.025530567	0.14258615	0.235718128	0.99820756	0.338988583	0.329068739	0.373178415	0.439066251	0.956584678	0.044748273	1.24504394	6.025530567	5.053321894
chr9:32794878-32795205	n/a	non-cb	6.024882673	0.386010754	0.716772679	1.361918415	1.668759618	-0.209915215	0.694920989	0.308088678	-0.209915215	0.424611704	0.27292545	6.024882673	-0.209915215
chr4:150546678-150546955	n/a	non-cb	6.022989977	-0.111435587	0.410429988	-0.111435587	-0.111435587	-0.111435587	0.587175923	1.103044138	0.463148641	-0.111435587	1.020602619	-0.111435587	6.022989977
chr16:4519266-4519490	n/a	non-cb	6.021140747	0.240477799	0.36951436	-0.163892103	-0.163892103	1.36315755	-0.163892103	-0.163892103	-0.163892103	-0.163892103	-0.163892103	6.021140747	1.357682806
chr6:76851921-76851996	n/a	non-cb	6.020026495	0.792659639	2.480521157	0.506853415	0.857649002	2.633939387	6.020026495	2.537826131	0.57906676	0.734259962	5.767690636	1.755263837	1.782885673
chr7:19512436-19512795	n/a	non-cb	6.019783763	1.664581937	3.338380466	1.023494035	5.54732946	2.073705057	2.884254543	3.048821826	3.411437393	0.584034757	6.019783763	3.453580609	-0.230542988
chr15:100702383-100702574	n/a	non-cb	6.013919056	-0.003739574	-0.186419616	1.495833999	2.330964302	-0.186419616	1.12200175	1.989369699	3.825183997	0.131177195	-0.186419616	0.448672798	6.013919056
chr1:73137528-73137621	n/a	non-cb	6.012377171	0.403166778	1.342505082	-0.170226139	4.617653793	-0.170226139	6.012377171	1.548818188	-0.170226139	-0.170226139	0.784193293	-0.170226139	-0.170226139
chr3:127584697-127584977	n/a	non-cb	6.011055705	0.116545929	0.919841118	-0.194127514	-0.194127514	-0.194127514	0.349722877	0.421780377	-0.194127514	-0.194127514	-0.194127514	6.011055705	-0.194127514
chr16:24069643-24069745	n/a	non-cb	6.009708634	1.358888315	-0.160150041	0.551006346	0.962596435	0.597423854	-0.160150041	0.458996003	-0.160150041	-0.160150041	1.182704503	6.009708634	-0.160150041
chr2:34104499-34104872	2	cb	6.004899662	1.536554661	1.986865458	0.229056713	1.266627627	2.811945257	3.613239814	2.718503636	-0.206065783	1.84183949	2.814553584	6.004899662	-0.206065783
chr5:66949720-66949984	n/a	non-cb	6.00362571	0.137489083	0.93691762	0.540096322	2.659905078	1.089915718	3.149980396	-0.171688937	-0.171688937	0.587402347	1.655586892	6.00362571	-0.171688937
chr14:28137465-28137721	n/a	non-cb	6.00228258	-0.195201615	-0.195201615	0.519138972	0.932571954	-0.195201615	1.631495039	0.419942093	0.464227477	-0.195201615	0.47923197	6.00228258	-0.195201615
chr12:30211093-30211534	2	cb	6.001650687	4.099432067	5.873668699	3.371640537	1.391357819	3.298754539	5.473764201	2.074652372	0.996598264	3.984613085	6.001650687	2.393734105	-0.064918818
chr9:41182676-41182901	2	cb	5.997747033	5.997747033	3.393305028	1.842092346	0.027745949	4.645183619	5.654180979	0.042069376	-0.207413272	2.938732228	3.919847117	3.6608711	-0.207413272
chr7:150614444-150614793	3	cb	5.996544334	2.862246435	-0.21521386	-0.21521386	-0.21521386	5.996544334	-0.21521386	0.589704609	-0.21521386	3.529966965	0.678573247	1.491760004	-0.21521386
chr4:120986696-120986707	n/a	non-cb	5.99304774	0.175153812	0.968007904	-0.13148155	-0.13148155	-0.13148155	0.966635836	1.683566249	2.511069931	-0.13148155	1.107889849	5.99304774	-0.13148155
chr11:11432616-11432649	n/a	non-cb	5.989927578	0.44875959	0.937617013	-0.167839334	2.073252874	0.723468669	1.647150727	1.06129479	-0.167839334	-0.167839334	1.778067842	5.989927578	2.953383419
chr10:123834290-123834346	n/a	non-cb	5.989046916	-0.114871869	-0.114871869	0.354165437	0.163489985	-0.114871869	-0.114871869	1.096188821	-0.114871869	0.385338168	-0.114871869	5.989046916	-0.114871869
chr10:71252073-71252359	n/a	non-cb	5.988155959	-0.020110526	1.831601922	5.696888905	1.182901009	-0.165820223	1.804433328	2.377395148	5.988155959	-0.165820223	0.23279013	1.99428772	3.300855591
chr3:89500416-89500581	n/a	non-cb	5.98330261	2.494966421	5.330688555	1.513616882	0.646806908	1.189034072	5.48770667	2.074055833	-0.260562364	2.149483773	5.98330261	1.369360233	-0.260562364
chr16:95139012-95139337	n/a	non-cb	5.982684656	0.048750232	0.146583801	2.191277154	4.070251457	0.75756418	1.076867557	2.96213244	5.982684656	-0.180489175	4.198032543	5.689308151	1.176774265
chrX:20474241-20474454	n/a	non-cb	5.979646172	0.65557124	0.560059109	-0.189849089	0.739649804	0.331917888	2.821238535	0.317145765	-0.189849089	0.360909947	0.366011846	5.979646172	-0.189849089
chr12:25746719-25747114	n/a	non-cb	5.970276811	-0.170780036	0.801000329	0.025514352	0.169225389	0.919771072	3.660193219	1.172221753	1.566976838	0.680751419	0.880049463	5.970276811	1.787321131
chr18:72430616-72430947	n/a	non-cb	5.97024671	1.215658305	2.452282746	1.05941902	3.672816141	5.97024671	2.323966029	4.319269831	2.127465499	2.2173736	0.847303081	5.292652501	1.580104189
chr9:91657083-91657093	n/a	non-cb	5.969326208	0.040864023	0.862369855	-0.181775595	5.969326208	0.505433012	-0.181775595	2.025376851	0.413737727	0.506201089	2.516768014	2.616618076	-0.181775595
chr8:32142220-32142376	n/a	non-cb	5.967228055	5.800844123	3.276441426	2.741291599	0.531106686	4.20513492	2.538107926	3.48865613	1.965882311	5.545962686	5.967228055	3.427855989	0.549369786
chr5:21238794-21239132	3	cb	5.963381664	5.963381664	1.695022853	0.68828787	-0.251074504	3.263935254	1.511306803	0.452904397	0.889070097	4.265153501	1.472560636	3.938879625	-0.251074504
chr10:63461828-63462074	n/a	non-cb	5.962848621	-0.014152635	0.792072232	0.959465118	1.492730778	-0.216140004	0.140541632	-0.216140004	0.077218521	0.543402898	0.409055943	5.962848621	2.707849557
chr2:41415473-41415587	n/a	non-cb	5.962051409	-0.205914543	1.000433342	-0.205914543	1.728360094	-0.205914543	1.855556858	0.479522982	-0.205914543	1.407942592	2.73163608	5.962051409	-0.205914543
chr18:58742705-58742949	n/a	non-cb	5.960264731	-0.152680741	-0.152680741	0.84274534	0.438079624	0.729491348	-0.152680741	0.713955813	-0.152680741	-0.152680741	0.787135353	5.960264731	-0.152680741
chr15:40504581-40504863	n/a	non-cb	5.959889099	0.42919988	0.610896844	2.169947783	1.507384576	0.749438234	1.421344223	-0.140195208	0.786484342	-0.140195208	-0.140195208	-0.140195208	5.959889099
chr2:157592630-157592941	n/a	non-cb	5.959781827	0.363102385	5.959781827	1.371675572	2.082716102	-0.169262245	5.085483408	3.062341098	0.697150949	0.831676028	3.835396475	4.632747344	3.837132201
chrX:147951821-147951998	n/a	non-cb	5.95927941	-0.14110103	-0.14110103	0.852278974	1.037991108	-0.14110103	-0.14110103	-0.14110103	-0.14110103	0.918300093	-0.14110103	5.95927941	-0.14110103
chr13:119502380-119502776	n/a	non-cb	5.958858927	0.24090007	0.094021926	0.631910296	2.06170386	0.696060807	-0.271562073	0.505821032	0.168412741	0.210196991	-0.271562073	5.958858927	-0.271562073
chr9:10019246-10019618	n/a	non-cb	5.958090019	-0.163589589	0.164119946	1.247616658	-0.163589589	-0.163589589	-0.163589589	1.672652522	-0.163589589	-0.163589589	0.502594655	5.958090019	-0.163589589
chr19:53545746-53546126	n/a	non-cb	5.955945772	0.020157291	0.322013553	0.446038913	5.955945772	0.372048819	0.807330897	0.928082593	-0.204284032	0.404072839	-0.204284032	-0.204284032	-0.204284032
chr14:122883038-122883055	1	cb	5.955304188	1.050717214	4.597979822	1.47781968	5.595422425	0.267614742	2.226565695	2.42156004	2.88165244	1.75038221	2.56707731	3.682541463	5.955304188
chr19:50311448-50311828	n/a	non-cb	5.955025662	0.187349266	0.449730335	1.283037231	0.988238548	0.762205803	-0.116639353	0.478405045	-0.116639353	-0.116639353	1.204843582	5.955025662	-0.116639353
chr11:104019970-104020321	n/a	non-cb	5.951767107	0.239592993	4.482167721	0.596540549	0.81168648	1.220615274	2.589789179	-0.175628478	-0.175628478	2.015997599	1.393840487	5.951767107	-0.175628478
chr10:4438424-4438574	n/a	non-cb	5.948672779	-0.004559807	0.959601192	3.495017592	3.903125426	-0.228357168	1.766330692	0.215319509	0.749069453	1.42003905	1.512423108	5.948672779	0.87129863
chr16:44754212-44754440	n/a	non-cb	5.947229995	0.237655998	-0.170754231	-0.170754231	-0.170754231	0.24587649	1.762717807	0.633803517	-0.170754231	0.269026638	0.654610387	5.947229995	0.832632657
chr16:95201730-95202096	n/a	non-cb	5.946518086	-0.141310512	0.720595855	1.182312714	3.869719458	-0.011438004	1.485487517	2.687009066	3.159476894	0.154001052	-0.248293947	4.182706129	5.946518086
chr5:148915091-148915447	n/a	non-cb	5.944470023	-0.123102306	-0.123102306	1.275630807	0.291954171	-0.123102306	-0.123102306	-0.123102306	0.558055593	0.405038245	-0.123102306	5.944470023	2.952402999
chr6:51007157-51007580	2	cb	5.943107317	5.943107317	3.429345004	2.732303466	4.814589769	3.704536648	4.805472409	1.546624396	4.850508246	2.404648633	2.804467712	-0.217754759	1.24608289
chr4:37516327-37516722	n/a	non-cb	5.93805666	-0.160192544	-0.160192544	-0.160192544	-0.160192544	-0.160192544	5.93805666	1.181642839	0.563596137	-0.160192544	0.508893909	-0.160192544	2.829809034
chr3:69793077-69793089	n/a	non-cb	5.931606345	-0.148028123	0.654483681	-0.148028123	-0.148028123	-0.148028123	5.931606345	0.763933861	-0.148028123	-0.148028123	-0.148028123	-0.148028123	-0.148028123
chr16:94621387-94621798	n/a	non-cb	5.930836989	-0.127298811	0.554116901	0.086959465	-0.240213782	0.688212836	0.845205159	2.304302453	0.061809596	0.108703756	1.832959907	5.930836989	1.156377119
chr18:83693417-83693594	3	cb	5.930687716	4.410915566	5.930687716	1.974696722	2.625891559	5.019990201	5.260784226	0.860175762	2.052589953	4.004946874	3.371114132	3.366788134	5.165591659
chr16:24182576-24182781	n/a	non-cb	5.928639679	-0.108861011	-0.108861011	-0.108861011	-0.108861011	-0.108861011	-0.108861011	1.102866799	-0.108861011	-0.108861011	-0.108861011	5.928639679	-0.108861011
chr10:16809922-16810076	n/a	non-cb	5.926011547	-0.165063232	0.704763894	0.416204999	3.064997493	-0.165063232	3.129736268	1.317623878	1.503791548	0.45483672	-0.165063232	5.926011547	0.810978484
chr13:59245721-59245992	2	cb	5.925708248	3.945242395	5.925708248	1.34522816	3.015580266	3.547523138	1.770418597	3.416553395	1.144579114	1.85133619	1.11574144	-0.245384269	2.086219436
chr4:45778752-45779053	1	cb	5.925450154	0.234833483	-0.176964641	1.016228152	1.706802458	-0.176964641	5.925450154	-0.176964641	-0.176964641	-0.176964641	-0.176964641	4.998993167	-0.176964641
chr11:39925702-39926014	n/a	non-cb	5.924533155	1.019199844	0.725926596	-0.140128667	2.600985257	1.313434478	1.339832609	-0.140128667	-0.140128667	1.094295047	0.353752507	5.924533155	-0.140128667
chr14:48741853-48742316	n/a	non-cb	5.921245655	-0.163329969	0.119840636	1.872541035	1.65197542	0.537849712	0.954159194	1.585239198	2.024136382	0.715327963	1.285414161	2.937131848	5.921245655
chr12:16862844-16863060	n/a	non-cb	5.919977673	1.982542258	4.051764889	1.552451362	1.029886452	1.065333361	5.919977673	1.196287743	1.521450665	2.671359649	3.539040201	1.830044651	2.62337374
chr15:13173359-13173671	n/a	non-cb	5.913249838	-0.188675647	0.427589361	-0.188675647	0.461495563	-0.188675647	0.451939646	0.161481358	0.15058428	-0.188675647	0.200141144	5.913249838	-0.188675647
chr6:78093686-78093910	n/a	non-cb	5.910589785	-0.141141715	0.514280093	-0.141141715	5.910589785	1.4114913	1.221496851	1.366314623	-0.141141715	-0.141141715	0.606386776	3.658779824	-0.141141715
chr2:69224975-69225361	n/a	non-cb	5.910487619	-0.15520059	0.410611576	0.543948797	3.156170264	-0.15520059	-0.15520059	0.453491936	-0.15520059	0.590415028	-0.15520059	5.910487619	-0.15520059
chr13:83866052-83866484	n/a	non-cb	5.909527619	1.236820884	2.509987569	2.50739947	1.637755414	4.318175773	2.967592831	3.060966178	1.064613065	3.509312012	4.361285163	5.909527619	1.717160933
chr4:65348611-65348636	n/a	non-cb	5.908671001	-0.232010158	1.427833599	3.252212007	3.410384395	1.128737897	3.091101606	3.809915764	1.275112987	2.192100989	3.356109211	-0.232010158	5.908671001
chr11:113929699-113929952	3	cb	5.908432293	5.908432293	3.912396278	1.010002795	0.105370819	2.77926437	1.730358372	1.016882573	0.725888791	2.963756132	2.088494418	0.135447028	-0.337707311
chr10:128372992-128373215	n/a	non-cb	5.907304959	-0.200745144	-0.200745144	1.14124908	0.491421899	-0.200745144	0.70637485	1.286736144	0.875896959	0.239630448	0.349824737	-0.200745144	5.907304959
chr12:110861367-110861614	n/a	non-cb	5.905344242	0.068281637	0.587688241	-0.229222561	1.029262647	-0.229222561	0.16960129	0.673379672	-0.229222561	0.330137174	0.713565775	5.905344242	0.890234949
chr8:25086503-25086551	n/a	non-cb	5.904801619	0.14843376	0.723556504	0.399780063	1.689092461	0.848391486	2.529249879	1.319363845	-0.180983366	0.438378234	0.367335417	5.904801619	1.058557044
chr18:65092867-65093277	3	cb	5.903937546	5.903937546	3.422140951	0.326869136	1.673319814	4.275076541	2.74641007	2.097716581	0.162817252	4.761529682	2.916307636	1.716815615	2.715254359
chr9:91247701-91247926	1	cb	5.903215	0.79779548	2.221467442	5.903215	2.99886211	1.154834835	2.064015433	2.503017403	4.333679098	0.898379534	2.095563166	1.543147712	3.628766766
chrX:35318553-35318682	n/a	non-cb	5.901697253	-0.131373333	0.243806379	-0.131373333	-0.131373333	0.279474824	0.589772667	-0.131373333	-0.131373333	0.302303663	-0.131373333	5.901697253	-0.131373333
chr5:118059003-118059258	n/a	non-cb	5.900746931	0.444684972	-0.162443694	1.235279322	0.984575731	-0.162443694	0.924675776	1.025984062	0.482696199	-0.162443694	0.404695843	5.900746931	-0.162443694
chr1:140393581-140393852	3	cb	5.89811927	5.89811927	3.359945157	0.637932838	0.162114211	3.206336609	-0.168973146	0.178454361	-0.168973146	3.128965031	1.899634623	-0.168973146	-0.168973146
chr18:85297164-85297562	n/a	non-cb	5.897705006	0.268056872	0.427473884	-0.134636198	-0.134636198	0.276162289	0.938890439	-0.134636198	-0.134636198	-0.134636198	0.679174497	5.897705006	-0.134636198
chr7:89036341-89036512	n/a	non-cb	5.896473044	-0.068006613	0.150525492	1.181931649	0.542229574	1.27952045	2.063814082	0.994725275	0.228057061	0.712031963	1.399622783	5.896473044	-0.230493336
chr6:86009103-86009418	3	cb	5.890210335	5.890210335	1.19345875	-0.122227679	0.322926777	3.947279172	1.453565612	0.146667967	-0.07771707	5.332920195	1.537817835	0.161805132	-0.279200131
chr6:126115640-126115901	n/a	non-cb	5.889187157	0.180099232	0.120172212	0.742582079	2.855713867	0.62944077	1.295048572	3.172136208	4.75004517	-0.251853591	1.490507118	1.249842812	5.889187157
chr15:90620129-90620182	n/a	non-cb	5.887954375	-0.173121344	0.568709591	-0.173121344	1.39216992	-0.173121344	1.369163988	-0.173121344	-0.173121344	-0.173121344	5.887954375	4.127772085	-0.173121344
chr18:43834476-43834856	n/a	non-cb	5.875168416	0.731270637	1.595605092	1.474161117	2.595982537	1.156666287	3.862162901	4.231673157	1.448865721	0.914919545	2.95357952	5.875168416	1.405071055
chr2:4074495-4074694	2	cb	5.874902482	2.665816703	2.663163598	2.090635169	1.583380994	1.856759056	5.874902482	3.16739069	0.65480658	2.650278011	3.813622994	2.154250226	0.138502666
chr4:87584222-87584300	n/a	non-cb	5.871970316	0.583262378	0.879960219	-0.212302258	0.894869876	2.524832874	2.283453805	1.002161873	1.012804235	-0.212302258	2.912261158	5.871970316	-0.212302258
chr14:26404951-26405760	2	cb	5.871852319	3.872944541	5.4941548	1.360009851	0.453815356	3.233655113	4.746776601	1.814794804	0.654712536	4.071969686	5.871852319	1.844045973	1.216880917
chr9:41297897-41298254	n/a	non-cb	5.869788001	0.08621197	0.498467384	0.12973925	1.597679502	1.522238263	2.598747047	1.256330831	-0.244762187	0.377526902	0.779676629	5.869788001	-0.244762187
chr11:35923696-35923793	n/a	non-cb	5.867624313	0.47910137	0.434077923	-0.178789599	2.259718836	0.492343417	5.867624313	3.040692245	0.520290732	0.529635022	1.050327062	-0.178789599	-0.178789599
chr12:87988373-87988575	1	cb	5.865634767	-0.150355769	0.681626247	-0.150355769	3.061880754	0.643423328	0.746781321	1.400750284	2.46673962	-0.150355769	-0.150355769	1.202217522	5.865634767
chr7:145845375-145845393	n/a	non-cb	5.861394845	-0.163745014	-0.163745014	-0.163745014	-0.163745014	-0.163745014	1.438930369	1.630234159	0.787346244	-0.163745014	-0.163745014	5.861394845	-0.163745014
chr13:89838281-89838683	n/a	non-cb	5.859569799	0.964047177	1.90384939	1.787285866	2.26227723	2.87863651	1.939364614	5.859569799	1.234667004	0.541072226	2.873502566	1.853506917	2.717015135
chr15:79713140-79713338	n/a	non-cb	5.857042616	0.786722881	3.29410652	1.089230508	0.245131375	1.191165044	5.857042616	1.983109436	0.235870737	2.135195455	2.918321207	0.730836502	-0.326337554
chr8:12400469-12400582	n/a	non-cb	5.854803802	2.063991296	2.349459972	1.478760024	1.092399557	2.007850796	5.854803802	1.260561515	2.38097573	1.755400906	1.62272945	4.407053018	0.691536258
chr17:60492205-60492360	n/a	non-cb	5.852866982	-0.097011283	-0.097011283	-0.097011283	5.852866982	-0.097011283	-0.097011283	1.505175586	1.455314654	-0.097011283	-0.097011283	-0.097011283	-0.097011283
chr12:80725193-80725244	n/a	non-cb	5.843967093	0.088953946	-0.169322106	2.829062123	3.033338401	0.234213186	0.995067532	1.388582464	2.615282749	-0.169322106	0.649152559	5.843967093	-0.169322106
chr17:10644167-10644528	1	cb	5.841353346	-0.005985423	0.294732295	1.177138561	1.475005269	0.272760292	0.59964441	0.702726562	3.121260653	-0.183773327	-0.183773327	5.841353346	2.081601588
chr3:35240181-35240565	3	cb	5.841165123	4.906007949	2.820349635	3.692057784	1.793958502	5.841165123	1.830397684	2.501518829	2.369541484	5.535245352	2.846868413	4.584013288	1.713478367
chr6:81608216-81608281	n/a	non-cb	5.841086967	1.150182539	1.492386928	3.307414168	-0.138998799	0.595273589	-0.138998799	1.040635904	-0.138998799	1.331187335	0.51177667	5.841086967	-0.138998799
chr5:112024542-112024726	3	cb	5.83501964	3.703941984	0.081877569	-0.184933826	1.062975167	2.057261634	-0.184933826	-0.184933826	-0.184933826	2.521629726	0.35745365	5.83501964	-0.184933826
chr10:89397695-89397711	n/a	non-cb	5.834710368	-0.183765496	2.408645878	-0.183765496	1.703629037	-0.183765496	4.085227609	1.838723721	0.582366676	-0.183765496	3.216623311	5.834710368	-0.183765496
chr1:160485847-160486233	n/a	non-cb	5.834595465	-0.163096202	-0.163096202	1.603370827	0.320111599	2.247250926	2.258575038	0.337555792	0.321975228	0.464859916	1.373150447	5.834595465	-0.163096202
chr6:16677613-16677845	n/a	non-cb	5.834359517	2.984319469	5.834359517	2.778474997	1.812929816	-0.141259527	5.569136151	0.56781633	-0.141259527	4.201639483	5.430453173	1.08864148	-0.141259527
chr7:144509028-144509482	2	cb	5.833273208	5.794279986	4.131873128	1.258379593	0.534889099	5.833273208	5.436456797	2.103605327	0.600456271	3.027851153	4.837163013	1.552663431	1.086557218
chr9:41543132-41543491	2	cb	5.832059713	2.649332092	4.782560503	2.528420691	1.080690333	4.649468878	5.832059713	3.197684611	-0.266520581	2.49589056	2.86942365	1.356799861	0.694226431
chr18:45584278-45584287	n/a	non-cb	5.829947146	0.213471455	0.857099214	0.265140746	2.007667096	0.558453711	-0.179413192	1.020097923	0.495209711	-0.179413192	1.036652398	5.829947146	-0.179413192
chr17:67543163-67543192	n/a	non-cb	5.8277419	-0.133923584	0.717423435	-0.133923584	0.764263583	0.580515035	-0.133923584	0.361387729	0.888857733	0.398282212	0.403212245	5.8277419	0.821381419
chr9:63263101-63263423	n/a	non-cb	5.826283736	0.029556579	0.21067678	-0.221118485	0.252470037	-0.221118485	0.676594825	-0.221118485	-0.221118485	2.240702777	-0.221118485	5.826283736	-0.221118485
chr13:32889005-32889120	n/a	non-cb	5.824767562	-0.173763221	-0.173763221	-0.173763221	5.824767562	-0.173763221	1.729074542	-0.173763221	0.60874648	-0.173763221	0.597081883	-0.173763221	-0.173763221
chr11:117991415-117991787	n/a	non-cb	5.823598904	-0.175278482	-0.175278482	-0.175278482	-0.175278482	0.561301259	0.517290975	0.412632473	-0.175278482	-0.175278482	0.385845315	5.823598904	-0.175278482
chr6:14848730-14849056	n/a	non-cb	5.821478229	1.305922305	1.295216524	0.427392845	-0.180866165	0.828717045	1.489032954	2.275159962	-0.180866165	-0.180866165	2.974831891	5.821478229	-0.180866165
chr10:27249269-27249347	n/a	non-cb	5.815430287	-0.177508823	-0.177508823	1.204019394	0.389355886	-0.177508823	-0.177508823	1.591990321	1.132935542	0.344135418	-0.177508823	5.815430287	-0.177508823
chr10:120383363-120383755	n/a	non-cb	5.812609086	-0.233589808	-0.233589808	1.464538978	-0.233589808	1.215548188	0.344331274	0.263272836	0.299042937	-0.233589808	0.234645209	5.812609086	-0.233589808
chr2:105501974-105502348	1	cb	5.811693618	0.058781661	1.34341483	2.176553673	2.521111371	-0.150184571	2.178351779	3.435119251	3.308411253	0.294819359	1.116525368	2.513570737	5.811693618
chr1:137571170-137571548	n/a	non-cb	5.811047135	0.168647612	-0.220327298	-0.220327298	0.342434141	0.387414313	0.301119029	-0.220327298	0.344604591	-0.220327298	0.33618335	-0.220327298	5.811047135
chrY:2902474-2902483	n/a	non-cb	5.807914358	0.091250565	0.237306169	1.877074225	4.128416174	0.348143623	3.345996879	0.393698191	0.703600088	0.20024697	1.027651724	5.807914358	0.399843636
chr17:90738755-90739007	n/a	non-cb	5.807624359	-0.203572473	1.030785534	1.63210823	0.820427555	0.174645651	0.887765195	1.261232871	-0.203572473	0.251565482	2.079944733	5.807624359	1.673191501
chr7:144437917-144438184	2	cb	5.806103162	0.766442078	2.549379941	1.417525999	0.913619786	5.806103162	1.994146842	2.445342677	1.181731165	1.913283957	2.770669613	5.287036863	0.306474587
chr6:148547592-148547756	n/a	non-cb	5.805768401	1.201335487	0.842493539	3.063849355	5.805768401	0.737391166	1.040561035	1.668557323	4.510200847	0.3435783	0.751361743	-0.251311171	3.320380419
chrX:103149480-103149595	n/a	non-cb	5.804502749	-0.182096221	-0.182096221	-0.182096221	0.907301973	0.429428985	0.891290499	0.412115652	-0.182096221	2.025584857	1.058236157	5.804502749	-0.182096221
chr11:48578534-48578607	n/a	non-cb	5.802217429	0.050763654	0.23738225	2.116738791	-0.165448322	0.27567947	0.608846358	1.543000604	0.654660594	0.896235339	-0.165448322	5.802217429	-0.165448322
chr7:81449063-81449202	2	cb	5.801791793	4.267343761	3.757298976	0.939287464	-0.242491285	2.066116302	5.801791793	-0.242491285	0.350481496	2.28564918	2.249736584	-0.242491285	-0.242491285
chr4:82178811-82179003	1	cb	5.79544976	2.036449159	1.335313992	2.467916052	5.703655321	1.114969988	0.808088909	4.300759064	5.79544976	1.729487126	3.629955969	3.651504859	2.687435024
chr10:93186834-93187119	n/a	non-cb	5.795002954	-0.135672293	-0.135672293	-0.135672293	3.458262407	0.461922529	-0.135672293	-0.135672293	1.143565708	-0.135672293	-0.135672293	-0.135672293	5.795002954
chr16:35205938-35206024	n/a	non-cb	5.794679868	0.259984024	0.383530082	0.99347227	-0.127179946	-0.127179946	-0.127179946	-0.127179946	-0.127179946	-0.127179946	-0.127179946	5.794679868	-0.127179946
chr8:102450138-102450420	n/a	non-cb	5.794197693	0.052324512	-0.163527304	-0.163527304	-0.163527304	0.365838607	0.60947758	0.269110109	0.704575913	0.211740009	2.005412125	5.794197693	-0.163527304
chr11:54441864-54442145	n/a	non-cb	5.791272775	0.233674312	0.144705026	-0.22972384	-0.22972384	-0.22972384	-0.22972384	0.575886452	-0.22972384	-0.22972384	0.165097164	5.791272775	-0.22972384
chr10:52900530-52900859	n/a	non-cb	5.786217055	-0.149804122	-0.149804122	-0.149804122	-0.149804122	-0.149804122	0.535508595	-0.149804122	-0.149804122	-0.149804122	-0.149804122	5.786217055	-0.149804122
chr12:105855451-105855543	n/a	non-cb	5.785615023	3.734156865	5.785615023	1.424606832	-0.131902471	2.293730549	5.277384568	1.426577262	0.414873767	3.631529686	4.178829225	3.291308626	0.080027206
chr1:179538854-179539176	n/a	non-cb	5.785528712	0.31276037	0.571049461	4.142516006	1.408143843	0.430865875	-0.152593002	1.456613271	5.785528712	-0.152593002	0.640380749	-0.152593002	4.23108968
chr4:20587214-20587456	n/a	non-cb	5.784865837	0.271923339	0.884145963	0.795962066	0.530968057	3.589728186	2.016265583	3.696218462	0.63622127	1.111949602	4.531318633	5.784865837	-0.233284814
chr4:126143101-126143486	3	cb	5.783359448	4.506684599	0.359903835	-0.062289134	0.124472489	5.783359448	0.210173522	-0.082273266	0.13408177	4.74137591	0.916162618	0.383183545	0.391144726
chr13:40226720-40227114	n/a	non-cb	5.782594992	-0.14768638	1.42836756	-0.14768638	1.492401534	-0.14768638	2.590913853	0.440935577	-0.14768638	1.310255493	0.497669187	5.782594992	-0.14768638
chr16:84482323-84482486	n/a	non-cb	5.78149174	0.059774	-0.187657338	-0.187657338	0.279802967	-0.187657338	-0.187657338	0.308275732	-0.187657338	1.027325358	0.887962838	5.78149174	-0.187657338
chr10:77479634-77479861	n/a	non-cb	5.770559879	0.096833726	0.30506306	-0.191361081	0.856112587	-0.191361081	5.770559879	-0.191361081	-0.191361081	0.516212394	-0.191361081	-0.191361081	-0.191361081
chr6:138492613-138492968	n/a	non-cb	5.77000613	-0.161364947	2.298516681	0.852890564	4.475438591	-0.161364947	4.781228039	-0.161364947	-0.161364947	-0.161364947	3.534503705	5.77000613	-0.161364947
chr16:73108530-73108669	n/a	non-cb	5.768767476	0.320164012	2.258517919	3.846908618	3.774412564	1.260876833	2.009497263	2.381319356	5.768767476	0.828471524	0.973499125	3.254602581	3.212483649
chr18:68126757-68126856	n/a	non-cb	5.767039674	0.051253153	-0.203349184	-0.203349184	-0.203349184	-0.203349184	-0.203349184	1.31645155	-0.203349184	-0.203349184	0.903444371	5.767039674	-0.203349184
chr8:93633853-93634242	n/a	non-cb	5.766547225	1.193950139	2.276934694	2.832396013	5.766547225	2.713370951	1.889363039	2.2691485	2.123709812	2.576533729	3.209535767	1.456607836	1.776175074
chr5:37635424-37635773	1	cb	5.764793867	5.764793867	2.551066002	4.85926305	5.591959196	3.581498302	3.28695093	3.413235207	5.379312457	3.278752745	2.353941487	2.746099726	4.289558105
chr12:56795368-56795490	n/a	non-cb	5.759785303	0.040608137	0.145047723	0.290330544	0.055760976	0.224681444	2.664361193	1.196895047	-0.286680694	0.32867934	-0.286680694	5.759785303	2.250759946
chr18:36016107-36016174	3	cb	5.758114036	1.387391238	0.667944504	1.676922552	-0.271442723	5.758114036	-0.271442723	4.180204708	-0.271442723	3.891951628	1.621877006	-0.271442723	0.966956391
chr14:32747102-32747290	n/a	non-cb	5.754740845	5.754740845	5.39753032	2.605338803	0.807404261	3.569922723	4.722010137	1.79850482	0.948896125	3.859416695	4.474556084	5.629136778	2.721238767
chr6:21929420-21929445	n/a	non-cb	5.754166678	0.366229773	3.337036656	0.784582683	1.404465369	1.031835665	2.825293979	-0.182067981	-0.182067981	3.561642155	1.51503583	5.754166678	-0.182067981
chr12:54333202-54333371	n/a	non-cb	5.752204964	-0.167087439	0.255560557	1.527537936	1.616519001	1.936477758	-0.167087439	0.799636959	-0.167087439	0.361335656	0.366230648	5.752204964	-0.167087439
chr5:132199549-132199932	n/a	non-cb	5.751201308	-0.059005901	-0.042983531	0.051528847	0.584092232	0.749397508	2.601358314	2.472048597	2.090226359	0.277805057	5.751201308	2.825659033	2.052786147
chr15:81084189-81084481	n/a	non-cb	5.750024856	0.622006113	0.941265317	-0.126068305	5.120555025	-0.126068305	-0.126068305	2.170375768	-0.126068305	1.280441957	5.750024856	-0.126068305	-0.126068305
chr7:51696692-51697127	1	cb	5.749915141	1.080466929	3.10033038	1.737993042	1.642458427	0.531829837	4.318739367	3.041440704	3.171902166	0.502851259	3.125181409	5.749915141	2.12401747
chr5:34610500-34610774	n/a	non-cb	5.745929265	0.284442423	0.485718609	-0.187179268	5.745929265	1.435432197	0.445060478	2.692625095	-0.187179268	1.586282656	1.307385958	1.312068828	-0.187179268
chr16:32154132-32154461	1	cb	5.745575544	-0.228936416	0.327784979	-0.228936416	-0.228936416	0.924107191	-0.228936416	-0.228936416	0.194866413	0.260668861	0.55460922	5.745575544	-0.228936416
chr15:103349118-103349324	3	cb	5.743573912	2.842738255	2.43740211	0.593224659	0.727109187	4.936213527	1.557735354	-0.214312668	2.078912506	5.743573912	1.9639021	1.210714023	-0.214312668
chr10:17051567-17051963	3	cb	5.736703323	2.779705638	3.590215653	1.728969742	5.736703323	5.528157402	2.528354643	2.532250779	1.812501313	3.157793772	3.008988228	0.471244205	2.277234982
chr4:82335614-82335678	n/a	non-cb	5.734604439	-0.175396868	0.218144913	1.742064954	0.223663136	-0.175396868	-0.175396868	1.931535697	2.373105738	0.191828944	0.219230635	-0.175396868	5.734604439
chr5:108356485-108356628	n/a	non-cb	5.734212883	0.169849358	0.19227938	0.59178084	5.734212883	-0.154168513	3.480935267	1.137632062	0.460344037	1.339169847	2.496301461	3.081689431	3.126187364
chr16:77238785-77239191	2	cb	5.733086722	5.187415205	4.901973993	3.570009711	0.965003388	3.422577513	5.733086722	2.625771486	0.979719549	4.57524003	5.193237413	4.07674866	-0.0438668
chr15:8628401-8628746	n/a	non-cb	5.728045603	-0.107830498	1.382926128	1.385769683	2.773663814	0.165560717	1.114115795	4.521513751	3.640048803	0.190440787	1.035997326	5.627185188	5.728045603
chrY:2898756-2899148	n/a	non-cb	5.724225867	0.171890302	0.383910271	0.426712675	2.208401809	0.701826112	1.716940524	1.037489177	0.377414342	0.066510303	0.687631674	5.724225867	-0.060767035
chr9:74314338-74314657	n/a	non-cb	5.715273187	-0.182945716	-0.182945716	1.176747031	1.851746689	-0.182945716	4.047215599	0.980539889	-0.182945716	-0.182945716	0.368762674	5.715273187	-0.182945716
chr14:77557510-77557899	2	cb	5.715252565	1.257013573	2.361142959	1.882869125	1.144039407	1.495753466	5.715252565	3.651338094	4.248563631	3.311138137	2.184513281	2.850740517	1.117842252
chr11:84345033-84345225	n/a	non-cb	5.711541193	0.895581964	2.531732337	1.799588448	2.437934192	2.771005328	4.71640222	3.450764692	1.697596709	0.581206534	5.711541193	4.521181449	4.125464285
chr2:37193814-37193923	n/a	non-cb	5.710748183	-0.14312008	2.051431864	-0.14312008	5.710748183	0.870791007	4.298561216	-0.14312008	-0.14312008	-0.14312008	1.567714429	-0.14312008	-0.14312008
chr18:79156260-79156633	n/a	non-cb	5.709497864	0.510649235	0.17471573	0.206031387	0.127055283	1.099078581	-0.234276297	0.149063803	0.557292726	0.235294716	0.557175155	5.709497864	0.705485299
chr3:21868410-21868818	n/a	non-cb	5.709002935	-0.182087357	0.708984548	-0.182087357	-0.182087357	0.83982596	0.778767133	-0.182087357	-0.182087357	-0.182087357	0.636542158	5.709002935	-0.182087357
chr9:91248265-91248638	1	cb	5.706673611	2.092943783	4.61098856	3.141048729	5.706673611	3.197607944	2.789516854	2.588661914	4.927736896	3.372487342	4.31348067	1.87844938	4.497935734
chr11:69366575-69366738	2	cb	5.705591346	1.641545236	0.844727011	1.394299474	2.106892574	1.96295737	0.859228411	0.840828279	0.850057528	5.705591346	2.412337628	-0.21237699	-0.21237699
chr7:67878652-67878715	n/a	non-cb	5.703822441	0.540754608	1.45299165	1.164904496	0.438964585	-0.185291641	5.703822441	-0.185291641	1.75672667	2.714808803	1.661421346	1.711358364	-0.185291641
chr10:104547713-104547845	n/a	non-cb	5.702127694	0.236874203	0.671905345	0.287152311	0.807687706	-0.145432124	0.90302512	1.601255813	-0.145432124	0.573370389	1.495477378	5.702127694	-0.145432124
chr4:127096643-127096895	2	cb	5.699354936	2.293570187	1.400546948	2.454082931	1.406115508	2.951203558	2.090208768	1.807181596	1.049070162	4.276029846	0.755230244	5.699354936	0.580529029
chr6:18418787-18419014	n/a	non-cb	5.69932844	0.6512136	-0.17872523	0.943154236	2.478045292	1.022812611	-0.17872523	1.764093721	-0.17872523	0.346016428	0.299959341	5.69932844	-0.17872523
chr4:19034096-19034364	n/a	non-cb	5.698786009	-0.142583845	0.708128835	0.908604666	5.698786009	-0.142583845	2.545493202	3.518153626	-0.142583845	-0.142583845	2.555998817	-0.142583845	-0.142583845
chr5:142145717-142146027	n/a	non-cb	5.698320727	0.205073129	-0.235684489	0.41556369	1.366294407	-0.235684489	0.780666364	-0.235684489	-0.235684489	1.928604329	1.496138206	5.698320727	-0.235684489
chr13:64209942-64210101	3	cb	5.697159895	3.406896067	2.235146143	5.436276554	2.589534438	3.142945801	3.393661162	1.675358499	0.784952171	3.069954916	2.36822766	5.697159895	-0.209963748
chr2:71042335-71042354	n/a	non-cb	5.696823191	0.088731747	1.436230701	0.42380075	5.696823191	-0.168580991	0.424761041	1.348896497	-0.168580991	-0.168580991	-0.168580991	2.401115134	-0.168580991
chr8:8489148-8489466	2	cb	5.694434287	4.054329118	4.316503461	2.074433446	0.394913903	3.757238616	5.382954507	4.049830465	1.260744019	5.326986507	5.694434287	2.18473065	1.14096635
chr18:76552514-76552795	n/a	non-cb	5.693775556	0.737954557	3.341191507	0.3438908	0.961682065	-0.16951691	3.478534978	0.519337319	-0.16951691	-0.16951691	5.693775556	3.688842998	-0.16951691
chr10:62488907-62489162	3	cb	5.69349814	5.639390827	1.035890373	0.102035768	0.525287326	5.69349814	1.295049139	0.589486101	0.6461248	3.748317264	2.397137836	0.626641018	-0.187890498
chr3:22032684-22033071	n/a	non-cb	5.69349776	0.737426331	0.179019032	0.356807513	-0.323352849	0.043788063	1.380450191	0.385634873	0.823935325	0.431302899	1.44721469	5.69349776	-0.323352849
chr15:61954209-61954310	n/a	non-cb	5.690479573	-0.19613398	-0.19613398	0.726886636	5.690479573	-0.19613398	1.239677939	-0.19613398	0.655933868	-0.19613398	0.675321617	-0.19613398	-0.19613398
chr11:35921178-35921498	2	cb	5.690150062	0.133405739	2.909222811	1.252684828	1.982762631	1.383439853	4.270947326	3.698753189	1.138920932	1.849860254	5.442336645	5.690150062	1.006921945
chr1:88379003-88379102	n/a	non-cb	5.688677201	-0.19993406	-0.19993406	-0.19993406	-0.19993406	-0.19993406	-0.19993406	-0.19993406	-0.19993406	0.822690913	0.705392457	5.688677201	-0.19993406
chr13:84201379-84201541	1	cb	5.687335557	1.326550458	5.687335557	3.2964726	4.459613688	0.788132318	5.450990995	3.253163719	5.30679407	1.716906898	3.576949731	2.726367927	3.324550226
chrX:123125045-123125199	n/a	non-cb	5.685186533	-0.126755846	0.41538671	-0.126755846	1.878173984	-0.126755846	0.915315253	-0.126755846	-0.126755846	-0.126755846	0.505721626	5.685186533	-0.126755846
chr1:12467161-12467243	n/a	non-cb	5.68472357	-0.139866181	0.403456132	-0.139866181	0.920050741	0.455109943	0.90447257	1.029130354	0.479885933	1.204148831	1.127841432	5.68472357	-0.139866181
chr10:114720950-114721051	n/a	non-cb	5.683851234	-0.172315072	0.920220525	-0.172315072	-0.172315072	-0.172315072	1.927685671	-0.172315072	-0.172315072	-0.172315072	0.979722178	5.683851234	-0.172315072
chr1:51304374-51304408	n/a	non-cb	5.680589308	0.484925409	0.313387709	0.483853158	-0.193174442	0.65702543	0.859981121	2.150773592	-0.193174442	-0.193174442	1.023780192	5.680589308	-0.193174442
chr2:132290194-132290497	n/a	non-cb	5.674623171	-0.202615956	-0.202615956	0.802383073	3.56713369	-0.202615956	2.9240522	1.537794861	0.725128608	-0.202615956	0.612960059	5.674623171	-0.202615956
chr2:134280972-134281117	n/a	non-cb	5.674216816	0.409316475	-0.118767679	0.812246343	-0.118767679	-0.118767679	5.674216816	-0.118767679	-0.118767679	-0.118767679	0.636768083	1.287155751	-0.118767679
chr17:42336793-42337177	n/a	non-cb	5.672183578	0.170749378	1.135692989	0.410964246	0.732201894	0.839707905	1.523749571	1.760980627	-0.144078773	-0.144078773	-0.144078773	5.672183578	-0.144078773
chr9:60144517-60144532	n/a	non-cb	5.66673932	0.370668193	-0.19818704	-0.19818704	1.385142922	0.870165852	0.806332283	0.665439747	-0.19818704	-0.19818704	0.748679362	5.66673932	-0.19818704
chr9:108170028-108170059	n/a	non-cb	5.666449265	0.120067183	-0.132693399	-0.132693399	0.131769508	-0.132693399	0.313646678	0.255269701	-0.132693399	-0.132693399	0.228933924	5.666449265	-0.132693399
chr2:174743083-174743264	3	cb	5.663181361	5.663181361	2.475557201	1.223192956	2.164581502	4.424794985	3.258443626	1.687921372	0.731585113	4.909152687	2.832915481	2.858950967	2.20421027
chr4:130126520-130126659	1	cb	5.659579353	0.457902943	0.77025652	0.35803037	3.731519751	0.794175802	0.955473179	1.171650758	5.659579353	0.256722541	0.458466042	0.914953697	5.159164537
chr16:76584117-76584154	n/a	non-cb	5.659257582	0.144794737	-0.145848119	1.393979448	0.952347438	-0.145848119	1.93584247	0.423072534	-0.145848119	-0.145848119	0.397150636	5.659257582	-0.145848119
chr10:37117171-37117475	3	cb	5.65708155	5.65708155	1.617842323	0.70355738	2.021511282	4.684900391	1.506363497	1.353236144	0.96844517	4.783852709	1.155899745	3.537392616	4.627157872
chrX:9752199-9752597	n/a	non-cb	5.652751495	1.196314925	-0.209450053	0.320763554	5.652751495	0.827980928	0.61801184	1.923609951	0.553168432	-0.209450053	0.460964379	1.038077073	-0.209450053
chr14:123895148-123895154	n/a	non-cb	5.642165728	0.604056305	1.427348824	1.850373549	1.297376517	1.149908239	0.885397042	-0.153811541	0.396537213	-0.153811541	1.107668636	5.642165728	0.967970194
chr16:10436792-10436926	n/a	non-cb	5.641155763	0.2400815	2.687004103	2.657760281	1.012026613	1.334425821	3.898424806	4.173504133	-0.343456576	2.46214567	5.641155763	4.912276917	1.166576399
chr3:141596048-141596317	n/a	non-cb	5.639390077	0.800570682	2.899763581	1.931227323	0.509610734	1.070498246	2.707425185	2.030531965	0.88770027	0.948623904	2.519994882	3.148480154	5.639390077
chrY:2780359-2780786	n/a	non-cb	5.638382664	0.162572922	0.568156217	0.986041384	2.581777043	0.60342807	1.878652657	1.191135248	0.06410303	0.084716493	1.964860686	5.638382664	1.199638331
chr14:100684477-100684750	n/a	non-cb	5.638362604	1.809941622	5.17889381	3.501086154	0.876443875	1.615323071	2.213659676	2.760880217	0.767212321	1.638376838	5.638362604	3.236092027	1.88040284
chr4:150768544-150768930	n/a	non-cb	5.636228608	0.304764501	1.050069738	1.383100817	1.066070549	-0.122129257	1.048606934	-0.122129257	-0.122129257	1.483140051	2.009580182	5.636228608	-0.122129257
chr11:20461441-20461538	2	cb	5.636045921	4.191031728	2.976792608	1.221043016	1.870581817	3.39305596	5.636045921	2.242542361	0.019434723	5.147456447	3.987196109	0.312075059	2.975293553
chr8:32174561-32174652	n/a	non-cb	5.634077101	-0.149736577	0.938087487	1.304155928	5.634077101	2.427216975	2.111877248	2.322636256	-0.149736577	4.311374177	1.222933479	-0.149736577	2.291579943
chr8:48321005-48321360	n/a	non-cb	5.633839997	0.745017819	0.661960914	-0.235505668	0.106467606	-0.235505668	3.607846377	1.252307349	0.325713854	0.379012671	2.408233788	5.633839997	3.528311734
chr14:98526600-98526643	n/a	non-cb	5.632771703	0.078505208	1.103506371	-0.213277704	0.480524649	0.848419745	2.591547003	5.632771703	2.257025737	0.425177991	4.086169117	4.97863783	-0.213277704
chr9:75409158-75409179	n/a	non-cb	5.631427534	0.637370961	0.528486649	2.197406811	5.631427534	0.20471586	2.026225266	0.648316154	0.714104283	0.300347749	1.070654683	3.794136179	0.866952373
chr13:84206645-84206844	2	cb	5.629948807	0.745795021	5.14126051	5.104935006	2.923992269	1.786178275	3.545035318	4.019074233	3.350348562	3.745075157	4.034495044	5.629948807	2.042988719
chr17:42263873-42264040	n/a	non-cb	5.627182725	0.08199812	1.150278625	3.174687252	1.813457135	0.370713199	2.220866403	3.448570884	5.350305412	-0.155833053	2.087677481	5.627182725	2.851284424
chr15:62114912-62114940	n/a	non-cb	5.626712884	-0.011250933	0.123606556	0.338134727	1.168281469	0.299542389	0.563647364	1.824191708	0.457302344	-0.078404661	-0.051644977	5.626712884	-0.284206662
chr17:26560981-26561079	1	cb	5.624054894	-0.223351156	-0.223351156	2.608691277	0.34772832	-0.223351156	-0.223351156	-0.223351156	0.713859364	-0.223351156	-0.223351156	-0.223351156	5.624054894
chr13:34240677-34241246	2	cb	5.618341237	3.836684949	4.823823184	2.825743407	1.513738826	4.331664948	5.618341237	2.642709709	1.981112452	4.085000774	3.874896912	2.79783955	2.166819306
chr12:59146294-59146399	n/a	non-cb	5.61701189	0.028438258	-0.050842789	-0.284964953	1.197054846	0.107979197	1.001941766	0.529337257	0.292743787	0.382442691	0.572912277	5.61701189	-0.284964953
chr14:24539595-24539985	n/a	non-cb	5.616497206	-0.197587411	-0.197587411	0.249178458	-0.197587411	0.198347945	0.497382721	0.580338023	-0.197587411	0.638283715	-0.197587411	5.616497206	-0.197587411
chr6:112686539-112686797	n/a	non-cb	5.613157099	0.948184645	1.123347708	0.547717416	1.491482797	5.613157099	1.699029401	0.994979393	2.520059978	3.072170787	2.717891709	0.93801252	2.158115138
chr13:70126175-70126300	3	cb	5.61313078	3.374739345	1.59359983	-0.156778154	-0.156778154	5.61313078	3.05398353	0.751884668	-0.156778154	4.948592012	1.537183482	1.725142981	-0.156778154
chr7:57936448-57936540	n/a	non-cb	5.612247994	-0.101916429	4.081810212	-0.101916429	-0.101916429	-0.101916429	0.899714126	-0.101916429	1.114088691	-0.101916429	-0.101916429	5.612247994	-0.101916429
chr1:25790157-25790216	n/a	non-cb	5.610668076	0.464157468	1.355350244	0.133474515	1.193368133	0.874565202	2.514580062	3.3577577	1.805814154	2.217969332	3.022641118	5.610668076	-0.24952946
chr17:27805531-27805755	n/a	non-cb	5.609411138	-0.208479738	0.293263853	2.005326672	0.341827374	1.227924637	-0.208479738	-0.208479738	0.410559597	0.297927754	0.335714918	5.609411138	-0.208479738
chr12:81837878-81837957	2	cb	5.608542124	1.099792724	2.831827755	2.837597427	1.622248461	2.133990525	4.121342294	1.62235907	0.425543632	1.57103984	5.608542124	4.688179306	-0.21335517
chr2:38544464-38544584	3	cb	5.608538361	5.608538361	2.363089839	1.185119198	1.252059457	4.53837679	4.196426348	1.658736435	1.060873126	3.878770101	2.654524734	0.275470912	-0.293254248
chr12:72335574-72335711	n/a	non-cb	5.598735275	-0.146823642	0.115152059	0.417245612	-0.146823642	-0.146823642	-0.146823642	-0.146823642	-0.146823642	-0.146823642	-0.146823642	5.598735275	-0.146823642
chrX:10569310-10569390	n/a	non-cb	5.597758669	5.597758669	3.486304368	0.348808158	-0.204209015	0.559409761	0.450980952	-0.204209015	1.215448913	4.815341488	4.291922069	1.349461591	-0.204209015
chr4:6425691-6425720	n/a	non-cb	5.597344279	0.020264608	-0.194847492	-0.194847492	2.150693666	-0.194847492	1.345864156	0.652683224	1.176631782	0.333293933	0.695323081	5.597344279	-0.194847492
chr2:21062633-21063003	2	cb	5.596958707	2.18206452	4.810594454	-0.184647991	1.564628531	4.549360221	4.908972081	0.780002232	0.728126084	2.17864133	5.596958707	1.813228009	2.180200437
chr4:85068311-85068487	n/a	non-cb	5.596149632	-0.188038618	0.273820492	1.046524065	5.596149632	-0.188038618	1.048525376	2.486477619	3.201010398	-0.188038618	-0.188038618	0.924998885	3.563005606
chr18:77768256-77768618	n/a	non-cb	5.59468581	1.262930966	0.5470188	0.782687706	3.223967877	1.548379727	5.59468581	3.043887086	1.537176499	1.013257498	2.610927891	-0.26849391	1.881695466
chr1:34199839-34200240	n/a	non-cb	5.592892068	0.083323321	0.442099916	-0.231970341	-0.231970341	-0.231970341	-0.231970341	0.240658258	0.309420949	-0.231970341	-0.231970341	5.592892068	-0.231970341
chr1:74696334-74696698	n/a	non-cb	5.592877869	-0.109179418	-0.109179418	-0.109179418	5.592877869	-0.109179418	1.014470796	1.133889492	0.55763927	-0.109179418	1.18923402	3.02428734	-0.109179418
chr4:154320552-154320788	n/a	non-cb	5.591062454	5.591062454	1.468672585	2.009657867	0.256922876	4.901742589	1.772447442	1.181752479	0.460813267	4.147873326	1.638917363	1.531304861	0.440482914
chr2:4323413-4323629	3	cb	5.589580802	4.484487037	4.70412492	3.350956716	4.6828648	5.589580802	3.333644908	1.434290004	3.884602571	5.331476672	2.558689209	1.83649442	5.518633662
chr11:104093413-104093644	1	cb	5.585859677	1.095819446	3.139898608	3.710369365	2.321135862	0.866271782	3.118902752	2.182570476	2.435212373	1.179813921	2.95815442	5.585859677	4.863665552
chr8:56064639-56064873	n/a	non-cb	5.585410892	0.128882353	0.455161685	0.27557385	5.585410892	0.685457669	0.068848087	2.168762333	3.723817508	1.032480283	1.865899286	2.078934291	3.012557543
chr13:84008679-84008807	2	cb	5.58533617	2.728132194	5.58533617	3.339691594	3.237495527	2.268250231	3.27081935	2.660481245	3.414871889	3.108563997	3.739251596	1.547358846	3.719254277
chr19:12649161-12649423	n/a	non-cb	5.582300653	-0.075812726	0.299827817	-0.221091253	0.053376584	0.431602544	0.553495544	0.64248427	0.054435147	-0.221091253	0.050327972	5.582300653	1.96355194
chr10:73235119-73235370	n/a	non-cb	5.579451109	0.127057097	0.922843418	0.564249605	0.271673549	0.140526412	1.978871487	0.947141554	0.135671608	0.209095014	2.412277891	5.579451109	0.209362678
chr9:21524507-21524800	n/a	non-cb	5.574473277	-0.100920087	0.583985697	-0.270603951	2.299616295	0.600843283	0.868058737	0.580833864	2.282249191	0.189330713	0.527382655	5.574473277	-0.270603951
chr10:89564334-89564522	n/a	non-cb	5.573798001	-0.256299992	1.395024999	1.355476256	1.116635655	0.077155719	2.825570425	2.658264291	3.011994264	0.144972028	2.417552254	5.573798001	0.546773501
chr9:96914243-96914364	2	cb	5.573165037	0.757238317	2.154567304	2.297758754	1.573417005	0.441805394	1.176022974	0.826684806	-0.183569256	1.435005931	5.573165037	1.761484642	-0.183569256
chr13:83859357-83859590	n/a	non-cb	5.572173707	4.390811433	4.191457743	2.99391954	2.521381318	4.371703451	5.532591527	3.161947437	2.640145713	4.478529448	5.572173707	2.157618441	3.287389979
chr10:106047394-106047545	n/a	non-cb	5.572119003	0.636881428	0.179487918	2.508306584	1.395294235	0.84814141	1.047313558	-0.179457927	0.263400938	0.182824459	2.041672997	5.572119003	2.673925936
chr2:152858949-152859134	n/a	non-cb	5.568245333	-0.157978444	1.654518613	3.381978065	3.034203709	-0.157978444	2.239743408	4.333715749	4.637311894	0.58575072	1.37852928	1.626044944	5.568245333
chr5:129104727-129105100	3	cb	5.56625617	1.768138141	1.465942511	0.134830855	0.595639039	4.286718239	1.236277116	1.763713874	0.065566059	4.845218142	3.156798475	5.56625617	-0.258270837
chr15:92158527-92158539	n/a	non-cb	5.563870822	-0.15458215	-0.15458215	0.927577373	1.92662368	-0.15458215	-0.15458215	0.993112708	-0.15458215	1.164941966	1.002614872	5.563870822	-0.15458215
chr12:86574528-86574833	n/a	non-cb	5.561428579	-0.196629201	0.344860736	1.250788976	5.561428579	0.7121925	2.054913433	0.433445459	-0.196629201	0.575178383	1.787513949	-0.196629201	-0.196629201
chr7:90012726-90012915	3	cb	5.561081807	5.561081807	2.711063092	0.848034171	3.112275351	4.944328982	4.051601182	2.190073938	3.609419043	3.553267285	3.747152187	1.799638507	2.824773841
chr11:39452684-39453044	n/a	non-cb	5.555940559	0.276832123	2.574911567	2.986773999	0.978467102	0.733233544	4.495065948	2.695051838	0.634945886	1.845201282	2.608782342	5.555940559	1.908485535
chr10:52494959-52495342	n/a	non-cb	5.552776087	-0.139762752	2.022652303	1.593631856	-0.139762752	-0.139762752	1.673562601	1.554397243	-0.139762752	0.55998404	1.659128361	5.552776087	2.74564717
chr14:122775669-122776485	1	cb	5.544478273	0.530790497	1.622000387	2.898488135	3.756313036	0.685217094	1.121931735	1.870427631	4.153670979	0.949232253	2.755287453	3.38358854	5.544478273
chr5:72533348-72533420	n/a	non-cb	5.544012716	-0.186007617	0.301454546	-0.186007617	0.883279168	-0.186007617	-0.186007617	1.475825739	-0.186007617	1.203591593	1.513766513	3.814877252	5.544012716
chr19:42600845-42601137	n/a	non-cb	5.543560691	-0.210775966	0.450907475	0.673573468	0.487312548	-0.210775966	-0.210775966	0.554961749	0.584149541	1.066265319	1.041641234	5.543560691	-0.210775966
chr17:30023012-30023310	1	cb	5.542751835	0.559259717	3.009208013	5.240671693	3.943578834	0.450629068	3.572779372	4.174377189	5.232260108	1.609700348	1.592036475	3.253396163	5.542751835
chr9:33320398-33320681	n/a	non-cb	5.540698162	0.584695202	0.397077955	-0.156968163	1.012090051	0.631854606	0.994907771	5.540698162	0.526600789	-0.156968163	-0.156968163	3.055210238	-0.156968163
chr14:67581679-67581949	n/a	non-cb	5.5404159	0.961054574	0.864920115	0.337507546	0.655184864	0.373333942	1.305548627	0.255316466	0.240792497	0.373987467	3.170975758	5.5404159	-0.211383837
chr12:5208335-5208769	n/a	non-cb	5.540125266	-0.051120824	1.633908251	2.414536721	2.863135191	1.209381039	4.432392491	5.540125266	4.515950925	0.561173767	2.78728501	4.876362812	5.315740649
chr10:11685476-11685679	n/a	non-cb	5.540104102	-0.060538014	0.331505448	0.126720067	0.339019058	0.382448516	0.127256739	0.65720303	0.068386891	0.50178638	-0.2043409	5.540104102	0.907467028
chr16:65561584-65561903	n/a	non-cb	5.539139754	0.884157537	4.297894117	-0.012711584	-0.135451901	1.848702067	5.539139754	-0.051775104	-0.314637119	4.005275042	4.701071385	0.995087377	-0.314637119
chr13:21825938-21826204	n/a	non-cb	5.53728702	4.453708607	3.556256049	1.435653558	3.587626707	3.346834644	3.825176693	2.404400463	0.48959538	5.53728702	3.88497435	2.201297219	1.760103646
chr4:7615853-7616020	n/a	non-cb	5.537136247	-0.133139577	-0.133139577	0.520433395	0.254739558	-0.133139577	-0.133139577	0.429675008	-0.133139577	0.478257593	-0.133139577	5.537136247	-0.133139577
chr2:126250480-126250731	1	cb	5.53645771	0.559423874	0.583598064	3.570087889	3.94361294	0.071332877	1.44205542	2.634602729	5.53645771	0.037293789	0.913309962	3.113653523	5.505245436
chr18:63264204-63264210	n/a	non-cb	5.536051716	0.065156209	1.307407498	0.440637087	2.660790328	0.610432995	2.346819755	0.905661318	-0.223190406	-0.223190406	2.79000701	5.536051716	2.696029793
chr6:77636737-77637117	n/a	non-cb	5.534089726	0.051642376	0.006371917	-0.198204563	0.858683634	0.192160926	1.156861343	1.318436765	-0.198204563	1.623118985	2.756741645	5.534089726	0.741926813
chr5:99758731-99758953	n/a	non-cb	5.533363339	-0.217835555	1.370750433	0.619452916	4.258224327	-0.217835555	0.292970139	5.533363339	1.093181899	2.501528158	3.152585667	2.913962752	2.024826827
chr5:150183325-150183468	2	cb	5.526218528	1.784782234	0.759518787	0.124984155	3.036583883	2.673998196	0.663710129	1.853576264	0.236527248	1.421465285	2.325478513	5.526218528	-0.268387068
chr17:26502903-26502911	n/a	non-cb	5.522913297	-0.202672109	-0.202672109	-0.202672109	-0.202672109	0.665001675	0.541797743	0.649721463	-0.202672109	-0.202672109	-0.202672109	5.522913297	-0.202672109
chr10:41802153-41802312	n/a	non-cb	5.519706213	-0.127396128	-0.127396128	-0.127396128	1.242762593	0.334861604	-0.127396128	0.250395462	-0.127396128	-0.127396128	-0.127396128	5.519706213	-0.127396128
chr8:60687939-60688075	n/a	non-cb	5.518607738	-0.18103208	0.882301689	1.132883027	1.256626296	0.368965417	0.938939902	1.699359331	0.584073434	-0.18103208	1.019724643	5.518607738	3.670980235
chr7:97496174-97496547	n/a	non-cb	5.517530596	-0.110277386	-0.110277386	1.187078616	-0.110277386	0.464597673	0.898778738	-0.110277386	-0.110277386	-0.110277386	0.416137271	5.517530596	-0.110277386
chr9:78892049-78892264	n/a	non-cb	5.517528223	-0.14725962	0.934520821	-0.14725962	0.549708593	1.671957626	5.517528223	1.331580753	0.552396649	1.552988074	-0.14725962	4.819475897	-0.14725962
chr17:72827872-72827985	n/a	non-cb	5.514791472	1.214769812	-0.189691635	1.547340038	0.848369145	0.393015713	0.833112205	0.369367652	-0.189691635	-0.189691635	0.431091714	5.514791472	-0.189691635
chr14:112075575-112076104	n/a	non-cb	5.513947067	1.293711253	4.050318437	3.281408163	2.07693672	1.719313372	3.469745127	5.513947067	2.58123046	2.014604443	5.347427258	5.500609968	2.874427069
chr19:12682936-12683332	n/a	non-cb	5.513818216	0.135213803	-0.184449569	0.551474919	0.977399836	-0.184449569	5.513818216	0.441277472	-0.184449569	-0.184449569	0.51036212	-0.184449569	-0.184449569
chr1:165198001-165198124	n/a	non-cb	5.510883662	-0.176100329	0.35438601	-0.176100329	0.899749255	-0.176100329	1.500127363	0.959062172	0.363899123	0.522963642	0.4427787	5.510883662	-0.176100329
chr3:58932928-58933209	n/a	non-cb	5.50547459	0.018244179	0.212142812	0.053584054	0.312100288	1.955904336	0.054237559	0.335986345	1.391039794	0.080376683	1.373398354	5.50547459	1.423250463
chr2:75968428-75968630	n/a	non-cb	5.504177633	-0.239142765	0.706485099	0.324706722	0.095487736	0.260555092	-0.239142765	0.725826362	-0.239142765	0.288320878	-0.239142765	5.504177633	-0.239142765
chr9:91249265-91249617	1	cb	5.504090374	0.632069762	1.073628362	1.734200349	3.026359919	3.661855359	0.898547931	2.330000102	2.132188524	1.738896606	0.548113024	5.504090374	0.553947848
chr4:132668658-132668672	n/a	non-cb	5.502861256	-0.208514453	0.865685423	0.509327338	5.502861256	-0.208514453	2.743779802	2.888087995	-0.208514453	1.228554536	0.404064349	2.905415535	-0.208514453
chr5:112130815-112130946	3	cb	5.500017927	3.228937069	0.89267561	-0.227962193	-0.227962193	5.500017927	1.189212648	-0.227962193	-0.227962193	5.276826931	1.1841015	3.260994167	-0.227962193
chr8:98979429-98979469	n/a	non-cb	5.496151286	0.160823721	0.105501503	0.393785702	1.147058764	1.008511242	0.674110711	1.240254057	0.352407677	-0.144498718	-0.144498718	5.496151286	1.004377497
chr4:82251757-82251970	n/a	non-cb	5.49401377	1.365703182	2.642533644	-0.147774475	-0.147774475	2.091432513	-0.147774475	0.692143838	0.742803272	-0.147774475	-0.147774475	5.49401377	4.09471411
chr1:36737871-36737977	n/a	non-cb	5.488443035	1.308401602	0.18685816	0.566460781	1.397335304	0.485818152	2.772750562	1.062985094	0.441570737	-0.142333447	-0.142333447	5.488443035	-0.142333447
chr2:151874430-151874649	3	cb	5.485213587	1.788588412	1.875629315	1.131161086	1.919040053	4.973102164	0.995899499	1.373075078	0.473847125	5.485213587	1.809155884	0.438446038	3.65669989
chr11:111748594-111748610	n/a	non-cb	5.484103875	-0.166726406	0.847723522	1.135936834	2.276417392	-0.166726406	0.846457575	-0.166726406	-0.166726406	-0.166726406	-0.166726406	5.484103875	-0.166726406
chr11:36510789-36511115	n/a	non-cb	5.483816985	5.384823523	1.130894731	0.660827042	0.142911446	1.807078151	3.379453736	0.912252168	0.187922109	5.483816985	0.888412163	1.237527702	-0.21746811
chr4:22382562-22382675	n/a	non-cb	5.483457558	-0.087328167	-0.087328167	-0.087328167	-0.087328167	-0.087328167	1.24444801	1.750552465	-0.087328167	-0.087328167	0.316827763	5.483457558	-0.087328167
chr13:94692550-94692733	n/a	non-cb	5.482724209	-0.216002463	-0.216002463	-0.216002463	1.16138365	0.557182523	4.246004224	-0.216002463	0.50271886	-0.216002463	-0.216002463	-0.216002463	5.482724209
chr9:31232310-31232667	n/a	non-cb	5.48063363	0.121185096	0.048498927	-0.282869832	0.779772537	0.10962098	1.171006367	1.251045277	0.446817167	0.189443509	1.191812262	5.48063363	4.298881087
chr4:31916101-31916458	n/a	non-cb	5.478440945	-0.139629674	0.678562638	-0.139629674	5.478440945	1.12997279	3.005722239	-0.139629674	-0.139629674	2.01676428	0.680819907	-0.139629674	-0.139629674
chr8:38979284-38979336	n/a	non-cb	5.477333373	0.457802991	0.629758099	0.208338807	1.082375186	0.320520589	4.832321402	2.776261453	0.174624961	0.978970361	1.346454703	5.477333373	-0.230242736
chr4:82509387-82509446	n/a	non-cb	5.475030983	-0.147664484	0.80899924	-0.147664484	-0.147664484	-0.147664484	-0.147664484	-0.147664484	0.905641029	1.215907148	0.889939775	-0.147664484	5.475030983
chr9:29346895-29347090	n/a	non-cb	5.471270781	0.06666817	1.520898295	0.101965563	2.039397852	0.986700841	1.744345902	0.62219499	-0.2017273	0.302902954	0.586064548	5.471270781	0.592820558
chr5:140011679-140011855	3	cb	5.471127963	4.279483683	2.399931776	1.272871676	4.330821	5.471127963	1.942168158	1.343119414	3.508817558	4.894363965	1.727359794	4.441290439	2.24560453
chr2:142838940-142839151	n/a	non-cb	5.470911695	-0.162324135	0.888621201	-0.162324135	1.141207461	-0.162324135	-0.162324135	-0.162324135	-0.162324135	-0.162324135	-0.162324135	5.470911695	-0.162324135
chr19:46124002-46124021	n/a	non-cb	5.469434881	-0.248731415	0.936998834	-0.248731415	0.331567016	-0.248731415	0.494773766	0.593284543	-0.248731415	1.836835234	-0.248731415	5.469434881	-0.248731415
chr1:175296051-175296399	n/a	non-cb	5.468054517	-0.00653628	0.95206511	0.857345405	4.014128595	0.204549306	-0.209453231	0.992310629	2.041748317	0.933112447	0.630251733	-0.209453231	5.468054517
chr11:21842128-21842166	n/a	non-cb	5.465189933	-0.144272048	-0.144272048	2.441981496	-0.144272048	-0.144272048	-0.144272048	2.107368633	-0.144272048	-0.144272048	1.076613536	5.465189933	-0.144272048
chr15:9505651-9505951	n/a	non-cb	5.465019016	0.125739117	-0.155670624	0.492186896	4.958392615	-0.155670624	-0.155670624	1.517106287	-0.155670624	0.535244214	1.067658632	5.465019016	-0.155670624
chr11:61606913-61607298	n/a	non-cb	5.464625568	0.011720492	-0.193268268	-0.193268268	0.194007285	-0.193268268	-0.193268268	-0.193268268	-0.193268268	-0.193268268	-0.193268268	5.464625568	-0.193268268
chr11:18771203-18771479	1	cb	5.460708009	0.192508637	2.597775842	3.893098585	5.460708009	0.487266281	3.102860124	2.586683044	4.529554824	1.123919448	0.682929439	-0.313914824	3.405256063
chr1:60058453-60058713	n/a	non-cb	5.458042813	0.571692096	1.856618595	1.938616676	0.810641156	-0.223188415	0.432708843	2.037718538	0.381309965	0.475168407	3.399488311	5.458042813	-0.223188415
chr13:109753076-109753470	n/a	non-cb	5.458033333	-0.18146641	0.304892464	0.885752011	1.87100474	-0.18146641	0.469612955	1.496908587	0.418591626	-0.18146641	1.600663894	5.458033333	-0.18146641
chr9:4421470-4421729	n/a	non-cb	5.457271661	0.013873488	1.57023506	1.196656318	3.089803324	0.934358073	2.349982192	2.99341566	0.760847746	0.984225243	2.834242429	3.952413281	5.457271661
chr4:25336048-25336111	2	cb	5.457131276	2.897972893	5.400004539	2.953482911	0.936829887	2.930642211	5.457131276	1.182561416	0.54531657	4.061250617	4.439110307	1.013373514	-0.190799157
chr18:47499426-47499701	n/a	non-cb	5.457001206	-0.027748977	0.248004046	0.742594284	1.837912955	2.572132998	1.214745334	1.818378214	0.635145758	0.995446889	1.917486821	5.457001206	0.266000648
chr5:31015100-31015288	n/a	non-cb	5.452775178	3.068171644	3.627080365	4.578404439	0.720459842	2.327487426	4.289664579	2.288426843	0.785700755	2.828595368	5.452775178	2.262684118	0.273922736
chr11:85407659-85407948	n/a	non-cb	5.450886886	-0.287208296	-0.002785023	0.87302948	-0.287208296	0.024255181	0.806191475	0.015437113	-0.287208296	0.745138818	0.044607222	5.450886886	1.803148716
chr1:158841878-158842126	n/a	non-cb	5.446641535	0.721184009	0.272296775	0.62175553	2.380481474	0.603586742	4.837799221	0.352189757	-0.216063344	0.480016153	1.400283909	5.446641535	-0.216063344
chr1:25305769-25306044	n/a	non-cb	5.446087265	0.17522104	2.212669591	0.456546797	0.72573194	3.276278588	1.46876643	1.477840594	-0.193487476	-0.193487476	3.898335831	5.446087265	2.665076229
chr7:13365516-13365665	n/a	non-cb	5.445284879	0.480330085	2.194747029	2.669311142	1.751568507	0.464631822	4.176944186	5.222463013	0.548494571	0.430111696	4.005000044	5.445284879	1.258912847
chr8:50692515-50692536	n/a	non-cb	5.445178612	0.126507995	0.989274694	2.097372534	2.674274034	1.291933308	1.571895689	2.437790216	2.515794127	1.431301124	3.731488892	5.445178612	-0.207165983
chr16:52299571-52299966	n/a	non-cb	5.444726403	-0.082762694	0.064322433	0.531456179	1.604939543	0.094506732	2.268890735	0.759788337	0.452115886	-0.253172111	0.858019832	5.444726403	-0.253172111
chr15:98801568-98801888	2	cb	5.443036306	2.637845898	5.443036306	1.465351479	0.671832386	0.520209392	2.752881349	1.544495344	-0.063562384	4.426024015	4.627140472	1.675881102	1.455940904
chr15:15145350-15145717	n/a	non-cb	5.442036765	0.286341256	-0.074310819	-0.074310819	-0.074310819	-0.074310819	0.914760651	-0.074310819	0.449486097	0.603777928	-0.074310819	5.442036765	-0.074310819
chr14:65214108-65214175	n/a	non-cb	5.43948034	0.40470304	0.229495028	0.335462218	2.810692719	0.864147233	2.372796191	3.116308714	2.318798089	0.964954021	1.703646563	5.43948034	-0.220173301
chrX:90925296-90925555	n/a	non-cb	5.438254277	0.411680262	0.599574219	-0.177134729	-0.177134729	0.742840729	4.306538876	1.599434655	-0.177134729	0.929940057	3.330227026	5.438254277	2.03847556
chr7:35585095-35585255	3	cb	5.435211786	2.002041691	1.387964627	1.47389541	-0.199509752	5.435211786	0.57551078	-0.199509752	-0.199509752	4.602474259	-0.199509752	-0.199509752	-0.199509752
chr10:27826034-27826151	n/a	non-cb	5.434941517	0.036783615	0.166909038	-0.004562606	0.375209493	0.346686944	0.867932138	0.482447946	0.255722878	0.303602664	1.071103031	-0.312134275	5.434941517
chr16:46165260-46165356	n/a	non-cb	5.434278278	-0.157605962	0.32464648	-0.157605962	4.930248279	-0.157605962	0.845009098	2.067744398	0.437385656	-0.157605962	0.450923954	5.434278278	2.676784584
chrX:113029597-113029609	n/a	non-cb	5.429888495	-0.109678807	-0.109678807	-0.109678807	-0.109678807	-0.109678807	0.75744883	0.635826668	-0.109678807	5.429888495	0.707681304	3.645751296	-0.109678807
chr2:57759882-57760127	n/a	non-cb	5.425048725	-0.152610526	0.848703573	0.490287182	1.625459029	-0.152610526	2.491458452	0.401011216	0.970486192	1.218640257	0.396013855	5.425048725	-0.152610526
chr13:78323349-78323506	3	cb	5.420477708	5.420477708	4.813342072	0.836899406	0.06379765	2.792623293	4.394568454	1.295719301	0.118189406	5.186637177	3.568833248	0.412324702	-0.227311731
chr5:36444050-36444228	n/a	non-cb	5.420175097	-0.159022562	1.216993883	0.724454281	5.420175097	-0.159022562	-0.159022562	0.592162322	-0.159022562	1.725364795	-0.159022562	3.673416662	-0.159022562
chr16:72896749-72896765	n/a	non-cb	5.419670096	0.113782195	0.79754261	-0.165867602	2.883380249	1.213170086	1.325151382	0.942939863	0.364499162	0.520726235	0.441971659	5.419670096	-0.165867602
chr4:108032765-108033256	3	cb	5.418840021	4.122252727	4.11107822	0.526174527	0.990917308	5.180299898	4.53860526	1.730254661	1.320879645	5.418840021	3.266876935	2.500414893	1.525611843
chr11:105281311-105281465	n/a	non-cb	5.414560955	-0.143888184	0.374608323	0.496795309	-0.143888184	0.991692058	-0.143888184	0.407826819	0.447545848	0.539375833	0.376038776	5.414560955	0.931921197
chr10:45165659-45166032	n/a	non-cb	5.413961874	2.102566439	5.413961874	0.822551743	1.859986047	0.432251185	5.228088136	1.117108582	0.689830056	2.406906613	3.500523698	1.664944567	-0.226337635
chr10:63509934-63510297	n/a	non-cb	5.410359599	0.123366139	0.363019638	-0.20832053	2.829418005	-0.20832053	0.556521676	-0.20832053	1.984031816	0.606033799	1.650718262	5.410359599	1.073892501
chr14:29729008-29729019	n/a	non-cb	5.409104209	-0.173541437	1.092759485	0.328582522	5.409104209	-0.173541437	1.827083759	1.862441226	-0.173541437	-0.173541437	-0.173541437	3.220246745	-0.173541437
chr1:179032282-179032378	n/a	non-cb	5.408890809	0.039003776	0.115913813	0.461131695	0.8341963	0.50320445	5.118606949	0.92580353	0.411581861	-0.183459329	0.862736664	5.408890809	-0.183459329
chrY:2876080-2876659	n/a	non-cb	5.408211824	0.170035551	0.550073613	0.814775816	1.369260667	0.235002349	1.642872778	1.038536419	0.182883549	0.209848206	1.003531163	5.408211824	0.810776611
chr10:57992751-57992904	n/a	non-cb	5.40622421	-0.095812636	0.307484308	-0.245701309	0.012047938	0.139191119	2.111299655	0.506408412	0.112079042	0.623747365	0.106745736	5.40622421	1.664181368
chr10:108275433-108275444	n/a	non-cb	5.405283176	-0.161604821	0.280693132	0.384923446	0.286895012	1.493410881	1.10412472	0.79003063	0.793141316	0.932506492	-0.161604821	5.405283176	-0.161604821
chr1:40173921-40173969	n/a	non-cb	5.405225245	0.107820299	0.348807948	-0.171382399	1.858199448	1.20545051	0.472436083	0.388230835	0.421983748	1.19960985	1.042352519	5.405225245	-0.171382399
chr4:63624039-63624425	n/a	non-cb	5.405196676	0.73053176	2.710144518	-0.235556094	-0.235556094	0.619261877	0.497883386	1.44397222	0.559047933	-0.235556094	1.498237372	5.405196676	-0.235556094
chr15:36897178-36897596	2	cb	5.403466637	1.250842451	5.403466637	1.794863438	0.425496733	1.283834075	3.219982028	3.066052482	0.92595531	3.169167203	4.796028619	2.436305668	0.352656263
chr13:34433404-34433789	n/a	non-cb	5.403121332	0.881419508	0.288172981	0.212489686	0.434861698	0.256781677	0.893592238	0.869641667	0.328881043	-0.228664898	1.235004992	5.403121332	-0.428558411
chr5:107865298-107865666	n/a	non-cb	5.399136531	-0.141407079	1.680570342	-0.141407079	5.399136531	-0.141407079	1.67829667	-0.141407079	-0.141407079	-0.141407079	-0.141407079	4.933109115	-0.141407079
chr2:129678052-129678250	n/a	non-cb	5.398491499	-0.219599771	-0.219599771	0.212105578	1.497792192	0.622871524	1.884153975	0.528007578	0.599385807	-0.219599771	0.94591323	5.398491499	-0.219599771
chr4:139774307-139774685	1	cb	5.397637373	0.324112485	0.493328004	0.188875554	2.541555686	0.410138086	0.610796288	1.185996229	1.905178778	0.78015708	0.359119121	4.736070486	5.397637373
chr12:91110963-91111342	n/a	non-cb	5.397365098	-0.159282529	1.87868062	0.634477973	0.574699626	2.052550299	5.397365098	0.366498414	0.920977861	0.500192243	-0.159282529	2.52317761	-0.159282529
chr13:36819084-36819393	n/a	non-cb	5.394170013	1.99145911	1.74644394	2.41215682	4.557074126	1.762923136	2.08507999	2.723812063	5.394170013	2.036466199	1.664964749	2.617330441	5.101861428
chr7:25793760-25793886	1	cb	5.393188929	1.32756258	3.273613635	5.066215174	5.212509772	2.088405781	3.766359128	2.284701005	4.297945348	1.685951072	3.760235459	1.42837362	5.393188929
chr11:96737962-96738271	3	cb	5.392461361	5.392461361	1.576312227	1.066373948	2.371408711	3.163785916	0.703538455	1.484539098	0.768563609	2.911570478	1.970622818	-0.246265219	2.454941077
chr8:19944756-19944856	n/a	non-cb	5.392321996	-0.238483799	0.859886078	0.943735214	1.060382762	0.875639769	1.353271554	1.199536837	0.426393915	0.265962462	0.668001299	5.392321996	0.747952579
chr3:17226363-17226708	n/a	non-cb	5.392153772	1.54667339	3.221785948	0.053531065	0.960209083	4.320173419	5.392153772	3.62113874	0.030609592	2.554421729	3.672249459	0.205634536	-0.244653099
chr9:74558918-74558944	n/a	non-cb	5.390846391	0.279470947	0.199494607	-0.161917195	5.390846391	0.815293948	1.048569168	0.499728388	-0.161917195	0.667969427	0.502142275	-0.161917195	-0.161917195
chr7:24775094-24775108	n/a	non-cb	5.390661006	-0.136031431	-0.136031431	0.272816225	1.247733496	0.542570484	-0.136031431	0.960207986	-0.136031431	0.543328941	0.465404067	5.390661006	-0.136031431
chr9:47718591-47718709	2	cb	5.382232247	2.534182941	5.382232247	0.240539762	-0.211622156	1.787583471	2.636835441	-0.211622156	1.089087721	3.452759283	2.291610482	-0.211622156	1.292035932
chr3:77646759-77646859	n/a	non-cb	5.382175421	0.468157441	0.25848376	0.74361325	0.174475932	-0.147719484	0.696787365	0.797592158	-0.147719484	-0.147719484	0.292851435	5.382175421	-0.147719484
chr15:90722300-90722533	n/a	non-cb	5.380651652	0.394562931	0.413376091	0.9390685	-0.097643598	0.461958883	-0.097643598	-0.097643598	-0.097643598	-0.097643598	0.498525136	5.380651652	-0.097643598
chr8:120061768-120062059	n/a	non-cb	5.380560367	-0.209434598	0.222279641	-0.209434598	0.228333117	-0.209434598	-0.209434598	0.249938262	-0.209434598	-0.209434598	-0.209434598	5.380560367	-0.209434598
chr3:88032034-88032281	3	cb	5.377082637	4.260780066	2.415415252	3.046377642	3.201807028	5.042296222	2.665107028	1.9958407	3.705671936	4.730770239	3.138351137	5.028657526	5.377082637
chr9:91248664-91249116	1	cb	5.373523569	0.8673584	2.758685571	2.556082582	3.688070375	1.522783616	2.874448714	2.985368463	5.373523569	1.247336372	2.303681137	2.554205838	3.621396018
chr16:53935228-53935535	n/a	non-cb	5.370264556	0.417672217	0.632764669	-0.086323153	1.31647834	-0.086323153	-0.086323153	0.66917134	-0.086323153	-0.086323153	-0.086323153	5.370264556	-0.086323153
chr1:154858000-154858410	n/a	non-cb	5.36784616	-0.217192222	0.95405099	-0.217192222	5.36784616	-0.217192222	-0.217192222	-0.217192222	-0.217192222	0.61751802	1.928659468	3.178050546	-0.217192222
chr5:128467027-128467322	n/a	non-cb	5.367228551	0.014423121	1.421605432	0.044615801	1.236417984	0.143543221	3.378868282	4.291663458	0.451709255	-0.215156971	2.459814866	5.367228551	-0.215156971
chr16:16220521-16220803	n/a	non-cb	5.358349362	-0.017042642	0.04092491	0.441822886	-0.008632297	0.710112495	0.797669909	0.618216106	0.096943333	0.100895053	0.103670312	5.358349362	-0.198699169
chr13:84897999-84898389	1	cb	5.358154323	0.296691289	2.20826336	4.841017279	5.358154323	0.904016236	2.892968244	2.499422824	4.361686401	1.680073995	1.679982499	1.196074033	5.281127179
chr1:13144603-13144858	n/a	non-cb	5.355568237	-0.216204983	0.078020577	0.417302598	0.679643886	0.345225661	-0.216204983	-0.216204983	0.305678115	-0.216204983	1.352613361	2.531891155	5.355568237
chr9:57648232-57648347	n/a	non-cb	5.355262807	-0.067376731	-0.257552255	-0.257552255	-0.257552255	-0.257552255	-0.257552255	0.679497267	-0.257552255	0.257925844	-0.257552255	5.355262807	-0.257552255
chr7:101508476-101508744	n/a	non-cb	5.352719038	-0.213162143	1.489582093	-0.213162143	1.236201056	0.308573631	1.739944383	0.799947706	1.241790939	0.965407358	1.322808753	5.352719038	-0.213162143
chr12:110900207-110900625	n/a	non-cb	5.35257609	-0.220012769	-0.220012769	2.955008265	2.335210757	0.918456191	0.423341745	0.326120421	0.902062994	0.380851309	0.99284747	5.35257609	-0.220012769
chr14:102306155-102306399	n/a	non-cb	5.351901312	-0.001983681	-0.240465581	1.023012934	2.359895407	-0.240465581	-0.240465581	-0.240465581	0.7731857	0.858653331	0.27789225	5.351901312	-0.240465581
chr3:97061891-97062069	n/a	non-cb	5.351639355	0.290021183	0.520877817	1.65642216	0.531699817	2.807764729	5.351639355	1.409648755	0.534718183	3.520415285	2.150653406	-0.250912141	3.942894888
chr1:105677718-105677978	n/a	non-cb	5.348275554	-0.172801205	0.084433325	0.039324076	0.62288036	0.015189652	1.689533616	0.913687069	-0.172801205	0.505868869	0.962206159	5.348275554	-0.172801205
chr6:97678749-97679092	n/a	non-cb	5.347183891	-0.126552869	-0.126552869	1.432335644	4.795674132	-0.126552869	2.298388316	-0.126552869	-0.126552869	-0.126552869	5.347183891	-0.126552869	-0.126552869
chr4:141806851-141806870	n/a	non-cb	5.34215217	-0.236655899	-0.236655899	1.008140546	1.00773022	0.43526756	-0.236655899	-0.236655899	0.387936826	0.571919496	1.842008995	5.34215217	3.09750939
chr11:116984837-116985261	n/a	non-cb	5.341961749	0.271842792	2.017146414	2.307662173	1.475358953	0.219697928	2.54237218	3.047687028	1.795772034	-0.112829882	1.007822708	5.341961749	3.513984561
chr14:51684296-51684693	n/a	non-cb	5.34174421	1.019635003	2.217821054	1.77612257	2.294355775	0.566657887	3.718802647	3.330347636	2.186455122	1.346962502	5.34174421	3.982016133	1.801398805
chr10:66734695-66734921	n/a	non-cb	5.33915468	-0.193255625	0.064778167	0.330220788	0.31011848	0.89010007	-0.193255625	0.081309608	-0.193255625	-0.193255625	0.107773244	5.33915468	-0.193255625
chr7:47659869-47660150	n/a	non-cb	5.338631245	0.338984905	0.261800938	0.423044025	1.173743969	1.391050653	5.050234902	-0.217355664	-0.217355664	0.266254885	1.538383868	5.338631245	-0.217355664
chr17:8563622-8563683	3	cb	5.337053282	1.747443034	4.609798877	0.72510568	2.502156239	5.337053282	2.66347877	0.420703756	1.664908086	2.325195676	2.289885498	-0.176538552	-0.176538552
chr7:6273156-6273296	n/a	non-cb	5.336972735	-0.159892812	1.393096941	0.836632835	0.561444164	-0.309640606	1.98395024	1.557371555	-0.309640606	1.021725196	1.933217078	5.336972735	2.327029068
chr15:40789773-40790031	n/a	non-cb	5.336402353	-0.30401857	0.54128104	0.238709414	5.336402353	0.858509543	1.19588054	3.438514684	3.204309	-0.30401857	1.183941203	3.028892466	2.082659457
chr4:141922453-141922826	n/a	non-cb	5.335248811	0.389849926	2.15712979	0.459420216	2.094269867	1.130632242	3.830854574	3.819183642	1.606718958	1.071082417	3.150327368	5.335248811	1.640977352
chr15:75154568-75154581	n/a	non-cb	5.334994782	0.16842008	0.322662031	1.081351838	2.824837284	2.744482051	0.798165522	2.019901164	-0.192993018	-0.192993018	0.324084646	5.334994782	-0.192993018
chr6:23730206-23730575	n/a	non-cb	5.332762747	-0.172800136	1.201570018	0.416658959	0.92904178	-0.172800136	-0.172800136	0.617455457	2.635501229	-0.172800136	0.199862767	5.332762747	0.80731882
chr11:9751795-9751824	n/a	non-cb	5.330723904	-0.141763736	0.306120602	-0.141763736	0.441339732	-0.141763736	1.083553806	0.800347022	0.199187144	0.597633662	0.206945059	5.330723904	-0.141763736
chr17:67569710-67570101	n/a	non-cb	5.329029658	-0.152570998	-0.152570998	-0.152570998	-0.152570998	-0.152570998	-0.152570998	0.941595526	-0.152570998	-0.152570998	-0.152570998	5.329029658	2.625919473
chr18:65649889-65650218	n/a	non-cb	5.328010451	-0.180536235	-0.180536235	-0.180536235	-0.180536235	-0.180536235	1.443097402	-0.180536235	-0.180536235	-0.180536235	-0.180536235	5.328010451	0.885614782
chr15:75445872-75446044	3	cb	5.324699138	4.312393038	2.854708986	1.323427127	1.057130009	4.615720799	2.369301927	1.736620396	2.588318864	5.324699138	2.336579031	1.037631805	3.046881964
chr13:84487489-84488059	n/a	non-cb	5.323436872	5.112790462	5.044397452	2.785411408	4.02760539	2.778201626	5.323436872	2.159617016	3.901145149	3.545324289	2.98145723	3.109020806	2.803464077
chr16:15638870-15639026	n/a	non-cb	5.323272393	0.975367251	1.699440132	-0.215627596	0.561630869	-0.215627596	-0.215627596	0.608973281	-0.215627596	-0.215627596	-0.215627596	5.323272393	1.805888638
chr5:112824942-112824967	n/a	non-cb	5.322296149	-0.160552243	-0.160552243	0.74732565	5.322296149	-0.160552243	2.039876335	-0.160552243	3.335386337	1.348020092	2.382112725	-0.160552243	-0.160552243
chr8:37502497-37502659	n/a	non-cb	5.322001307	-0.10534301	0.142123312	-0.10534301	0.735866369	0.46226355	-0.10534301	-0.10534301	0.333600807	-0.10534301	-0.10534301	5.322001307	-0.10534301
chr11:9304274-9304289	n/a	non-cb	5.32154969	0.231465781	1.101138198	1.901665885	1.145034879	0.933651028	1.872012446	0.52763653	-0.192950538	0.655357687	0.951071764	5.32154969	-0.192950538
chr4:74218526-74218531	n/a	non-cb	5.320203051	-0.121043963	-0.121043963	-0.121043963	-0.121043963	1.215176819	3.781380312	0.945478497	-0.121043963	-0.121043963	-0.121043963	5.320203051	-0.121043963
chr16:26630697-26631090	n/a	non-cb	5.320094164	-0.157552884	0.608080357	1.10518712	-0.157552884	-0.157552884	-0.157552884	-0.157552884	-0.157552884	-0.157552884	-0.157552884	5.320094164	-0.157552884
chr15:101232587-101232944	n/a	non-cb	5.318615339	0.256001886	0.113619655	-0.119719099	-0.119719099	-0.119719099	0.777298004	0.125433355	-0.119719099	0.187769905	-0.119719099	5.318615339	-0.119719099
chr15:102577018-102577695	2	cb	5.317282979	2.08025007	3.377184248	1.255405496	0.419169071	1.603049156	4.439704701	2.234727088	1.867219336	2.293879192	2.019999193	1.196566549	5.317282979
chr2:94129378-94129713	3	cb	5.317136421	2.978661029	0.686152757	0.407946759	-0.214049795	5.317136421	1.493564037	0.629692169	-0.214049795	1.599130528	0.612968064	1.533414497	3.481712825
chr7:133147960-133148316	n/a	non-cb	5.316869862	0.22171755	2.111624853	2.081324735	4.577764299	0.699059241	2.936740335	4.331119837	1.961319021	0.556336024	5.316869862	4.487451689	0.358895167
chr8:60829191-60829198	n/a	non-cb	5.316605931	-0.143389084	0.365923545	1.115281668	0.889519286	-0.143389084	1.814546021	2.036318686	-0.143389084	-0.143389084	-0.143389084	5.316605931	2.624150012
chrX:126406416-126406697	n/a	non-cb	5.312901039	-0.161642559	-0.161642559	-0.161642559	-0.161642559	-0.161642559	0.819933529	0.381305194	0.09827118	-0.161642559	0.405478582	5.312901039	-0.161642559
chr18:23181330-23181378	n/a	non-cb	5.31164859	0.864814244	0.919612911	2.058075594	3.605453451	1.853648114	3.065785736	3.800733215	3.20412116	0.58988107	2.129260645	5.31164859	4.935489732
chr11:41975153-41975332	n/a	non-cb	5.308741281	0.438546286	2.559454304	0.437554591	0.183003181	0.366313163	5.308741281	1.979242999	0.999282505	2.955369033	0.993756665	2.52763104	3.535699901
chr9:51574800-51575171	n/a	non-cb	5.307164422	-0.270230224	1.015454662	0.766781389	3.881806518	0.132212584	1.487853196	2.079106318	1.316361372	0.214059093	3.284100173	5.307164422	-0.270230224
chr3:141308183-141308363	n/a	non-cb	5.30678986	0.422718379	0.675765223	-0.170210089	2.680822178	0.38657203	4.942015792	3.443903208	0.794769585	-0.170210089	1.708775307	5.30678986	0.707431481
chr9:91250571-91250834	1	cb	5.306664039	2.891994367	4.443899812	4.198961009	2.981435068	2.255171556	4.882702151	3.593024432	3.73263591	3.539563615	4.923664604	2.528812192	5.306664039
chr2:20931200-20931603	2	cb	5.306406914	2.644689987	1.484300212	0.845164088	2.908539773	3.229160002	4.389642222	2.0373466	-0.19021443	3.539653022	5.306406914	3.922393139	-0.19021443
chr18:53022876-53023229	n/a	non-cb	5.303937897	-0.003527781	1.926836341	0.889002768	4.012640134	0.288307013	1.059402598	-0.189664082	0.254638413	-0.189664082	1.194898072	5.303937897	-0.189664082
chr16:67111927-67112275	n/a	non-cb	5.298150479	0.550894016	1.742331056	-0.010237241	1.706429683	0.074056238	3.021832676	2.142864802	0.723516685	1.149257528	2.499093249	5.298150479	1.97666231
chr9:40876127-40876199	n/a	non-cb	5.29733722	-0.083118436	0.613141082	0.079095271	1.040056446	0.212729764	-0.271814544	1.151033911	0.232907154	-0.271814544	0.171883998	5.29733722	-0.271814544
chr14:40287508-40288096	n/a	non-cb	5.296578299	0.68655323	5.296578299	0.85922453	1.190486929	0.290183338	3.35945534	0.993512874	0.60855831	0.788839945	4.728837455	-0.207361081	1.846559249
chr1:153927453-153927740	n/a	non-cb	5.296361256	0.755789708	0.215090622	-0.294778964	-0.294778964	0.880989422	0.559081062	1.127717772	0.211935505	0.290611367	2.569446443	5.296361256	-0.294778964
chr10:68144772-68144806	n/a	non-cb	5.296007249	-0.125284561	-0.125284561	-0.125284561	5.296007249	-0.125284561	1.392306773	-0.125284561	-0.125284561	1.955579436	-0.125284561	4.106745957	-0.125284561
chr5:69719741-69719984	n/a	non-cb	5.293329913	-0.162574028	0.855287992	1.095153625	2.855212667	0.394741202	4.728596122	3.085770933	0.417948918	-0.162574028	0.347761046	5.293329913	3.658853684
chr10:41395947-41395969	n/a	non-cb	5.29147089	-0.30362547	-0.015386172	1.215399827	2.445295551	0.03778051	1.880005429	0.023925203	0.013731647	0.056750784	0.060089092	5.29147089	0.518594946
chr6:137751641-137752006	n/a	non-cb	5.291149468	-0.205357376	0.198393319	0.334261233	0.646571824	-0.205357376	0.63405056	1.193062756	-0.205357376	0.370124875	0.670464356	5.291149468	-0.205357376
chr2:64876202-64876477	n/a	non-cb	5.285080741	0.365909588	0.26291422	-0.170543667	-0.170543667	0.304123188	2.328949861	0.295764044	0.27068734	0.971860083	1.346505744	5.285080741	-0.170543667
chr4:63642119-63642246	n/a	non-cb	5.281024592	0.362581205	0.602275782	1.31758637	1.952757102	0.738876714	1.229571899	0.375696135	0.344680832	-0.201041352	0.380471145	4.270180641	5.281024592
chr3:158144110-158144493	n/a	non-cb	5.279075994	0.176647815	0.131611925	-0.147970022	0.885480358	0.250084578	1.091689365	0.499126242	0.159855182	0.250529474	0.811293392	5.279075994	-0.147970022
chr5:141084554-141084884	n/a	non-cb	5.278448949	2.963272521	2.61370027	1.582085774	0.966553722	5.278448949	1.056547876	1.415824677	1.284470203	3.458928682	1.819468633	2.097502262	2.370433394
chr16:11384631-11384642	n/a	non-cb	5.277966828	0.038627627	0.276973769	1.033947148	0.805890485	-0.237514683	1.740317685	-0.237514683	-0.237514683	-0.237514683	1.394516497	5.277966828	0.829978533
chr7:77648439-77648526	n/a	non-cb	5.277930897	0.087808486	3.041244294	0.620839009	0.831377635	0.705835467	0.163619265	1.561862225	0.874086136	0.232329832	2.335587573	5.277930897	0.702821661
chr7:121547642-121547680	n/a	non-cb	5.276654918	0.173516187	0.184771761	-0.28533643	2.875442895	0.529266716	1.678339461	0.129842618	1.719251956	-0.061062581	-0.058985044	5.276654918	0.117233274
chr3:21680437-21680455	n/a	non-cb	5.275124493	-0.017107583	-0.187706748	0.623863265	5.275124493	0.776945635	1.076343289	1.508915025	0.675825259	0.339460201	0.700821367	1.956581989	0.867322714
chr6:6822207-6822266	n/a	non-cb	5.274331073	1.401148273	-0.208735838	-0.208735838	5.274331073	-0.208735838	-0.208735838	0.476049843	-0.208735838	0.630089804	2.58599656	-0.208735838	-0.208735838
chr3:108295600-108295939	n/a	non-cb	5.272514364	0.104588853	1.240830417	0.192162352	0.983622106	0.498937902	2.046154625	0.828537395	0.161633701	0.642097331	1.617143209	5.272514364	-0.204983177
chr16:97390919-97391279	n/a	non-cb	5.271226212	0.412334336	0.998510171	3.994809616	1.810810121	1.711256394	4.363660309	3.542580358	1.745344687	0.132911131	2.575509348	5.271226212	0.35870794
chr10:91002546-91002596	n/a	non-cb	5.270304883	-0.132763842	-0.132763842	-0.132763842	2.855798473	-0.132763842	-0.132763842	0.951633324	-0.132763842	-0.132763842	-0.132763842	5.270304883	-0.132763842
chr8:109617519-109617846	n/a	non-cb	5.268671402	-0.238092932	0.0081811	-0.05910939	2.089990638	-0.095111256	-0.375541473	0.716982149	-0.067347992	0.792905734	0.706825467	5.268671402	0.155798272
chr11:21765789-21765809	n/a	non-cb	5.265758166	-0.174523815	0.689752096	0.980593369	1.649130969	2.079682837	5.216030819	-0.174523815	-0.174523815	5.265758166	0.811209128	-0.174523815	-0.174523815
chr14:100445139-100445525	n/a	non-cb	5.265427043	0.074102689	-0.171126198	-0.171126198	2.494165534	-0.171126198	2.751200652	0.447496532	0.414228759	-0.171126198	0.405503078	5.265427043	1.022009054
chr9:83648820-83649031	n/a	non-cb	5.265300195	-0.121179251	-0.121179251	5.265300195	2.218962291	-0.121179251	0.957863009	0.806517985	-0.121179251	-0.121179251	-0.121179251	4.552028715	-0.121179251
chr10:116614664-116614736	n/a	non-cb	5.26472053	-0.141794022	-0.141794022	0.38898961	1.53416773	-0.141794022	-0.141794022	-0.141794022	0.838170367	-0.141794022	0.812287615	5.26472053	-0.141794022
chr2:151785627-151785788	n/a	non-cb	5.264339293	0.077758866	-0.234416245	0.484268873	-0.234416245	1.305013598	2.547975377	0.391284453	-0.234416245	0.43789131	1.670716093	5.264339293	-0.234416245
chr8:11585564-11585756	n/a	non-cb	5.260184481	0.405350815	0.79568048	-0.134875581	-0.134875581	-0.134875581	-0.134875581	-0.134875581	-0.134875581	-0.134875581	-0.134875581	5.260184481	-0.134875581
chr12:55021373-55021616	n/a	non-cb	5.259774836	0.461706803	0.789597323	-0.188487069	2.579021389	1.593553861	0.788376758	3.601167827	0.328844869	0.481232348	0.940310046	5.259774836	2.573104798
chr9:41185377-41185803	n/a	non-cb	5.258289078	4.132303812	2.975510872	1.387755485	0.584325515	4.467842468	5.258289078	2.850100741	0.367217454	4.790782624	4.360469289	2.673526888	-0.031536269
chr2:109518092-109518421	n/a	non-cb	5.2573472	2.553138946	3.066984423	2.585473662	0.382101673	2.444671425	5.2573472	0.991076034	1.352902187	1.523664321	3.895060723	1.217782077	1.907519126
chr1:55463993-55464073	n/a	non-cb	5.256993834	-0.114476692	0.52070838	1.350121055	2.771953742	0.192927874	0.67127154	1.776095278	3.330851436	0.208153157	1.456850252	5.256993834	0.824801264
chr6:140440704-140440887	n/a	non-cb	5.25539065	-0.206949547	0.194291407	-0.206949547	2.969469889	0.364316978	0.627240575	0.249014458	0.234824609	-0.206949547	0.66342802	5.25539065	-0.206949547
chr13:5819719-5820115	n/a	non-cb	5.25517602	-0.143927345	0.567584994	-0.143927345	0.577561784	1.729211701	2.104305263	2.10824037	-0.143927345	-0.143927345	0.606335366	5.25517602	3.722338878
chr2:105481829-105482230	n/a	non-cb	5.255121285	-0.152448573	1.055737233	0.623271939	5.255121285	1.509151586	1.05422952	1.183551651	1.125627447	0.674827171	0.579935916	-0.152448573	1.150109419
chr2:124408821-124409121	n/a	non-cb	5.2547783	-0.214392265	0.219960241	0.385841008	2.584600189	-0.214392265	2.662655347	2.19018757	2.330241236	0.782983392	2.984559979	5.2547783	-0.214392265
chr11:98604118-98604596	2	cb	5.253917737	2.06940848	5.253917737	3.428439903	0.885259159	2.148189248	2.727425249	2.334404637	1.275404111	4.184445389	2.877506614	3.503722648	2.142862206
chr15:47628255-47628476	n/a	non-cb	5.249032374	0.086230752	-0.054432792	0.20283307	0.926010385	0.866794572	0.288236012	1.97130406	0.0584253	0.80448379	1.466952916	5.249032374	-0.200291067
chr7:146776499-146776512	n/a	non-cb	5.248817388	1.188811418	-0.204232962	1.571705843	3.126538755	-0.204232962	2.066463629	1.315433329	0.615478065	-0.204232962	-0.204232962	5.248817388	-0.204232962
chr4:14435897-14436210	n/a	non-cb	5.248800179	0.191756671	-0.226192985	0.983568883	0.21110693	0.558747888	5.248800179	1.66135348	0.454012038	-0.226192985	1.763136642	-0.226192985	-0.226192985
chr1:173224077-173224111	n/a	non-cb	5.247638225	-0.125239139	0.447958253	0.122920153	0.56712776	1.099387306	0.123534442	1.378639915	0.093790946	0.956354968	-0.256020081	5.247638225	-0.256020081
chr13:8330256-8330611	n/a	non-cb	5.241984101	-0.043705777	1.258829099	0.65277148	2.667219303	4.089317245	2.628837516	2.550468339	0.709233248	1.991835937	4.219656759	5.241984101	2.132940905
chr10:43305169-43305336	n/a	non-cb	5.240076586	-0.002997468	-0.220206979	-0.220206979	1.043303438	0.337555626	0.75881231	0.863735787	-0.220206979	1.793384505	0.290537757	5.240076586	-0.220206979
chr9:123972367-123972390	n/a	non-cb	5.233734968	-0.170062975	0.476671772	0.245175648	-0.170062975	-0.170062975	-0.170062975	0.902088785	-0.170062975	-0.170062975	-0.170062975	5.233734968	0.527188648
chr18:42919859-42920194	n/a	non-cb	5.233140375	0.103328617	-0.190232859	-0.190232859	0.116919945	0.361097663	-0.190232859	0.700407494	0.236124305	0.361713872	-0.190232859	5.233140375	-0.190232859
chr13:115383924-115383973	n/a	non-cb	5.232462884	-0.148282803	-0.148282803	0.771816597	1.304334901	0.831871911	3.635843735	1.453828671	-0.148282803	-0.148282803	0.636894928	5.232462884	-0.148282803
chr1:15665741-15666102	n/a	non-cb	5.231159778	-0.016501269	0.41306277	-0.224584152	1.535856417	0.491323699	1.284176488	4.52243202	1.826827464	0.949112086	3.372786942	2.958143989	5.231159778
chr15:88124258-88124279	n/a	non-cb	5.227669516	0.045130921	0.292815171	1.061987994	1.307401165	-0.166933544	5.227669516	0.902988519	-0.166933544	-0.166933544	0.413200059	-0.166933544	-0.166933544
chr1:195330686-195330707	n/a	non-cb	5.226558372	0.244056257	0.405855101	-0.262982851	0.470591605	0.859576227	-0.262982851	0.515273246	-0.262982851	0.690339026	0.462443534	5.226558372	-0.262982851
chr9:116602336-116602880	n/a	non-cb	5.225104032	-0.220365595	0.905324985	0.693691937	4.174415916	0.965787046	5.225104032	0.732432604	0.293575653	-0.220365595	1.734511911	3.035439644	0.714485607
chr10:113616787-113617053	n/a	non-cb	5.221693904	0.514608592	0.392207583	3.042069633	1.623647207	-0.16580602	5.221693904	2.416216507	-0.16580602	0.629553414	0.538323065	-0.16580602	-0.16580602
chr5:65566959-65567122	n/a	non-cb	5.22080076	1.194520074	3.478413813	0.783157989	2.328016175	0.117995575	3.355578909	3.087166066	0.56599286	1.250942505	2.289523807	5.22080076	2.250128968
chr11:105010097-105010473	n/a	non-cb	5.218872519	-0.097091785	-0.097091785	0.757258388	-0.097091785	0.660055221	5.218872519	-0.097091785	-0.097091785	-0.097091785	-0.097091785	-0.097091785	-0.097091785
chr4:97314081-97314146	1	cb	5.217402046	-0.178618955	3.989036376	4.759998216	4.096541062	-0.178618955	4.425692243	5.217402046	3.968671138	0.657216233	1.866187951	3.60164654	1.13741601
chr10:96310197-96310210	1	cb	5.216485723	0.191365022	-0.219197119	1.273627814	5.216485723	0.658839995	3.379596641	0.133793273	3.710694746	0.217959078	2.048519805	3.337130199	-0.219197119
chr19:19089973-19090174	n/a	non-cb	5.215235689	0.146152787	0.164647455	-0.12101607	-0.12101607	-0.12101607	1.919527264	-0.12101607	-0.12101607	0.534934668	1.45798102	5.215235689	-0.12101607
chr1:87813791-87813912	n/a	non-cb	5.214415284	0.669592771	5.214415284	0.149016299	0.249440299	1.199031328	5.163137089	0.76643117	0.2512177	2.608283193	4.160592622	4.249860257	-0.211410236
chrY:2876770-2877395	n/a	non-cb	5.209247984	0.521418811	0.29722885	1.095413135	2.83493106	0.554149586	2.821413912	1.659426736	0.26815085	0.383331513	1.908481339	5.209247984	0.635377227
chr4:138692241-138692476	n/a	non-cb	5.207380663	-0.14522121	-0.14522121	-0.14522121	0.828806755	1.17630594	0.47273584	0.917345232	-0.14522121	0.978646618	-0.14522121	5.207380663	-0.14522121
chr4:141830313-141830733	n/a	non-cb	5.207303265	0.245968096	1.876678487	1.047724193	-0.176560582	1.127633828	2.954154573	0.889324629	-0.176560582	-0.176560582	3.128748987	-0.176560582	5.207303265
chr9:121254749-121254964	n/a	non-cb	5.202851429	-0.028169084	-0.206264626	-0.206264626	0.441041938	0.157095881	-0.206264626	0.507658431	-0.206264626	-0.206264626	-0.206264626	-0.206264626	5.202851429
chr3:122183429-122183845	n/a	non-cb	5.202755061	-0.147947106	-0.147947106	-0.147947106	-0.147947106	-0.147947106	-0.147947106	-0.147947106	0.360121186	-0.147947106	0.904654185	5.202755061	-0.147947106
chr18:83037695-83038081	n/a	non-cb	5.202199198	1.629400665	3.439543216	1.146884985	-0.033871686	0.633377315	3.589992773	2.034196062	0.519492686	1.518494591	5.202199198	2.016438931	1.050177062
chr8:123452161-123452256	n/a	non-cb	5.201742702	1.215872469	0.289662798	-0.134101117	-0.134101117	1.483121042	-0.134101117	-0.134101117	-0.134101117	0.719440557	0.606346251	5.201742702	-0.134101117
chr12:7210099-7210143	n/a	non-cb	5.200381645	-0.146030966	-0.146030966	1.334179984	1.022419222	0.783381041	5.200381645	-0.146030966	-0.146030966	-0.146030966	1.883065022	3.064476783	-0.146030966
chr2:64837902-64838229	n/a	non-cb	5.199960775	0.265105511	1.167133014	1.202009227	1.72915089	0.330816129	0.253343292	1.380674306	-0.214792674	-0.214792674	0.310583408	2.455858563	5.199960775
chr18:64999769-65000160	n/a	non-cb	5.19792399	0.463516784	-0.192903187	1.117860816	2.911172847	1.549545761	5.19792399	-0.192903187	-0.192903187	0.420186274	0.870806978	2.650082125	-0.192903187
chr14:57370569-57370866	n/a	non-cb	5.197656992	-0.218757237	-0.218757237	1.229916183	0.301833458	-0.218757237	5.197656992	1.438141578	-0.218757237	0.457780085	0.837403354	2.533106028	-0.218757237
chr8:72642532-72642952	3	cb	5.194332555	3.251321111	2.057059047	3.044174089	0.01325864	5.194332555	2.120546165	0.747491762	1.447875547	1.098071804	3.168620016	-0.203650831	1.403615332
chr17:10674072-10674215	n/a	non-cb	5.192881972	0.098441285	-0.170064068	-0.170064068	-0.170064068	-0.170064068	1.068238497	-0.170064068	-0.170064068	-0.170064068	0.331575897	5.192881972	-0.170064068
chr15:53011826-53012118	n/a	non-cb	5.192701692	0.473745187	0.795707531	1.532516346	0.415010355	0.917653539	0.785181713	0.814211922	0.543841434	0.042750497	-0.274504714	5.192701692	-0.274504714
chr11:31902568-31902834	2	cb	5.19238465	5.19238465	3.442322152	1.705440307	1.171970345	2.558632896	4.739857144	1.23788122	1.20123796	3.360057603	2.867693647	1.37824753	3.441530551
chr6:119452733-119453060	n/a	non-cb	5.189944313	0.070210413	-0.354273718	0.126035435	-0.354273718	-0.354273718	0.512314614	0.289650514	0.355587376	-0.004236769	-0.050616679	5.189944313	-0.354273718
chr19:36206540-36206568	n/a	non-cb	5.186662753	-0.073725459	-0.251495536	-0.251495536	1.252490046	0.304006993	-0.251495536	0.831027318	-0.251495536	-0.251495536	0.340305342	5.186662753	-0.251495536
chr9:29326947-29327045	n/a	non-cb	5.186344863	-0.119421766	0.273451329	0.192148715	0.646997782	-0.119421766	-0.119421766	0.293342086	0.353395061	0.398298306	0.79724998	1.346751949	5.186344863
chr8:61033783-61033908	n/a	non-cb	5.186091517	-0.209354188	0.255957102	1.034436271	0.77247019	-0.209354188	-0.209354188	0.319418354	0.938825865	-0.209354188	0.800005659	5.186091517	2.525466428
chr15:21576920-21577017	n/a	non-cb	5.182715759	-0.134145069	1.337421352	0.775030116	2.736596876	1.007581837	0.776503951	-0.134145069	-0.134145069	1.522036596	-0.134145069	5.182715759	-0.134145069
chr3:55629548-55629881	n/a	non-cb	5.182579853	0.104626	0.200180996	0.333104726	2.804815976	0.74090132	1.027825597	1.638659461	1.214771187	0.931203081	0.706202097	5.182579853	2.126762003
chr1:63715451-63715638	n/a	non-cb	5.182570182	0.877015211	2.182583041	-0.196447191	5.182570182	1.281116771	1.633833848	1.804397102	1.918814744	-0.196447191	0.914428569	3.357140771	-0.196447191
chr5:13575521-13575641	n/a	non-cb	5.179700417	0.478296135	0.828165176	-0.229849622	1.305978111	1.02331947	1.724108334	0.994545283	1.005274668	0.431551187	2.885668837	5.179700417	-0.229849622
chr11:45337354-45337401	n/a	non-cb	5.177438914	0.125659124	1.866509771	1.183033121	3.389536871	-0.163436852	1.139898692	3.356727679	-0.163436852	0.380113959	1.972217957	5.177438914	-0.163436852
chr6:51542921-51543046	2	cb	5.176904767	5.176904767	4.418440728	2.29390834	1.891900971	2.878942759	4.213475975	1.352713279	5.002476766	3.94911424	3.170304111	1.172751679	1.719528216
chr9:9348076-9348472	n/a	non-cb	5.176025341	-0.115693608	-0.115693608	1.018244531	1.674524512	-0.115693608	5.176025341	-0.115693608	-0.115693608	-0.115693608	0.954896497	-0.115693608	-0.115693608
chr15:64583699-64584031	n/a	non-cb	5.17572222	-0.216658338	1.542717177	1.060066941	1.913132716	-0.216658338	1.286871549	5.17572222	2.220084147	-0.216658338	1.000349957	-0.216658338	0.814813431
chr18:72378634-72379028	n/a	non-cb	5.174790697	0.439614013	1.469363626	1.219536465	1.162157799	3.313042944	2.889873869	3.379315753	1.338064143	2.853609445	3.184557618	4.951189812	5.174790697
chr4:96853017-96853184	n/a	non-cb	5.173989523	0.56055763	-0.122619302	-0.122619302	0.371584339	0.518909516	0.81417111	0.901470283	0.433309354	-0.122619302	-0.122619302	-0.122619302	5.173989523
chr18:45924153-45924521	n/a	non-cb	5.171890288	-0.181011986	0.559758884	-0.181011986	1.264088947	0.968454352	-0.181011986	-0.181011986	-0.181011986	1.771333203	0.600102733	5.171890288	-0.181011986
chr3:105042818-105043013	n/a	non-cb	5.171559704	-0.10026529	0.883254673	-0.10026529	3.737049791	-0.10026529	3.680650698	0.94626581	-0.10026529	2.491859408	-0.10026529	5.171559704	-0.10026529
chr7:129081768-129081936	1	cb	5.169955199	-0.029777539	1.004651359	1.560285043	2.583281961	-0.134894443	0.641270471	1.673900255	2.445321469	0.52291278	0.426659572	0.698850865	5.169955199
chr1:171392805-171393146	1	cb	5.167679179	-0.210944157	1.404958523	3.59003706	1.159715358	-0.210944157	5.167679179	0.369562927	1.118985855	0.517172338	0.433654975	-0.210944157	3.539110089
chr10:24831411-24831601	1	cb	5.166764267	1.381710364	0.961167578	5.166764267	0.271167393	1.454491844	0.58305554	1.125434817	2.717017482	2.739463209	-0.182341125	3.132503833	1.100801425
chr4:136385836-136386120	n/a	non-cb	5.164372435	0.144857972	-0.257889073	0.932281075	0.503001838	0.729828148	0.670812521	-0.257889073	-0.257889073	3.575939808	1.492911169	5.164372435	-0.257889073
chr15:83930740-83930939	n/a	non-cb	5.161137725	-0.209253236	-0.209253236	1.001903293	2.137975386	-0.209253236	1.674770749	0.839459183	0.84864906	0.436572421	1.997427132	5.161137725	2.453812574
chr2:153292770-153292982	n/a	non-cb	5.156611812	-0.313212794	0.161472263	-0.030172355	0.301618004	-0.313212794	0.400727267	0.420285722	0.414407302	0.202382434	-0.07167688	2.142392673	5.156611812
chr14:120555000-120555184	n/a	non-cb	5.155535345	-0.06837037	2.066099956	5.155535345	2.993128906	0.766057101	0.975993792	2.747936166	0.872700999	0.048021453	1.10317559	2.893921947	3.881332793
chr3:115136478-115136494	n/a	non-cb	5.151932242	0.204800666	-0.191319339	1.205402289	-0.191319339	1.304575666	2.680854788	2.792811066	-0.191319339	0.553455297	-0.191319339	5.151932242	2.789744573
chr11:116508951-116509465	n/a	non-cb	5.150643742	-0.036802089	-0.242497288	0.120143994	0.330026884	-0.242497288	0.321612187	0.374181353	0.409445924	-0.242497288	-0.242497288	0.305126983	5.150643742
chr3:104582475-104582545	n/a	non-cb	5.14920899	-0.142839679	0.705642619	-0.142839679	-0.142839679	-0.142839679	5.14920899	2.79594097	-0.142839679	-0.142839679	0.927817133	-0.142839679	-0.142839679
chr2:169552141-169552922	n/a	non-cb	5.147350285	0.225650888	-0.095195871	0.76396492	-0.147268913	-0.346984774	-0.091099579	-0.346984774	-0.346984774	-0.032181267	-0.073892744	5.147350285	-0.346984774
chr14:34857587-34857618	n/a	non-cb	5.144293518	-0.179293365	0.378913631	-0.179293365	5.144293518	-0.179293365	0.981233141	0.470233171	-0.179293365	0.616341721	-0.179293365	1.165933586	-0.179293365
chr3:78686670-78686788	n/a	non-cb	5.143756537	0.783820368	-0.098017022	1.897603258	-0.098017022	-0.098017022	-0.098017022	-0.098017022	-0.098017022	1.559990937	5.143756537	-0.098017022	-0.098017022
chr4:120355365-120355376	n/a	non-cb	5.142838543	-0.181678643	1.523115675	0.66146905	5.142838543	-0.181678643	-0.181678643	0.5523815	1.3749909	-0.181678643	1.982827268	-0.181678643	-0.181678643
chr11:50271206-50271580	n/a	non-cb	5.135732153	0.181486171	0.209676231	-0.225739618	-0.225739618	5.135732153	1.200001201	-0.225739618	-0.225739618	-0.225739618	0.535067302	1.464710263	-0.225739618
chr15:62220935-62221202	n/a	non-cb	5.134889315	-0.152817852	-0.152817852	0.456659111	1.771619935	-0.152817852	0.310620778	0.902646152	-0.152817852	-0.152817852	0.422610368	5.134889315	-0.152817852
chr7:117517667-117518068	n/a	non-cb	5.134400215	0.348488951	-0.038628677	1.271125153	0.451927144	-0.278536372	2.631475664	1.949756702	0.198309879	0.272348202	0.581464337	5.134400215	3.727791283
chr12:89965138-89965454	n/a	non-cb	5.133779767	0.160651399	1.052143396	1.568707229	1.326466585	5.133779767	2.3378897	3.334857217	1.650424865	1.657791212	1.641338567	1.27607479	1.779841232
chr8:128519975-128520257	1	cb	5.13330051	-0.110433975	1.10305599	2.558847806	3.127928393	-0.237018613	1.004257393	2.262179326	5.13330051	-0.237018613	0.143869406	4.015271015	2.475252641
chr11:69340540-69340832	3	cb	5.132969448	4.375724896	4.5743171	1.760920576	1.413484478	4.754795868	5.132969448	3.422721698	1.117623475	4.06507814	3.707944711	1.41089816	-0.297399079
chr12:112400563-112400917	2	cb	5.131241841	0.73740626	4.858015541	1.182021545	1.384105692	2.848504564	5.131241841	2.834441459	1.220225104	2.547962231	3.340884664	2.61018557	1.641123491
chr8:52543842-52543945	n/a	non-cb	5.130794742	-0.10344297	-0.10344297	-0.10344297	-0.10344297	-0.10344297	1.773536356	0.922504219	-0.10344297	-0.10344297	0.92624719	5.130794742	-0.10344297
chr9:16303792-16304128	3	cb	5.130777867	3.200861589	1.823816254	0.712204846	1.801613802	4.863880596	2.958859433	1.162035143	-0.388236542	5.130777867	3.081822197	1.652580834	-0.388236542
chr3:35303508-35303847	3	cb	5.129218671	2.255604626	1.67959826	1.892381026	0.971512787	2.175670004	2.047462283	1.424312497	0.372828489	5.129218671	2.784903308	0.924771171	-0.239803053
chrY:1752198-1752619	n/a	non-cb	5.128449587	0.507104912	-0.136522158	-0.136522158	1.765574647	0.260704333	1.009663613	0.628126726	0.277245635	-0.136522158	1.196013857	5.128449587	0.849020734
chr13:57924886-57925270	n/a	non-cb	5.128332988	0.655700632	0.892533256	1.524577361	2.190941587	-0.215932652	-0.215932652	-0.215932652	2.151938258	0.712160452	0.526709775	5.128332988	3.611064598
chr3:29088013-29088046	n/a	non-cb	5.126824475	-0.188270841	0.96938415	3.053897425	0.351122614	0.953076944	3.01461409	0.603011231	-0.188270841	-0.188270841	-0.188270841	5.126824475	-0.188270841
chr4:148291940-148292156	n/a	non-cb	5.124594243	-0.168312135	-0.168312135	-0.168312135	-0.168312135	-0.168312135	-0.168312135	-0.168312135	-0.168312135	-0.168312135	0.821865037	5.124594243	-0.168312135
chr2:123916286-123916546	1	cb	5.12271352	0.135024286	1.67769009	1.450839248	4.063011794	0.504958374	2.060954383	2.397589333	5.12271352	0.930410638	1.932677361	3.868775025	0.86653695
chr15:8325126-8325486	n/a	non-cb	5.121867568	-0.08099305	-0.312747765	0.372117702	0.967431784	0.830104793	1.457314598	-0.312747765	0.17978115	1.25447912	0.575536908	5.121867568	0.583154733
chr3:158222640-158222697	n/a	non-cb	5.120553625	2.106701973	5.120553625	0.483937122	0.899394457	1.303714793	2.52024353	1.604952725	0.465247535	2.062738711	3.541837728	4.174368367	1.298202167
chr7:112710501-112710566	n/a	non-cb	5.120306276	0.348625541	0.806923578	-0.182347931	-0.182347931	1.352720935	-0.182347931	0.870303199	-0.182347931	-0.182347931	0.860801265	5.120306276	1.870255231
chr19:57717395-57717599	n/a	non-cb	5.119662891	0.414370627	0.298038023	1.018374884	2.215085868	-0.191549864	5.119662891	-0.191549864	0.366908938	0.453618969	0.379615977	3.346272991	-0.191549864
chr14:26216560-26216947	3	cb	5.117399287	3.361238118	1.700384293	0.18723183	0.317523728	1.987033962	0.449391054	1.604829973	-0.280392018	2.021507949	1.213037509	5.117399287	-0.280392018
chr8:128900874-128901235	n/a	non-cb	5.116834659	-0.034357856	1.610725591	0.799100928	0.597952938	0.366010811	1.21894585	1.620745476	2.712174132	0.778749092	1.873787362	3.099536431	5.116834659
chr2:180103077-180103430	n/a	non-cb	5.116198697	-0.151255167	0.577690773	-0.151255167	-0.151255167	-0.151255167	1.249877227	0.614596551	-0.151255167	-0.151255167	-0.151255167	5.116198697	-0.151255167
chr5:64761582-64761807	n/a	non-cb	5.113118995	-0.201544374	0.752556105	-0.201544374	0.162008845	0.884230915	0.412032682	0.331782721	-0.201544374	0.371508903	0.873941016	5.113118995	-0.201544374
chr4:94599369-94599682	n/a	non-cb	5.110857267	-0.080783189	0.044146035	-0.099705715	0.986205154	0.460494505	1.433281231	0.242669255	-0.008547565	0.297748197	0.955626784	5.110857267	-0.004105031
chr9:71784310-71784462	n/a	non-cb	5.110337366	-0.127171633	0.071064168	0.579596127	0.426388492	0.261754733	3.711534444	0.828163482	-0.2745673	0.580420378	2.647128392	-0.2745673	5.110337366
chr2:124169154-124169388	n/a	non-cb	5.10947504	0.19786608	1.192359173	0.938183442	3.881964525	0.246023641	5.10947504	2.845797962	2.174479907	1.440510087	3.925066977	4.389032085	0.594658231
chr13:104784179-104784203	n/a	non-cb	5.10866787	-0.236238902	0.887441569	0.948266955	1.494837792	-0.236238902	1.882968281	1.936726503	0.412271445	0.533173876	0.364336578	5.10866787	0.533681473
chr13:96670780-96670913	n/a	non-cb	5.10829486	-0.118327707	0.707348296	-0.118327707	5.10829486	-0.118327707	-0.118327707	0.819957713	-0.118327707	1.05854181	-0.118327707	-0.118327707	-0.118327707
chr8:24771351-24771513	n/a	non-cb	5.107722867	0.195763497	0.508920575	1.204303156	5.107722867	1.622104934	1.132259389	-0.167053027	-0.167053027	-0.167053027	1.410163408	3.456274066	1.615690486
chr10:126949984-126950170	2	cb	5.106692694	2.173564928	5.106692694	0.669478538	1.705455543	2.170152023	3.751647439	2.154829589	1.120006037	1.225859292	2.501304336	0.709228737	1.137165788
chr10:39373024-39373364	n/a	non-cb	5.106326195	0.594763011	0.824406362	0.252396148	1.238207998	0.813238127	2.585364599	1.854866223	1.159452209	0.755331748	2.259964308	5.106326195	0.193875273
chr11:101338990-101339139	3	cb	5.10479592	3.537577052	0.146072453	0.711611852	1.777959664	1.172695151	-0.174563173	-0.174563173	1.703865396	5.10479592	0.477240878	-0.174563173	4.33486949
chr12:112994835-112994854	n/a	non-cb	5.103310094	0.116105614	0.227430512	0.382291287	-0.232760148	-0.232760148	-0.232760148	-0.232760148	-0.232760148	-0.232760148	0.347931124	5.103310094	-0.232760148
chr3:65786245-65786435	n/a	non-cb	5.102635804	-0.107073843	-0.107073843	-0.107073843	-0.107073843	-0.107073843	-0.107073843	-0.107073843	-0.107073843	1.173717635	-0.107073843	5.102635804	-0.107073843
chr3:108296072-108296375	n/a	non-cb	5.102612928	5.102612928	2.868073918	1.856710219	0.733942045	3.366365763	2.96740966	1.785596889	0.579942335	3.949262481	1.476122426	1.515472397	0.430675943
chr5:27020203-27020302	n/a	non-cb	5.1023739	-0.173747013	-0.173747013	-0.173747013	1.611194203	-0.173747013	5.1023739	-0.173747013	-0.173747013	-0.173747013	-0.173747013	-0.173747013	-0.173747013
chr1:12182731-12182996	n/a	non-cb	5.102284771	-0.166251501	1.169965279	-0.166251501	1.188204973	-0.166251501	-0.166251501	0.57253632	-0.166251501	-0.166251501	-0.166251501	5.102284771	-0.166251501
chr11:72302180-72302563	1	cb	5.10055799	0.961031973	2.720248535	2.946684588	3.196231835	1.271498388	3.254156486	2.930456102	5.10055799	1.488175945	2.537393762	3.339570073	3.803940818
chr6:91251891-91252207	2	cb	5.098760291	3.356143375	4.564717004	0.986533933	0.41526673	2.121829429	2.191654998	1.137030499	-0.203028286	1.139255262	5.098760291	0.583598738	0.671663822
chr6:40843663-40843851	n/a	non-cb	5.097928908	-0.012319493	0.676395078	0.165372517	-0.245204523	0.270391218	0.393471794	0.457454922	-0.245204523	0.192659915	1.638546405	5.097928908	-0.245204523
chr2:49476258-49476371	2	cb	5.097595525	2.437428513	3.416657022	4.316749993	1.440910658	0.81935782	5.097595525	2.963422017	1.735275177	1.652244957	3.532880618	4.502223149	1.813174785
chr9:41081284-41081387	2	cb	5.096747386	2.880460448	1.492702416	1.622013088	0.175982096	3.954471012	4.861264835	1.174244279	0.291371827	5.096747386	2.559753871	0.732818247	-0.314294024
chr11:36462986-36463313	n/a	non-cb	5.096339886	1.057350873	2.077046751	1.545493641	1.465647806	2.228883042	3.698661867	3.950440045	0.723890708	2.973836315	4.759940637	5.096339886	0.323318188
chr14:122787652-122788205	1	cb	5.095105327	0.060018395	0.595993338	1.913713688	5.095105327	0.054648179	0.91708155	2.186474993	5.026876583	0.027694343	0.787260395	1.235223675	3.381472834
chr1:128271802-128271959	n/a	non-cb	5.094279738	0.266743467	2.598232217	0.519926442	0.211954268	3.489111935	1.718745615	1.848503734	-0.288909535	2.308805808	5.094279738	2.955910439	-0.288909535
chr14:97261135-97261161	n/a	non-cb	5.094263644	-0.131979414	-0.131979414	-0.131979414	0.362364462	-0.131979414	0.47138953	-0.131979414	-0.131979414	0.510448669	0.950818768	5.094263644	-0.131979414
chr19:7640268-7640587	n/a	non-cb	5.093695008	-0.047401122	-0.26972392	-0.26972392	1.76641016	-0.26972392	-0.26972392	0.61178281	-0.26972392	-0.26972392	0.65028575	5.093695008	-0.26972392
chr13:67551578-67551667	n/a	non-cb	5.092128832	-0.26213225	0.237317435	-0.26213225	0.244320693	-0.26213225	0.697877394	1.331352694	-0.26213225	-0.26213225	0.320538619	5.092128832	-0.26213225
chr11:117357907-117358153	3	cb	5.089260973	3.751272245	1.637082507	0.244479644	-0.027764826	4.647749189	1.569720205	0.19072274	0.03604259	5.089260973	1.3818231	0.98929252	-0.142636754
chr11:83971670-83971941	n/a	non-cb	5.088121711	0.141932262	0.519288181	2.60417239	0.67977623	1.557213829	0.937211096	3.680740536	1.623085273	0.755205895	2.793847474	5.088121711	-0.340408147
chr2:29775254-29775486	n/a	non-cb	5.086756223	-0.254986912	0.375648827	0.936682149	0.716533782	0.894012815	0.150571652	0.097528504	0.452348509	0.176825519	0.855105416	-0.254986912	5.086756223
chr4:130603370-130603569	n/a	non-cb	5.08632725	-0.143061948	-0.143061948	1.06244817	3.464874164	-0.143061948	3.607419384	1.933152052	-0.143061948	-0.143061948	-0.143061948	5.08632725	-0.143061948
chr13:9551985-9552093	n/a	non-cb	5.086237628	0.198353838	-0.193022159	1.186972066	-0.193022159	1.153504499	1.953638621	1.00842661	-0.193022159	1.278687988	1.515686877	5.086237628	-0.193022159
chr6:28954216-28954448	n/a	non-cb	5.085353748	-0.197699749	0.498519141	0.354441025	0.823418016	-0.197699749	-0.197699749	1.28275017	0.511004306	1.256735255	2.124893687	5.085353748	-0.197699749
chr7:60143379-60143442	n/a	non-cb	5.083132458	0.164752222	-0.125284369	-0.125284369	0.681992418	-0.125284369	0.670127435	-0.125284369	0.767982362	0.420034963	-0.125284369	5.083132458	-0.125284369
chr11:59181867-59181881	n/a	non-cb	5.08198504	0.576588929	0.445989738	-0.144185918	-0.144185918	1.20948343	5.08198504	0.950082761	-0.144185918	-0.144185918	1.971425598	-0.144185918	-0.144185918
chr15:98808324-98808471	2	cb	5.081164936	2.752187807	2.507691863	1.3943039	0.275875279	3.938329594	5.081164936	2.834707574	2.487382083	2.581470086	2.39644308	2.825895784	2.862606572
chr6:90484829-90485021	n/a	non-cb	5.080420844	1.030596516	4.85149742	4.971495702	3.07403129	0.877383643	4.063588469	4.611966344	1.951999689	1.016686677	4.541478912	5.080420844	0.890276966
chr1:11085989-11086029	n/a	non-cb	5.076942361	0.030763891	0.311923431	0.427445013	-0.178288651	1.003798217	3.380242271	-0.178288651	-0.178288651	-0.178288651	0.338621352	5.076942361	0.838834413
chr14:77770756-77770927	n/a	non-cb	5.075976421	0.473988804	0.842407585	0.17337782	0.282502126	0.322528003	0.7309754	3.98310986	0.345048098	1.574217937	1.373828208	5.075976421	3.489928091
chr10:94537776-94538072	n/a	non-cb	5.074516995	0.058500094	-0.20587189	-0.20587189	-0.20587189	-0.20587189	0.256925333	0.324015756	-0.20587189	0.253749742	-0.20587189	5.074516995	-0.20587189
chr1:25632990-25633326	n/a	non-cb	5.074334817	0.133558694	1.977613391	0.669220936	0.964785262	1.007808992	2.676334522	0.698486538	-0.149184923	-0.149184923	0.255339456	5.074334817	-0.149184923
chr13:43698708-43699090	n/a	non-cb	5.071348781	-0.031178653	1.282539155	5.071348781	2.849467915	0.401744231	1.936957177	0.077804744	1.109695043	0.802483951	2.52892765	1.602879373	1.134887521
chr9:27749862-27749983	n/a	non-cb	5.066904425	-0.184047637	-0.184047637	0.418509767	5.066904425	0.349954168	0.753265233	0.328282728	0.312338727	0.45855639	-0.184047637	2.429789554	-0.184047637
chr17:23705412-23705565	n/a	non-cb	5.066725486	0.393073444	1.187298248	0.173968853	0.144532607	1.62731621	2.625135681	0.307539302	-0.216897257	0.432584138	0.277322955	5.066725486	-0.216897257
chr6:148935224-148935541	n/a	non-cb	5.064496855	0.807042042	-0.199166596	-0.199166596	0.593859275	0.245992311	0.582203746	0.675472232	-0.199166596	-0.199166596	0.229484557	5.064496855	-0.199166596
chr5:65347773-65348105	n/a	non-cb	5.064044287	-0.170900965	-0.170900965	-0.170900965	-0.170900965	-0.170900965	-0.170900965	-0.170900965	-0.170900965	-0.170900965	0.6424481	-0.170900965	5.064044287
chr12:113410016-113410154	n/a	non-cb	5.06243477	5.06243477	1.224314645	-0.289001583	1.328646324	2.591507148	2.110304442	2.605569892	0.367634898	4.203758622	1.559377502	0.72909157	-0.289001583
chr10:25037578-25037791	n/a	non-cb	5.061365112	-0.19350539	-0.19350539	-0.19350539	1.895119664	-0.19350539	0.469042619	0.382387729	-0.19350539	-0.19350539	0.343294855	5.061365112	-0.19350539
chr15:86863402-86863424	n/a	non-cb	5.061206096	0.387025447	0.187585261	0.834006394	3.486069332	-0.198792516	1.407785883	0.684970868	0.277911216	-0.198792516	0.776308554	5.061206096	-0.198792516
chr15:70113028-70113067	n/a	non-cb	5.057835124	-0.180146215	-0.180146215	1.429841558	1.329619133	0.682005776	-0.180146215	1.209527719	-0.180146215	0.196377145	-0.180146215	5.057835124	-0.180146215
chr7:89864255-89864276	n/a	non-cb	5.054725132	0.929431319	3.468933391	2.657293594	5.054725132	0.427527167	2.434471964	0.848953642	-0.236607663	0.346603343	3.099212436	2.467826895	0.81025127
chr10:46976182-46976202	n/a	non-cb	5.052000565	0.117710675	1.355656953	0.333161728	0.243869262	-0.164661758	0.333968734	0.258617562	-0.164661758	-0.164661758	1.200186461	5.052000565	0.897857501
chr14:21486819-21486954	n/a	non-cb	5.051608145	-0.181724999	-0.181724999	-0.181724999	0.31328952	-0.181724999	2.299117447	0.337719966	0.315198685	0.461574623	0.307791218	5.051608145	-0.181724999
chr2:52312860-52312998	n/a	non-cb	5.048728437	0.387444963	0.573866748	-0.196756589	0.61626557	1.096636258	0.604316145	0.241105623	0.702867504	1.383386823	0.728908346	5.048728437	2.067874249
chr7:81843056-81843380	n/a	non-cb	5.047660902	0.144111137	0.253568686	1.192769264	0.159992017	-0.198902797	2.623196276	0.841772072	-0.198902797	-0.198902797	1.353555593	5.047660902	-0.198902797
chr6:98064552-98064672	1	cb	5.047570967	0.126924044	-0.162032311	-0.162032311	1.846877492	1.621776849	5.047570967	-0.162032311	-0.162032311	0.730869129	-0.162032311	3.469907258	-0.162032311
chr5:63243756-63244039	n/a	non-cb	5.046802481	-0.211747033	-0.211747033	0.754107607	3.124566848	-0.211747033	5.046802481	1.451043499	1.52350197	-0.211747033	0.612476474	1.883146136	-0.211747033
chr5:34532958-34533244	n/a	non-cb	5.045538536	-0.194624287	-0.194624287	0.193026792	1.712509946	0.3406532	-0.194624287	0.857077626	0.393646954	-0.194624287	-0.194624287	5.045538536	-0.194624287
chr6:114864697-114864731	3	cb	5.045077693	2.267643492	3.097189313	0.380395758	-0.271782614	5.045077693	3.889724022	2.779123678	0.146771384	4.630684826	4.941909038	1.932210258	1.962518488
chr12:68011386-68011565	n/a	non-cb	5.040544753	-0.199251056	0.126597127	0.059164897	0.131166154	0.229665578	0.510197657	0.493637233	0.132440502	-0.199251056	0.127496093	5.040544753	-0.199251056
chr6:55568641-55568921	n/a	non-cb	5.039686488	0.419604155	-0.183375022	1.020676399	-0.183375022	0.350155583	2.750370984	0.846928699	-0.183375022	-0.183375022	-0.183375022	5.039686488	-0.183375022
chr6:146199204-146199350	n/a	non-cb	5.039356663	-0.201493528	0.250485214	1.006658647	0.752198671	0.977358587	2.617532279	0.324426406	-0.201493528	0.442730116	0.80422131	5.039356663	3.74426367
chr4:40177758-40177951	n/a	non-cb	5.038723797	-0.207309259	-0.207309259	-0.207309259	1.567453067	0.788939774	5.038723797	-0.207309259	0.830425568	0.991551184	0.704958694	-0.207309259	-0.207309259
chr3:126797890-126798062	n/a	non-cb	5.032170833	0.519207194	0.77281864	-0.018770317	0.958704481	2.518818772	1.296978723	1.712851873	0.719840419	1.368924744	0.407736573	0.313710177	5.032170833
chr6:118659809-118659968	n/a	non-cb	5.031443344	-0.201811761	-0.201811761	0.599373945	2.378030473	-0.201811761	1.044478913	-0.201811761	-0.201811761	-0.201811761	0.448365828	1.008058047	5.031443344
chr10:93395680-93396067	n/a	non-cb	5.03068673	0.088681413	1.174218256	-0.171789749	-0.171789749	-0.171789749	-0.171789749	0.338071134	-0.171789749	-0.171789749	0.394363347	5.03068673	-0.171789749
chr8:125110765-125110936	n/a	non-cb	5.029550592	0.184215843	-0.154725825	0.228790951	-0.154725825	-0.154725825	-0.154725825	0.359849916	-0.154725825	-0.154725825	-0.154725825	5.029550592	-0.154725825
chr14:57542487-57542818	n/a	non-cb	5.028593017	-0.240974463	0.29502614	0.18410419	5.028593017	0.932942211	0.789290975	1.455641588	-0.240974463	1.58508733	0.949529907	0.759183103	-0.240974463
chr9:41081606-41081874	3	cb	5.027668112	4.092411454	2.333091397	1.016145675	0.062349341	5.027668112	3.108460678	1.667856894	0.271166702	4.895033721	3.081894992	1.180528649	0.095546354
chr11:84456207-84456402	1	cb	5.025420941	1.111966876	1.276245369	1.04905173	5.025420941	2.946421699	1.274378985	1.034670105	2.861029379	1.829563438	1.096978702	4.319906108	1.611608307
chr10:126116858-126116872	n/a	non-cb	5.025311256	0.57616305	0.852040696	-0.178525537	5.025311256	0.287244647	2.274120039	1.184209032	-0.178525537	0.381970314	0.744186618	4.381187255	0.703983536
chr1:94746992-94747115	n/a	non-cb	5.022757881	0.910957199	2.752606693	4.208426141	0.344854848	0.18976474	4.357331103	2.462128086	0.839628908	0.542659007	5.022757881	0.409974971	-0.315467252
chr9:29270007-29270024	n/a	non-cb	5.022633247	0.293271673	2.085185295	2.631740652	2.19935318	0.393637769	1.40278627	1.567843198	3.344603554	0.007436809	2.06650499	5.022633247	2.814312842
chr2:7665119-7665376	n/a	non-cb	5.022189287	-0.152568451	-0.152568451	-0.152568451	0.789096718	-0.152568451	-0.152568451	0.366719097	0.398039778	-0.152568451	0.356426117	5.022189287	-0.152568451
chr15:26242367-26242606	n/a	non-cb	5.020315817	0.177614612	1.236929169	-0.2109456	1.732202167	-0.2109456	1.365237645	1.338173598	1.351748545	1.697033948	-0.2109456	5.020315817	-0.2109456
chr6:102513779-102513897	n/a	non-cb	5.019424648	0.575084711	-0.226948508	-0.226948508	0.296468625	0.338304101	5.019424648	0.871550158	-0.226948508	0.453261932	0.317342932	3.503027148	-0.226948508
chr7:151907778-151908070	n/a	non-cb	5.018061058	0.095702435	0.185591082	1.772235808	2.166145452	-0.185987213	3.401520376	0.668635029	-0.185987213	-0.185987213	1.578577214	5.018061058	0.873962842
chr2:160981540-160981663	n/a	non-cb	5.016263724	0.233454628	-0.101113234	-0.101113234	0.830110194	-0.101113234	-0.101113234	0.412416146	-0.101113234	-0.101113234	-0.101113234	5.016263724	-0.101113234
chr17:90691018-90691064	n/a	non-cb	5.01203013	0.326649992	1.331250165	1.047695804	2.10937326	0.808619423	1.635911193	0.612376713	1.527097662	-0.215995864	3.337711638	0.646518289	5.01203013
chr18:77746236-77746398	n/a	non-cb	5.010824895	0.603539247	0.070685462	0.705528074	1.462105492	4.092752521	0.704470017	1.951103483	2.860416513	1.580985338	2.300495405	5.010824895	2.53481744
chr19:58933621-58934099	2	cb	5.008031561	0.878325991	2.151102344	4.009828807	0.925199101	0.304505133	3.981582741	5.008031561	0.645299643	2.484303038	4.043363358	4.999616354	1.563725504
chr13:18054605-18055005	n/a	non-cb	5.005770823	-0.119925826	-0.119925826	-0.119925826	-0.119925826	-0.119925826	-0.119925826	1.889418938	-0.119925826	-0.119925826	-0.119925826	5.005770823	-0.119925826
chr18:13945496-13945680	n/a	non-cb	5.00514813	-0.225015406	0.463369603	-0.225015406	0.785270453	0.917557515	0.462510557	1.106486207	1.159617429	0.482016846	0.162966802	0.442418703	5.00514813
chr5:37278767-37279105	1	cb	5.001878122	-0.113078284	0.55421311	1.045267269	1.647140692	-0.113078284	0.053068218	1.012897926	2.128414541	-0.113078284	0.093217393	0.610869959	5.001878122
chr7:116451223-116451553	n/a	non-cb	5.001593672	-0.201733685	0.971337793	1.788011958	5.001593672	3.159734341	-0.201733685	1.765451588	0.493544813	0.502838285	2.542778569	0.935635528	1.405790261
chr13:111013142-111013269	n/a	non-cb	4.998521079	0.557629031	0.197042535	-0.217179829	2.452092835	-0.217179829	2.032487088	2.853685196	2.075593681	1.68512439	3.756526269	4.998521079	-0.217179829
chr1:53817351-53817418	n/a	non-cb	4.997368465	-0.253554338	0.048343941	-0.253554338	0.077564531	-0.253554338	0.374099843	0.440805338	0.078841585	0.911765942	-0.253554338	4.997368465	-0.253554338
chr8:46641086-46641506	n/a	non-cb	4.995786494	0.178984574	1.674627504	1.416358842	0.115766968	0.790152922	2.349116855	3.030978006	0.461524435	1.284313513	1.741776902	4.995786494	-0.227343889
chr10:84217799-84218122	n/a	non-cb	4.992566863	3.056836086	4.992566863	4.382769248	2.106268266	3.221723027	4.64463651	4.100314527	2.324446867	3.57723572	4.51415535	4.864918981	3.017820702
chr15:73568547-73568728	n/a	non-cb	4.989399977	-0.141146996	0.816015917	-0.141146996	-0.141146996	-0.141146996	-0.141146996	0.88855499	-0.141146996	-0.141146996	0.818656585	4.989399977	-0.141146996
chr6:111468605-111468960	n/a	non-cb	4.988850942	-0.197157732	0.203356724	1.605167451	0.584168636	0.85724319	1.718842249	1.491392731	-0.197157732	-0.197157732	1.094039431	4.988850942	-0.197157732
chr12:55936830-55937023	n/a	non-cb	4.988734996	0.28439033	-0.190613264	-0.190613264	4.988734996	-0.190613264	2.605780857	-0.190613264	-0.190613264	-0.190613264	1.729275772	-0.190613264	-0.190613264
chr13:84484841-84485223	1	cb	4.98839347	1.459326409	2.121750391	2.664467909	3.827172959	1.073257881	2.469463034	1.884678822	4.873789551	0.991421551	1.976317889	4.98839347	4.284237975
chr7:110040536-110040547	n/a	non-cb	4.988027486	-0.169710942	-0.169710942	0.670170156	1.8454964	0.884997614	1.512774262	0.54440623	-0.169710942	0.615971679	1.30482941	4.988027486	-0.169710942
chr13:16762501-16762558	n/a	non-cb	4.98601972	0.699755643	1.348881125	0.811401418	-0.208550685	1.335776341	1.765823151	0.674602245	-0.208550685	0.335318931	0.754421272	4.98601972	0.647780134
chr15:81426435-81426833	n/a	non-cb	4.984780316	0.232489548	0.150259542	0.699292373	1.370119135	-0.221336543	0.387047037	0.799098762	-0.221336543	-0.221336543	0.15636296	4.984780316	-0.221336543
chr5:123796283-123796849	1	cb	4.984052093	2.646867203	0.066000844	0.901499551	0.104959771	1.388886084	0.481609401	0.131849526	3.114924353	0.979243169	-0.33651098	-0.33651098	4.984052093
chr2:50826493-50826745	3	cb	4.983698923	2.853166728	1.694294853	0.533152987	0.832560402	1.999598285	2.532472592	1.054359481	0.477574635	4.983698923	2.187354665	1.113827404	2.989641047
chr2:65776408-65776624	n/a	non-cb	4.982293791	0.405854139	2.38932045	0.787645739	4.417766468	1.394043028	1.930821352	1.360466521	1.341595961	0.444543007	0.826356446	4.982293791	-0.191429116
chr9:103074330-103074729	n/a	non-cb	4.982097947	0.707882771	1.933258805	0.159588965	3.842771206	2.307094978	2.599476	2.337906755	1.3893229	1.041550474	0.896843269	3.238943375	4.982097947
chr9:43262328-43262695	n/a	non-cb	4.980161576	-0.204306392	4.350820545	-0.204306392	4.980161576	1.020596404	-0.204306392	2.161109758	-0.204306392	2.7437266	0.975173537	-0.204306392	-0.204306392
chr16:6735667-6736001	n/a	non-cb	4.980145693	-0.159062239	-0.159062239	0.719734569	2.615759269	0.619750001	1.20795699	0.597700483	0.652181293	-0.159062239	-0.159062239	4.980145693	-0.159062239
chr9:34324291-34324621	n/a	non-cb	4.980030011	0.153885822	0.591792134	0.562239102	1.769794495	0.958148695	1.654508788	4.964201894	0.975052192	0.129734514	1.652075196	4.980030011	3.472703606
chr8:86677727-86677980	n/a	non-cb	4.979316718	0.308145427	0.522272887	0.690970231	1.057274229	2.316543577	1.855001501	2.108363254	0.622974011	-0.193588815	0.641553887	4.979316718	-0.193588815
chr6:134853238-134853484	n/a	non-cb	4.977651084	0.213938226	-0.143570853	-0.143570853	3.130661152	0.733202493	4.977651084	-0.143570853	-0.143570853	0.734182442	-0.143570853	3.426752568	-0.143570853
chr1:64270437-64270624	2	cb	4.97717234	2.545796523	3.375362033	1.186322794	2.116252566	1.495160653	2.649489636	2.08318336	0.725336865	2.655768863	4.97717234	2.937424153	-0.256532875
chr4:125193139-125193336	n/a	non-cb	4.97642632	-0.003960019	0.973906738	1.873290982	0.594168856	0.947011005	0.753233793	1.57230693	1.012478082	-0.148268463	0.598786392	4.97642632	0.936759275
chr5:146210435-146210682	n/a	non-cb	4.976336591	0.034473258	0.309820638	2.751565403	2.18963266	-0.170257727	1.346691139	-0.170257727	-0.170257727	1.095017036	-0.170257727	4.976336591	-0.170257727
chr1:78196915-78197288	3	cb	4.97117475	4.97117475	2.629945202	2.602219508	0.241285316	4.178709856	1.957171917	0.961312798	0.651195085	2.387565367	1.501029608	2.973172523	1.265896456
chr2:4364240-4364261	n/a	non-cb	4.968561738	0.939000199	0.863276669	1.333356036	2.966771016	0.962110425	1.484078166	0.438960092	0.843534043	0.127994284	0.131467181	4.968561738	-0.24691109
chr9:108460802-108460885	n/a	non-cb	4.967435129	0.279787239	-0.297238669	0.092762072	1.549916045	0.118217601	2.520069067	0.36596527	-0.297238669	0.534602563	0.668559271	4.967435129	0.535151344
chr2:105506349-105506488	n/a	non-cb	4.962474718	-0.140827103	-0.140827103	-0.140827103	0.796529883	0.871450578	4.281338166	0.842791251	4.962474718	-0.140827103	2.839281094	-0.140827103	4.734983068
chr15:5979725-5979738	n/a	non-cb	4.962339099	0.097679114	0.60527467	-0.212168462	4.962339099	0.473818484	1.487316547	1.192347378	-0.212168462	0.370398974	0.253990905	2.157465663	0.953735072
chr11:93855044-93855073	n/a	non-cb	4.958425196	-0.003656162	0.465121354	0.189313464	1.415922152	0.698509675	0.437024277	0.889848973	-0.256564197	-0.256564197	1.305889246	4.958425196	0.695085565
chr2:170112903-170113272	n/a	non-cb	4.957129898	0.619572751	1.630170851	0.955377702	2.825369265	0.831037696	1.85385923	2.312076477	3.176808423	0.20760905	1.636971696	2.121835616	4.957129898
chr2:24314861-24315056	n/a	non-cb	4.954903534	0.161408799	0.706199541	1.079118208	2.60924739	0.469026857	1.003226775	1.147634795	-0.238277616	-0.238277616	0.515244441	4.954903534	-0.238277616
chr9:96633755-96634180	n/a	non-cb	4.954652498	1.093611128	2.508049819	1.715578329	0.458340626	2.646622177	4.954652498	1.93665254	2.771356355	-0.238465343	1.976866926	1.292582825	1.573807718
chr1:125880401-125880764	n/a	non-cb	4.954297205	-0.191947781	0.423962637	0.598947696	0.432369968	0.158508134	1.73511813	1.161586692	-0.191947781	1.0732411	1.26557978	4.954297205	-0.191947781
chr7:67091783-67092132	n/a	non-cb	4.953043408	0.310351797	1.176592449	0.688925567	1.195189598	-0.185810996	4.953043408	3.605407617	0.621684403	0.474763699	3.473320495	3.608713714	-0.185810996
chr2:6827552-6827672	n/a	non-cb	4.952782321	-0.106886858	0.691669092	0.013954654	0.97154931	0.264027978	0.794090575	0.79977633	0.504530909	0.621289479	0.48466947	4.952782321	1.54368302
chrY:2856427-2857567	n/a	non-cb	4.950381489	0.146859915	0.309159476	0.892167319	1.087536077	0.179016595	1.646163968	0.67866223	0.217954971	0.023508781	1.019883334	4.950381489	0.246922448
chr4:3157845-3158187	n/a	non-cb	4.94982232	-0.17828386	0.531378204	-0.17828386	-0.17828386	-0.17828386	-0.17828386	-0.17828386	-0.17828386	-0.17828386	0.533336055	4.94982232	-0.17828386
chr4:55422270-55422702	n/a	non-cb	4.948464662	-0.252645472	-0.252645472	-0.252645472	0.693815117	-0.252645472	-0.252645472	-0.252645472	0.300766723	-0.252645472	0.258941145	4.948464662	-0.252645472
chr15:98820601-98820902	2	cb	4.946189842	1.486593417	3.854988978	2.390866521	0.74368874	3.06835478	2.360503143	0.888896056	-0.248938635	-0.248938635	3.665626466	4.946189842	1.444934907
chr6:33475952-33476264	n/a	non-cb	4.943539169	-0.169071979	0.148866947	-0.169071979	0.153325071	1.020610024	1.664292487	0.49899971	0.478208953	-0.169071979	-0.169071979	4.943539169	-0.169071979
chr4:77216750-77216763	n/a	non-cb	4.942391013	-0.046976289	-0.006443913	0.360366883	0.386742442	0.571521122	1.142564129	0.291967603	0.012617892	0.572318551	0.159020917	4.942391013	-0.141950007
chr9:43060034-43060270	n/a	non-cb	4.939410402	-0.183791679	-0.183791679	0.406723934	1.680775205	-0.183791679	-0.183791679	0.330322253	-0.183791679	-0.183791679	-0.183791679	4.939410402	-0.183791679
chr6:106229157-106229168	n/a	non-cb	4.936677901	0.07245296	0.838839478	0.256764018	0.503241896	-0.169107065	2.671417092	0.930497854	-0.169107065	0.739242816	1.633202343	4.936677901	-0.169107065
chr9:71605031-71605048	n/a	non-cb	4.936652648	-0.196310284	-0.196310284	-0.196310284	0.737749368	0.852343962	0.724020988	0.833876585	-0.196310284	0.43465148	-0.196310284	4.936652648	-0.196310284
chr2:151565343-151565517	n/a	non-cb	4.933762041	-0.280388987	0.377136143	-0.280388987	1.280154761	0.762602583	-0.033114699	0.002731965	0.019808325	0.066418958	0.261022213	4.933762041	-0.280388987
chr4:77171090-77171353	n/a	non-cb	4.933565549	-0.173708026	-0.173708026	-0.173708026	2.207582356	1.93423412	0.743030983	-0.173708026	0.370321331	1.083289926	-0.173708026	-0.173708026	4.933565549
chr9:36706221-36706473	n/a	non-cb	4.932777901	0.137231609	-0.173683168	-0.173683168	-0.173683168	-0.173683168	4.932777901	0.592300114	-0.173683168	-0.173683168	-0.173683168	-0.173683168	-0.173683168
chr18:79246441-79246760	1	cb	4.932662214	1.964615449	0.928500663	2.052098391	2.927634031	1.68720792	1.398075246	1.034797243	2.854055929	2.085639684	0.626671011	4.428893122	4.932662214
chr9:27116049-27116433	2	cb	4.930160679	1.48443188	2.295983134	2.573067555	0.693071128	1.70313819	1.105009772	1.728814696	0.271197629	2.02066495	2.175732593	4.930160679	-0.189141961
chr13:47951314-47951485	3	cb	4.926561139	4.926561139	2.967668356	1.846508539	1.854310243	4.885991061	0.234062253	0.588926118	1.143304528	2.802273613	0.611054088	1.902096254	1.639904534
chr4:138352751-138353091	n/a	non-cb	4.92495765	-0.236176534	1.208127432	0.527433035	2.348297471	1.038078325	2.539970451	0.787553082	-0.236176534	1.667097484	1.36989447	4.92495765	-0.236176534
chr19:21859653-21859830	3	cb	4.924696156	4.924696156	0.883540665	1.664810293	0.482365997	3.30870808	1.432510593	0.576998611	0.380094029	2.302429868	1.535356762	1.974150995	1.405107165
chr1:22231326-22231567	n/a	non-cb	4.923461341	-0.147124185	0.32586402	1.021777559	1.255204898	2.442652477	0.762022927	1.870769756	0.392399839	1.099464045	0.878969149	4.923461341	-0.147124185
chr17:66748262-66748419	n/a	non-cb	4.923137208	0.045886778	0.413292922	0.19712745	-0.152330847	0.467066939	0.656995433	0.753289361	0.170264525	0.547260187	0.774033544	4.923137208	-0.152330847
chr8:86704486-86704787	3	cb	4.922848474	3.009009627	1.507424075	1.141710097	0.043446807	4.922848474	2.375156446	0.299523368	0.335516354	3.017080251	2.607136063	0.515865365	-0.26130065
chr3:148899758-148899895	n/a	non-cb	4.921248455	0.025249879	1.403163538	2.708830242	0.150429444	0.803135931	2.868097609	3.582048786	0.558916941	0.271858117	4.523379884	4.921248455	-0.254931273
chr2:135200362-135200681	n/a	non-cb	4.921222504	-0.158847152	0.459180156	0.758134375	0.091988341	0.382921192	0.928937448	2.215459832	0.894263936	-0.158847152	0.362830886	4.921222504	-0.158847152
chr6:114392353-114392725	n/a	non-cb	4.920849673	-0.212395133	-0.212395133	0.167346481	0.138748024	-0.212395133	1.62836849	0.290680803	0.363873275	-0.212395133	0.346223911	4.920849673	-0.212395133
chr5:57693069-57693221	n/a	non-cb	4.920423398	-0.122443293	1.617174102	-0.122443293	1.712885879	2.575809033	2.850307399	-0.122443293	0.950706036	-0.122443293	0.975124221	4.920423398	-0.122443293
chr9:99768884-99769235	n/a	non-cb	4.918963483	0.991108146	0.250782415	-0.182795188	-0.182795188	-0.182795188	4.591720892	2.227647329	-0.182795188	4.918963483	3.852785851	1.500517923	-0.182795188
chr10:58199214-58199227	n/a	non-cb	4.918779266	-0.154455336	-0.154455336	1.015057089	3.611410085	-0.154455336	-0.154455336	0.863744043	-0.154455336	0.728725208	-0.154455336	4.918779266	-0.154455336
chr11:17198462-17198780	n/a	non-cb	4.91632836	-0.047444477	0.806751638	-0.2736543	-0.2736543	0.934031712	0.746170698	0.073555947	0.054883967	-0.2736543	1.054283568	4.91632836	-0.2736543
chr18:39410146-39410337	n/a	non-cb	4.91565483	-0.17659692	0.368606212	0.997299452	-0.17659692	-0.17659692	-0.17659692	-0.17659692	-0.17659692	-0.17659692	1.728681986	4.91565483	-0.17659692
chr1:50983062-50983473	n/a	non-cb	4.915265915	1.782810544	2.470551888	1.352405597	1.532367839	0.758370113	4.915265915	1.388072672	0.978524868	1.067398214	4.690901036	3.102141237	3.528940626
chr9:120249494-120249676	n/a	non-cb	4.915014217	0.302895111	-0.162796353	-0.162796353	4.915014217	-0.162796353	-0.162796353	0.770601167	-0.162796353	-0.162796353	-0.162796353	-0.162796353	-0.162796353
chrX:157433280-157433440	n/a	non-cb	4.914960586	1.186179164	2.635324042	1.359030444	-0.241209288	1.872781085	1.91452189	0.354607824	0.405671241	1.564476392	2.126399375	4.914960586	1.254415766
chr4:100644054-100644355	n/a	non-cb	4.914724546	0.729950642	0.633045611	1.202207865	4.914724546	0.397074937	3.853969927	1.629793473	1.019266227	1.108910447	0.438936505	-0.24356596	-0.24356596
chr7:71136543-71136899	n/a	non-cb	4.91461899	-0.147073518	0.597448867	-0.147073518	4.91461899	1.866019486	2.346575522	-0.147073518	-0.147073518	-0.147073518	-0.147073518	-0.147073518	-0.147073518
chr17:31537004-31537271	n/a	non-cb	4.914291859	0.383980773	1.45165625	1.750443571	4.355890993	0.432219962	4.255166088	1.341002399	2.110717139	0.868896002	2.91192622	4.914291859	3.591905333
chr14:48824944-48825120	n/a	non-cb	4.914117024	-0.191483973	0.55808669	0.186212638	1.220529043	1.695957727	3.470217328	2.853878059	1.379810616	0.80343471	0.919737509	4.914117024	2.396421387
chr14:65484038-65484616	n/a	non-cb	4.912291238	0.324539588	1.184863942	-0.168234484	0.347354073	-0.168234484	-0.168234484	0.58812616	-0.168234484	1.57096667	-0.168234484	4.912291238	-0.168234484
chr3:156036008-156036265	n/a	non-cb	4.911680976	-0.111577438	0.356996058	1.046414177	-0.111577438	-0.111577438	0.789084007	-0.111577438	-0.111577438	-0.111577438	-0.111577438	4.911680976	-0.111577438
chr7:5054356-5054514	n/a	non-cb	4.909740676	-0.199049676	-0.199049676	1.217596642	-0.199049676	-0.199049676	-0.199049676	-0.199049676	0.96798256	-0.199049676	-0.199049676	4.909740676	-0.199049676
chr18:51723207-51723540	n/a	non-cb	4.908119613	-0.118594893	0.350300989	1.040193441	0.796130435	-0.118594893	1.683967338	0.380341724	0.416261135	0.499306442	0.870270869	4.908119613	-0.118594893
chr14:20851643-20852026	n/a	non-cb	4.906463266	-0.118670383	4.906463266	-0.118670383	-0.118670383	-0.118670383	-0.118670383	3.779474543	-0.118670383	-0.118670383	-0.118670383	-0.118670383	-0.118670383
chr10:122626170-122626238	n/a	non-cb	4.903892908	-0.264757379	0.217378385	0.117603424	1.616350181	0.369881879	2.185422395	1.279137748	0.226024436	1.005939778	0.218708525	4.903892908	-0.264757379
chr4:134272024-134272204	n/a	non-cb	4.901177231	-0.11500302	1.615408462	-0.11500302	1.71061374	0.909792754	-0.11500302	-0.11500302	-0.11500302	-0.11500302	-0.11500302	4.901177231	-0.11500302
chr13:47431289-47431463	n/a	non-cb	4.901148255	0.066909633	0.084547467	2.125051513	0.293483427	0.548731685	0.258144027	-0.187881625	0.295339948	-0.187881625	0.312680662	4.901148255	-0.187881625
chr11:18654753-18654993	1	cb	4.899875884	1.022790418	2.255166052	2.644744814	4.899875884	0.811365808	2.493111626	1.632656205	4.433039897	0.666096628	1.493547941	0.170244982	1.949191977
chr6:88888204-88888634	3	cb	4.898266444	4.898266444	0.447425632	-0.113052825	-0.113052825	4.546850172	0.340091708	0.0058154	-0.113052825	4.3616132	0.353330628	0.694186359	-0.113052825
chr17:34757283-34757674	n/a	non-cb	4.897513892	-0.201450841	-0.201450841	-0.201450841	-0.201450841	1.666199359	-0.201450841	-0.201450841	0.516832351	-0.201450841	0.506125157	4.897513892	-0.201450841
chr13:25494075-25494199	n/a	non-cb	4.897270601	0.43691779	0.144603285	0.267579809	1.722167525	0.212010279	0.910311986	1.044896711	-0.220838823	0.820920112	0.701426928	4.897270601	-0.220838823
chr14:80446050-80446256	n/a	non-cb	4.896179275	0.740896102	-0.151860089	-0.151860089	3.267092519	4.896179275	-0.151860089	-0.151860089	-0.151860089	-0.151860089	2.820146823	-0.151860089	-0.151860089
chr17:88012764-88013115	n/a	non-cb	4.892752815	3.504587216	3.5358217	2.033401942	1.324018645	4.194687083	2.914213836	1.947726577	1.510541987	4.892752815	3.838541176	1.348839397	1.388754365
chr19:44825420-44826064	n/a	non-cb	4.891978183	0.148198072	1.226701124	1.122305155	4.229847922	-0.247736626	3.419258449	3.067280901	4.891978183	1.350318526	2.232483324	1.010908499	3.566826537
chr13:110809826-110810135	2	cb	4.889945865	3.760370964	4.889945865	0.104316352	-0.228859277	0.899381389	3.996322661	1.202063413	-0.228859277	4.702492622	2.98016522	2.921070259	-0.228859277
chr10:70763375-70763463	n/a	non-cb	4.889022649	0.145111675	1.191017681	1.864012098	1.491481891	-0.152503981	-0.152503981	0.430065622	0.976375455	-0.152503981	-0.152503981	4.889022649	1.309867066
chr5:97990253-97990523	n/a	non-cb	4.887786513	0.763098063	-0.140107101	1.452246442	4.887786513	2.682261887	2.336890871	-0.140107101	1.171672623	1.558075996	-0.140107101	-0.140107101	-0.140107101
chr8:17049454-17049465	n/a	non-cb	4.885641356	0.141598544	0.085978884	0.181968187	2.718986176	-0.16536547	4.885641356	1.231964821	-0.16536547	0.411780367	0.807400945	0.81044888	-0.16536547
chr14:54547405-54547488	n/a	non-cb	4.885489782	-0.142758452	-0.142758452	0.320183101	4.885489782	-0.142758452	0.979275502	1.091681803	0.451453334	0.626486867	-0.142758452	-0.142758452	-0.142758452
chr9:49407606-49407980	n/a	non-cb	4.884391873	0.61176973	0.773069925	0.078045204	1.477976304	-0.245165991	1.808464838	1.499033704	0.169693943	-0.245165991	0.660041406	4.884391873	3.044249943
chr2:135521180-135521513	n/a	non-cb	4.884313462	0.155731505	1.004064757	0.408113531	-0.175043051	-0.175043051	-0.175043051	0.327133514	0.392930508	-0.175043051	1.742328835	4.884313462	-0.175043051
chr16:41931650-41931923	n/a	non-cb	4.883110907	0.085896549	1.916593785	0.788728482	1.229707592	0.968992048	3.715510282	-0.166943323	1.329437506	-0.166943323	0.329785278	4.883110907	-0.166943323
chr5:112666587-112666764	3	cb	4.88184911	2.309213243	1.434711164	1.417944838	2.852613466	2.73592865	2.491914625	0.53868978	2.104379004	4.88184911	2.568781667	3.004690485	1.614759447
chr12:7916522-7916867	n/a	non-cb	4.880609085	0.098807865	0.585813883	0.219167471	0.762800274	-0.153219649	0.749337035	0.346423105	-0.153219649	-0.153219649	-0.153219649	4.880609085	-0.153219649
chr17:70792382-70792785	n/a	non-cb	4.879186151	-0.000898964	-0.162636419	-0.162636419	2.129604501	0.002356492	-0.162636419	-0.000549124	3.972858532	0.375053654	0.013137668	-0.162636419	4.879186151
chr17:9952193-9952515	n/a	non-cb	4.878365297	0.900760358	2.015319061	2.955667309	1.361583432	-0.198450363	3.969800516	1.46508473	1.941483112	-0.198450363	4.5489499	4.878365297	0.83558521
chr11:32058146-32058468	2	cb	4.876546353	4.876546353	3.96708727	2.545624877	0.968606888	3.661701254	4.688627079	2.058690411	-0.2092857	2.671159864	3.77640992	4.619433065	0.675768385
chr13:12137979-12138069	n/a	non-cb	4.873002454	-0.143990089	-0.143990089	-0.143990089	0.199200752	-0.143990089	0.435220917	-0.143990089	0.808772652	0.472716189	-0.143990089	4.873002454	-0.143990089
chr2:127677996-127678204	n/a	non-cb	4.869059008	-0.132019334	0.88536246	-0.132019334	4.869059008	-0.132019334	1.127152825	-0.132019334	-0.132019334	-0.132019334	1.054884476	-0.132019334	-0.132019334
chr1:54769442-54769703	n/a	non-cb	4.868786946	-0.157325538	-0.157325538	0.801953282	2.114383473	0.353620159	0.3230914	-0.157325538	0.309826015	-0.157325538	0.295518571	4.868786946	-0.157325538
chr16:45345121-45345448	n/a	non-cb	4.868394322	0.15985037	0.300418357	-0.169522484	-0.169522484	-0.169522484	0.412104224	0.836081584	-0.169522484	0.449755877	0.301714853	4.868394322	2.384075401
chr10:104467823-104468206	n/a	non-cb	4.867498968	0.766521005	0.649870605	1.472215411	4.867498968	0.303007118	1.252841037	0.294135546	0.848727272	-0.200757511	0.260541132	-0.200757511	-0.200757511
chr13:83852453-83852843	1	cb	4.867108004	1.459334376	2.708693653	3.618734344	0.903999386	1.601680839	2.553836829	1.139986607	4.867108004	-0.183826537	0.440447501	-0.183826537	-0.183826537
chr6:91567283-91567491	2	cb	4.865469149	4.493530635	4.790930601	1.124440362	0.271901851	2.958292859	2.931589106	1.340517075	-0.023196422	4.865469149	3.212892108	1.211973658	0.576967096
chr10:102512158-102512358	n/a	non-cb	4.864402571	-0.130164515	-0.130164515	0.68314592	-0.130164515	2.332730127	1.134986876	-0.130164515	0.620626594	-0.130164515	-0.130164515	4.864402571	-0.130164515
chr14:112009794-112009990	n/a	non-cb	4.862036641	0.047998275	3.689306458	0.559982172	3.657828575	0.199989217	4.322925002	4.277839832	1.049884527	0.731559006	4.343365769	4.862036641	-0.22224698
chr12:99786285-99786507	n/a	non-cb	4.86042099	0.186119454	0.515991048	-0.154692149	0.729605892	4.86042099	1.095701026	1.045294694	1.084147985	1.329461441	2.035005797	2.737959063	1.643786121
chr9:91261311-91261641	n/a	non-cb	4.860310751	4.602688359	2.947985661	2.534673208	3.148423179	4.628354444	4.314839551	4.298581575	3.493126493	3.686269187	2.811097513	4.860310751	2.821812315
chr11:119376330-119376558	3	cb	4.860258497	2.45611583	2.175670811	-0.222752748	1.289577573	4.860258497	0.324947884	0.242181417	1.879759931	4.228482933	0.710508028	0.763223469	0.944328847
chr14:37100293-37100403	n/a	non-cb	4.858967193	0.174952681	-0.215605163	0.564275378	1.798478234	0.615178543	-0.215605163	0.451736621	-0.215605163	-0.215605163	1.483591506	4.858967193	-0.215605163
chr5:124787213-124787335	1	cb	4.85812588	-0.154756407	-0.154756407	0.382090255	1.573906101	-0.154756407	0.680339605	-0.154756407	4.85812588	-0.154756407	0.303368056	-0.154756407	3.107509009
chr4:105764332-105764692	n/a	non-cb	4.857945161	-0.133374172	1.228800324	-0.133374172	-0.133374172	-0.133374172	-0.133374172	-0.133374172	-0.133374172	-0.133374172	4.857945161	2.615860592	-0.133374172
chr11:14272731-14272752	n/a	non-cb	4.855391632	-0.183813224	0.248848774	0.394445759	4.855391632	0.944656912	2.773610077	1.321032006	-0.183813224	0.432877482	0.831409296	2.324619706	-0.183813224
chr6:142142570-142142630	n/a	non-cb	4.853461173	-0.126550325	-0.126550325	-0.126550325	4.853461173	-0.126550325	-0.126550325	-0.126550325	-0.126550325	-0.126550325	-0.126550325	-0.126550325	-0.126550325
chr9:84108396-84108643	n/a	non-cb	4.852769227	-0.13952098	-0.13952098	-0.13952098	-0.13952098	3.340953932	3.436212711	4.852769227	-0.13952098	-0.13952098	1.773995608	3.668508234	1.790405701
chr3:17688456-17688842	n/a	non-cb	4.852320594	1.23905087	2.433397758	1.474582329	0.441227556	2.656671734	4.354512351	1.459385421	0.162248203	2.582764277	4.852320594	4.347248679	0.632769605
chr9:41760035-41760172	2	cb	4.852090017	0.299216058	0.770625816	1.707508977	1.059380386	0.524929448	2.291139802	1.286478558	0.330934964	0.414521906	3.308861845	4.852090017	-0.207409475
chr13:84032046-84032423	n/a	non-cb	4.851959777	0.486441508	-0.158821152	0.254659865	-0.158821152	2.355651618	4.851959777	0.949841652	0.468647734	-0.158821152	0.913765708	1.00283048	-0.158821152
chr16:74755468-74755760	n/a	non-cb	4.851088007	-0.204423849	-0.204423849	0.278021129	-0.204423849	-0.204423849	0.529266358	1.045830975	0.638373324	0.674412859	0.207276292	4.851088007	-0.204423849
chr5:84626994-84627395	n/a	non-cb	4.851062434	0.456950255	-0.174416848	0.621868645	1.748368674	1.61060427	2.037977375	1.006161714	0.749467455	0.887296926	1.055031509	4.851062434	-0.174416848
chr13:54311280-54311701	n/a	non-cb	4.850394764	0.133206807	0.069231136	0.167378415	1.008393517	-0.222427364	0.383938057	-0.222427364	-0.222427364	-0.222427364	0.145601716	4.850394764	-0.222427364
chr16:29241122-29241428	n/a	non-cb	4.849211854	1.394281461	2.572507927	0.99382423	-0.161207693	-0.161207693	3.432230138	0.820869571	0.905036709	2.302385516	2.019803253	4.849211854	-0.161207693
chr5:111858891-111859294	2	cb	4.849151251	1.710592452	1.002211391	1.374692322	0.292821996	2.913862702	0.137304656	2.351860505	0.070261824	1.151852792	2.132945651	4.849151251	-0.240329146
chr7:150847436-150847514	n/a	non-cb	4.84624882	-0.181524069	-0.181524069	-0.181524069	-0.181524069	-0.181524069	1.621417694	0.815752852	0.353444574	-0.181524069	0.835905618	4.84624882	-0.181524069
chr5:23028022-23028106	n/a	non-cb	4.842983327	-0.237643052	-0.237643052	0.598437698	-0.237643052	-0.237643052	-0.237643052	-0.237643052	-0.237643052	-0.237643052	1.119348123	1.024921729	4.842983327
chr2:8686302-8686571	n/a	non-cb	4.842915616	0.528491379	0.583392238	0.839310306	1.649822076	0.123153155	1.555665098	1.572021881	-0.177104438	0.906862339	0.097842258	4.842915616	-0.177104438
chr5:40074034-40074417	n/a	non-cb	4.842557291	0.358958587	0.789587667	1.008641056	1.673406371	1.895878015	-0.139958273	0.849140853	-0.139958273	-0.139958273	-0.139958273	4.842557291	-0.139958273
chr13:105768942-105769018	n/a	non-cb	4.842302555	0.29655089	1.201570106	1.529905843	1.025565796	1.488153235	-0.19171193	2.781542456	1.355818751	1.644326439	-0.19171193	4.842302555	-0.19171193
chr15:75407825-75408070	n/a	non-cb	4.842183286	1.458195851	4.842183286	0.111309027	0.53708286	0.793036078	3.054066086	-0.18034499	-0.18034499	0.162822627	4.015712019	-0.18034499	0.789546335
chr19:23015100-23015475	1	cb	4.842125357	0.449346196	-0.271551856	-0.271551856	1.230972204	-0.271551856	1.012239843	-0.271551856	1.5833935	0.263848273	1.557822591	4.842125357	4.143899167
chr9:72161659-72161779	n/a	non-cb	4.841117572	-0.122212091	1.112867551	-0.369256263	0.901735282	1.857059969	1.51758169	1.110821178	1.149317302	2.411902652	1.138397055	4.841117572	-0.369256263
chr10:84638425-84638586	n/a	non-cb	4.837654146	-0.201243342	0.659750376	-0.201243342	4.837654146	-0.201243342	-0.201243342	0.725001218	0.675190417	-0.201243342	1.711099252	-0.201243342	-0.201243342
chr6:149383117-149383315	n/a	non-cb	4.837650051	0.165340811	1.127002788	0.869769508	0.36468912	0.486706426	0.412178019	2.080387923	0.426240959	0.087087118	0.461838224	4.837650051	0.379591972
chr6:125167354-125167536	n/a	non-cb	4.837143516	0.521046166	0.860627221	1.450614722	2.316878829	3.521616873	1.779199082	1.309186142	0.526049043	1.908796184	2.42898896	4.837143516	3.053528836
chr16:62428599-62428623	n/a	non-cb	4.835871111	-0.177874706	-0.177874706	0.300584559	0.577498463	-0.177874706	2.534173301	1.062051156	0.263805306	-0.177874706	0.210404178	4.835871111	-0.177874706
chr4:21616133-21616501	n/a	non-cb	4.833076383	3.037553359	2.352649177	0.477020999	1.283382257	3.543473336	1.282249573	0.247160009	1.177297892	4.833076383	1.689038386	-0.22135744	-0.22135744
chr1:12982163-12982590	n/a	non-cb	4.830376877	3.491674754	3.607027489	3.632670374	1.496965878	2.856539149	3.743174198	2.364567817	1.352827989	3.17994305	4.830376877	1.105390541	1.706915643
chr12:69571238-69571250	n/a	non-cb	4.830230633	-0.150188837	0.487024075	1.553099603	1.194354451	0.604560084	-0.150188837	-0.150188837	-0.150188837	0.758056587	0.576571855	4.830230633	-0.150188837
chr1:42738227-42738346	n/a	non-cb	4.829658266	1.994128973	1.01684787	0.256931418	-0.14995477	4.829658266	0.334149508	0.681074933	0.297877934	2.886908987	1.101477593	1.364600014	0.207567012
chr13:105758068-105758453	n/a	non-cb	4.829344286	0.009267963	0.979462454	1.338114443	4.697328624	0.322346109	0.709616887	2.32825086	1.803043949	-0.190417643	0.355851767	4.829344286	-0.190417643
chr10:118947045-118947397	n/a	non-cb	4.824411477	-0.240723298	0.563387958	1.259339245	0.596058438	0.068345071	4.1341873	1.556907381	0.081215293	0.131201622	1.044675656	4.824411477	1.247957845
chr14:29691132-29691158	n/a	non-cb	4.824212381	0.863700804	0.392540911	0.590757576	4.824212381	1.489798827	1.190645327	1.843656565	0.530241868	-0.196487896	1.218582961	4.638013365	1.48375319
chr13:118561687-118561877	n/a	non-cb	4.823694621	-0.172667423	0.363131222	1.2033792	0.391948094	-0.172667423	1.694304763	1.314581299	1.012577247	0.882894864	0.106504643	4.823694621	0.561566738
chr16:37768008-37768011	n/a	non-cb	4.822191957	0.512399438	-0.135909857	1.007061468	-0.135909857	-0.135909857	-0.135909857	2.804418075	-0.135909857	-0.135909857	1.870751974	4.822191957	-0.135909857
chr11:62300765-62300773	n/a	non-cb	4.821413832	0.114948316	-0.261901404	-0.261901404	0.132395727	-0.261901404	2.838576852	-0.261901404	0.285420335	0.446641737	0.277261602	4.821413832	-0.261901404
chr10:43300462-43301057	n/a	non-cb	4.819375431	2.741742679	0.63845807	0.949460371	0.721473962	4.819375431	1.420979038	0.437444401	0.585281759	2.993800565	1.677686636	0.747834402	0.308601971
chrX:161252928-161253107	n/a	non-cb	4.816503519	-0.155922681	1.934918916	2.63851718	-0.155922681	1.332494443	4.816503519	1.060523109	-0.155922681	-0.155922681	2.482404367	-0.155922681	2.190231582
chr7:77449899-77449994	n/a	non-cb	4.815917838	0.432607472	0.678512282	2.273298364	0.118187027	-0.226760895	-0.226760895	0.26743925	-0.226760895	-0.226760895	0.793685167	4.815917838	-0.226760895
chr13:60258764-60258785	n/a	non-cb	4.814762454	0.258179472	0.401210274	2.180618683	2.774073493	0.510269255	1.039189769	0.497936336	-0.190045052	-0.190045052	-0.190045052	4.814762454	1.496547315
chr18:69356848-69357052	n/a	non-cb	4.813757461	0.430080987	0.27160595	0.830524221	0.17482043	-0.196381298	1.40306168	3.039503229	4.813757461	0.470659919	0.984677483	-0.196381298	2.554166995
chr6:51334078-51334202	n/a	non-cb	4.811803727	2.089380735	0.659558135	2.000363171	1.697697173	2.394558767	4.497096218	2.400798216	1.907897413	4.811803727	0.231507319	4.68921846	-0.275670468
chr17:52740414-52740797	3	cb	4.810278011	3.103625677	3.741498924	1.575391538	2.733428074	4.810278011	2.781232384	1.542879102	1.01709723	3.006751028	2.688590986	1.444641391	1.471103162
chr9:65370486-65370900	n/a	non-cb	4.809703093	-0.22016187	-0.22016187	-0.22016187	0.952084231	0.217461765	-0.22016187	0.634988727	1.098329574	-0.22016187	-0.22016187	4.809703093	-0.22016187
chr10:13941430-13941537	n/a	non-cb	4.809530902	0.135191239	-0.157968156	-0.157968156	-0.157968156	0.594822763	1.809276442	-0.157968156	-0.157968156	-0.157968156	1.445993317	4.809530902	-0.157968156
chr6:146746896-146746964	n/a	non-cb	4.809062458	0.082639773	0.390584787	-0.181019281	1.02508687	0.49601903	1.772555559	1.141966201	0.524212253	-0.181019281	0.438946544	0.972631576	4.809062458
chr5:99121330-99121679	n/a	non-cb	4.804827604	-0.180397896	-0.180397896	0.763005727	1.633953018	-0.180397896	2.182830028	0.814688613	-0.180397896	-0.180397896	-0.180397896	4.804827604	-0.180397896
chr10:101664980-101665358	n/a	non-cb	4.804562606	0.237444785	3.218621486	0.298567639	0.25896264	2.55678467	3.596490089	1.183883179	1.122698305	-0.227323176	2.541134483	4.804562606	-0.227323176
chr11:33882714-33883163	n/a	non-cb	4.804016816	0.214394095	1.740005325	0.655198432	1.831501097	0.888352978	1.940688736	2.369282167	0.717231861	0.349874999	1.863443452	4.804016816	0.6801268
chr13:24569753-24569925	n/a	non-cb	4.801336638	0.10299208	0.191403733	-0.174069021	0.997938966	1.485615056	2.324088065	1.092452365	-0.174069021	0.346854127	0.683496865	4.801336638	1.973960576
chr8:115104311-115104456	n/a	non-cb	4.799667588	0.660784403	0.280757131	1.683657506	1.612163387	-0.178093129	4.799667588	3.232683684	0.345304147	0.426570292	0.765863184	4.740929077	-0.178093129
chr15:77189094-77189373	2	cb	4.799030455	2.426006282	3.284774217	0.544345229	0.966872899	1.505690501	4.799030455	1.328895134	1.64178881	2.507834779	3.50493758	2.034184042	2.296426362
chr6:112895771-112895988	3	cb	4.798884559	3.698167201	2.007717694	1.566630893	1.006334946	2.697524321	2.428452066	1.73854867	0.526020429	4.798884559	2.076569663	2.953600479	0.154142245
chr18:84872494-84872517	n/a	non-cb	4.798592027	-0.189528229	0.573192438	0.300179615	1.356735761	0.766134707	2.857547196	0.236820574	-0.189528229	0.332726133	0.735171901	4.798592027	-0.189528229
chr9:34297637-34298074	n/a	non-cb	4.797606909	-0.03611584	0.643674605	0.718180884	0.76722361	-0.133889705	0.610632945	0.895568206	0.980388897	-0.133889705	0.634119901	4.797606909	1.281494642
chr13:112790450-112790530	n/a	non-cb	4.797181127	0.032960334	-0.218140595	0.359940406	1.037588103	-0.218140595	1.580336224	0.273378468	-0.218140595	-0.218140595	0.327645615	4.797181127	-0.218140595
chr5:20176376-20176764	n/a	non-cb	4.796955817	0.043418003	0.194026966	-0.066081076	1.929386557	1.038953414	2.704901871	2.357795754	0.270267714	0.387746704	2.355037987	4.796955817	0.388174971
chr3:157985811-157986128	n/a	non-cb	4.796062256	-0.087130286	-0.087130286	0.378870345	-0.087130286	-0.087130286	0.637760631	0.314159185	-0.087130286	0.264779349	0.310536877	4.796062256	-0.087130286
chr1:166687067-166687328	n/a	non-cb	4.795620649	0.381999852	-0.163232399	0.798013774	2.871924911	4.795620649	4.322589546	1.481839382	-0.163232399	-0.163232399	2.559404592	-0.163232399	-0.163232399
chr11:58763693-58764022	2	cb	4.794942894	2.487355181	4.183485791	2.019367015	0.931416804	2.013002816	3.647821027	2.731797275	2.268323412	2.122648535	4.794942894	2.252505394	1.505842052
chr6:62074912-62075102	n/a	non-cb	4.791224155	-0.241562876	2.711474491	-0.241562876	2.315060597	0.427473157	3.164876139	4.791224155	1.752761	0.256821233	2.493831579	1.367489899	0.653032478
chr4:126122346-126122454	n/a	non-cb	4.78879512	0.043209717	0.606691178	0.159771702	0.940900112	0.407550869	0.338181195	0.884948864	-0.026427237	0.501852419	1.250640878	4.78879512	1.081815469
chrX:99522326-99522547	n/a	non-cb	4.788118876	0.003459611	0.104230621	-0.312332776	2.14122237	-0.312332776	1.534698946	1.615950654	0.660257723	0.802227657	-0.312332776	4.788118876	-0.312332776
chr5:75553250-75553650	n/a	non-cb	4.787193667	0.682661794	0.029270835	2.412804302	2.384358669	-0.288956349	0.243967125	1.185661822	3.841414653	0.031528895	0.619209559	4.787193667	4.093958939
chr5:33555259-33555344	n/a	non-cb	4.786157727	-0.194143092	-0.194143092	2.070886872	-0.194143092	-0.194143092	-0.194143092	-0.194143092	-0.194143092	1.013640072	-0.194143092	-0.194143092	4.786157727
chr18:61039483-61039745	n/a	non-cb	4.785482239	-0.149927184	-0.149927184	0.418942886	-0.149927184	0.354220042	-0.149927184	-0.149927184	-0.149927184	-0.149927184	-0.149927184	4.785482239	-0.149927184
chr6:85942147-85942507	n/a	non-cb	4.784418796	-0.174862569	0.459645857	1.521196702	1.163974152	-0.174862569	-0.174862569	0.563447884	-0.174862569	0.729528042	-0.174862569	4.784418796	-0.174862569
chr7:149603495-149603620	n/a	non-cb	4.778617052	-0.162860446	0.428543087	0.21685255	0.436615894	-0.162860446	-0.162860446	-0.162860446	0.20696637	0.24208869	0.195639689	4.778617052	-0.162860446
chr16:74228868-74229044	n/a	non-cb	4.778304167	0.124488261	0.847613776	-0.248358852	1.222165942	0.260720031	0.884556073	1.597105851	1.608714721	0.153445512	0.777338022	4.778304167	0.150717162
chr11:18775271-18775614	1	cb	4.777706097	0.400129783	2.692891711	2.872891619	4.777706097	0.91849357	-0.190211227	0.715905251	0.823464337	-0.190211227	0.697944799	-0.190211227	-0.190211227
chr1:137476278-137476626	n/a	non-cb	4.777327791	0.1737231	1.092585747	0.310788797	1.031066135	0.117660544	1.786035161	0.931897229	1.481482627	-0.313033538	0.496076931	-0.313033538	4.777327791
chr16:70744107-70744279	n/a	non-cb	4.776231348	-0.170649881	1.109229377	0.195305131	2.529943647	-0.170649881	0.716317267	0.314161773	-0.170649881	1.045526019	-0.170649881	4.776231348	-0.170649881
chr14:55704275-55704445	n/a	non-cb	4.775751015	0.013708689	0.391169347	0.136389674	0.180471793	0.260081613	0.759999331	0.736161684	0.946963719	0.478833455	1.120197761	4.775751015	2.214039545
chr1:3308992-3309342	n/a	non-cb	4.774508737	-0.197739374	1.301643184	-0.197739374	1.032561654	0.282067089	0.396604217	2.096560703	1.176030388	0.567152964	1.571241038	4.774508737	1.08539819
chr16:30052489-30052874	n/a	non-cb	4.771906982	-0.134256151	0.283119139	-0.134256151	-0.134256151	-0.134256151	-0.134256151	0.3513994	-0.134256151	0.460645788	-0.134256151	-0.134256151	4.771906982
chr4:22417264-22417852	n/a	non-cb	4.771779887	4.771779887	2.28392492	2.52538612	2.329697709	3.360803656	1.351253274	1.7194351	1.581294711	4.006249594	1.833272669	2.324456229	2.403424988
chr9:116844673-116844820	n/a	non-cb	4.771714887	-0.264409467	1.103160026	0.596760204	-0.264409467	-0.264409467	-0.264409467	1.209391901	-0.264409467	0.194792507	1.868191339	4.771714887	-0.264409467
chr11:111653076-111653099	n/a	non-cb	4.771430582	0.148753494	0.251941374	0.395482983	-0.174612787	1.046537366	2.032514722	0.310116754	0.351659614	1.041357127	0.311885197	4.771430582	-0.174612787
chr15:59968870-59969089	n/a	non-cb	4.770574089	0.013959821	-0.183096686	0.387878242	-0.183096686	0.828928525	0.705087817	0.31400476	-0.183096686	-0.183096686	0.355980436	4.770574089	-0.183096686
chr6:120630775-120630804	n/a	non-cb	4.770369613	0.573902109	0.488567167	1.510328876	2.711288919	1.879331772	1.302846771	2.113281348	0.526173298	0.965170858	1.206783657	4.770369613	1.612279359
chr3:100949602-100949877	2	cb	4.769056075	2.669000939	1.754670512	0.296590954	0.70127141	0.752369382	4.387532073	3.000286936	0.543163143	4.339138742	4.769056075	3.04035923	-0.179851566
chr2:79246353-79246425	1	cb	4.767897984	0.100660654	0.867234775	0.395815181	3.717022959	0.232091422	0.592908399	0.926838057	3.775888347	0.306347291	1.310688458	1.854151939	4.767897984
chr10:72559677-72559758	n/a	non-cb	4.767057145	1.224241173	2.638531448	3.913942762	1.109500085	0.680627448	1.219766775	2.978668137	0.986403069	0.33353951	1.714951435	4.767057145	0.855189139
chrX:147605132-147605284	n/a	non-cb	4.766799288	0.298354297	0.557850756	0.062789591	1.078416524	1.466287948	3.407696501	1.827750137	0.591245769	0.626967392	0.207358023	4.766799288	0.776496379
chr2:27152779-27152964	n/a	non-cb	4.765946963	-0.175431071	0.346442187	-0.175431071	2.520683791	-0.175431071	-0.175431071	-0.175431071	0.86185665	-0.175431071	-0.175431071	-0.175431071	4.765946963
chr9:117287854-117287883	n/a	non-cb	4.765929227	0.079721171	-0.195468173	1.399264405	2.322234564	1.360589012	4.765929227	-0.195468173	-0.195468173	0.550443168	1.310173854	-0.195468173	-0.195468173
chr7:91527809-91527838	n/a	non-cb	4.762336048	0.61597554	0.109744249	1.012566203	1.874387361	-0.246393008	0.521661916	1.074264127	0.385306068	1.288710647	0.375889552	1.136267233	4.762336048
chr5:81448068-81448454	n/a	non-cb	4.759528409	0.749989302	0.72926292	2.847408198	2.03916395	0.81802144	3.37519519	1.033623517	1.383083051	2.228732369	3.627662225	4.759528409	0.591225264
chr14:94544792-94545181	n/a	non-cb	4.757420175	-0.176916581	-0.176916581	0.626586006	2.360161659	1.247252564	4.377572684	0.522627791	1.888670337	-0.176916581	-0.176916581	4.757420175	-0.176916581
chr7:62217964-62218009	n/a	non-cb	4.757065477	0.518978256	-0.118544624	1.005410217	3.004318621	-0.118544624	1.29898495	0.365393823	0.400233487	0.305843791	-0.118544624	4.757065477	-0.118544624
chr2:62846892-62847147	n/a	non-cb	4.756689015	0.152138697	-0.169959577	-0.169959577	-0.169959577	0.434965196	1.713954525	1.802214096	-0.169959577	-0.169959577	0.902313354	4.756689015	3.539239968
chr10:36273110-36273280	n/a	non-cb	4.756068259	0.627317397	0.837927906	2.271220676	0.179292202	0.642715706	3.808472069	1.950857557	0.579716539	3.084125095	1.33626665	4.756068259	-0.157001072
chr3:27023685-27023888	n/a	non-cb	4.755863081	-0.154096122	-0.154096122	0.027515695	0.292643397	0.448779423	0.941416514	-0.154096122	0.107120352	-0.154096122	0.584172574	4.755863081	0.321052614
chr2:121355721-121356079	n/a	non-cb	4.754016864	0.035004487	0.290928314	0.223371497	0.336907491	-0.184114612	4.754016864	2.547798917	2.557173489	1.086914129	0.872921209	0.774649872	1.170974702
chr9:18392479-18392517	n/a	non-cb	4.753532521	-0.209822084	2.029094461	-0.209822084	-0.209822084	-0.209822084	1.047423012	1.173374879	0.455995427	-0.209822084	-0.209822084	4.753532521	-0.209822084
chr8:37129766-37129993	n/a	non-cb	4.750505162	0.277010514	1.703777925	0.609417075	-0.109663491	1.29730994	3.37601545	-0.109663491	0.924606707	-0.109663491	-0.109663491	4.750505162	-0.109663491
chr19:19171721-19172090	n/a	non-cb	4.745559713	-0.156200751	0.951673592	-0.156200751	0.735786339	-0.156200751	0.27341176	1.302615204	0.365359829	0.446340796	1.392797611	4.745559713	1.04967736
chr4:125170010-125170394	n/a	non-cb	4.744412016	0.185007649	2.65915245	4.744412016	2.44735993	0.590678435	1.191308471	3.611742939	0.44573965	0.419941201	1.901413362	2.162740221	0.526843136
chr8:128520306-128521049	1	cb	4.743220838	-0.272126999	-0.272126999	0.090447656	1.815789001	0.370518893	-0.272126999	0.351819944	1.438252797	-0.272126999	0.070192237	0.381641651	4.743220838
chrY:1589262-1589663	n/a	non-cb	4.743145057	0.165625114	1.087409084	0.327096412	4.743145057	0.51734975	-0.172488406	0.505201321	2.701769157	0.555680709	1.929027141	1.231067006	-0.172488406
chr2:21885648-21885985	2	cb	4.741606257	4.741606257	2.299655506	4.441211998	1.427565657	0.118325616	1.65938939	0.103096361	0.091891971	2.133450463	3.632276405	-0.256935554	-0.256935554
chr2:114334644-114334654	n/a	non-cb	4.740038973	-0.246775638	1.3645884	1.150936652	4.740038973	-0.246775638	1.927446616	0.355033874	0.398359303	-0.246775638	-0.246775638	-0.246775638	-0.246775638
chr7:124795341-124795732	n/a	non-cb	4.736100597	0.047586026	0.139689614	0.267812193	2.200853763	0.660879339	4.736100597	1.958871421	-0.241044721	0.301631378	0.627433439	1.594023962	-0.241044721
chr2:65252423-65252549	n/a	non-cb	4.734313289	4.734313289	3.173428292	0.506663667	0.005457246	3.65360077	1.148932571	0.096023239	0.249667608	2.882304062	1.392263098	1.459222951	-0.077786339
chr4:146791550-146791933	n/a	non-cb	4.731731885	-0.13621206	-0.13621206	-0.13621206	-0.13621206	-0.13621206	0.987794676	0.817938989	-0.13621206	-0.13621206	-0.13621206	4.731731885	-0.13621206
chr5:56741286-56741343	n/a	non-cb	4.731658276	-0.079008798	0.750749417	-0.079008798	-0.079008798	-0.079008798	-0.079008798	0.875975996	-0.079008798	-0.079008798	-0.079008798	4.731658276	-0.079008798
chr1:42315358-42315524	3	cb	4.730151239	3.372937178	0.21399102	0.806882163	-0.187289222	4.730151239	0.245416512	-0.187289222	0.211507863	1.712857164	0.163291477	4.339669582	-0.187289222
chr8:128483185-128483588	1	cb	4.729092083	0.026862818	-0.051776888	0.430262114	1.993333214	0.711458622	0.50968281	1.328481276	3.218043918	-0.284005134	0.553945375	2.559425053	4.729092083
chr11:50027031-50027406	n/a	non-cb	4.729088638	-0.246165391	-0.246165391	0.319518282	-0.246165391	-0.246165391	-0.246165391	-0.246165391	0.304790183	-0.246165391	0.212897775	0.608073011	4.729088638
chr1:95953798-95953892	n/a	non-cb	4.724849409	0.628093329	-0.170288625	-0.170288625	1.088173131	0.536139097	-0.170288625	1.202566444	0.565556154	-0.170288625	0.509942755	4.724849409	-0.170288625
chr4:65912493-65913124	n/a	non-cb	4.721782214	-0.065637731	1.994852473	0.676356287	2.410781749	0.188423756	4.721782214	1.3934169	2.421749449	-0.22768169	1.864261496	2.518105166	3.413899288
chr4:58684776-58684795	n/a	non-cb	4.719178386	-0.249861935	-0.249861935	-0.249861935	0.65436826	-0.249861935	-0.249861935	-0.249861935	-0.249861935	-0.249861935	-0.249861935	4.719178386	-0.249861935
chr17:88574449-88574477	n/a	non-cb	4.718993128	-0.143736901	0.865167181	-0.143736901	2.069373947	-0.143736901	1.953800279	-0.143736901	1.101025013	0.874545337	-0.143736901	4.718993128	-0.143736901
chr7:103917297-103917656	n/a	non-cb	4.718909249	-0.120096321	-0.120096321	2.266180234	-0.120096321	-0.120096321	4.718909249	-0.120096321	-0.120096321	-0.120096321	-0.120096321	-0.120096321	4.439856343
chr10:8837330-8838043	3	cb	4.718503428	4.718503428	2.294753418	0.866256133	1.477066436	3.807846333	3.295404708	2.043908045	2.199564931	4.533136209	4.00129929	2.763547392	0.309519395
chr9:21843800-21844004	n/a	non-cb	4.715969542	0.108585067	1.615324384	1.340092371	4.715969542	0.973469899	3.211178387	3.059891627	1.855262265	0.287237274	2.281915586	4.709122106	4.416130978
chr14:73207121-73207467	n/a	non-cb	4.715535841	-0.143733454	-0.143733454	-0.143733454	0.298393973	0.207944815	0.291895787	-0.143733454	0.129022229	-0.143733454	0.083530037	4.715535841	-0.143733454
chr16:32334978-32335331	n/a	non-cb	4.715234052	0.126581858	0.465330338	0.16862978	4.153549526	0.114057525	2.407792399	0.927447735	-0.311023471	0.200508058	0.078224355	4.715234052	0.712714523
chr4:86486013-86486348	n/a	non-cb	4.714176193	-0.10317991	0.023281915	-0.249695647	1.692711331	0.173888124	2.52480959	2.079025269	0.028177171	-0.249695647	0.70569232	4.714176193	1.60300966
chr14:71330842-71331241	n/a	non-cb	4.713855581	-0.190492793	0.689947003	-0.190492793	0.273403463	-0.190492793	0.688848289	0.301659144	-0.190492793	0.412366869	-0.190492793	4.713855581	-0.190492793
chrX:93161396-93161748	n/a	non-cb	4.713851658	0.070431014	1.855404482	0.930561692	1.064195921	0.199133247	4.121506303	4.713851658	0.493867892	1.120591274	2.18719446	3.553808523	-0.382861302
chr12:88283111-88283495	2	cb	4.712864022	2.866448803	3.699541714	1.546970233	1.234192496	4.712864022	3.981126363	1.445674342	-0.203163783	1.960034213	4.712733793	1.178728551	-0.203163783
chr1:55667668-55667950	n/a	non-cb	4.712660045	0.061094134	0.608260728	0.433938394	1.323496756	-0.234105239	4.712660045	0.667164206	-0.234105239	-0.234105239	2.175467877	0.704310244	-0.234105239
chrX:15859037-15859100	n/a	non-cb	4.712596978	0.573513007	-0.148701076	-0.148701076	2.820623068	-0.148701076	2.314086142	-0.148701076	-0.148701076	-0.148701076	0.598684316	4.712596978	-0.148701076
chr7:90016691-90016949	n/a	non-cb	4.712568422	2.835275348	4.508594149	0.79612457	0.382411335	3.618377789	4.712568422	2.627959663	1.101988745	1.859501602	3.675126418	0.727608789	1.853858631
chr9:68013485-68013848	n/a	non-cb	4.710827523	-0.1266685	0.391259151	-0.1266685	1.63391692	3.250323291	-0.1266685	0.844218091	-0.1266685	-0.1266685	0.824973808	4.710827523	-0.1266685
chr3:153684066-153684310	n/a	non-cb	4.709681167	0.709346858	3.084543126	0.957239114	1.67814718	1.825621487	-0.166951442	0.788902646	1.854077156	1.031954045	3.017209785	4.709681167	2.232441415
chr2:82261229-82261517	n/a	non-cb	4.706899897	-0.142087389	-0.142087389	-0.142087389	4.706899897	-0.142087389	3.650059902	-0.142087389	-0.142087389	1.157824945	1.008720715	-0.142087389	-0.142087389
chr3:6106718-6106907	n/a	non-cb	4.706565986	2.477892307	4.009894824	0.75189147	0.582372446	0.993632845	3.628000461	4.706565986	-0.193211233	0.814704027	1.380272359	1.51093027	-0.193211233
chr4:25696010-25696230	n/a	non-cb	4.706436259	-0.193007099	1.717109961	1.574921318	4.706436259	0.771726222	0.576470654	2.43649088	1.188092957	-0.193007099	-0.193007099	-0.193007099	3.185339755
chr7:88989816-88989995	n/a	non-cb	4.706430251	0.494591434	0.785006161	-0.185895851	0.798620101	1.092110426	4.706430251	-0.185895851	-0.185895851	1.093538823	1.811463993	-0.185895851	-0.185895851
chr19:44822984-44823005	n/a	non-cb	4.705564937	-0.15771144	0.902023855	0.751316751	0.682857559	-0.15771144	-0.15771144	4.705564937	2.601239432	-0.15771144	2.200345285	2.396152071	2.865248999
chr11:96764148-96764370	3	cb	4.702081549	4.006405577	0.980296824	-0.186334276	-0.186334276	4.702081549	1.149678304	0.264014468	0.765869308	3.395521484	0.243495096	-0.186334276	-0.186334276
chr18:31230680-31230691	n/a	non-cb	4.701273067	-0.196386251	-0.196386251	0.667658366	2.389587709	-0.196386251	4.701273067	0.538276191	-0.196386251	-0.196386251	2.759108392	1.361597116	-0.196386251
chr2:6760486-6760783	n/a	non-cb	4.70082316	-0.182477201	1.757369253	1.630183931	1.593125486	1.084672672	2.225888716	2.000990427	3.989024189	1.259993452	1.77125049	3.469994449	4.70082316
chr2:160696657-160696982	n/a	non-cb	4.70054061	0.215200177	0.449395571	0.518199405	0.76923407	0.160604721	2.309642055	-0.258818542	-0.258818542	0.688633195	0.956145255	4.70054061	-0.258818542
chr17:73547631-73547705	n/a	non-cb	4.699750799	-0.043792235	-0.032453488	0.169501121	0.635110226	0.265954339	2.725335943	0.120712755	0.451160438	0.194562918	-0.207588639	4.699750799	1.450685617
chr11:26792851-26792873	n/a	non-cb	4.699211538	0.307335907	0.239534635	0.38117657	1.92875327	0.317172681	3.57079293	-0.181374378	-0.181374378	-0.181374378	2.325038676	4.699211538	-0.181374378
chr15:34299254-34299614	n/a	non-cb	4.696542059	-0.184303859	0.293000831	0.453620723	0.339198923	0.381041244	1.4469834	-0.184303859	-0.184303859	0.496017887	1.480051295	4.696542059	-0.184303859
chr2:25121486-25121804	1	cb	4.696453737	-0.089912024	-0.085697002	2.173333825	4.691289828	0.269061968	1.033469655	0.547038847	4.696453737	-0.129961843	0.124984837	0.06241178	3.793426671
chr13:11858455-11858832	n/a	non-cb	4.694596325	-0.195754641	0.192791387	-0.195754641	2.108190316	0.655215784	0.55108322	1.05366872	0.739463895	-0.195754641	-0.195754641	4.694596325	1.915554333
chr11:118380097-118380349	n/a	non-cb	4.69376519	0.236182482	0.754379411	0.967293863	1.68321251	-0.149116148	0.96910364	-0.149116148	-0.149116148	1.041491691	0.756872019	4.69376519	-0.149116148
chr7:63273927-63274286	n/a	non-cb	4.690792035	0.144669534	0.569541903	0.475918031	0.855882904	0.937935525	1.774119536	0.702812497	0.398523458	-0.289468255	0.07184554	4.690792035	2.0360498
chr3:37300571-37300868	n/a	non-cb	4.69069789	-0.168153582	1.507984825	-0.168153582	-0.168153582	-0.168153582	-0.168153582	0.79639649	-0.168153582	-0.168153582	1.946880528	4.69069789	-0.168153582
chr8:124511775-124512122	n/a	non-cb	4.689960112	-0.168682563	-0.168682563	0.662138009	-0.168682563	0.716366053	1.495652215	1.244144179	-0.168682563	-0.168682563	0.615723792	4.689960112	-0.168682563
chr2:37418359-37418481	n/a	non-cb	4.689354657	0.063348061	0.64837547	0.637244979	2.242927818	0.521807773	4.689354657	2.237568644	1.471270219	2.103374904	2.337053115	1.452111124	-0.377370078
chr10:126946747-126946927	1	cb	4.68802297	2.037332563	3.045710682	0.928338835	3.628194932	2.37771128	4.68802297	2.79655165	4.499649101	1.940459474	2.379928574	3.698822421	2.488054842
chr2:177889387-177889601	1	cb	4.687311885	0.833636336	3.060542966	2.59113037	1.781576504	0.379279389	1.860286598	2.65452384	2.831060077	-0.210640351	2.126675918	4.687311885	2.716612591
chr1:90736899-90737075	2	cb	4.684892667	0.717546866	0.787173883	-0.17188027	1.076718432	1.814447668	-0.17188027	0.509167465	-0.17188027	1.411390423	-0.17188027	4.684892667	-0.17188027
chr11:107858380-107858443	n/a	non-cb	4.684698982	0.09800822	-0.22284074	-0.22284074	-0.22284074	0.278459624	-0.22284074	-0.22284074	-0.22284074	0.380411215	0.311216227	4.684698982	-0.22284074
chr3:101674501-101674852	n/a	non-cb	4.680286029	0.195007717	0.265360076	0.276715044	1.744954868	0.954536782	2.047704372	2.877209189	1.887221046	2.255087924	1.893810689	4.680286029	1.700846999
chr5:143563062-143563310	n/a	non-cb	4.680190157	0.587333935	-0.048654982	0.259769162	1.065666954	-0.316120575	1.594431816	1.660490463	0.158296984	-0.316120575	0.227596787	4.680190157	-0.316120575
chr7:25930900-25931291	n/a	non-cb	4.677998487	-0.159020918	0.45984487	0.668102107	1.146809246	1.307014301	-0.159020918	0.553243699	-0.159020918	0.723073606	1.293120678	4.677998487	1.22985006
chr1:126780498-126780757	n/a	non-cb	4.676980057	1.07218002	1.327797835	-0.140794779	4.676980057	1.380029946	3.626942836	-0.140794779	0.977167831	-0.140794779	2.968197351	2.042896053	-0.140794779
chr3:139091775-139092046	n/a	non-cb	4.675485182	0.138687673	0.834605698	-0.14593444	1.923042251	0.552087225	0.873349471	0.968336185	-0.14593444	0.467034341	-0.14593444	4.675485182	-0.14593444
chr13:100221468-100221579	n/a	non-cb	4.675306372	0.402926136	2.232051329	1.487722744	3.394811088	1.153767485	1.082945016	2.918048504	0.706367841	0.744395111	2.647076096	4.280752872	4.675306372
chr10:38885483-38885614	n/a	non-cb	4.674464336	1.710032325	1.628427991	2.226080457	0.568355303	0.616293562	4.674464336	1.554110179	1.636652598	1.010371751	3.999210532	2.896791308	-0.258282216
chr4:21612059-21612110	n/a	non-cb	4.673858574	0.809448676	1.252948673	1.656037893	0.756768539	2.399877945	3.188893338	2.663360217	2.837742261	3.020841765	1.826530287	1.511801526	4.673858574
chr17:44801928-44802061	n/a	non-cb	4.670883753	0.124652896	-0.193365805	-0.193365805	-0.193365805	0.30351251	0.678785629	-0.193365805	-0.193365805	-0.193365805	0.335980162	4.670883753	-0.193365805
chr3:127791501-127791898	n/a	non-cb	4.670777493	-0.122101533	-0.122101533	-0.122101533	0.331250975	-0.122101533	0.73725329	0.828583342	-0.122101533	-0.122101533	-0.122101533	4.670777493	-0.122101533
chr15:98938177-98938548	n/a	non-cb	4.67041736	-0.12578433	-0.12578433	-0.12578433	0.530390649	-0.12578433	0.714937393	0.836814478	0.78504865	2.232479245	-0.12578433	4.67041736	-0.12578433
chr15:53220965-53221271	n/a	non-cb	4.669385794	-0.152975008	0.974793063	1.354303236	2.226658175	-0.152975008	-0.152975008	-0.152975008	-0.152975008	4.669385794	-0.152975008	-0.152975008	-0.152975008
chr8:15152137-15152518	n/a	non-cb	4.668182495	0.060366834	0.149984428	-0.149621254	0.434851581	-0.149621254	0.22118854	-0.149621254	-0.149621254	-0.149621254	0.199906452	4.668182495	-0.149621254
chr17:10096354-10096459	n/a	non-cb	4.667803544	0.614910856	2.504171068	0.673551434	4.667803544	-0.233668511	2.896041652	3.177087559	4.298039302	1.408995821	4.303997159	-0.233668511	2.180446061
chr10:86949072-86949257	n/a	non-cb	4.665915467	1.405286853	2.397937322	1.750929503	1.318571556	0.73444437	3.767680978	2.242242859	1.032939038	1.79615238	4.665915467	0.181590716	0.364410687
chr6:49122943-49123238	n/a	non-cb	4.66437022	0.448742305	0.681715415	0.75959688	1.091039528	3.482612965	1.13664077	2.076444493	0.926937659	1.144134461	0.885512843	4.66437022	-0.256934438
chr9:111477435-111477659	n/a	non-cb	4.662520304	-0.149303599	-0.149303599	4.662520304	0.768733596	-0.149303599	-0.149303599	0.814041475	1.804972416	-0.149303599	1.713185907	-0.149303599	-0.149303599
chr15:40455095-40455440	n/a	non-cb	4.661467104	-0.194227873	0.268549917	-0.194227873	1.378887267	-0.194227873	4.661467104	0.663827243	0.776252735	-0.194227873	0.74652984	-0.194227873	-0.194227873
chr18:88954650-88954978	n/a	non-cb	4.660607487	4.108522694	4.660607487	2.218262793	0.648824296	2.383679684	2.85237179	1.880296477	0.911106668	2.190680017	3.36955766	3.517707157	-0.209432095
chr13:28697392-28697667	n/a	non-cb	4.659855859	0.258858342	0.171295086	-0.227896786	1.0855916	1.010444933	2.372040058	-0.227896786	-0.227896786	-0.227896786	0.205069549	4.659855859	2.0495422
chr3:148958886-148959069	2	cb	4.658460984	3.856286011	4.658460984	3.922630882	1.034257456	0.494343923	1.958001643	1.807932062	-0.196573419	2.09347526	1.134018918	1.209177721	3.231841814
chr5:84797772-84798141	n/a	non-cb	4.656622629	0.140322393	0.392994793	0.954067809	4.656622629	0.444847345	2.6193311	1.000964198	-0.152417987	1.19676821	-0.152417987	2.771082131	-0.152417987
chr13:24334178-24334560	n/a	non-cb	4.6565676	-0.18759367	0.168238413	0.117634812	-0.18759367	-0.18759367	-0.18759367	-0.18759367	-0.18759367	-0.18759367	0.710419274	4.6565676	1.903773847
chr4:49795742-49796027	n/a	non-cb	4.655135832	-0.21825602	2.187154842	0.215709447	1.168061317	1.558183733	1.986104042	4.655135832	-0.21825602	0.707358551	2.923183265	3.757402413	-0.21825602
chr7:25272478-25272759	n/a	non-cb	4.654380947	-0.203651035	0.468636333	1.457781253	2.471280103	-0.203651035	1.260077883	-0.203651035	2.014410014	-0.203651035	-0.203651035	4.654380947	3.342392598
chr18:84503010-84503214	n/a	non-cb	4.654274851	0.048049269	-0.194724433	-0.194724433	0.687661558	0.507145569	0.230263849	-0.194724433	-0.194724433	-0.194724433	-0.194724433	4.654274851	-0.194724433
chrX:137685034-137685086	n/a	non-cb	4.654253223	0.051608055	-0.139069837	-0.139069837	-0.139069837	-0.139069837	0.7203646	0.811703113	-0.139069837	0.966981993	0.780764913	4.654253223	-0.139069837
chr14:30344535-30344904	n/a	non-cb	4.654053776	-0.214521706	0.724883359	0.854672568	2.642986741	0.280409059	2.049559692	0.18997273	0.597111571	0.776446168	0.539551246	4.654053776	-0.214521706
chr11:54626328-54626615	3	cb	4.653745143	2.34321372	0.197407132	-0.260732972	-0.260732972	4.653745143	1.279916251	0.714750676	0.050498057	1.469109604	0.368258397	-0.260732972	1.400662767
chr11:33943482-33943761	n/a	non-cb	4.65304412	-0.156375275	0.673167736	1.663892908	-0.156375275	-0.156375275	-0.156375275	-0.156375275	-0.156375275	-0.156375275	2.836869527	4.65304412	-0.156375275
chr8:37980323-37980546	n/a	non-cb	4.652871759	-0.062355284	-0.227721388	0.73058139	0.165486668	0.7986251	0.252206738	-0.227721388	-0.227721388	1.305267551	0.633551481	4.652871759	-0.227721388
chr3:80026667-80026677	n/a	non-cb	4.652524727	-0.117063203	-0.117063203	-0.117063203	1.245170105	0.367804662	-0.117063203	0.269940558	0.303108008	-0.117063203	-0.117063203	4.652524727	-0.117063203
chr5:35292671-35293023	3	cb	4.652141079	3.315001618	1.917284195	0.804452962	0.352355126	4.652141079	3.4552162	1.158833745	0.417419956	3.687412902	3.64234529	1.448149794	0.274726384
chr9:29045346-29045612	n/a	non-cb	4.65209777	-0.023775821	1.357992105	1.667381504	1.23214062	-0.228866788	1.420072085	1.030312577	0.123295264	-0.228866788	1.966403308	4.65209777	1.361184888
chr1:179387016-179387088	n/a	non-cb	4.651771227	-0.17997641	2.079068102	4.370874517	1.865867041	-0.17997641	0.560939603	3.631897085	1.721634783	-0.17997641	1.682810387	3.38791967	4.651771227
chr12:61662192-61662334	n/a	non-cb	4.65040482	0.479206088	0.679432204	-0.148254956	-0.148254956	1.24091223	-0.148254956	1.756947398	-0.148254956	-0.148254956	2.784166245	4.65040482	-0.148254956
chr14:122783833-122784163	1	cb	4.650373648	-0.053539277	1.615817705	2.259075873	4.231409073	0.61245498	2.313380753	2.350414151	4.650373648	-0.150504353	2.208701054	1.19034411	4.425387372
chr3:142537337-142537583	n/a	non-cb	4.647551285	-0.192510322	0.074848841	-0.341726731	0.144053565	0.455610677	0.536725335	1.133639727	0.609624738	0.605402964	0.540158525	4.647551285	-0.341726731
chr6:84535318-84535730	2	cb	4.647493049	0.700653222	2.31235056	0.30226884	-0.271050278	0.167468558	3.0830851	0.927497823	-0.271050278	1.001174898	1.990479456	4.647493049	1.264574853
chr3:29605951-29605979	n/a	non-cb	4.645391498	0.140768227	0.241320897	-0.174339934	0.702720104	0.417456881	1.553998891	0.792981299	0.824383554	0.418118318	-0.174339934	4.645391498	-0.174339934
chr6:54152492-54152878	n/a	non-cb	4.644580899	-0.196278853	-0.196278853	-0.196278853	-0.196278853	0.309991542	-0.196278853	1.021149015	-0.196278853	0.248303261	-0.196278853	4.644580899	-0.196278853
chr3:77872603-77872926	n/a	non-cb	4.642260149	-0.164081657	-0.164081657	0.850709823	4.642260149	0.916945733	3.764686645	2.446499787	-0.164081657	1.68449392	2.433871362	-0.164081657	-0.164081657
chr12:12591109-12591173	n/a	non-cb	4.642249832	0.329184437	-0.180135438	0.992413563	0.515742929	-0.180135438	4.642249832	-0.180135438	-0.180135438	-0.180135438	0.771410598	-0.180135438	-0.180135438
chr7:88928257-88928652	n/a	non-cb	4.63928395	-0.229701998	-0.229701998	-0.229701998	1.084758042	-0.229701998	-0.229701998	-0.229701998	2.076061892	0.658222048	-0.229701998	4.63928395	-0.229701998
chr6:61771702-61772028	n/a	non-cb	4.63731191	0.468523425	2.126327083	0.037833572	2.655271649	2.136470568	4.63731191	2.124398912	1.769295235	0.235131731	1.72534518	3.294450245	1.511433846
chr14:66142251-66142327	n/a	non-cb	4.637133628	-0.305822288	0.764268092	0.207900353	2.432196102	4.637133628	2.890678758	0.573360011	0.668757793	0.174749251	0.549464809	-0.305822288	1.95330305
chr9:70988427-70988574	n/a	non-cb	4.635580426	-0.172207406	1.105528418	1.103077597	2.36120861	-0.172207406	-0.172207406	0.310254669	-0.172207406	0.418782697	-0.172207406	4.635580426	-0.172207406
chr6:16402872-16402917	n/a	non-cb	4.635327298	-0.116825145	0.540809895	1.50839666	1.166093836	0.60333145	-0.116825145	0.590649097	0.674628679	-0.116825145	-0.116825145	4.635327298	-0.116825145
chr5:111297495-111297559	n/a	non-cb	4.635307662	0.549679255	-0.220458601	0.766542209	4.635307662	1.426574948	1.745807551	-0.220458601	1.046413018	0.599564735	-0.220458601	3.115044141	-0.220458601
chr19:14462441-14462539	n/a	non-cb	4.633061025	0.694032843	-0.168517295	-0.168517295	4.633061025	-0.168517295	-0.168517295	-0.168517295	-0.168517295	-0.168517295	0.549345263	-0.168517295	-0.168517295
chr1:81149654-81149715	n/a	non-cb	4.632991849	-0.197894941	0.609655525	0.44253804	1.070546593	0.991826382	0.468420019	1.52290934	1.770127554	-0.197894941	1.281709108	4.632991849	1.264813397
chr7:3905586-3905665	n/a	non-cb	4.63235904	0.227222387	0.49137037	-0.138365283	2.519166696	-0.138365283	4.63235904	0.594391598	2.151676517	1.656810284	2.169130379	3.512636319	-0.138365283
chr4:128325620-128325652	n/a	non-cb	4.631802887	0.100381272	0.272943869	0.214438735	2.792031368	0.55202196	-0.138449846	-0.138449846	0.8220705	0.447926311	-0.138449846	4.631802887	-0.138449846
chr3:27441313-27441598	n/a	non-cb	4.630427986	-0.245656013	-0.245656013	0.316376031	0.21556675	-0.245656013	-0.245656013	-0.245656013	-0.245656013	0.353729294	0.210443786	4.630427986	-0.245656013
chr19:42156371-42156673	n/a	non-cb	4.627117849	-0.191898998	0.445984531	-0.191898998	1.933582604	0.368457532	-0.191898998	2.076508889	0.241438196	0.300178937	1.298009744	4.627117849	0.691376826
chr11:49473411-49473718	n/a	non-cb	4.626603407	0.004484943	0.211752239	-0.235650137	0.637145511	-0.235650137	0.318081628	1.174511547	0.274688868	0.771412271	1.183574384	2.16249847	4.626603407
chr18:57211666-57211964	n/a	non-cb	4.625036724	0.139223096	0.252117012	0.341058916	1.729964412	-0.125305068	1.325607198	0.280720134	-0.125305068	-0.125305068	-0.125305068	4.625036724	-0.125305068
chr16:92880949-92881172	n/a	non-cb	4.622440337	-0.194340889	-0.194340889	-0.194340889	0.303234008	-0.194340889	-0.194340889	0.321196865	-0.194340889	-0.194340889	-0.194340889	4.622440337	-0.194340889
chr10:9178274-9178467	n/a	non-cb	4.6220125	0.110754654	0.692112496	0.420373263	0.737179892	-0.127013721	1.140704561	0.809781562	0.32392329	0.286356436	-0.127013721	4.6220125	-0.127013721
chr12:71285266-71285375	n/a	non-cb	4.62188016	1.257513532	2.629185768	4.62188016	3.467143414	0.81061739	4.114152469	0.774967696	2.644152345	0.151719724	1.088328831	3.925570047	2.413446427
chr16:73974609-73974790	n/a	non-cb	4.620744275	-0.145778731	0.883912737	-0.384161351	1.512970708	-0.05604034	0.807421697	1.185184986	0.08557255	-0.139734609	0.297542969	4.620744275	0.764867672
chr4:83146711-83146980	2	cb	4.616692571	2.276514804	3.672839526	1.094030649	0.359617711	1.94270182	4.616692571	2.893742759	-0.295244546	2.523814942	2.850139109	0.539769297	-0.295244546
chr2:44611353-44611365	n/a	non-cb	4.616125426	-0.115128638	1.134495795	0.409068285	1.56704969	0.391322713	1.384693364	1.244152439	1.649676869	0.799948213	1.274202584	4.616125426	1.286235375
chr9:121194913-121195396	n/a	non-cb	4.615131669	1.130143054	2.434208525	0.785578781	2.189890066	1.5388766	1.571422163	2.648940007	2.447999848	1.027903098	1.459352466	4.615131669	1.300133629
chr3:88019460-88019748	1	cb	4.615123129	0.398726668	1.395814922	0.974142316	4.615123129	0.343459732	2.346693725	2.166650876	3.352069734	0.488062177	1.45517612	2.111922048	3.009830393
chr1:57666536-57666719	n/a	non-cb	4.614821347	0.228073712	0.747036418	0.960265508	3.372505739	-0.157794301	1.581412356	1.778409944	0.76326258	0.686530778	0.897804525	-0.157794301	4.614821347
chr11:31987516-31987755	2	cb	4.608996348	2.826085061	3.849366044	1.26066687	-0.256352893	1.518628726	4.608996348	0.10235856	-0.256352893	2.505403606	2.310537636	0.494752069	0.632715993
chr8:72638496-72638613	n/a	non-cb	4.607146176	0.483697148	1.1713943	0.078342432	0.855124852	2.87719372	4.607146176	2.067982828	1.471566712	2.862445502	2.799673122	3.629047992	-0.205311666
chrX:130055602-130055626	n/a	non-cb	4.606667378	-0.171968176	1.304745477	-0.171968176	-0.171968176	-0.171968176	4.606667378	2.859793003	-0.171968176	0.767072133	2.322019692	3.647644494	-0.171968176
chr13:114270548-114270779	n/a	non-cb	4.605265131	0.06468757	0.178959723	0.268987452	1.209737037	0.808081237	-0.20307002	0.599673007	-0.20307002	0.23852505	2.322742587	4.605265131	-0.20307002
chr8:11648554-11648704	n/a	non-cb	4.602698083	-0.250416719	0.052932321	-0.250416719	2.347923634	0.32842302	4.602698083	0.304931919	-0.250416719	0.446144124	0.809673533	2.582893627	-0.250416719
chr8:96240788-96240814	n/a	non-cb	4.601284748	-0.057553188	0.326039387	0.425437686	2.55098379	0.088814034	3.720252199	0.923208321	-0.198256259	0.104765138	0.383997058	4.601284748	0.345664642
chr13:98469853-98470193	n/a	non-cb	4.601215243	-0.103316751	0.046373058	0.378212996	1.527358529	1.096792864	1.206218316	1.043108678	0.07444161	0.115910544	1.072458252	4.601215243	0.561112058
chr10:63438323-63438675	n/a	non-cb	4.599740472	-0.080088407	0.299964556	0.511182165	4.599740472	-0.222304821	0.748389332	1.280191803	3.175969912	-0.032962602	1.389223258	-0.222304821	1.575867631
chr3:65709377-65709397	n/a	non-cb	4.599515844	-0.212835611	-0.212835611	0.276252468	4.599515844	-0.212835611	-0.212835611	-0.212835611	-0.212835611	-0.212835611	0.506637591	3.092844812	-0.212835611
chr13:18704509-18704904	n/a	non-cb	4.599118715	1.984268684	4.569480401	0.703141417	0.160782834	2.408064765	4.599118715	0.174406834	-0.216604808	3.707623035	3.302614988	2.472735353	-0.216604808
chr9:107008379-107008664	n/a	non-cb	4.598207502	0.34751511	1.104238536	0.374183788	0.890509476	1.339287563	0.418088082	1.653287144	1.442706704	1.218946015	2.05846367	4.598207502	-0.225510446
chr10:69638999-69639391	n/a	non-cb	4.595392538	-0.12069069	0.004803127	-0.266084914	0.481938519	0.030556532	0.323702547	0.309935336	0.042909273	-0.266084914	0.005550466	4.595392538	-0.266084914
chr18:14872589-14872971	n/a	non-cb	4.594616137	-0.118871133	-0.118871133	2.205508123	1.475727975	-0.118871133	4.594616137	0.739918119	-0.118871133	-0.118871133	0.743051247	-0.118871133	-0.118871133
chr15:91274321-91274330	n/a	non-cb	4.592739097	0.285448169	-0.157995713	-0.157995713	-0.157995713	-0.157995713	0.436469836	-0.157995713	0.486044773	-0.157995713	-0.157995713	-0.157995713	4.592739097
chr12:113935104-113935233	n/a	non-cb	4.592525912	0.462624119	1.480360544	-0.158624748	1.570535656	-0.158624748	0.938414455	-0.158624748	-0.158624748	-0.158624748	-0.158624748	4.592525912	-0.158624748
chr12:5130791-5131151	n/a	non-cb	4.592467059	0.214764333	-0.00073383	0.042589862	0.576630722	-0.114175275	0.071553035	0.511521279	1.001373881	-0.114175275	0.808262382	0.945379165	4.592467059
chr3:151909409-151909508	n/a	non-cb	4.590333983	-0.10773158	0.067625183	-0.310895858	1.195182893	-0.310895858	-0.310895858	1.299540229	0.57641654	0.042313645	-0.310895858	4.590333983	1.745938628
chr17:35362775-35362783	n/a	non-cb	4.589659205	-0.236819885	-0.236819885	0.557437743	3.996382657	0.467071568	1.794238936	0.447143187	1.883894777	0.610224972	-0.236819885	-0.236819885	4.589659205
chr1:153474575-153474831	n/a	non-cb	4.589045987	-0.221304594	0.193547218	0.887606232	-0.221304594	-0.221304594	0.641182848	0.25012658	0.235455384	0.370000531	0.251846506	4.589045987	-0.221304594
chr5:34629220-34629399	n/a	non-cb	4.588644831	-0.180485183	-0.07535884	0.394403262	4.02688658	-0.147569949	0.455597499	-0.039356227	3.152776905	0.00930295	0.260908365	0.702525259	4.588644831
chr12:52057801-52058077	n/a	non-cb	4.588442846	0.289973235	0.487015972	-0.171728822	1.113355076	-0.171728822	1.909769202	0.520367539	-0.171728822	-0.171728822	-0.171728822	4.588442846	-0.171728822
chr1:64657601-64657674	n/a	non-cb	4.58766793	0.171347467	0.453289306	-0.336019367	4.58766793	1.394496518	1.328432133	-0.336019367	0.801045704	0.358133391	0.278511781	-0.336019367	0.756934498
chr19:42483853-42483908	2	cb	4.58463671	2.996228237	3.193747848	1.889986523	1.433867275	2.820574503	2.213262289	0.661951445	-0.275625023	4.58463671	4.522262331	1.676812794	0.879907028
chr9:67532765-67532792	n/a	non-cb	4.58290541	-0.107508901	-0.107508901	-0.107508901	4.58290541	-0.107508901	-0.107508901	0.524009921	-0.107508901	-0.107508901	0.495235844	-0.107508901	-0.107508901
chr9:37267123-37267511	2	cb	4.582037104	0.165975346	0.189244102	0.326501291	-0.17015865	0.515640769	1.595102679	-0.17015865	0.583536555	0.553747316	-0.17015865	4.582037104	-0.17015865
chr2:140481025-140481423	n/a	non-cb	4.580094506	0.177566059	0.785134174	0.45029095	2.370867799	1.117153122	4.580094506	2.321561018	0.559037448	1.889771974	2.262898659	4.089925939	0.660095523
chr1:157185373-157185625	n/a	non-cb	4.580089125	0.723697681	0.808119902	0.060071496	2.012190937	0.168162694	2.252230878	2.922898209	1.029996928	0.088157232	2.241546684	4.580089125	2.397787261
chr7:81841369-81841428	n/a	non-cb	4.579789519	0.265581629	-0.173449218	0.600563544	1.048532496	-0.173449218	-0.173449218	-0.173449218	-0.173449218	-0.173449218	-0.173449218	4.579789519	-0.173449218
chr10:39384951-39385304	n/a	non-cb	4.578115795	-0.141253733	0.6036621	0.343237168	1.033279774	-0.333054878	1.922350534	0.550133868	0.224074031	2.041725771	0.837734272	4.578115795	0.38866009
chr16:19027228-19027485	n/a	non-cb	4.575769717	-0.164937093	-0.164937093	0.927919034	0.483645555	1.20745325	-0.164937093	0.764274588	-0.164937093	1.000551445	0.721936645	4.575769717	-0.164937093
chr15:74808268-74808290	n/a	non-cb	4.575478626	1.03902506	-0.21075536	0.496315801	4.575478626	1.741924739	-0.21075536	0.725961801	-0.21075536	2.13904961	-0.21075536	-0.21075536	-0.21075536
chr10:120063621-120063814	n/a	non-cb	4.574985607	0.078954151	0.163558753	-0.186176558	0.829183892	-0.186176558	0.282007445	-0.186176558	-0.186176558	0.312315375	-0.186176558	4.574985607	-0.186176558
chr1:69097229-69097339	n/a	non-cb	4.574064162	0.445521136	3.146324865	1.772533508	0.878106943	1.258039169	2.041454512	3.011820517	4.574064162	0.606394969	4.213590533	3.210093518	0.753451093
chr5:61005425-61005793	n/a	non-cb	4.571407941	0.171954646	1.264290559	0.275087604	2.02257664	0.720109571	1.262472459	1.41268042	-0.192620018	0.306171963	0.186933701	4.571407941	1.864151582
chr4:150501910-150501934	3	cb	4.571132801	1.466504975	3.021564681	0.804339498	0.440489278	2.862848564	3.787499782	1.824719683	0.442976592	3.638534271	1.103964809	-0.204429696	4.571132801
chr12:6133129-6133151	n/a	non-cb	4.570845345	-0.049045193	-0.156240708	0.337327286	-0.009780607	-0.156240708	0.090943343	0.481302332	0.047059774	-0.156240708	0.708544724	4.570845345	0.258148834
chr5:140386110-140386266	n/a	non-cb	4.570280277	0.446048767	-0.174347137	-0.174347137	-0.174347137	-0.174347137	-0.174347137	0.777900702	-0.174347137	0.651627404	-0.174347137	4.570280277	-0.174347137
chr18:77642712-77642980	n/a	non-cb	4.570181391	0.501425605	0.390526415	-0.110625251	-0.110625251	-0.110625251	1.567895631	-0.110625251	-0.110625251	-0.110625251	-0.110625251	4.570181391	-0.110625251
chr7:38122243-38122434	1	cb	4.570067329	0.16367841	-0.039262148	0.163080043	1.512490881	0.594546329	0.45097711	-0.21473341	3.350682006	-0.21473341	-0.21473341	3.744351002	4.570067329
chr12:26986108-26986113	n/a	non-cb	4.568785226	0.542286502	-0.160222555	-0.160222555	0.319692798	0.556426623	1.097684237	1.214908135	0.586269321	0.450447975	0.496015049	4.568785226	-0.160222555
chr1:139565321-139565357	n/a	non-cb	4.568013395	0.436824769	-0.134779344	0.872960504	-0.134779344	-0.134779344	4.568013395	1.599418532	-0.134779344	-0.134779344	0.683020899	-0.134779344	-0.134779344
chr2:127522200-127522556	n/a	non-cb	4.567806599	-0.209868051	-0.209868051	0.659167152	0.309472716	0.081659851	1.393168044	1.215404489	0.061124432	-0.209868051	0.057084843	4.567806599	-0.209868051
chrY:1481255-1481607	n/a	non-cb	4.567423033	0.146752336	0.499330894	0.737421708	0.267873983	-0.162483161	1.589921374	0.312163483	0.08915425	-0.162483161	1.063438717	4.567423033	-0.162483161
chr1:107849331-107849532	n/a	non-cb	4.566746437	-0.187051882	-0.187051882	-0.187051882	-0.187051882	-0.187051882	2.615294106	-0.187051882	-0.187051882	-0.187051882	1.736923462	4.566746437	-0.187051882
chr7:66556006-66557083	n/a	non-cb	4.56669279	-0.224109229	1.34979993	0.298071246	0.93124005	0.308155023	0.371761004	1.305945326	0.819231013	0.39032861	0.60432658	4.56669279	0.135245305
chr13:113113813-113114079	n/a	non-cb	4.56614244	-0.025726363	0.040040533	0.689006407	-0.215957812	0.476228867	-0.215957812	0.252704731	-0.215957812	0.371874683	0.231350922	4.56614244	-0.215957812
chr3:8580399-8580550	n/a	non-cb	4.563433656	0.256395903	-0.178491114	-0.178491114	4.563433656	1.078787364	3.697621838	1.534941576	-0.178491114	1.825822603	0.633994393	-0.178491114	-0.178491114
chr1:129330880-129331237	n/a	non-cb	4.562627535	-0.274170924	0.17700944	-0.274170924	1.486160621	-0.274170924	0.284236703	0.199852234	0.240477523	0.320385267	0.727940252	4.562627535	0.915725937
chr3:5897224-5897333	n/a	non-cb	4.560697325	-0.124792938	0.406607496	1.3863017	4.560697325	-0.124792938	1.554323107	0.43351175	-0.124792938	2.676281249	-0.124792938	-0.124792938	-0.124792938
chr4:55387362-55387719	n/a	non-cb	4.558921416	-0.233769139	-0.233769139	-0.233769139	-0.233769139	0.448848557	4.558921416	0.429522473	-0.233769139	-0.233769139	-0.233769139	2.543959965	-0.233769139
chr17:58229186-58229440	n/a	non-cb	4.558805528	-0.100844948	1.12930286	-0.100844948	0.387024106	-0.100844948	4.558805528	0.598115509	-0.100844948	-0.100844948	-0.100844948	-0.100844948	-0.100844948
chr17:79278474-79278856	n/a	non-cb	4.558282326	-0.07821648	0.358257423	-0.238316604	0.064152975	0.41497389	-0.238316604	-0.238316604	-0.238316604	-0.238316604	-0.238316604	4.558282326	-0.238316604
chr4:33634937-33634976	n/a	non-cb	4.553120482	0.060515766	0.160800157	-0.253751671	-0.253751671	0.237265599	-0.253751671	-0.253751671	-0.253751671	0.928003418	0.792452213	4.553120482	-0.253751671
chr17:48417909-48418011	n/a	non-cb	4.552846885	-0.185599078	0.698412854	-0.185599078	-0.185599078	-0.185599078	-0.185599078	0.765408142	0.714265676	-0.185599078	0.746557895	4.552846885	-0.185599078
chr11:70296052-70296349	n/a	non-cb	4.552762616	-0.194373793	-0.194373793	-0.194373793	0.254651977	-0.194373793	-0.194373793	-0.194373793	-0.194373793	-0.194373793	-0.194373793	4.552762616	-0.194373793
chr2:27772793-27772947	n/a	non-cb	4.551547501	-0.1249299	1.619972058	-0.1249299	0.759754543	-0.1249299	-0.1249299	-0.1249299	-0.1249299	-0.1249299	0.892893887	4.551547501	-0.1249299
chr2:139671616-139671626	n/a	non-cb	4.548553554	0.046141521	0.853898662	0.286452016	0.186856695	0.223277197	1.458678456	-0.268811959	0.188614111	0.323355466	0.632402803	4.548553554	0.663564479
chr14:41726988-41727376	n/a	non-cb	4.548511064	0.512850443	0.361852493	-0.273625136	-0.273625136	1.954644621	-0.273625136	-0.273625136	-0.273625136	-0.273625136	1.846334824	4.548511064	3.179478288
chr2:96110042-96110055	n/a	non-cb	4.547557278	-0.126987402	-0.126987402	0.950616635	3.275572588	1.783013193	-0.126987402	-0.126987402	0.86778101	-0.126987402	0.792598778	4.547557278	-0.126987402
chr1:45894461-45894507	n/a	non-cb	4.545738043	0.712911234	0.504159599	1.320958324	2.732611327	-0.225379783	0.503249196	0.182421207	-0.225379783	0.773688791	-0.225379783	4.545738043	-0.225379783
chr9:90592285-90592480	1	cb	4.545113596	0.628836294	3.254033997	4.545113596	3.114670748	0.836453267	1.34239807	3.424814644	3.447163674	1.002487829	1.570477943	3.010671898	2.547970522
chr1:23959965-23960304	n/a	non-cb	4.54284349	-0.195559507	1.672669686	0.614700261	2.229443347	1.385659251	1.876419649	0.509867793	-0.195559507	-0.195559507	-0.195559507	4.54284349	-0.195559507
chr8:93751152-93751520	n/a	non-cb	4.540427028	-0.170335878	-0.170335878	-0.170335878	-0.170335878	0.310863927	-0.170335878	-0.170335878	-0.170335878	-0.170335878	-0.170335878	4.540427028	-0.170335878
chr1:126283480-126283752	n/a	non-cb	4.539636889	-0.050079916	0.041839233	0.088596877	0.577193382	0.321877249	-0.156575309	0.263011115	-0.156575309	-0.156575309	-0.156575309	4.539636889	-0.156575309
chr3:13645395-13645670	n/a	non-cb	4.539596088	-0.218110604	-0.218110604	2.018160278	0.498687597	0.184258493	0.488152427	0.563212271	0.224093998	0.206616191	0.966449193	4.539596088	1.719969601
chr5:124495360-124495541	1	cb	4.536417469	0.259043382	0.634358388	1.735181009	1.256208242	0.230308585	0.448072021	1.397348027	1.83278462	0.159477285	0.557711358	1.538691081	4.536417469
chr15:9406067-9406458	n/a	non-cb	4.53638641	0.648707901	-0.232186451	0.544323305	2.85689182	-0.232186451	-0.232186451	-0.232186451	-0.232186451	1.424048432	1.09310116	4.53638641	1.071696806
chr1:167097520-167097544	n/a	non-cb	4.536031509	-0.165188292	-0.165188292	-0.165188292	4.087670207	0.973641507	1.497784292	0.765548591	-0.165188292	0.642127764	0.702368152	-0.165188292	4.536031509
chr11:78290518-78290665	n/a	non-cb	4.53361438	-0.193984175	0.460252931	-0.193984175	2.409127667	0.744199895	1.775762377	0.857910665	-0.193984175	0.237085916	1.915175891	4.53361438	1.583535827
chr2:17971786-17972384	3	cb	4.531545801	4.140637101	2.262582741	1.549658168	1.107171058	4.531545801	1.494939316	1.949344062	1.212670736	3.763149839	2.669404937	4.306835597	1.060727591
chr16:44917148-44917398	n/a	non-cb	4.528945007	0.673301028	0.234054363	-0.171301949	3.571490142	-0.171301949	0.671444106	0.289338685	0.328817048	-0.171301949	0.268350381	4.528945007	-0.171301949
chr7:63774734-63775041	n/a	non-cb	4.527524694	-0.143411268	0.662245708	-0.143411268	-0.143411268	-0.143411268	1.531570022	1.687660947	-0.143411268	-0.143411268	0.873206439	4.527524694	-0.143411268
chr6:88892664-88892920	3	cb	4.52752032	4.071869007	2.459382119	-0.167793061	-0.167793061	4.52752032	0.742669124	0.453862619	-0.167793061	3.280601941	1.652691403	-0.167793061	-0.167793061
chr2:178075928-178076073	n/a	non-cb	4.524607352	0.390641914	0.573166394	1.474282808	2.238245805	3.766062437	4.524607352	0.687036983	-0.181346407	0.894091309	-0.181346407	-0.181346407	-0.181346407
chr8:12944300-12944685	n/a	non-cb	4.52371662	0.189070345	1.505253176	-0.185602068	1.528333775	-0.185602068	-0.185602068	-0.185602068	-0.185602068	-0.185602068	0.695399697	4.52371662	-0.185602068
chr18:25754258-25754571	n/a	non-cb	4.523202051	1.101709715	1.048348728	0.923726919	0.564544094	4.523202051	1.955394076	1.417963726	2.49792091	2.233501089	2.914196568	1.369625371	0.783098358
chr4:103768971-103769211	n/a	non-cb	4.520688607	0.226008722	2.93652967	0.723139826	2.61938229	0.623143775	4.520688607	3.643937586	-0.155757914	-0.155757914	0.674039754	-0.155757914	-0.155757914
chr2:28588522-28588577	n/a	non-cb	4.52034312	-0.11370986	0.750826352	-0.11370986	-0.11370986	-0.11370986	-0.11370986	-0.11370986	-0.11370986	-0.11370986	-0.11370986	4.52034312	-0.11370986
chr2:115791959-115792345	n/a	non-cb	4.518875495	0.28607507	0.736332594	0.333870767	0.972997422	0.36945752	-0.211349083	0.258158833	-0.211349083	0.370106673	1.676407807	4.518875495	-0.211349083
chr12:92140634-92140647	n/a	non-cb	4.5164008	0.126253446	0.629348422	-0.180846876	-0.180846876	-0.180846876	0.661361413	1.217103902	-0.180846876	0.973957364	-0.180846876	4.5164008	-0.180846876
chr1:55030449-55030466	n/a	non-cb	4.516029905	-0.118379305	-0.118379305	-0.118379305	-0.118379305	0.828421395	-0.118379305	-0.118379305	-0.118379305	-0.118379305	1.801979091	4.516029905	-0.118379305
chr7:151828551-151828854	n/a	non-cb	4.51554013	-0.273447448	0.001892176	0.330730936	0.307529547	0.444694066	1.443866739	0.356337939	0.029706875	0.396904304	-0.273447448	4.51554013	-0.273447448
chr1:33620119-33620432	n/a	non-cb	4.515342282	0.31295428	-0.249624844	-0.249624844	1.304178044	0.324277888	2.77242346	-0.249624844	-0.249624844	0.356166878	-0.249624844	4.515342282	-0.249624844
chr2:51460893-51460937	n/a	non-cb	4.515249526	0.104077744	1.552758606	-0.150933254	4.515249526	-0.150933254	0.998467088	-0.150933254	-0.150933254	0.540283903	0.546686921	4.170152533	1.089795827
chr6:51799186-51799609	1	cb	4.51468226	3.278857833	3.291485735	1.576539088	4.51468226	2.017017524	3.598479304	1.944401289	3.604286301	1.699845926	3.735252074	0.540111303	3.675105294
chrX:49771212-49771603	n/a	non-cb	4.514218602	-0.22319309	-0.22319309	0.868903427	1.535098836	0.744650815	0.32374035	0.705372726	0.280880336	1.380768426	-0.22319309	4.514218602	-0.22319309
chr7:58879739-58880235	n/a	non-cb	4.512803639	4.253874222	2.796236154	1.01065184	1.130480733	4.512803639	2.824297936	1.127427777	1.252257636	4.492520901	2.391013375	1.005201516	2.071203563
chr2:160973972-160974080	n/a	non-cb	4.511320248	1.460354498	2.683101222	1.497412855	0.934035419	0.597612091	0.92894214	1.707226094	0.81083394	-0.191359054	1.996084917	4.511320248	-0.191359054
chr4:129946082-129946254	n/a	non-cb	4.510168759	0.097416292	0.205687675	-0.241880482	-0.241880482	0.288243088	3.127980659	0.799695123	-0.241880482	0.769427959	1.962875327	4.510168759	1.034835353
chr1:37277100-37277269	n/a	non-cb	4.504534593	-0.176086359	0.074479533	-0.176086359	0.675659355	-0.176086359	-0.176086359	-0.176086359	-0.176086359	-0.176086359	0.261730191	4.504534593	-0.176086359
chr11:25806576-25806664	n/a	non-cb	4.504305573	0.652170529	1.406199321	2.449630338	1.336131424	0.593302355	2.803714348	3.587570521	1.843311333	1.751764838	2.202261179	4.504305573	-0.34064498
chr1:25829257-25829262	n/a	non-cb	4.50199927	-0.200572123	0.510508473	1.169084271	3.973805073	0.372758365	4.50199927	0.575803766	0.22088476	0.286322961	1.833569363	2.469346923	0.566051445
chr9:107004433-107004780	n/a	non-cb	4.500984971	0.167273223	1.456778985	0.708780723	1.980171864	0.013534298	1.36754246	1.003739733	1.010567919	0.27146484	1.472967197	4.500984971	-0.243820964
chr17:83854951-83855003	n/a	non-cb	4.500831335	0.04818739	0.977066329	0.398210641	-0.136276267	-0.136276267	-0.136276267	1.698228943	0.357124532	-0.136276267	0.802097649	4.500831335	-0.136276267
chr10:98834848-98834925	n/a	non-cb	4.499874002	-0.141169827	-0.141169827	0.928711393	0.493777791	0.998543037	-0.141169827	3.54259021	0.846469422	-0.141169827	-0.141169827	4.499874002	-0.141169827
chr2:30516271-30516465	3	cb	4.499865958	3.698459342	4.477511782	2.487384112	2.336271738	3.024434389	1.843568252	1.19964442	3.732924675	4.499865958	2.726562645	3.513377035	1.661916779
chr9:57856836-57857227	3	cb	4.499806382	4.499806382	3.799113339	1.387835729	1.627457315	3.246451472	1.629935313	1.791124574	2.465232086	2.669352223	2.670118448	3.404267465	1.799153569
chr2:109193852-109193871	n/a	non-cb	4.499061928	0.413854928	0.133448043	0.719937622	4.499061928	-0.217107544	2.698148288	0.579624334	0.239216619	1.07465599	2.165524611	-0.217107544	-0.217107544
chr9:108686702-108687068	n/a	non-cb	4.498073206	1.046583941	2.415996941	0.609827282	0.713608041	2.220197018	4.498073206	2.18851956	1.315580605	0.467492	3.799235802	1.794036492	-0.2546715
chr17:15831288-15831293	n/a	non-cb	4.497844185	-0.188101921	-0.188101921	-0.188101921	1.000859413	-0.188101921	4.497844185	1.771737972	-0.188101921	-0.188101921	0.42305108	1.169829363	1.076468262
chr2:128201363-128201576	n/a	non-cb	4.497373362	-0.141178308	-0.141178308	-0.141178308	1.547002189	-0.141178308	3.185558485	-0.141178308	-0.141178308	-0.141178308	0.771327252	4.497373362	1.654357561
chr3:86681918-86682006	n/a	non-cb	4.496069102	1.363323971	2.207421167	1.771137428	0.315938334	2.813245743	3.09439063	4.496069102	0.318108316	0.394670777	2.717097792	0.989552109	1.216628805
chr3:25460694-25460980	n/a	non-cb	4.494937643	0.022530155	0.135086681	-0.24120745	3.076671821	1.407066644	2.02465017	-0.24120745	-0.24120745	-0.24120745	0.636781403	4.494937643	-0.24120745
chr3:126502379-126502583	n/a	non-cb	4.494707859	0.182213988	-0.177366091	-0.177366091	2.384425423	0.458964264	2.775673344	0.135196023	0.118387321	0.588377479	0.77432246	4.494707859	1.401407916
chr6:112880239-112880360	3	cb	4.494137937	3.810690412	2.235397244	-0.280912797	2.780927446	2.276869641	2.212695583	0.673276541	0.709647584	2.341293469	3.041345162	2.941314307	4.494137937
chr10:93738916-93738949	n/a	non-cb	4.492784642	-0.161166159	-0.161166159	0.469486548	4.492784642	-0.161166159	-0.161166159	0.694317927	0.745916206	0.886755852	1.694277645	-0.161166159	1.48880267
chr1:168933602-168933634	n/a	non-cb	4.491954309	0.32570945	0.206868439	0.103366669	3.000551817	2.894882124	4.491954309	1.827892195	0.277224375	1.522056333	2.931502591	1.573226896	0.744455486
chr2:164130532-164130843	n/a	non-cb	4.491652756	-0.14117662	0.42328077	1.367634217	-0.14117662	1.195970189	1.032344613	0.500264015	-0.14117662	-0.14117662	-0.14117662	4.491652756	-0.14117662
chr9:62234233-62234450	n/a	non-cb	4.491554807	-0.144569529	-0.144569529	-0.144569529	-0.144569529	-0.144569529	0.925910132	-0.144569529	-0.144569529	-0.144569529	1.731780352	4.491554807	-0.144569529
chr4:20582230-20582591	n/a	non-cb	4.4913921	1.344461094	3.626397358	0.349938413	3.547535754	4.305601985	4.4913921	2.885174891	2.215768009	2.271755429	4.221422916	4.061599306	2.527289184
chr4:82268339-82268640	1	cb	4.490685951	2.256714849	2.930978018	0.363259494	4.490685951	2.470875104	1.564792243	-0.215420771	2.399436594	0.838721115	0.87728322	4.21213899	-0.215420771
chr1:39072432-39072785	n/a	non-cb	4.489716105	-0.132158176	-0.132158176	-0.132158176	-0.132158176	0.812081663	-0.132158176	-0.132158176	-0.132158176	-0.132158176	1.87972093	4.489716105	-0.132158176
chr9:45472232-45472290	2	cb	4.48968112	0.844361805	1.38846981	0.043234962	1.771083176	0.204992129	2.465351756	2.432712271	0.799478027	0.612822929	2.151948032	4.48968112	-0.201929059
chr17:45821936-45821991	1	cb	4.488877635	0.515904125	0.665677444	0.693532867	0.558939403	2.113752325	3.254838875	1.259629279	-0.108652804	0.78491474	3.406732891	4.488877635	4.344637785
chr11:80391385-80391460	2	cb	4.488717414	4.102998693	4.488717414	1.611691387	0.611991633	2.252377151	4.258252584	0.749135597	1.368258713	4.073860485	3.663303513	0.703499905	0.846396897
chr6:61773726-61773949	n/a	non-cb	4.487758112	-0.159321857	0.707644691	-0.159321857	-0.159321857	0.315372798	1.507104757	1.223698479	-0.159321857	0.411913473	1.215749275	4.487758112	-0.159321857
chr2:180687621-180687832	3	cb	4.487546045	3.097350612	1.732123214	0.191270006	0.690314801	4.487546045	1.818145962	1.008068256	0.419087004	3.625987299	0.635704316	3.016531317	1.328335167
chr7:81540633-81541009	n/a	non-cb	4.487335506	0.007250173	-0.228875236	-0.228875236	-0.228875236	0.35021066	-0.228875236	0.244397067	-0.228875236	-0.228875236	1.702633375	4.487335506	-0.228875236
chr17:79262671-79262825	n/a	non-cb	4.487253344	0.07843219	-0.229974405	-0.229974405	-0.229974405	-0.229974405	-0.229974405	0.243399955	-0.229974405	0.349883735	0.283372095	4.487253344	-0.229974405
chr16:67213987-67214365	n/a	non-cb	4.486459478	-0.162953041	0.115783782	0.870315722	0.663453937	-0.162953041	0.37281672	1.322807295	0.154994025	0.204360603	0.718799107	4.486459478	-0.162953041
chr18:63083212-63083339	n/a	non-cb	4.485166304	0.772948752	1.654637323	1.856125912	0.266230855	1.019633136	4.485166304	1.773788587	-0.205762888	-0.205762888	0.804014033	2.568408268	2.249386992
chr16:42362967-42363250	n/a	non-cb	4.484048139	0.459561717	-0.123280341	-0.123280341	-0.123280341	1.065866695	-0.123280341	4.484048139	-0.123280341	-0.123280341	0.965624839	-0.123280341	-0.123280341
chr18:74244391-74244406	n/a	non-cb	4.483415843	-0.169356752	0.397530491	0.588296201	0.280291236	0.5020947	-0.169356752	-0.169356752	-0.169356752	-0.169356752	0.445493172	4.483415843	-0.169356752
chr12:57865817-57865827	n/a	non-cb	4.483194217	-0.1596918	0.63363565	-0.1596918	4.483194217	-0.1596918	1.365190538	-0.1596918	1.699991561	0.885738773	1.69134068	-0.1596918	-0.1596918
chr11:94315617-94316018	n/a	non-cb	4.482009387	0.822856483	2.4119947	1.431238309	4.482009387	1.581054389	0.193403341	1.226461442	0.285695781	-0.23781819	0.706348584	1.807317576	-0.23781819
chr12:102053731-102054015	n/a	non-cb	4.481950373	-0.065070051	-0.253443526	0.838187837	2.779610236	0.915698463	3.142747835	0.221753809	1.203916501	0.328647661	0.261879883	4.481950373	-0.253443526
chr3:31224874-31224932	n/a	non-cb	4.48082008	-0.177211902	-0.177211902	0.359686813	-0.177211902	-0.177211902	0.360557163	0.757656213	-0.177211902	-0.177211902	-0.177211902	4.48082008	-0.177211902
chr1:137468619-137468984	1	cb	4.480142667	0.49265566	0.827670986	0.168977502	2.5737687	1.104633121	-0.292337825	0.89376772	0.582820661	0.199637022	0.911241037	1.797557745	4.480142667
chr18:13908437-13908446	n/a	non-cb	4.47925511	0.48157835	1.720032504	-0.2226563	0.854434628	0.970826021	1.17392617	1.718054778	0.21455701	0.197276481	1.331607898	0.455228482	4.47925511
chr19:42288438-42288650	n/a	non-cb	4.476495014	-0.152827509	0.403842289	-0.152827509	-0.152827509	-0.152827509	4.476495014	-0.152827509	1.146882836	-0.152827509	-0.152827509	-0.152827509	-0.152827509
chr6:50087745-50087889	n/a	non-cb	4.476332222	-0.220207566	-0.220207566	0.474663482	0.989542278	-0.220207566	0.864222004	-0.220207566	0.22574567	-0.220207566	0.80198275	4.476332222	2.160354585
chr15:89717684-89718063	n/a	non-cb	4.474840707	-0.121538752	0.671258495	-0.121538752	0.507298272	-0.121538752	-0.121538752	-0.121538752	-0.121538752	2.138473432	-0.121538752	4.474840707	-0.121538752
chr4:131793572-131793969	n/a	non-cb	4.472359081	0.014732006	-0.047371305	0.664071951	1.159624979	0.851204356	3.702377085	1.238775102	0.169777377	-0.328015178	0.242491647	4.472359081	-0.328015178
chr15:5246434-5246547	n/a	non-cb	4.471373948	-0.13452955	-0.13452955	-0.13452955	1.541768788	-0.13452955	2.580633005	0.779806806	-0.13452955	-0.13452955	0.867934002	4.471373948	-0.13452955
chr4:88351702-88351712	n/a	non-cb	4.470489021	0.329917881	0.193214649	0.868605768	-0.21047902	1.519984109	1.169227388	-0.21047902	0.287588649	-0.21047902	1.24617116	4.470489021	-0.21047902
chr6:124597398-124597489	n/a	non-cb	4.468747268	-0.247228519	-0.247228519	0.429282234	4.468747268	-0.247228519	0.805123058	-0.247228519	0.377278725	-0.247228519	1.030205747	2.687411322	-0.247228519
chr15:86706358-86706494	n/a	non-cb	4.468629267	2.21191714	0.961693847	0.093543557	0.685036592	4.468629267	1.643363467	-0.329133824	-0.329133824	1.96706706	1.17270233	0.947435635	-0.329133824
chr6:130203631-130203634	n/a	non-cb	4.468465486	0.315579217	-0.146537292	-0.146537292	3.844067577	-0.146537292	4.2289131	-0.146537292	1.817657854	-0.146537292	0.857906696	4.468465486	-0.146537292
chr5:116581667-116581687	n/a	non-cb	4.465132756	-0.218261968	1.844647739	0.543216809	4.465132756	-0.218261968	0.544451219	-0.218261968	0.409043711	-0.218261968	2.418264944	3.08496115	1.406984506
chr5:36294541-36294673	n/a	non-cb	4.4650376	0.49306513	-0.136741058	0.090209201	0.282976073	-0.136741058	0.132139439	0.167764782	0.737169599	-0.136741058	0.165016108	4.4650376	-0.136741058
chr14:87090936-87091297	n/a	non-cb	4.464699052	-0.279818863	0.501249275	-0.279818863	0.330051002	0.062526844	0.107103685	-0.279818863	0.713244098	0.081549334	0.414547388	4.464699052	0.368834062
chr15:72710713-72710972	n/a	non-cb	4.464408386	-0.222777054	0.982949263	0.172034162	4.464408386	0.622912042	1.40097751	0.804668766	0.141684949	-0.222777054	0.418016716	4.394938701	-0.222777054
chr7:135343653-135343781	n/a	non-cb	4.46379916	-0.20284951	1.293572401	-0.20284951	-0.20284951	0.683371407	4.46379916	0.66776457	0.620945419	1.799069844	-0.20284951	-0.20284951	-0.20284951
chr9:22091618-22091996	n/a	non-cb	4.462295962	0.025726311	0.594894238	0.190246568	1.480002029	0.985216909	1.562790038	0.501712225	-0.074996062	-0.342115739	0.853005996	4.462295962	-0.342115739
chr9:65654972-65655184	n/a	non-cb	4.462220076	0.213247527	0.180890382	-0.259561077	-0.259561077	0.423894694	-0.259561077	1.156771359	0.188788917	-0.259561077	0.254280941	4.462220076	-0.259561077
chr10:22573479-22573505	n/a	non-cb	4.460817847	-0.177541467	0.377584422	1.248141692	3.491170632	0.138327766	2.002320529	0.129384963	-0.177541467	-0.177541467	0.448210009	4.460817847	-0.177541467
chr14:54684331-54684523	n/a	non-cb	4.459243767	1.75398005	4.459243767	0.896209659	-0.221340294	-0.221340294	1.13296565	0.53664123	1.213098568	0.707146321	2.872117383	-0.221340294	-0.221340294
chr15:75489039-75489263	3	cb	4.458718671	3.719080584	0.72235235	1.413251213	1.083514194	4.458718671	1.97466799	-0.011198781	0.194758534	3.590726002	2.9416089	0.235985466	0.323778285
chr2:30523080-30523272	3	cb	4.456630444	2.169369051	0.564877323	-0.245381713	0.041345654	2.246993519	0.489355007	-0.245381713	0.152623011	4.456630444	-0.245381713	-0.245381713	-0.245381713
chr3:36246415-36246441	n/a	non-cb	4.456417552	0.400164649	0.702022822	-0.21080563	1.715296848	0.555227355	-0.21080563	0.314490339	-0.21080563	0.43974009	0.284224476	4.456417552	2.471723387
chr6:105633555-105633797	n/a	non-cb	4.455794362	0.0341519	2.165797508	1.044966652	1.750587791	1.089032576	1.435578242	2.759591767	0.18671006	0.248146932	4.455794362	4.282669231	-0.208976129
chr2:170217987-170218012	n/a	non-cb	4.455160372	0.145854606	0.522088432	1.299525584	3.492710807	0.100610868	2.193404828	1.448620306	0.477138469	0.171299647	0.759882355	4.455160372	0.411601166
chr1:84690634-84691027	n/a	non-cb	4.45437001	1.78133674	1.49418053	0.401487524	1.713698808	0.297564631	4.050802355	1.424135993	1.964280063	1.313292291	4.45437001	3.802597837	1.605574572
chr6:43358968-43359345	n/a	non-cb	4.45424107	-0.25529591	0.87543656	-0.25529591	-0.25529591	0.225778668	-0.25529591	0.212158617	-0.25529591	0.323616855	0.257213652	4.45424107	-0.25529591
chr4:67108971-67109209	n/a	non-cb	4.452895468	0.145385487	0.703896334	0.185012826	1.521429123	-0.155934172	-0.155934172	0.295747245	-0.155934172	0.410599293	0.345616037	4.452895468	-0.155934172
chr4:68614263-68614537	n/a	non-cb	4.451446765	-0.110771032	0.055725818	2.351339218	1.051865063	-0.234567613	1.959251822	1.298187745	2.747273887	0.530517795	0.071535774	-0.234567613	4.451446765
chr1:68339604-68339900	n/a	non-cb	4.45122327	0.326452585	1.380054918	0.487561419	3.807865264	0.402543042	1.755008225	2.626831064	2.463318453	-0.259692686	0.39626703	4.110252894	4.45122327
chr4:82895823-82896204	n/a	non-cb	4.450986823	-0.24408787	-0.24408787	-0.24408787	4.450986823	0.894606633	-0.24408787	0.146333721	-0.24408787	-0.24408787	0.61201593	-0.24408787	-0.24408787
chr11:62455782-62456030	n/a	non-cb	4.450959616	0.145536194	-0.144887049	0.051248274	-0.314975712	0.144922209	0.051841948	-0.314975712	-0.314975712	0.352149238	-0.314975712	4.450959616	-0.314975712
chr8:97067319-97067620	n/a	non-cb	4.450822294	0.240783054	-0.181495596	0.562982991	-0.181495596	-0.181495596	4.450822294	-0.181495596	-0.181495596	-0.181495596	1.224280224	-0.181495596	-0.181495596
chr2:180841137-180841438	n/a	non-cb	4.450515787	-0.184660061	0.662476536	-0.184660061	3.211349676	-0.184660061	4.450515787	2.827882588	2.76218192	1.305358292	2.204859636	1.925192216	2.887389563
chr5:149772350-149772730	n/a	non-cb	4.449267483	-0.183031626	-0.183031626	-0.183031626	1.212776853	-0.183031626	0.94738974	0.577696493	-0.183031626	-0.183031626	0.234330574	4.449267483	-0.183031626
chr6:129244646-129245045	n/a	non-cb	4.449098603	-0.161092736	0.332498485	-0.161092736	1.30856335	0.971043603	2.024351615	1.215988619	-0.161092736	-0.161092736	0.340605659	4.449098603	-0.161092736
chr9:41759589-41759857	2	cb	4.448595395	3.204876597	4.267503134	1.056989028	-0.050982505	2.994418437	3.857673563	1.298279645	-0.032068165	2.147853684	4.448595395	1.884672101	-0.315865218
chr15:98822992-98823245	2	cb	4.448381849	2.442404222	4.113363068	0.918469155	0.242670431	3.028928682	3.778752895	1.52465985	0.104590245	2.624291892	4.448381849	1.967551966	-0.098262188
chr3:63371753-63371937	n/a	non-cb	4.44599888	-0.128172234	1.514159009	-0.128172234	-0.128172234	-0.128172234	-0.128172234	0.779864799	-0.128172234	-0.128172234	-0.128172234	4.44599888	-0.128172234
chr6:121080211-121080328	2	cb	4.445702831	0.832254531	3.212009464	2.844830421	0.83737533	0.222776704	4.445702831	1.693415803	0.633913583	1.159537944	2.65595723	3.057061365	0.940881052
chr7:121779174-121779270	n/a	non-cb	4.445524696	0.619469512	-0.225091505	0.313257705	1.474758737	-0.225091505	0.723484386	0.243605381	0.2718747	0.923165467	1.228337331	4.445524696	-0.225091505
chrX:149936727-149936738	n/a	non-cb	4.445042555	-0.180795748	0.428813072	0.302658364	-0.180795748	0.765144281	0.990954608	-0.180795748	0.552859246	-0.180795748	1.784489567	4.445042555	-0.180795748
chr9:40526045-40526412	n/a	non-cb	4.443810236	-0.009196257	0.236487972	0.781133198	3.167388906	-0.219548328	2.287160856	0.835953964	-0.219548328	-0.219548328	-0.219548328	4.443810236	-0.219548328
chr5:103765951-103766317	2	cb	4.440033415	-0.175338351	0.318807514	0.888624791	-0.175338351	1.160768667	3.906790456	1.655612985	-0.175338351	-0.175338351	0.732607209	4.440033415	-0.175338351
chrX:98528508-98528630	n/a	non-cb	4.438951563	1.991243694	2.906564716	2.071595302	0.417408379	2.370975229	4.438951563	2.801721207	0.187787687	3.412669386	4.230016301	-0.320322738	3.658618918
chr3:87696936-87696948	n/a	non-cb	4.437807068	0.684575321	2.29273535	2.241612083	4.437807068	-0.137289975	-0.137289975	2.371936498	-0.137289975	1.407959997	2.598719436	-0.137289975	-0.137289975
chr9:117767831-117768032	n/a	non-cb	4.437122956	-0.206093885	2.457072579	0.303492205	1.748615319	3.195343589	2.179716655	2.543872432	0.526855566	-0.206093885	2.542975188	4.437122956	-0.206093885
chr11:80317607-80317918	2	cb	4.436551001	3.294045573	4.436551001	1.827250573	1.576639223	2.621676104	3.908371564	2.063374721	0.882192253	2.832779983	2.968896587	1.742597401	0.548361496
chr4:11075819-11075856	n/a	non-cb	4.433903506	-0.153514704	-0.153514704	-0.153514704	0.474096319	-0.153514704	-0.153514704	0.767181211	0.822712723	-0.153514704	0.704682374	4.433903506	2.103579354
chr4:108058653-108058956	n/a	non-cb	4.43250732	0.722845729	3.216487676	1.678232513	1.129428776	0.395514797	4.43250732	1.407396859	0.781595945	2.224250013	2.044968711	-0.310755135	-0.310755135
chr7:107181226-107181457	n/a	non-cb	4.431748872	0.737758735	0.76737215	0.99429911	1.0967699	0.331667867	4.431748872	0.316740428	1.453432231	-0.195585036	1.489530953	2.848350317	-0.195585036
chr11:120541508-120541634	n/a	non-cb	4.431640822	-0.179992292	0.186409167	-0.179992292	0.08870125	-0.179992292	1.228553735	0.599129072	-0.179992292	-0.179992292	0.206364117	4.431640822	-0.179992292
chr11:36352216-36352621	n/a	non-cb	4.431299386	0.931584594	2.876642755	1.158340421	0.697412318	1.884157469	4.431299386	3.438986053	0.550336682	1.846880657	4.405922284	3.946357896	0.982081403
chr12:98255714-98255785	n/a	non-cb	4.427947069	0.257022145	-0.154577654	0.571074084	4.427947069	-0.154577654	-0.154577654	1.094180848	0.515293099	-0.154577654	1.215648011	2.993231148	-0.154577654
chr5:132805550-132805763	n/a	non-cb	4.427592427	0.534913899	1.14515878	0.176511944	0.148373683	1.670005587	4.008262293	3.304921328	0.282457547	4.072522084	2.39662617	4.427592427	-0.197119002
chr9:69028743-69029049	n/a	non-cb	4.427195809	-0.222207548	1.301100428	0.42141073	-0.222207548	0.586037461	4.427195809	1.439623584	2.155870113	1.150580155	2.123087688	0.938318833	-0.222207548
chr13:84196768-84196975	1	cb	4.427007034	3.557622546	3.316358493	3.094411402	4.130794864	3.469615334	3.169120019	1.619031639	4.291015195	2.526310406	2.584802042	3.815340404	4.427007034
chr4:136586767-136586779	n/a	non-cb	4.426526762	1.082904862	0.646501791	-0.198946922	-0.198946922	4.426526762	-0.198946922	2.74161515	-0.198946922	-0.198946922	0.867881962	-0.198946922	-0.198946922
chr11:93982760-93983143	n/a	non-cb	4.425813905	0.254846892	-0.235310811	0.301944382	2.376447239	-0.235310811	1.547068919	-0.235310811	0.260645475	0.910612708	1.237644591	4.425813905	-0.235310811
chr1:148439147-148439356	n/a	non-cb	4.423325899	0.289985896	1.089999521	1.531137458	-0.156511464	2.576395361	2.224094735	1.602665389	-0.156511464	2.035961689	4.423325899	4.302508109	-0.156511464
chr15:77819866-77820109	n/a	non-cb	4.422743427	-0.162836194	0.902799011	2.867412826	0.917741295	-0.162836194	3.204351817	4.422743427	0.92190885	4.049980179	2.204033098	2.211449129	2.0482112
chr15:32074518-32074885	n/a	non-cb	4.422334552	0.164730003	-0.133098663	0.917047086	0.695866288	0.332234367	-0.133098663	0.324039597	-0.133098663	-0.133098663	0.362640747	4.422334552	-0.133098663
chr10:62319488-62319738	n/a	non-cb	4.422175195	-0.148112554	0.770258734	0.682026602	4.422175195	-0.347783261	-0.347783261	1.476734889	2.97422083	0.183886661	1.220621766	-0.347783261	2.382440941
chr2:123865465-123865727	n/a	non-cb	4.421116905	-0.115107705	-0.115107705	0.930609961	-0.115107705	-0.115107705	1.511566566	1.674528157	-0.115107705	-0.115107705	3.695406605	4.421116905	-0.115107705
chr15:102619328-102619586	n/a	non-cb	4.417730391	1.993066898	2.450634584	1.733013477	0.470523456	0.48155675	3.118240435	0.152257801	0.157725911	0.647263809	2.435158628	4.417730391	0.243631427
chr11:77708199-77708380	n/a	non-cb	4.417154284	-0.231308504	0.372575388	0.792989984	0.698999851	-0.231308504	0.974952088	0.76558885	0.843362453	-0.231308504	0.7964983	4.417154284	-0.231308504
chr7:95354930-95355249	n/a	non-cb	4.416519757	0.002934699	0.63144993	-0.24213037	1.804183928	0.523658044	4.416519757	0.12522481	0.156708314	0.162039411	0.126565035	1.632063892	-0.24213037
chr7:58026060-58026072	n/a	non-cb	4.416287001	-0.1976364	0.452643117	1.540579451	3.918706552	0.572589304	2.506258824	2.046412062	0.604663036	0.729233387	4.416287001	1.369476763	-0.1976364
chr16:77331397-77331541	n/a	non-cb	4.415700158	4.415700158	1.246571352	-0.211951463	0.32523052	3.914797742	0.289200478	1.131977694	0.065542808	2.322347746	1.152307601	1.144103272	-0.388617442
chr5:124784457-124784775	1	cb	4.414823036	2.368736364	2.215509856	1.205688834	3.15911421	2.841394494	0.769533684	0.942208584	4.414823036	2.050916816	2.051559683	1.877232271	1.979579331
chr8:82729612-82729626	n/a	non-cb	4.414144042	0.255827802	-0.170948527	-0.170948527	0.412151464	0.699784461	4.414144042	1.499843391	-0.170948527	-0.170948527	-0.170948527	4.091123712	-0.170948527
chr13:28510501-28511085	1	cb	4.413311785	0.405511261	2.270489083	3.061121716	1.251714615	-0.04892301	1.166209457	4.413311785	0.974220563	-0.094641941	1.71200677	1.930907599	1.115272658
chr11:121702425-121702431	n/a	non-cb	4.412939811	-0.14629555	0.640094972	0.904726691	-0.14629555	-0.14629555	1.488630295	0.76874406	-0.14629555	0.974578777	1.838317143	4.412939811	1.618537787
chr6:101070820-101070841	n/a	non-cb	4.412263245	0.663490228	-0.156189179	4.366857724	4.412263245	-0.156189179	-0.156189179	2.558940073	-0.156189179	0.9652533	1.68997722	4.40535718	-0.156189179
chr4:111051036-111051049	n/a	non-cb	4.409498112	-0.219477299	0.028323872	0.314072268	1.781866221	0.253367993	1.144904381	0.704499155	-0.219477299	1.986671275	1.079479868	4.409498112	-0.219477299
chr1:40682755-40683116	n/a	non-cb	4.40826976	0.596955643	0.660942686	0.367454455	-0.158980485	0.307559642	1.587502338	-0.158980485	0.708372979	0.333483014	0.290259012	4.40826976	-0.158980485
chr6:64481881-64481999	n/a	non-cb	4.406129884	0.035618601	0.83061248	0.061812446	2.075882858	-0.163555015	1.462904198	1.649272012	0.826748799	-0.163555015	0.752584387	4.406129884	2.130076289
chr17:43633316-43633384	n/a	non-cb	4.405217193	-0.139671569	-0.139671569	1.955758387	-0.139671569	-0.139671569	1.490109636	-0.139671569	-0.139671569	-0.139671569	1.83869612	4.405217193	-0.139671569
chr11:83950634-83950829	n/a	non-cb	4.402206228	0.527657734	0.489076033	0.15501234	0.683378593	-0.184281903	0.74720805	0.736227345	-0.184281903	-0.184281903	0.765968775	4.402206228	-0.184281903
chr18:24947901-24948280	n/a	non-cb	4.40219855	-0.191417641	-0.191417641	0.670462853	4.40219855	1.654737956	3.830697133	-0.191417641	-0.191417641	0.727744371	0.544078297	3.547338657	-0.191417641
chr10:118184018-118184337	n/a	non-cb	4.396527757	-0.173836723	-0.173836723	0.87975107	-0.173836723	1.149241107	-0.173836723	-0.173836723	0.798761578	-0.173836723	-0.173836723	4.396527757	-0.173836723
chr3:153728272-153728625	n/a	non-cb	4.395047775	0.756217551	-0.118066694	-0.118066694	-0.118066694	4.395047775	-0.118066694	0.641897909	-0.118066694	-0.118066694	-0.118066694	3.668498883	-0.118066694
chr16:42189954-42190087	n/a	non-cb	4.393159107	0.698842242	3.167291436	0.862636277	-0.297822367	1.685462928	4.393159107	0.805820447	0.569187228	2.337309739	3.544796679	4.345088712	0.772301869
chr9:63135793-63135829	n/a	non-cb	4.392326144	-0.123910112	-0.123910112	-0.123910112	-0.123910112	0.527837493	2.164064994	-0.123910112	-0.123910112	-0.123910112	-0.123910112	4.392326144	-0.123910112
chr16:54194293-54194307	n/a	non-cb	4.392139464	1.288031092	1.555558972	3.714574527	0.975781328	0.466259008	4.392139464	1.721909029	-0.18576726	1.383495998	1.898128123	3.005777218	-0.18576726
chr1:186544914-186545191	n/a	non-cb	4.391673518	-0.185085118	-0.185085118	0.869976694	1.480606076	-0.185085118	1.456124513	-0.185085118	-0.185085118	0.940097253	-0.185085118	4.391673518	-0.185085118
chr11:56344156-56344318	n/a	non-cb	4.390626368	-0.155999214	0.562254226	-0.155999214	4.390626368	0.694738426	0.805512992	0.670652576	-0.155999214	0.867756564	-0.155999214	4.008199603	-0.155999214
chr13:32242616-32242623	n/a	non-cb	4.390415449	-0.188722859	1.311563818	0.445168608	-0.188722859	-0.188722859	4.390415449	0.363154902	-0.188722859	1.080283461	-0.188722859	-0.188722859	2.598851912
chr9:101849424-101849434	n/a	non-cb	4.388616166	0.389197946	0.27353941	0.38824538	2.43739746	1.075114596	2.115331068	3.410664498	1.423288678	1.711079909	3.493066157	4.388616166	-0.213211648
chr2:171643264-171643281	n/a	non-cb	4.387518068	-0.194196175	0.628323606	1.390110137	2.307045973	-0.194196175	2.506706906	1.634154529	-0.194196175	0.299826903	1.253664836	4.387518068	2.128163691
chr2:122200378-122200600	n/a	non-cb	4.386813611	1.384433894	2.9223041	2.520219389	3.861899953	1.910518406	1.59299384	3.043369465	3.87182213	1.157366648	2.003544359	4.386813611	1.614697444
chr2:79602152-79602160	n/a	non-cb	4.38502997	-0.146004393	0.48103083	-0.146004393	1.125650565	0.540643251	3.469734363	-0.146004393	-0.146004393	0.680289708	-0.146004393	4.38502997	-0.146004393
chr10:127534812-127534931	n/a	non-cb	4.384878216	0.274814077	0.415528983	0.494408588	1.080766203	0.061248092	0.578597351	-0.268437175	0.770593654	0.443751586	1.261989337	4.384878216	1.823716984
chr7:137380519-137380740	n/a	non-cb	4.383939623	0.056149108	-0.201553166	-0.201553166	2.156160657	-0.201553166	0.959977449	0.433333459	-0.201553166	-0.201553166	0.50342939	4.383939623	3.0820913
chr19:36156432-36156704	n/a	non-cb	4.382203746	0.804859629	2.731303609	3.657762515	-0.128319084	2.787712362	-0.128319084	2.736359447	1.390411317	-0.128319084	4.382203746	-0.128319084	-0.128319084
chr1:169622933-169623292	n/a	non-cb	4.381685447	3.801018396	3.716736462	4.381685447	0.566789397	2.775369246	3.357848185	3.002416722	-0.192618207	2.768062374	2.933993163	2.873412771	-0.192618207
chr9:41186696-41187033	3	cb	4.381560399	3.737162869	1.521448343	0.103838099	0.20485281	4.381560399	3.273954058	0.277370483	0.060857007	3.839175935	2.583143433	0.228267883	-0.140094475
chr2:63292763-63293019	n/a	non-cb	4.380294808	0.041481641	0.14973172	0.236576323	0.719249839	0.324799933	-0.108339282	0.492240664	0.494203827	-0.108339282	0.497213074	4.380294808	-0.108339282
chr8:74806235-74806343	n/a	non-cb	4.378661723	-0.134958253	0.489667049	-0.134958253	-0.134958253	-0.134958253	1.065655806	0.537004591	-0.134958253	-0.134958253	-0.134958253	4.378661723	-0.134958253
chr9:94998256-94998589	n/a	non-cb	4.375872847	-0.196056938	-0.196056938	0.142160323	0.116689077	-0.196056938	0.623682073	-0.196056938	-0.196056938	0.927938275	-0.196056938	4.375872847	-0.196056938
chr3:75697657-75698065	n/a	non-cb	4.371761866	-0.016292141	0.513010508	-0.319464568	4.371761866	1.101582093	0.086957914	0.595265627	-0.319464568	-0.319464568	0.114287531	-0.319464568	2.031003774
chr3:5175413-5175602	n/a	non-cb	4.371277741	1.297361518	1.391288849	0.016883014	1.145355847	1.235397869	2.698586252	-0.09755656	0.574321663	1.567088543	4.371277741	0.475470496	-0.32208916
chr17:49876735-49876989	n/a	non-cb	4.371087375	0.349771154	2.201166377	1.301858985	2.234162119	2.962159261	4.371087375	-0.151982951	-0.151982951	-0.151982951	1.088670301	2.043462437	-0.151982951
chr16:87899359-87899419	n/a	non-cb	4.37021359	0.148211874	-0.170558337	-0.170558337	0.431679119	0.751021085	4.37021359	1.077399095	-0.170558337	0.383636863	1.215182337	3.012892976	-0.170558337
chr7:78074211-78074223	n/a	non-cb	4.369367487	-0.147034646	1.010538179	0.568146451	4.369367487	-0.147034646	3.190481952	1.091482886	-0.147034646	1.378390979	-0.147034646	2.955353501	-0.147034646
chr18:47486345-47486613	n/a	non-cb	4.369314586	0.402328179	2.469539483	1.830173284	2.850149942	0.438722502	2.347568914	1.475585256	0.961518572	1.068276095	0.734127099	4.369314586	2.842347626
chr16:69226463-69226563	n/a	non-cb	4.369230085	-0.195348219	0.719146886	0.142325202	2.090396261	0.737186164	1.150052537	1.157397014	0.238074803	0.365745718	1.177325213	4.369230085	-0.195348219
chr4:97252839-97252915	1	cb	4.368086223	-0.145703069	0.124782837	1.07149035	3.424646086	0.570215438	2.268707902	1.008262007	4.368086223	0.463136316	1.296736205	3.356648056	1.885303719
chr10:28897621-28898011	n/a	non-cb	4.364481489	1.772230928	1.438409556	1.133076013	-0.185680334	1.831693518	2.479099555	1.205322009	0.596640086	0.670936777	4.364481489	3.453205504	3.346585247
chr8:90371547-90371717	n/a	non-cb	4.36347074	0.830979979	2.198679507	-0.185955328	1.426092716	2.093775159	4.36347074	3.1852112	0.770668657	0.861518895	3.26283808	-0.185955328	1.910375196
chr13:93285804-93285867	n/a	non-cb	4.363379339	-0.159054646	-0.312863674	0.395330259	-0.312863674	0.50901438	1.058023809	0.895284926	0.977473812	0.332170323	-0.025507185	4.363379339	-0.312863674
chr17:56649106-56649484	n/a	non-cb	4.363227451	0.379427432	-0.250348513	0.153208696	4.363227451	0.306892522	0.227767985	1.367207124	2.135361276	0.699323068	0.286228445	0.88342274	2.514748753
chr18:85967665-85967754	n/a	non-cb	4.363196087	-0.141573324	-0.141573324	1.935359525	3.13740874	-0.141573324	1.473821222	0.762534958	0.817065992	-0.141573324	0.838878643	4.363196087	-0.141573324
chr5:65017017-65017316	n/a	non-cb	4.363195484	-0.180384009	0.454690771	0.34332257	1.784038476	-0.180384009	2.26358355	-0.180384009	-0.180384009	0.37812868	0.314065434	4.363195484	-0.180384009
chr2:29349318-29349427	2	cb	4.363063212	0.311180936	1.262251539	1.576633682	2.507953283	1.076957847	0.845294191	0.820314157	-0.262324347	2.615917765	0.84129948	4.363063212	1.079339269
chr12:78237736-78237903	n/a	non-cb	4.360328324	0.457180146	0.76759066	0.456186672	0.715951963	0.497129986	4.360328324	0.921155253	-0.171100334	0.497876851	-0.171100334	-0.171100334	-0.171100334
chr19:30038279-30038290	n/a	non-cb	4.359869576	-0.131179032	-0.131179032	1.505423574	4.359869576	-0.131179032	0.975081278	-0.131179032	0.525319796	-0.131179032	0.540257614	-0.131179032	-0.131179032
chr19:25379269-25379315	n/a	non-cb	4.359600829	0.070489097	1.081791359	1.295613061	4.359600829	-0.217279962	1.317028784	-0.217279962	-0.217279962	-0.217279962	-0.217279962	3.657010634	-0.217279962
chr18:69661561-69662130	1	cb	4.359339616	0.603954768	1.901826585	1.46622917	3.874243838	1.065865047	1.867442227	2.709568941	4.359339616	0.245184205	1.919001321	3.037524783	3.943362944
chr19:7759578-7759854	n/a	non-cb	4.358672528	0.404085585	0.637603428	-0.14308337	0.429418447	-0.14308337	4.358672528	-0.14308337	-0.14308337	0.885689612	0.76768596	-0.14308337	-0.14308337
chr1:81766560-81766838	n/a	non-cb	4.356938891	0.000572147	0.502795666	0.076571141	-0.087834157	-0.087834157	0.96568005	1.016819388	0.398123374	0.18534937	0.591206831	4.356938891	-0.087834157
chr1:101550576-101550896	n/a	non-cb	4.356712778	-0.137415656	0.6419484	0.825610477	-0.137415656	0.888467639	4.356712778	0.701012897	0.751582477	0.889614244	1.681036714	-0.137415656	-0.137415656
chr14:79990371-79990648	n/a	non-cb	4.356705838	-0.037142881	0.200781811	-0.31279691	0.440449466	0.484131635	0.322838631	0.239703633	0.209991723	0.166439023	0.202198697	4.356705838	1.041662984
chr11:79427326-79427456	1	cb	4.353793163	-0.027246107	0.116174664	0.175102753	0.861064402	-0.133884767	-0.133884767	0.397845224	0.405894524	-0.133884767	0.11686454	4.353793163	1.224905909
chr11:19031929-19032187	n/a	non-cb	4.352688076	0.255550947	0.181089008	-0.155403307	-0.155403307	-0.155403307	4.352688076	-0.155403307	-0.155403307	0.522356651	1.050825734	-0.155403307	3.030687774
chr4:33958336-33958347	n/a	non-cb	4.350327362	1.051284385	0.916879096	-0.138647751	0.931679641	-0.138647751	1.890217184	4.350327362	0.935807664	-0.138647751	1.09275706	2.213115674	-0.138647751
chr14:31267677-31268019	n/a	non-cb	4.350157383	-0.132753231	-0.132753231	-0.132753231	-0.132753231	-0.132753231	-0.132753231	-0.132753231	-0.132753231	-0.132753231	0.783438736	-0.132753231	4.350157383
chr4:67556741-67556763	n/a	non-cb	4.348388246	-0.13866645	0.573672185	0.479222767	-0.13866645	0.135128175	1.131941369	0.915426162	0.115841901	0.190810955	-0.13866645	4.348388246	-0.13866645
chr10:20692271-20692398	n/a	non-cb	4.348010904	-0.137939139	0.667388835	0.379124896	0.678381763	0.320296252	0.255229861	0.741338435	-0.137939139	-0.137939139	0.281668257	4.348010904	-0.137939139
chr19:38429800-38430164	n/a	non-cb	4.346510067	0.713228301	1.99507527	-0.230415624	-0.230415624	1.011549617	0.859571332	0.372985907	0.993666143	2.011407881	-0.230415624	-0.230415624	4.346510067
chr6:49051040-49051285	n/a	non-cb	4.343205439	0.924256904	-0.044183642	2.266220904	-0.301053756	1.962966501	4.343205439	-0.301053756	0.209507403	0.806166127	1.215277099	-0.301053756	-0.301053756
chr5:100131645-100132034	n/a	non-cb	4.342379446	0.24195225	0.21072632	2.570016618	3.479823913	0.251136247	1.945763125	1.59906335	0.7031946	0.345799454	2.195410769	4.342379446	2.670519137
chr17:89064103-89064460	n/a	non-cb	4.341679065	-0.156620595	-0.156620595	0.545357883	-0.156620595	0.812687361	4.341679065	-0.156620595	-0.156620595	1.69251303	2.742751647	-0.156620595	-0.156620595
chr18:14059304-14059643	n/a	non-cb	4.341117724	0.025659623	-0.019108595	-0.221415457	0.493511518	0.242610118	1.464988594	0.53705735	0.53953663	0.107532114	-0.221415457	-0.221415457	4.341117724
chr11:5964729-5964761	n/a	non-cb	4.338825119	-0.229651686	0.441061945	0.634886451	2.370554807	0.331294512	1.225610201	1.134969383	1.584594323	-0.229651686	0.716867319	4.338825119	-0.229651686
chr10:75021929-75022003	2	cb	4.338394007	1.391210903	3.302131412	1.338143152	1.263794266	0.200242014	3.892360915	2.962585677	0.431253858	1.427406862	3.001155658	4.338394007	2.449111406
chr11:30110015-30110458	n/a	non-cb	4.338008431	0.183003495	0.013151739	0.545344666	1.049133257	-0.379524867	0.717617011	0.675686456	1.583434929	0.606812504	0.383924186	4.338008431	0.97619774
chr14:77573491-77573826	n/a	non-cb	4.337977238	0.924632165	0.219815443	0.647658835	4.337977238	1.559974741	1.091476973	3.957908741	1.244357658	0.700752568	1.178811986	1.055161402	-0.151210588
chr15:11717673-11718046	n/a	non-cb	4.336075436	-0.204380433	0.333578651	-0.204380433	4.336075436	0.698515182	2.032480735	0.421585747	-0.204380433	-0.204380433	1.153266178	-0.204380433	-0.204380433
chr9:50649331-50649356	n/a	non-cb	4.334747798	-0.191328224	1.271159698	-0.191328224	4.334747798	0.932916096	0.795343226	-0.191328224	0.394201822	1.078471676	-0.191328224	-0.191328224	-0.191328224
chr2:117031360-117031632	n/a	non-cb	4.334460331	-0.192235952	1.133080121	1.970924377	2.393199804	4.334460331	3.628918363	1.923101623	-0.192235952	1.446979536	1.353911921	3.359717576	-0.192235952
chr2:75823341-75823474	n/a	non-cb	4.333908967	1.496270346	2.070362568	0.571137249	0.822254586	0.213424799	2.296400227	1.83610884	1.884976112	1.456659808	4.333908967	3.416101382	-0.206136592
chr18:13297915-13298246	n/a	non-cb	4.333890313	-0.161645805	-0.161645805	-0.161645805	-0.161645805	-0.161645805	0.75234512	-0.161645805	-0.161645805	-0.161645805	-0.161645805	4.333890313	-0.161645805
chr17:32299466-32299779	n/a	non-cb	4.331004467	0.677794738	2.758257608	1.943603316	0.098008476	0.652460654	0.068469949	2.639081403	0.577086778	0.677187971	2.209510673	4.331004467	-0.304341722
chr3:57469199-57469498	n/a	non-cb	4.330367058	-0.155295793	-0.155295793	-0.155295793	1.47724149	-0.155295793	-0.155295793	-0.155295793	-0.155295793	-0.155295793	1.523026338	4.330367058	-0.155295793
chr19:15978154-15978228	1	cb	4.328085639	0.788183311	-0.210780381	1.141945327	4.328085639	0.75506974	-0.210780381	0.172609069	0.205466762	0.270096064	0.21493795	-0.210780381	1.772116406
chr1:168901566-168901827	n/a	non-cb	4.327413732	-0.150884411	0.41287443	0.545727772	0.948900233	0.466471148	4.327413732	-0.150884411	1.066047687	1.118085909	3.547292951	-0.150884411	-0.150884411
chr18:78340033-78340393	n/a	non-cb	4.3233768	-0.140657178	-0.140657178	-0.140657178	-0.140657178	-0.140657178	-0.140657178	-0.140657178	-0.140657178	-0.140657178	0.694457639	4.3233768	-0.140657178
chrX:34031058-34031174	n/a	non-cb	4.322059923	0.72235239	-0.15240823	-0.15240823	2.148164374	1.901378121	4.322059923	1.48849981	0.781441399	0.870128764	-0.15240823	4.006833097	-0.15240823
chr18:12045278-12045380	n/a	non-cb	4.31880427	-0.238023635	0.249854218	-0.238023635	0.385402286	-0.238023635	1.396038905	0.676532798	1.597068197	-0.238023635	-0.238023635	4.31880427	-0.238023635
chr3:98682373-98682760	n/a	non-cb	4.317067211	1.038638239	0.643389074	-0.1223317	-0.1223317	-0.1223317	-0.1223317	-0.1223317	-0.1223317	-0.1223317	0.843892538	4.317067211	-0.1223317
chr5:28563630-28563891	3	cb	4.315895824	3.732694581	0.605954092	-0.129374173	0.562840459	4.315895824	0.64318578	0.25235221	0.275375928	1.957242211	0.226439795	-0.129374173	0.806431381
chr10:69119706-69120015	n/a	non-cb	4.315813279	0.102430601	0.246410824	0.954624944	0.253160268	1.672692072	2.06775996	3.87218457	0.314122692	1.033684573	1.932399411	4.315813279	-0.234937659
chr13:117805479-117805813	n/a	non-cb	4.315611996	-0.14151809	-0.295424541	0.767539218	0.787160721	0.082023424	-0.295424541	0.005840592	0.615439166	-0.295424541	-0.295424541	4.315611996	-0.295424541
chr12:37205947-37205967	n/a	non-cb	4.313234623	-0.193886747	0.382770691	0.576824211	2.23965116	-0.193886747	2.203884138	0.461417833	-0.193886747	0.628046503	1.714702079	4.313234623	3.195359735
chr5:120311319-120311720	n/a	non-cb	4.310679058	0.08993625	0.181452341	-0.174775024	-0.174775024	-0.174775024	-0.174775024	-0.174775024	-0.174775024	-0.174775024	-0.174775024	4.310679058	-0.174775024
chr1:88953299-88953322	n/a	non-cb	4.310008104	1.119618528	-0.163838025	-0.163838025	-0.163838025	4.310008104	3.614081133	-0.163838025	-0.163838025	-0.163838025	1.035082394	-0.163838025	-0.163838025
chr2:121228419-121228599	n/a	non-cb	4.309977872	0.333670687	0.107360807	-0.226255603	4.309977872	-0.226255603	2.008525398	0.39912846	1.656869031	-0.226255603	-0.226255603	2.889755007	-0.226255603
chr3:69907959-69908088	n/a	non-cb	4.30932058	0.381333039	1.654379976	-0.153371719	2.02023659	1.462127501	1.785514229	0.250889085	4.30932058	-0.153371719	2.201465031	-0.153371719	0.644993776
chr3:88008543-88008908	3	cb	4.308781851	4.166893351	2.756719435	0.051782288	0.926643693	4.308781851	1.639495727	0.421630369	-0.166001484	3.55950774	2.430733153	1.470686387	0.403783487
chr7:69551783-69551888	n/a	non-cb	4.308680052	4.308680052	0.787316256	-0.203317161	0.429614368	1.686973936	1.45566054	0.715069687	0.78118613	1.739423342	-0.203317161	-0.203317161	-0.203317161
chr19:25043750-25043974	n/a	non-cb	4.306114916	-0.160203814	0.849253904	-0.160203814	-0.160203814	0.486274965	-0.160203814	0.725706646	-0.160203814	-0.160203814	-0.160203814	4.306114916	-0.160203814
chr15:84684309-84684486	n/a	non-cb	4.305529197	3.579936253	1.930848657	1.265735801	2.817749058	4.305529197	2.084921763	1.033938896	2.348263935	4.013730025	1.701595547	1.376451894	2.106102624
chr2:120858196-120858451	n/a	non-cb	4.303035198	-0.142374044	0.613982367	-0.142374044	-0.142374044	-0.142374044	1.430110122	-0.142374044	-0.142374044	-0.142374044	0.812033779	-0.142374044	4.303035198
chr17:64722096-64722415	n/a	non-cb	4.302844813	-0.189665969	-0.189665969	-0.189665969	1.023158624	-0.189665969	2.200332141	0.463514332	-0.189665969	0.528972976	-0.189665969	4.302844813	-0.189665969
chr16:90004315-90004659	n/a	non-cb	4.301479234	-0.25243601	-0.25243601	0.47944217	3.213947738	1.044782367	4.301479234	1.645242702	-0.25243601	0.528083592	1.129546852	2.17244288	-0.25243601
chr6:122238009-122238088	n/a	non-cb	4.301167296	-0.122740737	-0.122740737	-0.122740737	3.09738304	0.329157124	-0.122740737	-0.122740737	-0.122740737	-0.122740737	0.312399471	4.301167296	-0.122740737
chr8:33889842-33889936	n/a	non-cb	4.300811854	-0.068783227	0.626031835	0.455667792	0.57003983	0.064157462	2.297336098	2.493838918	2.409486591	0.027605423	2.044461614	4.300811854	0.994925631
chr5:114688996-114689031	n/a	non-cb	4.300686997	-0.216372625	-0.216372625	-0.216372625	-0.216372625	-0.216372625	-0.216372625	0.680326977	-0.216372625	-0.216372625	-0.216372625	4.300686997	-0.216372625
chr9:44786312-44786570	n/a	non-cb	4.297117674	0.206491961	-0.20978628	0.524113566	2.107519676	0.440614561	1.083351496	1.685153085	-0.20978628	-0.20978628	1.802296165	4.297117674	-0.20978628
chr3:22072079-22072339	n/a	non-cb	4.296752	0.074351811	0.230208504	0.133837029	1.036975808	0.651378052	0.479167702	0.070905539	0.099000628	1.071200408	1.332022588	4.296752	-0.319347768
chr1:49149377-49149552	n/a	non-cb	4.296710303	-0.172172071	-0.172172071	-0.172172071	1.454258031	-0.172172071	0.343759701	0.265794025	0.303329109	0.926489245	0.26739186	4.296710303	-0.172172071
chr8:117933831-117934228	n/a	non-cb	4.296423455	-0.140379661	0.445278389	-0.140379661	-0.140379661	-0.140379661	4.296423455	-0.140379661	-0.140379661	-0.140379661	-0.140379661	-0.140379661	-0.140379661
chr9:9268098-9268587	n/a	non-cb	4.294321179	0.112345294	-0.180192983	-0.180192983	-0.180192983	0.369215893	1.424352136	0.702451913	-0.180192983	-0.180192983	1.699145201	4.294321179	-0.180192983
chr3:105260287-105260292	n/a	non-cb	4.293984141	0.775939565	0.358750041	2.444579825	4.293984141	2.401754805	3.303755171	3.533486938	1.880647869	-0.257501084	1.854203942	3.30248114	1.807752287
chr17:90655916-90656421	n/a	non-cb	4.293678217	0.188297725	0.952067641	0.553928997	1.570933805	1.24313667	1.42219864	2.21801715	0.496808518	0.20442576	2.129174544	4.293678217	0.119484608
chr4:56877051-56877438	1	cb	4.291601496	0.70942633	0.680089192	0.489466246	1.365001648	0.00303128	0.307892653	0.89640138	0.623986394	0.020172933	0.634335197	4.291601496	0.863570359
chr19:14966754-14966968	n/a	non-cb	4.289501744	-0.093772569	-0.093772569	1.927144725	-0.093772569	1.697216098	-0.093772569	-0.093772569	-0.093772569	-0.093772569	-0.093772569	4.289501744	-0.093772569
chr12:26014896-26015368	n/a	non-cb	4.289141394	-0.105860313	-0.257621447	-0.257621447	-0.257621447	0.181127012	0.09232726	-0.257621447	0.030199473	0.378824229	0.355772939	4.289141394	-0.257621447
chr18:5347894-5347950	n/a	non-cb	4.288070381	-0.143189505	-0.143189505	-0.143189505	0.454833562	-0.143189505	-0.143189505	-0.143189505	-0.143189505	-0.143189505	2.394352399	-0.143189505	4.288070381
chr5:34571365-34571423	n/a	non-cb	4.28793477	0.101703114	0.224865937	0.139656319	0.230639512	-0.186886709	-0.186886709	0.256070818	-0.186886709	-0.186886709	1.140540655	0.581428703	4.28793477
chr14:122888586-122888817	n/a	non-cb	4.287525973	0.839945009	0.309814163	1.764561593	2.526775097	-0.173563998	0.831391462	4.287525973	3.841425572	-0.173563998	0.377743485	0.802023234	4.04630894
chr2:25636061-25636192	n/a	non-cb	4.286820392	-0.116417889	-0.116417889	-0.116417889	-0.116417889	-0.116417889	0.900288455	-0.116417889	-0.116417889	0.650125488	1.800290043	4.286820392	-0.116417889
chr14:94250361-94250798	n/a	non-cb	4.285160931	0.011848124	0.818984881	0.347122261	1.280510192	1.311598755	3.570000507	2.427540785	1.313910162	0.911170033	4.182144349	4.285160931	0.763724432
chr8:10849496-10849636	n/a	non-cb	4.283254506	-0.169917153	-0.169917153	-0.169917153	0.640438975	-0.169917153	0.34420082	-0.169917153	-0.169917153	-0.169917153	-0.169917153	4.283254506	-0.169917153
chr2:41889579-41889627	n/a	non-cb	4.282681125	-0.027675182	1.884307001	1.78468828	2.724429555	1.128826405	4.282681125	3.70692163	3.935672355	0.864163867	0.429004109	3.7810833	0.399609607
chr2:15518204-15518508	n/a	non-cb	4.281949581	-0.138330054	3.736016364	0.880659281	0.697887529	-0.138330054	-0.138330054	-0.138330054	-0.138330054	2.988327706	-0.138330054	4.281949581	-0.138330054
chr19:23128944-23129312	n/a	non-cb	4.280461145	0.060672233	-0.257930906	-0.257930906	-0.257930906	-0.257930906	4.280461145	1.005326006	-0.257930906	-0.257930906	1.029812345	-0.257930906	-0.257930906
chr13:55898275-55898625	n/a	non-cb	4.279686983	-0.198142347	0.111693828	1.33326178	0.63350067	-0.198142347	0.397404561	0.790384215	-0.198142347	0.499270945	0.474011482	4.279686983	-0.198142347
chr12:13188853-13189049	n/a	non-cb	4.27862224	-0.154435805	-0.154435805	-0.154435805	2.065448986	-0.154435805	-0.154435805	-0.154435805	-0.154435805	-0.154435805	-0.154435805	4.27862224	-0.154435805
chr15:40001326-40001420	n/a	non-cb	4.277219846	0.864070264	2.705366366	-0.218168897	4.277219846	0.494018923	0.392892969	0.473855658	2.671265022	1.285352387	0.540555601	1.230859489	1.131235239
chr11:104019368-104019515	2	cb	4.275763821	3.221282766	4.275763821	1.481642087	0.180636052	1.366739091	4.023305741	1.43062284	0.5632557	1.661807087	4.136707454	0.61765193	0.049224951
chr2:4438605-4439132	n/a	non-cb	4.275692808	0.690550776	1.494088673	1.545866459	4.088598275	2.280996721	1.792736417	4.275692808	3.016523824	2.105642046	3.05391145	4.258127656	2.033670866
chr2:92770728-92771132	n/a	non-cb	4.273898934	-0.187221905	-0.187221905	0.934181811	4.273898934	0.80659479	-0.187221905	-0.187221905	-0.187221905	-0.187221905	0.871534019	-0.187221905	-0.187221905
chr12:42211556-42211785	2	cb	4.273862969	0.658150341	3.170894915	1.527165868	1.503008873	-0.173581999	2.970062171	1.530123871	1.052245019	0.556106273	3.240656834	4.273862969	1.81109234
chr6:143385025-143385103	n/a	non-cb	4.273064977	-0.137471882	-0.137471882	-0.137471882	4.273064977	-0.137471882	-0.137471882	-0.137471882	0.406714667	-0.137471882	0.917567628	-0.137471882	-0.137471882
chr15:66070925-66071100	3	cb	4.27212271	4.27212271	2.002295668	2.004657362	-0.230303665	1.964783787	1.317678528	1.360085646	1.439495312	2.690289889	0.349107102	2.431848065	2.110015589
chr13:112361376-112361482	n/a	non-cb	4.270471839	-0.160367399	-0.160367399	-0.160367399	-0.160367399	-0.160367399	-0.160367399	-0.160367399	-0.160367399	-0.160367399	-0.160367399	4.270471839	1.554765114
chr5:73323870-73324236	n/a	non-cb	4.270010573	0.294915664	-0.163923961	-0.163923961	-0.163923961	1.345816235	1.496409761	0.429337176	-0.163923961	0.154801866	0.157754349	4.270010573	-0.163923961
chr1:4894288-4894623	n/a	non-cb	4.269954224	0.414497213	0.759479655	1.110544101	0.288348101	0.334075162	0.800700772	2.723589314	1.577676352	1.203210935	2.071700697	3.793184519	4.269954224
chr15:72283799-72283823	n/a	non-cb	4.268513954	0.023508235	0.185163731	0.314853312	1.341342204	1.549909164	1.402247757	0.248211526	-0.200227172	-0.200227172	1.676686283	4.268513954	2.06486936
chr18:68091353-68091458	n/a	non-cb	4.268433972	-0.215464037	0.015596415	1.845345589	1.878866236	0.420425091	0.865184462	2.973660373	1.060207197	-0.052188171	1.570961252	4.268433972	-0.40096806
chr13:63288301-63288597	n/a	non-cb	4.268430078	0.058457258	-0.236039466	-0.236039466	0.190032745	0.876088605	-0.236039466	-0.236039466	0.269641364	-0.236039466	0.254153885	4.268430078	-0.236039466
chr19:41850546-41850635	n/a	non-cb	4.268128443	-0.189673553	0.226153723	0.324146054	0.115265472	-0.189673553	0.324978991	0.257667402	-0.189673553	0.290988694	-0.189673553	4.268128443	-0.189673553
chr15:100346166-100346196	n/a	non-cb	4.267069097	0.094895924	0.598454427	0.415487977	1.001694349	0.10214737	0.379719305	0.817766007	-0.265370228	-0.265370228	0.854231434	1.533558462	4.267069097
chr2:34035886-34036041	n/a	non-cb	4.266184728	0.609293641	0.379423677	-0.210533601	-0.210533601	3.173490419	1.073943202	1.043960091	-0.210533601	2.576782847	-0.210533601	4.266184728	-0.210533601
chr5:112927869-112928161	n/a	non-cb	4.265105926	-0.208485843	-0.208485843	1.304873217	4.021422209	0.962376678	2.633356076	1.089234644	1.579644979	0.329493675	1.629701954	4.265105926	2.856932566
chr4:69791556-69791821	n/a	non-cb	4.264911192	-0.153871439	-0.153871439	0.92054275	0.483766383	1.195359829	4.264911192	0.781533638	-0.153871439	0.99194949	2.746819293	-0.153871439	-0.153871439
chr15:26644279-26644505	n/a	non-cb	4.264195129	0.241810753	-0.230886029	1.626516747	1.012280664	3.092602676	2.705950948	-0.230886029	-0.230886029	0.645061823	0.631716346	4.264195129	-0.230886029
chr6:112871289-112871512	n/a	non-cb	4.262975187	0.892951213	3.811196849	0.286366312	1.455340748	-0.203862421	0.561198283	0.445585176	-0.203862421	1.325256719	2.440779331	4.262975187	-0.203862421
chr18:55070178-55070563	1	cb	4.261828321	0.489957512	0.277175362	0.182744579	0.002223546	0.132222069	1.211880134	1.645211358	0.514424969	0.882936753	0.157937011	4.261828321	2.437105232
chr12:27968662-27968789	n/a	non-cb	4.261820614	0.036644305	1.701399334	0.459818024	3.801880493	0.656795424	1.950442485	1.511481687	0.825624365	1.073187423	4.261820614	1.521535319	-0.186723443
chr13:103976676-103976680	n/a	non-cb	4.261556909	-0.213855436	1.872178085	-0.213855436	1.41495122	-0.213855436	2.424383081	-0.213855436	-0.213855436	0.886411254	-0.213855436	4.261556909	-0.213855436
chr19:26822053-26822371	3	cb	4.261370093	3.170698301	2.560540848	0.98750056	0.526963646	2.259106971	2.383506598	1.240793508	1.531612996	4.261370093	1.80310152	0.763550732	-0.008747572
chr7:3331916-3332363	n/a	non-cb	4.258146912	0.330956321	1.711342484	0.689863285	0.621184228	0.088022964	1.818660402	3.310877338	1.149186855	0.54621155	1.999098937	4.258146912	0.322373485
chr10:104744274-104744591	n/a	non-cb	4.25787082	-0.192437948	-0.192437948	-0.192437948	0.608381964	-0.192437948	4.25787082	0.647904819	-0.192437948	0.848273236	0.728900233	1.56715355	-0.192437948
chr17:56614045-56614576	n/a	non-cb	4.257599048	3.716897556	2.928774659	2.092949994	3.092234799	3.644766035	3.806145581	2.788599138	2.747658971	4.257599048	2.427119266	2.10209551	2.409915372
chr9:41743828-41744305	2	cb	4.254542378	2.793991635	2.796703279	1.273621897	1.395260842	4.254542378	3.200633041	1.454724756	0.658592743	2.396358177	3.35510038	1.724589952	-0.352848828
chr14:121783352-121783729	n/a	non-cb	4.252727252	-0.121400927	-0.121400927	0.886949298	3.062488532	-0.121400927	-0.121400927	0.756487628	-0.121400927	-0.121400927	1.648912873	4.252727252	-0.121400927
chr11:47059712-47060010	n/a	non-cb	4.251403052	0.304605219	0.841962032	-0.190049404	3.251957626	-0.190049404	1.166517793	1.691527397	-0.190049404	0.682869789	1.341016953	4.251403052	-0.190049404
chr1:37160839-37160849	n/a	non-cb	4.251219473	0.539884422	-0.22711723	-0.22711723	0.981880846	0.45154444	2.155340325	-0.22711723	0.403739062	0.351183415	0.495890409	4.251219473	-0.22711723
chr1:24560703-24560833	n/a	non-cb	4.251072764	-0.212241561	-0.212241561	-0.212241561	0.219097015	-0.212241561	0.515738387	-0.212241561	0.386497209	-0.212241561	-0.212241561	4.251072764	-0.212241561
chr4:104321741-104321794	n/a	non-cb	4.250838761	-0.230034453	0.717880101	0.355613859	0.694564679	-0.230034453	1.712892656	1.78007068	-0.230034453	1.019107822	1.351091938	4.250838761	-0.230034453
chr2:105500261-105500553	1	cb	4.250641025	-0.089152304	1.958687038	3.631769162	3.880943856	1.26491195	1.842668275	3.303818388	3.189998273	-0.004995294	1.42937406	3.388378347	4.250641025
chr8:80250291-80250319	n/a	non-cb	4.249889928	-0.18033486	-0.18033486	-0.18033486	2.554815725	0.587342897	4.249889928	1.302131643	-0.18033486	-0.18033486	1.455345798	1.381594212	1.274207764
chr15:81008236-81008601	n/a	non-cb	4.249619892	0.21381231	0.051418912	-0.271389169	0.763800583	-0.271389169	-0.271389169	0.104228508	0.148815594	0.648833749	-0.271389169	4.249619892	-0.271389169
chr4:8077768-8077986	n/a	non-cb	4.249028655	-0.202107193	1.803070796	-0.202107193	0.85440407	-0.202107193	0.799230656	4.249028655	1.919064809	-0.202107193	1.47735854	0.958595863	2.628672682
chr10:59964518-59964535	n/a	non-cb	4.249007266	0.173742662	2.036542986	0.490171535	2.667633397	0.677185849	-0.240972371	0.388641264	-0.240972371	-0.240972371	1.006888269	4.249007266	-0.240972371
chr11:3090886-3091956	n/a	non-cb	4.248557736	-0.052420925	0.353767687	0.810343232	2.535958107	0.271617683	1.249170756	0.734192023	0.114977473	0.989414554	0.993642567	4.248557736	-0.235484959
chr9:118989166-118989549	n/a	non-cb	4.247902477	-0.179724034	0.409939464	0.548897402	0.970595593	0.596454862	-0.179724034	-0.179724034	0.529927067	0.501878638	-0.179724034	-0.179724034	4.247902477
chr3:88427899-88428666	2	cb	4.247731563	3.834769112	1.910651601	2.380746799	3.198517413	1.931855137	3.522491947	2.170713413	2.1494254	4.247731563	3.911417226	3.530106467	3.386164413
chr5:149614703-149615055	n/a	non-cb	4.247476511	-0.109405142	0.189971515	1.347760176	1.391448825	-0.109405142	4.247476511	-0.109405142	0.259958673	0.264895792	-0.109405142	-0.109405142	-0.109405142
chr1:117623521-117623669	n/a	non-cb	4.246504468	0.194716253	2.548843234	3.162480974	0.048966968	0.613156062	3.465580494	2.926591933	0.050022992	1.007204202	4.246504468	3.839561145	1.954559135
chr7:99348819-99349187	n/a	non-cb	4.244972444	-0.211767346	0.298743448	-0.211767346	1.270360574	0.392908836	-0.211767346	0.382260157	0.912397437	-0.211767346	0.432420352	1.018516193	4.244972444
chr10:122056398-122056530	n/a	non-cb	4.241658211	-0.226097838	0.139633395	4.241658211	2.210765237	0.255317181	0.929537615	2.098419045	1.860854169	-0.226097838	1.316500885	2.086076051	0.53274448
chr13:97857542-97857909	n/a	non-cb	4.240338282	-0.202481407	0.440057886	0.656281598	-0.202481407	0.712333458	-0.202481407	4.240338282	-0.202481407	-0.202481407	1.341141955	-0.202481407	-0.202481407
chr7:152353801-152354208	n/a	non-cb	4.239326546	-0.247075294	0.010867366	1.795681337	2.077833636	-0.247075294	1.361732706	0.936180629	0.690936505	0.120580848	-0.247075294	4.239326546	2.004754302
chr1:191952658-191952784	n/a	non-cb	4.239020967	-0.174449126	-0.174449126	0.793327772	-0.174449126	-0.174449126	4.239020967	1.481799305	-0.174449126	-0.174449126	-0.174449126	1.286989889	-0.174449126
chr8:87298927-87299178	1	cb	4.237361962	-0.321475857	-0.321475857	0.113765483	0.65117687	-0.321475857	0.355567203	0.815311882	0.906002083	0.142692097	-0.321475857	0.335781695	4.237361962
chr6:148564076-148564275	n/a	non-cb	4.236245635	-0.138012412	-0.138012412	-0.138012412	4.236245635	0.700539949	1.086481	1.225177715	-0.138012412	-0.138012412	-0.138012412	3.276670692	1.183776463
chr2:181020249-181020260	n/a	non-cb	4.23491442	-0.204111781	-0.204111781	-0.204111781	-0.204111781	-0.204111781	0.47658304	-0.204111781	-0.204111781	-0.204111781	-0.204111781	1.02128192	4.23491442
chr15:101007378-101007471	n/a	non-cb	4.234841817	-0.348545457	-0.348545457	0.0433307	0.270133616	0.14356603	-0.348545457	-0.015348896	0.033127841	0.905216564	0.391422133	4.234841817	-0.348545457
chr12:86918446-86918455	n/a	non-cb	4.233949236	-0.157568499	0.077520942	0.167302435	0.941973097	-0.157568499	-0.157568499	0.278320391	0.309700874	0.382252227	0.798234519	4.233949236	-0.157568499
chr16:53226725-53226987	n/a	non-cb	4.233812572	-0.192463966	-0.192463966	0.317721923	3.029383825	-0.192463966	0.318548969	0.680665553	0.278503838	-0.192463966	-0.192463966	4.233812572	-0.192463966
chr5:150633241-150633595	n/a	non-cb	4.233773139	-0.181566155	0.813856242	-0.181566155	4.233773139	-0.181566155	0.81261404	-0.181566155	-0.181566155	-0.181566155	-0.181566155	2.590854083	-0.181566155
chr7:30140278-30140702	n/a	non-cb	4.232985116	0.206622464	-0.225852367	-0.225852367	0.852341502	-0.225852367	0.537838111	2.422145292	-0.225852367	-0.225852367	0.424797208	4.232985116	1.05442986
chr7:147237599-147238038	n/a	non-cb	4.232879366	0.620098124	-0.171304249	-0.171304249	-0.171304249	0.728461814	-0.171304249	-0.171304249	-0.171304249	0.778457449	0.787255467	4.232879366	-0.171304249
chr15:76193450-76193735	n/a	non-cb	4.232392044	-0.06787304	-0.294520923	-0.294520923	-0.294520923	0.360728588	-0.294520923	0.154806892	1.046847996	-0.294520923	-0.294520923	4.232392044	-0.294520923
chr9:20555962-20556272	n/a	non-cb	4.231590997	-0.179883917	1.587758983	-0.179883917	-0.179883917	-0.179883917	4.002603195	3.352007804	-0.179883917	-0.179883917	2.608243928	4.231590997	-0.179883917
chr5:98597621-98598053	1	cb	4.23141103	-0.005257298	0.665915515	1.576428186	4.23141103	-0.123868229	0.149638831	3.15773753	3.181492843	-0.123868229	0.109154518	2.737557208	2.576794847
chr5:113007140-113007470	n/a	non-cb	4.230969683	0.076343344	1.462990236	3.972955665	0.930438682	0.160339681	0.830131119	3.160807808	2.055142525	0.097781071	2.271725019	1.774596642	4.230969683
chr5:65299941-65300225	n/a	non-cb	4.229844812	0.102425741	0.225644935	0.322721466	0.617321384	-0.186296168	2.417002106	-0.186296168	0.309468719	0.356551333	-0.186296168	4.229844812	-0.186296168
chr16:41657397-41657796	n/a	non-cb	4.229214722	0.173373481	2.524164269	1.266704963	3.258858445	0.434009549	2.966712072	2.194411602	3.17987225	0.965606103	1.869717151	4.229214722	2.855338975
chr10:62328746-62329077	2	cb	4.228198333	0.69749437	2.437030716	0.989669878	1.992156565	2.183668185	4.228198333	0.613888933	2.555495775	2.788992403	1.233647407	1.885028898	0.286540848
chr19:39063737-39064001	n/a	non-cb	4.226179158	-0.173567148	0.647256443	-0.173567148	-0.173567148	-0.173567148	0.8423329	0.699844118	0.661976121	0.775237645	-0.173567148	4.226179158	1.991188885
chr18:28657022-28657341	n/a	non-cb	4.225226813	0.577345323	1.915318041	-0.144498282	-0.144498282	-0.144498282	-0.144498282	4.225226813	-0.144498282	-0.144498282	-0.144498282	-0.144498282	-0.144498282
chr8:121136413-121136580	n/a	non-cb	4.22445379	-0.159068768	-0.159068768	0.851447106	-0.159068768	-0.159068768	-0.159068768	0.700132302	-0.159068768	-0.159068768	-0.159068768	4.22445379	-0.159068768
chr4:47112050-47112140	n/a	non-cb	4.222930382	-0.172866329	-0.172866329	-0.172866329	1.314256286	-0.172866329	4.222930382	-0.172866329	0.6031156	-0.172866329	0.591548311	-0.172866329	-0.172866329
chr1:129637083-129637211	n/a	non-cb	4.221859313	0.027854111	0.100597713	0.350773709	0.331827562	0.123718169	1.259755254	-0.142595564	-0.142595564	0.177879527	0.357706712	4.221859313	-0.142595564
chr18:33276921-33277086	n/a	non-cb	4.220809375	0.967804963	-0.184161533	0.831298743	1.419008272	-0.184161533	1.395445619	-0.184161533	-0.184161533	-0.184161533	-0.184161533	4.220809375	-0.184161533
chr15:102523148-102523603	n/a	non-cb	4.219669357	-0.066546344	2.529178928	1.730997266	1.608902672	0.233895484	0.565689797	2.600366635	2.806060657	-0.273398014	2.168258798	-0.273398014	4.219669357
chr18:14123103-14123371	n/a	non-cb	4.219367124	1.187089358	1.302751372	0.767337131	0.168200149	2.731305761	1.700420858	1.057484728	1.654176836	0.676722755	1.880000135	2.350496632	4.219367124
chr2:104159095-104159216	1	cb	4.219065927	0.087683477	0.203700141	0.295102258	0.493569882	-0.184161775	1.885869392	0.233094451	4.219065927	-0.184161775	0.720817631	-0.184161775	2.230119609
chr4:145742252-145742818	n/a	non-cb	4.217088472	-0.072378334	0.173800257	0.082087213	4.217088472	1.358250101	4.02195964	0.719207233	-0.07904206	0.457878645	1.432485323	2.143498641	0.746959037
chr7:116634118-116634517	n/a	non-cb	4.216914065	-0.136909669	-0.136909669	-0.136909669	1.447645347	-0.136909669	-0.136909669	-0.136909669	-0.136909669	-0.136909669	1.625186438	4.216914065	-0.136909669
[truncated: 42,460 more rows]
