# Supplementary material for: Identification and characterization of transcribed enhancers during cerebellar development through enhancer RNA analysis
Source: BMC Genomics. 2023 Jun 26;24:351. doi: 10.1186/s12864-023-09368-4 (PMC10291752; doi:10.1186/s12864-023-09368-4)
Supplement: Supplementary file 11 — Supplementary Material 11 [file 12864_2023_9368_MOESM11_ESM.txt]

Robust Cerebellar TE	Target Gene	Correlation	P-value	Cerebellar Gene
chr1:120945373-120945688	Gli2	0.395724645	0.202898293	known
chr1:120945373-120945688	2900060B14Rik	0.492622749	0.103712511	novel
chr1:129102521-129103311	Mgat5	0.423769626	0.169807907	novel
chr1:13280041-13280442	Ncoa2	0.413894541	0.181043	novel
chr1:134215846-134216106	Cntn2	0.079621887	0.805702383	novel
chr10:90650691-90650892	Apaf1	0.576127008	0.04992936	known
chr1:134215846-134216106	Rbbp5	0.540484885	0.069636319	novel
chr7:80752340-80753245	St8sia2	0.576261294	0.049863558	novel
chr1:134219239-134219681	Nucks1	0.140910721	0.662245615	novel
chr1:134219239-134219681	Rbbp5	0.433492503	0.159184884	novel
chr1:134271994-134272335	Lrrn2	0.152919319	0.635164378	novel
chr1:134271994-134272335	Cntn2	0.06862299	0.832178973	novel
chr1:134271994-134272335	Nfasc	0.001759737	0.995669414	known
chr1:134271994-134272335	Tmcc2	0.084794473	0.793313716	novel
chr1:134635881-134636084	Nuak2	0.450730368	0.141410538	novel
chr11:69225030-69225661	Slc2a4	0.576294224	0.049847431	novel
chr1:134778046-134778281	Lrrn2	0.133507076	0.679131454	novel
chr1:134778046-134778281	Rbbp5	0.118340831	0.714140576	novel
chr1:135078682-135079398	Ppp1r15b	0.131609094	0.683482521	novel
chr1:135080311-135080564	Mdm4	0.104966233	0.745442022	novel
chr1:135080311-135080564	Pik3c2b	0.029342838	0.927871945	novel
chr1:135080311-135080564	Snrpe	0.099679319	0.757916287	novel
chr1:135319274-135319382	Ppp1r15b	0.320712355	0.309447712	novel
chr1:135319274-135319382	Sox13	0.298792003	0.345480416	novel
chr1:135319274-135319382	Snrpe	0.198095001	0.537123473	novel
chr1:135319274-135319382	Pik3c2b	0.244620992	0.443520026	novel
chr13:55431731-55432127	Ddx41	0.576396361	0.049797435	novel
chr2:91787628-91788232	Dgkz	0.576416989	0.049787342	novel
chr1:135389071-135389831	Ppp1r15b	0.472876968	0.120527999	novel
chr18:36079988-36080360	Eif4ebp3	0.576508854	0.04974241	novel
chr1:135390007-135390328	Pik3c2b	0.574039643	0.050960055	novel
chr1:135390007-135390328	Mdm4	0.086945487	0.788174625	novel
chr6:114864697-114864731	Cand2	0.576991676	0.049506728	novel
chr1:135390007-135390328	Sox13	0.573842619	0.051058106	novel
chr1:135805120-135805251	Optc	0.057197461	0.859852821	novel
chr1:135805120-135805251	Zc3h11a	0.125174065	0.698299874	novel
chr1:135805120-135805251	Prelp	0.508355191	0.091492929	novel
chr1:135805120-135805251	Btg2	0.507391201	0.09221228	novel
chr1:135957388-135958041	Zc3h11a	0.070192556	0.828390269	novel
chr14:122766501-122766781	Zic5	0.577122193	0.049443154	novel
chr2:91270853-91271041	Ckap5	0.577248064	0.049381896	novel
chr7:150614444-150614793	Kcnq1ot1	0.577299296	0.049356979	novel
chr14:122787167-122787174	Zic2	0.577365445	0.049324819	novel
chr19:3984945-3985278	Ppp1ca	0.577455524	0.049281049	novel
chr15:82207216-82207733	Ttll1	0.577866394	0.04908175	novel
chr1:137468619-137468984	Nav1	0.463251281	0.129337703	novel
chr1:137468619-137468984	Gpr37l1	0.570298216	0.052844701	known
chr1:137468619-137468984	Arl8a	0.237174828	0.457946917	novel
chr8:114268598-114268740	Terf2ip	0.577985477	0.049024093	novel
chr1:137573572-137573779	Nav1	0.144792087	0.65344999	novel
chr1:137573572-137573779	Csrp1	0.006117627	0.984945653	novel
chr1:137573572-137573779	Shisa4	0.291908644	0.357238588	novel
chr1:137573572-137573779	Arl8a	0.238478785	0.455404671	novel
chr1:137573572-137573779	Gpr37l1	0.080701614	0.803112886	known
chr1:137576780-137577511	Arl8a	0.227365747	0.477283358	novel
chr1:137576780-137577511	Nav1	0.274531603	0.387844239	novel
chr1:137576780-137577511	Gpr37l1	0.367828455	0.239456237	known
chr1:137576780-137577511	Csrp1	0.294187967	0.353321854	novel
chr1:137576780-137577511	Shisa4	0.459278161	0.133093061	novel
chr1:137583306-137583723	Nav1	0.164743417	0.608894121	novel
chr1:137583306-137583723	Arl8a	0.082652757	0.798438104	novel
chr6:86535102-86535652	C87436	0.578517504	0.048767081	novel
chr1:137583306-137583723	Timm17a	0.211802871	0.508711309	novel
chr11:77700701-77701037	Nufip2	0.578585826	0.048734145	novel
chr13:72952948-72953086	Irx1	0.578755844	0.048652251	novel
chr1:137583861-137584069	Timm17a	0.084283283	0.794536144	novel
chr9:62211492-62211725	Coro2b	0.579086992	0.048493024	novel
chr1:137583861-137584069	Nav1	0.283878326	0.371219267	novel
chr1:137583861-137584069	Arl8a	0.236318378	0.459620321	novel
chr1:135989358-135989950	Btg2	0.579265476	0.048407356	novel
chr8:23917570-23917917	Myst3	0.579357009	0.048363462	novel
chr7:30794890-30795036	Zfp84	0.579533149	0.048279077	novel
chr19:53927266-53927498	Adra2a	0.579653384	0.048221534	novel
chr1:140393581-140393852	Nek7	0.476707637	0.117134678	novel
chr1:154662333-154662522	Lamc1	0.004726021	0.988369905	novel
chr1:154662333-154662522	Smg7	0.084243984	0.794630138	novel
chr1:155379505-155379587	Rnasel	0.230422195	0.47121836	novel
chr17:71221905-71222183	Tgif1	0.579729441	0.048185159	novel
chr2:30573920-30574167	Ier5l	0.579894077	0.048106487	novel
chr1:155488669-155488912	Rnasel	0.208386744	0.515729268	novel
chr5:121037328-121037925	Dtx1	0.580052623	0.04803081	novel
chr18:6275521-6275738	Kif5b	0.580130576	0.047993633	novel
chr1:158926707-158927016	Gm15428	0.343887439	0.273734135	novel
chr1:159031366-159031528	Ralgps2	0.143161636	0.657139926	novel
chr18:36016107-36016174	Sra1	0.580224511	0.04794886	novel
chr1:159370659-159370787	Rasal2	0.012752448	0.968623827	novel
chr1:166828673-166829445	Blzf1	0.126564472	0.695089913	novel
chr1:166828673-166829445	Atp1b1	0.419274165	0.174866594	novel
chr12:112400563-112400917	Nudt14	0.580241316	0.047940853	novel
chr1:166829688-166829815	4930455F23Rik	0.019002063	0.953259617	novel
chr1:166829688-166829815	Blzf1	0.275708948	0.385729421	novel
chr1:167212689-167212995	Dcaf6	0.005664607	0.986060353	novel
chr1:167212689-167212995	Tada1	0.274624872	0.387676488	novel
chr1:167212689-167212995	Tiprl	0.492352676	0.103931292	novel
chr1:167212689-167212995	Brp44	0.063574619	0.844386898	novel
chr1:173179510-173179921	Apoa2	0.160511271	0.61825025	novel
chr1:173179510-173179921	Adamts4	0.042120897	0.896587921	known
chr1:173179510-173179921	Pcp4l1	0.289743766	0.360979826	novel
chr1:173179510-173179921	Fcer1g	0.39060538	0.209334075	novel
chr1:173179510-173179921	Pfdn2	0.105424684	0.744362921	novel
chr1:173179510-173179921	Sdhc	0.281693965	0.375070824	novel
chr1:173179510-173179921	Usp21	0.042818061	0.894884587	novel
chr1:173193337-173193522	Sdhc	0.239371928	0.453667226	novel
chr1:173193337-173193522	Ufc1	0.265740617	0.403821428	novel
chr1:173193337-173193522	Ndufs2	0.211380065	0.509577618	novel
chr1:173193337-173193522	Tomm40l	0.175734308	0.58484888	novel
chr1:173193337-173193522	Usf1	0.068756408	0.831856794	novel
chr1:173193337-173193522	Pfdn2	0.098681446	0.760276781	novel
chr1:173193337-173193522	Usp21	0.12442516	0.700030717	novel
chr1:173979023-173979217	Pigm	0.440203977	0.152104331	novel
chr12:113571936-113572120	Crip2	0.580314822	0.047905842	novel
chr1:173979023-173979217	Gm15431	0.117006184	0.717246878	novel
chr1:173979023-173979217	Igsf8	0.478256798	0.115780453	novel
chr1:173979023-173979217	Copa	0.189555865	0.555153062	novel
chr1:173979023-173979217	Nhlh1	0.502497323	0.095922987	novel
chr1:173979023-173979217	Pea15a	0.001497027	0.996315921	novel
chr10:79101629-79101901	Shc2	0.580825769	0.047662975	novel
chr18:37985901-37986236	Pcdhga4	0.580861922	0.047645824	novel
chr1:173991494-173991711	Nhlh1	0.115936927	0.719738347	novel
chr1:173991494-173991711	Igsf8	0.102787017	0.750577176	novel
chr11:119912488-119912796	Gaa	0.580949559	0.047604265	novel
chr1:173991494-173991711	Ncstn	0.344934779	0.272178733	novel
chr13:37404685-37404692	Lyrm4	0.581074376	0.04754512	novel
chr1:173991494-173991711	Pex19	0.075506328	0.815588922	novel
chr1:174132538-174132961	Gm15431	0.436239717	0.156261779	novel
chr1:174132538-174132961	Pea15a	0.525124412	0.079579199	novel
chr1:174132538-174132961	Copa	0.215399041	0.5013693	novel
chr1:174133197-174133944	Vangl2	0.564739572	0.055734059	novel
chr1:174133197-174133944	Pea15a	0.245959013	0.440951017	novel
chr1:174133197-174133944	Igsf8	0.315786299	0.317356158	novel
chr1:174133197-174133944	Gm15431	0.272537765	0.391439188	novel
chr1:174133197-174133944	Pigm	0.170569728	0.596101463	novel
chr1:174133197-174133944	Nhlh1	0.28218453	0.374204039	novel
chr2:157167364-157167573	Blcap	0.581251751	0.047461158	novel
chr1:174133197-174133944	Pex19	0.078767323	0.807753146	novel
chr1:174133197-174133944	Dcaf8	0.117647142	0.715754596	novel
chr3:103224973-103225155	Slc16a1	0.581363877	0.047408137	novel
chr13:28510501-28511085	Gm11362	0.581458507	0.047363421	novel
chr18:36079988-36080360	Zmat2	0.581487499	0.047349728	novel
chr11:69184590-69184983	Polr2a	0.58166225	0.047267247	novel
chr1:174240343-174240603	Nhlh1	0.027496695	0.932400521	novel
chr1:174240343-174240603	Pex19	0.059656656	0.853883122	novel
chr17:29493315-29493813	Gm10045	0.581789346	0.047207323	novel
chr2:91270853-91271041	Lrp4	0.581906676	0.047152051	novel
chr1:178924448-178924560	Akt3	0.087871237	0.785965242	known
chr1:178924448-178924560	Zfp238	0.094224503	0.770842474	novel
chr1:178924448-178924560	Sdccag8	0.429045353	0.163989919	novel
chr1:182242957-182243381	Itpkb	0.263555441	0.407843466	novel
chr1:182242957-182243381	Parp1	0.036604212	0.910080057	known
chr1:182242957-182243381	H3f3a	0.036946672	0.909241833	novel
chr1:182242957-182243381	6330403A02Rik	0.074319546	0.818444505	novel
chr15:102186134-102186258	Espl1	0.582012067	0.047102442	novel
chr1:182295335-182295913	Acbd3	0.361575814	0.248150338	novel
chr1:182295335-182295913	Gm8101	0.552088753	0.062717495	novel
chr1:183808301-183808660	Degs1	0.031069079	0.923639259	novel
chr14:67113544-67113777	Dpysl2	0.582024346	0.047096665	novel
chr9:46197694-46198203	Cadm1	0.582118251	0.047052497	novel
chr1:36121706-36122045	Uggt1	0.542959961	0.068118464	novel
chr1:36121706-36122045	Hs6st1	0.376405394	0.227828049	novel
chr1:36121706-36122045	Fam168b	0.134531354	0.676787047	novel
chr1:38683050-38683425	Chst10	0.15334943	0.634201748	novel
chr1:38683050-38683425	Lonrf2	0.199379458	0.534433079	novel
chr1:39993426-39993836	Map4k4	0.408609068	0.187242004	novel
chr8:8489148-8489466	Efnb2	0.582436251	0.046903146	novel
chr1:42300400-42300833	AI597479	0.199567321	0.534040067	novel
chr1:42300400-42300833	Mrps9	0.412599634	0.182549721	novel
chr1:42300400-42300833	Tgfbrap1	0.013019511	0.967967037	novel
chr1:42300400-42300833	Pou3f3	0.549633439	0.064139902	novel
chr1:42315358-42315524	Mrps9	0.467111157	0.12575618	novel
chr1:42300400-42300833	2610017I09Rik	0.582557921	0.04684609	novel
chr1:42315358-42315524	AI597479	0.085672424	0.791215239	novel
chr6:84535318-84535730	Cyp26b1	0.582561123	0.04684459	novel
chr1:42315358-42315524	Tgfbrap1	0.337769454	0.282921574	novel
chr1:42741035-42741478	2610017I09Rik	0.082093923	0.799776412	novel
chr1:42741035-42741478	Pou3f3	0.123636303	0.701855316	novel
chr1:42741035-42741478	Mrps9	0.438088254	0.15431426	novel
chr1:42743063-42743202	AI597479	0.574168456	0.050896021	novel
chr3:88045032-88045355	Smg5	0.582680574	0.046788624	novel
chr1:42743063-42743202	Mrps9	0.281700775	0.375058785	novel
chr8:125275327-125275477	Trappc2l	0.582794109	0.046735474	novel
chr1:42743063-42743202	Tgfbrap1	0.126521335	0.695189433	novel
chr12:29292297-29292553	Rnaseh1	0.582875463	0.046697415	novel
chr1:42762629-42762812	AI597479	0.041633412	0.897779197	novel
chr8:108130520-108130899	Atp6v0d1	0.58313453	0.046576365	novel
chr16:38400160-38400306	Poglut1	0.583268486	0.046513861	novel
chr1:46908932-46909493	Slc39a10	0.417121279	0.177322267	novel
chr1:46908932-46909493	Gm5526	0.064332103	0.842553087	novel
chr1:53880234-53881148	Ankrd44	0.223268217	0.485470098	novel
chr1:53880234-53881148	Stk17b	0.256885269	0.420243681	novel
chr1:64134556-64134871	Adam23	0.475969503	0.117783584	novel
chr1:64134556-64134871	Klf7	0.52062996	0.082662122	novel
chr1:64134556-64134871	Ndufs1	0.295713999	0.350712371	novel
chr1:64270437-64270624	Fastkd2	0.047417704	0.883657119	novel
chr1:64270437-64270624	Creb1	0.354656396	0.257984622	novel
chr1:64270437-64270624	Klf7	0.505811367	0.093399409	novel
chr1:64270437-64270624	Zdbf2	0.527319008	0.078102719	novel
chr1:66435206-66435422	1110028C15Rik	0.090635193	0.779377499	novel
chr1:66435206-66435422	Mtap2	0.554865059	0.061135644	novel
chr1:72873670-72873758	Rpl37a	0.239781634	0.45287127	novel
chr1:72873670-72873758	Smarcal1	0.126883357	0.694354365	novel
chr1:72873670-72873758	Xrcc5	0.166385848	0.605277494	novel
chr1:72873670-72873758	Tmem169	0.07250187	0.822822037	novel
chr1:73990341-73990476	Igfbp5	0.323937694	0.30432955	novel
chr1:73990341-73990476	Igfbp2	0.062807691	0.846244293	novel
chr2:152987811-152988194	Tm9sf4	0.583392634	0.046455985	novel
chr2:26153748-26154150	Camsap1	0.583404344	0.046450529	novel
chr1:75286097-75286283	Stk16	0.47643114	0.117377475	novel
chr1:75286097-75286283	Rnf25	0.093220446	0.773227716	novel
chr1:75286097-75286283	Bcs1l	0.534369844	0.073485861	novel
chr1:75286097-75286283	Ttll4	0.535823854	0.072557618	novel
chr1:75286097-75286283	Rqcd1	0.449096766	0.143037357	novel
chr1:75286097-75286283	Usp37	0.005427632	0.986643462	novel
chr10:80864518-80864699	Polr2e	0.583502111	0.046404992	novel
chr8:87312631-87313021	Gcdh	0.583845779	0.046245169	novel
chr1:75286097-75286283	Zfp142	0.303435842	0.337666601	novel
chr1:75442750-75442984	Dnajb2	0.082079928	0.799809933	novel
chr1:75442750-75442984	Dnpep	0.31508145	0.318496763	novel
chr1:75442750-75442984	Bcs1l	0.480574592	0.113773665	novel
chr1:75442750-75442984	Zfp142	0.508399229	0.091460158	novel
chr4:97418521-97418653	E130114P18Rik	0.583880584	0.046229005	novel
chr1:75442750-75442984	Usp37	0.049351248	0.878943196	novel
chr1:75442750-75442984	Stk11ip	0.552477466	0.062494329	novel
chr7:25963176-25963406	Zfp574	0.584017185	0.046165602	novel
chr4:47450800-47451126	Alg2	0.584047835	0.046151385	novel
chr1:75442750-75442984	Stk16	0.315176119	0.318343435	novel
chr1:75442750-75442984	1810031K17Rik	0.048839718	0.880189946	novel
chr13:37404685-37404692	Ly86	0.584230454	0.046066738	novel
chr10:8480223-8480719	Lats1	0.584272069	0.046047464	novel
chr19:5847083-5847449	Tm7sf2	0.584332706	0.04601939	novel
chr3:87937298-87937537	Lamtor2	0.584551873	0.045918021	novel
chr1:80335767-80336198	Serpine2	0.333274717	0.289781675	known
chr1:87792004-87792181	Cab39	0.347255155	0.268750895	novel
chr1:87792004-87792181	Psmd1	0.019661619	0.951638917	novel
chr1:87792004-87792181	Armc9	0.565500685	0.055332066	novel
chr1:87928819-87929151	Cab39	0.245133505	0.442535151	novel
chr1:87928819-87929151	2810459M11Rik	0.047663945	0.883056595	novel
chr1:87928819-87929151	Itm2c	0.315064264	0.3185246	novel
chr1:88337787-88338371	Pde6d	0.570899671	0.052538492	novel
chr14:122784350-122784825	Pcca	0.585034541	0.045695332	novel
chr1:88337787-88338371	Dis3l2	0.159509412	0.620472793	novel
chr1:88337787-88338371	Cops7b	0.347439857	0.268479114	novel
chr1:88338409-88339467	Cops7b	0.476210355	0.117571588	novel
chr1:88338409-88339467	Dis3l2	0.276336374	0.384604827	novel
chr1:88338409-88339467	Ncl	0.064630564	0.841830734	novel
chr1:88399972-88400191	Ncl	0.223412027	0.485181692	novel
chr1:88399972-88400191	Dis3l2	0.297973726	0.346867213	novel
chr1:88399972-88400191	Cops7b	0.303040814	0.338327538	novel
chr1:88400492-88401369	Pde6d	0.11603913	0.719500094	novel
chr11:84456207-84456402	Aatf	0.585071925	0.045678116	novel
chr1:88400492-88401369	Ncl	0.098056974	0.761754942	novel
chr1:88400492-88401369	Dis3l2	0.509463267	0.090670743	novel
chr1:88400492-88401369	Gm6136	0.045565791	0.88817528	novel
chr1:88406021-88406296	Cops7b	0.454942636	0.137270982	novel
chr1:88406021-88406296	Ncl	0.521261019	0.082224433	novel
chr1:88421586-88421639	Ncl	0.282048495	0.374444297	novel
chr1:88421586-88421639	Pde6d	0.196106958	0.541298823	novel
chr1:88421586-88421639	Cops7b	0.542047437	0.068675394	novel
chr1:88421852-88422155	Pde6d	0.286003338	0.367492245	novel
chr1:88421852-88422155	Gm6136	0.501016183	0.0970655	novel
chr1:88421852-88422155	Cops7b	0.200437302	0.532221649	novel
chr1:88421852-88422155	Dis3l2	0.325945345	0.3011677	novel
chr1:93354819-93355140	Ramp1	0.188149804	0.558145433	novel
chr1:93354819-93355140	Ndufa10	0.513198474	0.087936003	novel
chr1:93354819-93355140	Lrrfip1	0.460802795	0.131643719	novel
chr1:93354819-93355140	Gpc1	0.102505822	0.751240474	novel
chr11:101338990-101339139	Rnd2	0.585656032	0.04540972	novel
chr1:93354819-93355140	Traf3ip1	0.028793213	0.929219972	novel
chr1:93354819-93355140	Asb1	0.306898183	0.331903505	novel
chr1:94729319-94729790	Ube2f	0.122065157	0.70549362	novel
chr12:30349676-30350195	Ttc15	0.585916516	0.045290387	novel
chr16:44555911-44556149	Spice1	0.586096881	0.045207889	novel
chr1:94729319-94729790	Traf3ip1	0.255324316	0.42317215	novel
chr1:94729319-94729790	Myeov2	0.574798768	0.050583504	novel
chr1:95583605-95583826	Bok	0.497085658	0.100141554	novel
chr1:95583605-95583826	Atg4b	0.009365944	0.976953694	known
chr1:95583605-95583826	Dtymk	0.135735299	0.674034778	novel
chr1:95583605-95583826	Sned1	0.181140835	0.573159162	novel
chr1:95583605-95583826	Stk25	0.185966949	0.562803982	novel
chr1:95583605-95583826	Ppp1r7	0.108979885	0.736009138	novel
chr10:107597951-107598633	Ppp1r12a	0.216445227	0.499242292	novel
chr10:110449638-110449798	Zdhhc17	0.249746536	0.433718002	novel
chr11:112671919-112671984	Sox9	0.586163976	0.045177227	novel
chr10:118307720-118308000	Dyrk2	0.054269479	0.866969267	novel
chr10:119911976-119912205	Gm4478	0.425279715	0.168129529	novel
chr8:14991727-14992065	Arhgef10	0.586428245	0.045056601	novel
chr10:119911976-119912205	Llph	0.526657129	0.078546032	novel
chr10:79759236-79759608	Midn	0.586542033	0.045004732	novel
chr1:173979023-173979217	Vangl2	0.586841506	0.044868423	novel
chr10:120319879-120320182	Gm4478	0.166911301	0.604122162	novel
chr10:120746852-120747139	Tbk1	0.20567589	0.521328187	novel
chr10:120746852-120747139	Tmbim4	0.285711194	0.368003465	novel
chr10:120746852-120747139	Gns	0.436422115	0.156068922	novel
chr10:120746852-120747139	Rassf3	0.447174762	0.144966753	novel
chr10:120746852-120747139	Tbc1d30	0.455745497	0.136490986	novel
chr10:120746852-120747139	Gm4478	0.069208249	0.830765855	novel
chr11:18775271-18775614	Meis1	0.586915928	0.044834594	novel
chr10:120944424-120944622	Lemd3	0.019915851	0.951014247	novel
chr10:120944424-120944622	Tmbim4	0.326754579	0.299898459	novel
chr10:120944424-120944622	Tbc1d30	0.046214597	0.886592017	novel
chr2:94087036-94087367	2810002D19Rik	0.586925117	0.044830418	novel
chr10:126946747-126946927	B4galnt1	0.4501183	0.14201866	novel
chr10:126946747-126946927	Agap2	0.108960014	0.736055757	novel
chr10:126946747-126946927	Nxph4	0.336022916	0.285576151	novel
chr10:126946747-126946927	Shmt2	0.012941018	0.968160075	novel
chr10:126946747-126946927	Dctn2	0.353049015	0.260301116	novel
chr2:105924188-105924234	Pax6	0.586953887	0.044817346	known
chr10:126946747-126946927	Lrp1	0.45116904	0.140975729	novel
chr10:126946747-126946927	Ddit3	0.308184309	0.329776439	novel
chr10:126946747-126946927	Pip4k2c	0.534503216	0.073400379	novel
chr10:126946747-126946927	Tspan31	0.063952647	0.843471633	novel
chr10:126946747-126946927	R3hdm2	0.475561637	0.118143159	novel
chr10:126946747-126946927	Dtx3	0.474983054	0.118654477	novel
chr10:126946747-126946927	Mbd6	0.005008158	0.987675649	novel
chr10:126946747-126946927	Kif5a	0.468989873	0.124036658	novel
chr4:154609496-154609744	Hes5	0.587219267	0.044696896	novel
chr10:126948737-126948996	Dctn2	0.321619903	0.308002759	novel
chr4:45837390-45837981	Igfbpl1	0.587450891	0.044591955	novel
chr2:163409482-163409764	Rims4	0.587737534	0.044462326	novel
chr10:126948737-126948996	R3hdm2	0.454207814	0.137987401	novel
chr10:126948737-126948996	Kif5a	0.410774524	0.184686586	novel
chr10:126948737-126948996	Lrp1	0.481147527	0.113281175	novel
chr5:121671197-121671546	Gm15800	0.587832934	0.044419243	novel
chr10:126948737-126948996	Dtx3	0.571704129	0.052130878	novel
chr10:126949984-126950170	Lrp1	0.133875288	0.678288374	novel
chr10:126949984-126950170	B4galnt1	0.452100416	0.140055417	novel
chr10:126949984-126950170	Os9	0.546083494	0.066235697	novel
chr10:126949984-126950170	Naca	0.085250702	0.792223079	novel
chr9:41081284-41081387	Mir125b-1	0.588550341	0.044096201	novel
chr10:126949984-126950170	Kif5a	0.11622846	0.719058798	novel
chr10:126949984-126950170	R3hdm2	0.375785748	0.228656585	novel
chr10:126949984-126950170	Agap2	0.274952187	0.38708808	novel
chr10:126949984-126950170	Dctn2	0.083523874	0.796352928	novel
chr10:126949984-126950170	Dtx3	0.240954933	0.450595523	novel
chr10:126949984-126950170	Zbtb39	0.109905043	0.733839517	novel
chr4:42959661-42960155	B230312A22Rik	0.588806266	0.043981363	novel
chr10:127530343-127530591	Rnf41	0.348699472	0.266629877	novel
chr10:127530343-127530591	Ankrd52	0.328209012	0.297624802	novel
chr10:127530343-127530591	Dgka	0.45293198	0.139237018	novel
chr10:127530343-127530591	Atp5b	0.146870012	0.648757672	novel
chr10:127530343-127530591	LOC100505011	0.513599169	0.087645988	novel
chr9:64950258-64950657	Rpl4	0.588862035	0.043956367	novel
chr10:127530343-127530591	Tmem198b	0.491435166	0.104676849	novel
chr10:127530343-127530591	Myl6b	0.291614072	0.357746442	novel
chr10:127530343-127530591	Obfc2b	0.228810764	0.474411506	novel
chr10:127530343-127530591	Cd63	0.562376837	0.056994954	novel
chr10:127530343-127530591	Myl6	0.56845959	0.053788518	novel
chr10:13434221-13434588	Adat2	0.076417385	0.813398169	novel
chr10:13434221-13434588	Pex3	0.048789484	0.880312395	novel
chr10:13434221-13434588	Hivep2	0.444485369	0.147694451	known
chr10:13434221-13434588	Aig1	0.240087	0.452278454	novel
chr3:103224973-103225155	Hipk1	0.5888923	0.043942806	novel
chr10:13459742-13459937	Pex3	0.556333139	0.060310477	novel
chr10:13459742-13459937	Adat2	0.550811458	0.063454697	novel
chr2:26154457-26154821	Qsox2	0.589042123	0.043875719	novel
chr10:16950094-16950352	Txlnb	0.031176117	0.923376866	novel
chr10:16950094-16950352	Cited2	0.263847628	0.407304508	novel
chr10:16950094-16950352	Vta1	0.13607572	0.673257223	novel
chr10:17051567-17051963	Txlnb	0.284544251	0.370049199	novel
chr10:17051567-17051963	3110003A17Rik	0.334596696	0.287754323	novel
chr10:17051567-17051963	Vta1	0.095094777	0.768776522	novel
chr10:17051567-17051963	Reps1	0.072411447	0.823039927	novel
chr10:17776683-17777011	Heca	0.136580796	0.672104122	novel
chr10:17787867-17788232	Cited2	0.227294294	0.477425573	novel
chr10:17787867-17788232	Heca	0.282102658	0.374348628	novel
chr10:17787867-17788232	Vta1	0.003422351	0.99157794	novel
chr10:24831411-24831601	Med23	0.093418411	0.772757285	novel
chr10:34001117-34001236	Tspyl1	0.105218846	0.74484737	novel
chr10:37117171-37117475	Marcks	0.272687033	0.391169466	novel
chr10:39091370-39091608	Fyn	0.155654282	0.629052164	known
chr10:39260916-39261141	1700025K23Rik	0.287930641	0.364129	novel
chr10:39260916-39261141	E130307A14Rik	0.142869718	0.657801323	novel
chr10:39260916-39261141	Tube1	0.458855209	0.133496955	novel
chr10:39272423-39272617	1700025K23Rik	0.08844788	0.784589765	novel
chr12:113568279-113568535	Crip2	0.589102806	0.043848566	novel
chr10:39272423-39272617	E130307A14Rik	0.040889511	0.899597456	novel
chr10:39453082-39453464	Rev3l	0.121986657	0.705675552	novel
chr10:39453082-39453464	Tube1	0.109913569	0.733819531	novel
chr10:39453082-39453464	Fyn	0.235560182	0.461104144	known
chr10:39453082-39453464	E130307A14Rik	0.048896487	0.880051571	novel
chr10:40092063-40092098	Cdk19	0.327424824	0.298849487	novel
chr10:40604219-40604657	Wasf1	0.322103915	0.307233675	novel
chr10:40604219-40604657	Smpd2	0.405903523	0.190465419	novel
chr10:40604219-40604657	Fig4	0.324399927	0.303599944	known
chr10:40604219-40604657	Zbtb24	0.337521397	0.283297738	novel
chr10:43027986-43027996	Ostm1	0.045986283	0.887149122	novel
chr10:43027986-43027996	Sobp	0.131602602	0.68349742	novel
chr10:43027986-43027996	Snx3	0.06241605	0.847193073	novel
chr10:43027986-43027996	Pdss2	0.08720154	0.787563388	known
chr10:43197338-43197733	Snx3	0.069452813	0.830175488	novel
chr10:43462484-43462768	Cd24a	0.568269871	0.053886572	novel
chr10:43462484-43462768	Rtn4ip1	0.524574295	0.079952268	novel
chr5:88995017-88995343	Gm15682	0.589308589	0.043756579	novel
chr4:8837423-8837996	Gm11810	0.589398874	0.043716264	novel
chr10:66465514-66465765	Jmjd1c	0.088639096	0.784133779	novel
chr10:69560746-69561097	Ank3	0.544613907	0.067116983	known
chr10:69560746-69561097	Phyhipl	0.521844292	0.081821292	novel
chr10:69560746-69561097	Fam13c	0.516517705	0.085553115	novel
chr10:75021929-75022003	Slc19a1	0.449778112	0.142357382	novel
chr10:75021929-75022003	Cabin1	0.184184683	0.566619258	novel
chr10:75021929-75022003	Mcm3ap	0.135792857	0.673903289	novel
chr15:77189094-77189373	Rbfox2	0.58944976	0.043693553	known
chr10:75021929-75022003	Mif	0.374478997	0.230409753	novel
chr10:75021929-75022003	Dip2a	0.371122179	0.234950012	novel
chr10:75335627-75335737	Prmt2	0.260220039	0.414021074	novel
chr10:75335627-75335737	Smarcb1	0.33907719	0.280943168	known
chr10:75335627-75335737	Cabin1	0.433987145	0.158656029	novel
chr10:75335627-75335737	Lss	0.145857361	0.651042964	novel
chr10:75335627-75335737	Mcm3ap	0.570192763	0.052898517	novel
chr10:75335627-75335737	Mif	0.516275755	0.085725316	novel
chr10:76613682-76613932	Adarb1	0.14542374	0.652022378	novel
chr10:76613682-76613932	1810008A18Rik	0.307756164	0.330483704	novel
chr10:76627800-76628217	Pofut2	0.001740876	0.995715829	novel
chr10:76627800-76628217	Col18a1	0.490700612	0.1052763	novel
chr10:76627800-76628217	Ube2g2	0.306695713	0.332239039	novel
chr10:76627800-76628217	Pttg1ip	0.119138744	0.712285382	novel
chr10:76628453-76628613	Ube2g2	0.36708826	0.240475907	novel
chr10:76628453-76628613	1810008A18Rik	0.162153072	0.614614396	novel
chr10:76628453-76628613	Sumo3	0.14207859	0.659594906	novel
chr10:76628453-76628613	Col18a1	0.506796614	0.092657868	novel
chr10:76628453-76628613	Pofut2	0.12574834	0.696973523	novel
chr10:77086052-77086405	Pttg1ip	0.195548066	0.542475072	novel
chr10:77086052-77086405	Pofut2	0.149917783	0.641896469	novel
chr10:77086052-77086405	Sumo3	0.206230225	0.520181146	novel
chr10:77086052-77086405	Adarb1	0.17342806	0.589863472	novel
chr11:101338990-101339139	Psme3	0.589697058	0.043583301	novel
chr2:34215060-34215225	Gapvd1	0.589753642	0.043558102	novel
chr10:53155282-53155484	Gm9766	0.589866411	0.043507913	novel
chr10:79266542-79266721	Timm13	0.218701144	0.494669532	novel
chr10:79266542-79266721	Plekhj1	0.422445574	0.171288161	novel
chr10:79266542-79266721	Dazap1	0.083422181	0.796596285	novel
chr10:79266542-79266721	Efna2	0.456901224	0.135373221	novel
chr1:174240343-174240603	Ncstn	0.589950932	0.043470323	novel
chr10:79266542-79266721	Dapk3	0.233421498	0.465301732	novel
chr10:79266542-79266721	Polr2e	0.339831587	0.279805479	novel
chr10:79266542-79266721	Palm	0.162625213	0.613570282	novel
chr10:79266542-79266721	Mex3d	0.474826471	0.118793106	novel
chr10:79266542-79266721	Btbd2	0.053008583	0.870036697	novel
chr10:79266542-79266721	Mbd3	0.372101883	0.23361946	novel
chr10:79266542-79266721	Map2k2	0.189137224	0.556043322	novel
chr10:79266542-79266721	BC005764	0.236632806	0.459005631	novel
chr10:79266542-79266721	Thop1	0.023509103	0.942188179	novel
chr10:79266542-79266721	Sgta	0.466976765	0.125879779	novel
chr10:79266542-79266721	Tcf3	0.094043343	0.771272705	novel
chr6:125039144-125039538	Cops7a	0.590037791	0.043431716	novel
chr5:144919587-144919771	0610040B10Rik	0.590258719	0.04333363	novel
chr10:79266542-79266721	Csnk1g2	0.011726251	0.97114772	novel
chr10:79266542-79266721	Mknk2	0.150702265	0.640134552	novel
chr10:79266542-79266721	Celf5	0.01451454	0.964290657	novel
chr10:79266542-79266721	2510012J08Rik	0.194034315	0.545666292	novel
chr4:117933552-117933725	Kdm4a	0.590656854	0.043157264	novel
chr10:79266542-79266721	Hmg20b	0.130350657	0.686372341	novel
chr10:79266542-79266721	Mob3a	0.382986268	0.219139716	novel
chr10:79266542-79266721	Apc2	0.393470769	0.205716695	known
chr10:79266542-79266721	Mrpl54	0.058716214	0.856165231	novel
chr10:79304071-79304232	Thop1	0.159215713	0.621124895	novel
chr10:79304071-79304232	Med16	0.135062539	0.675572285	novel
chr10:79304071-79304232	Pias4	0.220649442	0.490735538	novel
chr10:79304071-79304232	Plekhj1	0.210062694	0.512280994	novel
chr10:79304071-79304232	Wdr18	0.222442959	0.487126622	novel
chr10:79304071-79304232	Ap3d1	0.233467747	0.46521077	novel
chr10:79304071-79304232	Efna2	0.126810432	0.694522555	novel
chr10:79304071-79304232	Mob3a	0.111047134	0.731163627	novel
chr10:79304071-79304232	Celf5	0.37951805	0.223693304	novel
chr10:79615326-79615588	Tle2	0.590706329	0.043135383	novel
chr10:79304071-79304232	Diras1	0.071788327	0.824541748	novel
chr10:79304071-79304232	Midn	0.276968631	0.383473278	novel
chr10:79304071-79304232	Palm	0.197681436	0.537990934	novel
chr10:79304071-79304232	Apc2	0.386708101	0.214315831	known
chr10:79304071-79304232	BC005764	0.510740208	0.08972946	novel
chr10:79304071-79304232	Dos	0.043714805	0.892694237	novel
chr10:79304071-79304232	Eef2	0.531492088	0.075346969	novel
chr10:79304071-79304232	3110056O03Rik	0.145040908	0.652887498	novel
chr10:79304071-79304232	Atcay	0.253097787	0.427366598	novel
chr10:79304071-79304232	Mex3d	0.472081732	0.121240445	novel
chr10:79304071-79304232	C030046I01Rik	0.015555788	0.961730526	novel
chr10:79614856-79615228	Scamp4	0.088365604	0.784785986	novel
chr10:79614856-79615228	Rnf126	0.445866664	0.146289403	novel
chr10:79614856-79615228	Zbtb7a	0.238387583	0.455582264	novel
chr10:79614856-79615228	Sf3a2	0.019946611	0.950938669	novel
chr10:79614856-79615228	Palm	0.27331075	0.39004346	novel
chr10:79614856-79615228	Tle2	0.494920929	0.101863209	novel
chr10:79614856-79615228	Sgta	0.081544536	0.801092577	novel
chr10:79614856-79615228	Klf16	0.503191717	0.095390472	novel
chr10:79614856-79615228	BC005764	0.157078022	0.625878737	novel
chr10:79614856-79615228	Sbno2	0.404723998	0.191881385	novel
chr10:79614856-79615228	Celf5	0.316198073	0.31669086	novel
chr10:79614856-79615228	Stk11	0.279063339	0.379736655	novel
chr10:79614856-79615228	Timm13	0.241317432	0.449893517	novel
chr10:79614856-79615228	C030046I01Rik	0.084914281	0.793027275	novel
chr10:79614856-79615228	Ncln	0.391945166	0.207637895	novel
chr10:79614856-79615228	Map2k2	0.055535156	0.863891903	novel
chr10:79614856-79615228	Dohh	0.159325088	0.620882019	novel
chr10:79614856-79615228	Reep6	0.09928027	0.758860021	novel
chr10:79614856-79615228	Cirbp	0.429797234	0.163171165	novel
chr10:79614856-79615228	Uqcr11	0.382619097	0.219619125	novel
chr10:79614856-79615228	Apba3	0.269629647	0.396712934	novel
chr10:79614856-79615228	ORF61	0.468005955	0.124935271	novel
chr10:79614856-79615228	Lmnb2	0.227984726	0.476052211	known
chr10:79614856-79615228	Aes	0.485836389	0.109303579	novel
chr10:79614856-79615228	Diras1	0.528213498	0.077506327	novel
chr10:79614856-79615228	Atcay	0.203830649	0.525154261	novel
chr10:79614856-79615228	Ap3d1	0.104579805	0.746351922	novel
chr10:79614856-79615228	3110056O03Rik	0.494327	0.102339005	novel
chr10:79614856-79615228	Mknk2	0.086341079	0.789617871	novel
chr10:79614856-79615228	Gamt	0.452158398	0.139998253	novel
chr10:79614856-79615228	Rexo1	0.270093175	0.395869942	novel
chr10:79614856-79615228	Btbd2	0.278437772	0.380850591	novel
chr10:79614856-79615228	Gpx4	0.353502785	0.259645939	novel
chr10:79614856-79615228	Fam108a	0.399759239	0.197912443	novel
chr10:79614856-79615228	Dazap1	0.226366928	0.47927309	novel
chr10:79614856-79615228	Fzr1	0.190496577	0.553154731	novel
chr10:79614856-79615228	Dos	0.536404486	0.0721892	novel
chr10:79614856-79615228	Apc2	0.077933266	0.809755768	known
chr10:79614856-79615228	Atp5d	0.354216558	0.258617301	novel
chr10:79614856-79615228	Adat3	0.088365604	0.784785986	novel
chr10:79614856-79615228	Zfr2	0.533642338	0.073953345	novel
chr10:79614856-79615228	Lsm7	0.543336057	0.067889835	novel
chr10:79614856-79615228	Pip5k1c	0.390444568	0.209538229	novel
chr10:79614856-79615228	2310011J03Rik	0.023686149	0.941753448	novel
chr5:37284621-37284810	Htra3	0.590721675	0.043128598	novel
chr10:79614856-79615228	Dot1l	0.480381771	0.11393973	novel
chr10:79614856-79615228	Rps15	0.265480332	0.404299459	novel
chr10:79614856-79615228	Ndufs7	0.186725904	0.561182467	novel
chr10:79614856-79615228	Nfic	0.339964827	0.279604816	novel
chr10:79614856-79615228	Gna11	0.523314289	0.080811244	novel
chr10:79615326-79615588	Slc39a3	0.050808041	0.875393953	novel
chr10:79615326-79615588	Scamp4	0.059770924	0.853605906	novel
chr10:79615326-79615588	ORF61	0.30272569	0.338855286	novel
chr10:79615326-79615588	Dot1l	0.428596819	0.16447958	novel
chr10:79615326-79615588	Dohh	0.168722608	0.600145973	novel
chr10:79615326-79615588	Adat3	0.059770924	0.853605906	novel
chr10:79615326-79615588	Gna11	0.26465844	0.405810783	novel
chr10:79615326-79615588	Aes	0.216552537	0.499024348	novel
chr11:101340608-101340965	Vat1	0.590842252	0.04307531	novel
chr10:79615326-79615588	Celf5	0.325330448	0.302134142	novel
chr10:79615326-79615588	Btbd2	0.26488342	0.4053968	novel
chr10:79615326-79615588	Ap3d1	0.452039113	0.140115872	novel
chr10:79615326-79615588	Pip5k1c	0.477245739	0.11666311	novel
chr10:79615326-79615588	Ncln	0.468604604	0.124388019	novel
chr10:79615326-79615588	Zbtb7a	0.234296258	0.463582689	novel
chr10:79615326-79615588	Rnf126	0.155225926	0.630008075	novel
chr10:79615326-79615588	Lsm7	0.434166541	0.158464501	novel
chr10:79615326-79615588	Fam108a	0.244436189	0.443875414	novel
chr10:79615326-79615588	BC005764	0.189421589	0.555438542	novel
chr10:79615326-79615588	Sbno2	0.164731543	0.608920296	novel
chr10:79615326-79615588	Wdr18	0.075143223	0.816462391	novel
chr10:79615326-79615588	Polrmt	0.466541306	0.126280808	novel
chr10:79615326-79615588	Atp5d	0.196807694	0.539825562	novel
chr10:79615326-79615588	Nfic	0.195762479	0.542023689	novel
chr10:79615326-79615588	Ndufs7	0.107302926	0.739946336	novel
chr10:79615326-79615588	Palm	0.135338807	0.674940771	novel
chr10:79615326-79615588	Rps15	0.094170246	0.770971321	novel
chr10:79266542-79266721	Eef2	0.591654267	0.042717663	novel
chr10:79615326-79615588	Gpx4	0.127614759	0.692668211	novel
chr10:79615326-79615588	Diras1	0.465293829	0.127434274	novel
chr10:79615326-79615588	C030046I01Rik	0.345359857	0.271548903	novel
chr10:79615326-79615588	Stk11	0.310132179	0.326569111	novel
chr10:79615326-79615588	3110056O03Rik	0.479978479	0.114287578	novel
chr10:79615326-79615588	2310011J03Rik	0.20454666	0.523668194	novel
chr15:75970464-75970711	BC024139	0.591680462	0.042706161	novel
chr10:79615326-79615588	Dos	0.402704803	0.194320381	novel
chr10:79615326-79615588	Atcay	0.176230104	0.583773027	novel
chr10:79615326-79615588	Uqcr11	0.082035614	0.799916078	novel
chr10:79615326-79615588	Cirbp	0.527217912	0.07817032	novel
chr10:79615326-79615588	Mex3d	0.075592718	0.815381134	novel
chr10:79615326-79615588	Fzr1	0.551747305	0.06291398	novel
chr10:79615326-79615588	Apc2	0.110803139	0.731735072	known
chr10:79615326-79615588	Gamt	0.300243214	0.343028259	novel
chr10:79615326-79615588	Map2k2	0.028996416	0.928721568	novel
chr10:79759236-79759608	Mbd3	0.26609715	0.403167092	novel
chr10:79759236-79759608	Hmg20b	0.105360161	0.744514769	novel
chr10:79759236-79759608	Mob3a	0.338532153	0.281766765	novel
chr10:79759236-79759608	Sgta	0.392106503	0.207434208	novel
chr10:79759236-79759608	Plekhj1	0.365045124	0.24330378	novel
chr10:79759236-79759608	Mex3d	0.145458398	0.651944079	novel
chr10:79759236-79759608	Btbd2	0.306150289	0.33314383	novel
chr10:79759236-79759608	Dazap1	0.180505806	0.574527345	novel
chr10:79759236-79759608	Pias4	0.388579006	0.211915443	novel
chr10:79759236-79759608	BC005764	0.192837747	0.548194366	novel
chr10:79759236-79759608	Tcf3	0.19391245	0.545923544	novel
chr10:79759236-79759608	Eef2	0.507279931	0.092295557	novel
chr10:79759236-79759608	Sbno2	0.175896591	0.584496648	novel
chr10:79759236-79759608	Med16	0.479395442	0.1147917	novel
chr10:79759236-79759608	Apc2	0.180831807	0.573824806	known
chr10:79759236-79759608	Polr2e	0.559077678	0.058788668	novel
chr2:165708285-165708546	Stau1	0.592097641	0.042523272	novel
chr10:79759236-79759608	2510012J08Rik	0.473697723	0.119795582	novel
chr10:79759236-79759608	Thop1	0.187680646	0.559145357	novel
chr10:79759236-79759608	Sf3a2	0.12777572	0.692297308	novel
chr10:79759236-79759608	Lmnb2	0.034897909	0.91425773	known
chr10:79759236-79759608	Palm	0.016532504	0.959329364	novel
chr10:79759236-79759608	Efna2	0.323863637	0.304446534	novel
chr10:80864518-80864699	Mum1	0.479949049	0.114312991	novel
chr10:80864518-80864699	Mrpl54	0.525474136	0.079342647	novel
chr10:80864518-80864699	Apba3	0.000992815	0.997556748	novel
chr12:88165864-88166372	Ahsa1	0.592317785	0.042426986	novel
chr10:80864518-80864699	Cnn2	0.493012436	0.103397373	novel
chr10:80864518-80864699	Wdr18	0.232688029	0.466745406	novel
chr10:80864518-80864699	Plekhj1	0.485812625	0.109323501	novel
chr10:80864518-80864699	Mob3a	0.546790424	0.065814625	novel
chr10:80864518-80864699	2310011J03Rik	0.295804876	0.350557297	novel
chr10:79266542-79266721	Pias4	0.592658088	0.04227845	novel
chr10:80864518-80864699	Lmnb2	0.116447684	0.718547921	known
chr10:80864518-80864699	Csnk1g2	0.401439521	0.19585841	novel
chr10:80864518-80864699	Pias4	0.417494505	0.176895015	novel
chr10:80864518-80864699	Rexo1	0.244527333	0.443700122	novel
chr10:80864518-80864699	Thop1	0.488183312	0.107347926	novel
chr10:80864518-80864699	Reep6	0.094745134	0.769606378	novel
chr10:80864518-80864699	Eef2	0.226960262	0.478090661	novel
chr19:3984945-3985278	Sart1	0.592740938	0.042242343	novel
chr7:86649539-86649853	Ap3s2	0.592916924	0.042165719	novel
chr4:82185096-82185615	Zdhhc21	0.592976435	0.04213983	novel
chr10:80864518-80864699	Hmg20b	0.396218812	0.202283527	novel
chr10:80864518-80864699	Sgta	0.035968485	0.911636317	novel
chr10:80864518-80864699	Sf3a2	0.43908518	0.153270409	novel
chr10:80864518-80864699	Rps15	0.152199521	0.636776512	novel
chr10:80864518-80864699	Med16	0.496486431	0.10061617	novel
chr4:134187391-134187725	Man1c1	0.593324684	0.04198856	novel
chr19:38553459-38553837	Noc3l	0.593366483	0.04197043	novel
chr10:80864848-80865043	Cnn2	0.382158316	0.220221653	novel
chr10:80864848-80865043	Ncln	0.384257827	0.217484346	novel
chr10:80864848-80865043	Hmg20b	0.291898758	0.357255626	novel
chr10:80864848-80865043	Tle2	0.247325928	0.438333954	novel
chr10:80864848-80865043	Mum1	0.49443002	0.10225637	novel
chr10:80864848-80865043	Ap3d1	0.057567501	0.85895411	novel
chr10:80864848-80865043	Ptbp1	0.566543788	0.054784433	novel
chr10:80864848-80865043	Fzr1	0.159070129	0.621448228	novel
chr10:80864848-80865043	Csnk1g2	0.528807791	0.077111812	novel
chr10:80864848-80865043	Rps15	0.54856311	0.064766894	novel
chr10:80864848-80865043	Zbtb7a	0.263434989	0.408065752	novel
chr2:152875138-152875370	Kif3b	0.593440404	0.04193838	novel
chr10:80864848-80865043	Nfic	0.213569861	0.505097883	novel
chr10:80864848-80865043	Sbno2	0.455171724	0.137048125	novel
chr10:80864848-80865043	Dohh	0.090562394	0.779550844	novel
chr10:80864848-80865043	Polrmt	0.038107963	0.906400036	novel
chr10:80864848-80865043	Midn	0.105814477	0.743445756	novel
chr10:80864848-80865043	Rexo1	0.187944892	0.558582076	novel
chr10:80864848-80865043	Reep6	0.16969068	0.59802495	novel
chr10:80864848-80865043	Gna11	0.246318441	0.440262136	novel
chr10:80864848-80865043	Tcf3	0.496400999	0.100683958	novel
chr10:80864848-80865043	Gpx4	0.059283376	0.854788814	novel
chr10:80864848-80865043	Thop1	0.486535776	0.108718339	novel
chr10:80864848-80865043	Wdr18	0.468638744	0.124356857	novel
chr10:80864848-80865043	Atp5d	0.089738186	0.781514029	novel
chr10:80864848-80865043	Efna2	0.300181068	0.343133076	novel
chr10:80864848-80865043	Mbd3	0.159748685	0.61994172	novel
chr10:80864848-80865043	Klf16	0.388741141	0.211708195	novel
chr10:80864848-80865043	Cirbp	0.083665459	0.796014135	novel
chr10:80864848-80865043	Rnf126	0.103075037	0.749897943	novel
chr10:80864848-80865043	Stk11	0.34121528	0.277725612	novel
chr10:80864848-80865043	Ndufs7	0.243295817	0.446071434	novel
chr10:80864848-80865043	Mknk2	0.189092456	0.556138557	novel
chr10:80864848-80865043	Dot1l	0.230279775	0.471500171	novel
chr10:80864848-80865043	Mrpl54	0.535284048	0.072901286	novel
chr10:80864848-80865043	Sf3a2	0.548221727	0.064967762	novel
chr10:80864848-80865043	Fam108a	0.047577496	0.883267418	novel
chr10:80864848-80865043	Med16	0.030912163	0.924023939	novel
chr10:80864848-80865043	Gamt	0.16410931	0.610292581	novel
chr10:82225542-82225874	A230046K03Rik	0.387280095	0.213580219	novel
chr10:82225542-82225874	Nfyb	0.268502518	0.398766568	novel
chr10:82225542-82225874	Aldh1l2	0.400046879	0.197559888	novel
chr10:82225542-82225874	Zfp938	0.401140191	0.196223357	novel
chr10:82225542-82225874	Appl2	0.278251167	0.3811832	novel
chr10:82225542-82225874	Sirt6	0.162329254	0.614224702	novel
chr10:83900877-83901154	Nuak1	0.383438863	0.21854964	novel
chr10:84223029-84223203	Rfx4	0.35830302	0.252773952	novel
chr10:84223029-84223203	Mterfd3	0.06851219	0.832446554	novel
chr10:8480223-8480719	Pcmt1	0.111906832	0.729151187	known
chr13:47070377-47070771	Nup153	0.593563492	0.041885051	novel
chr10:8480223-8480719	Ust	0.149062296	0.643819792	novel
chr10:8480223-8480719	Tab2	0.26618909	0.402998445	novel
chr10:86951284-86951454	Ascl1	0.058963614	0.855564784	known
chr5:23858533-23858779	Fam126a	0.593591498	0.041872925	novel
chr2:33225969-33226366	Slc2a8	0.593921193	0.041730348	novel
chr10:8837330-8838043	Ppil4	0.225298733	0.481405227	novel
chr11:31987516-31987755	Asb3	0.594458732	0.041498629	novel
chr10:90645233-90645531	Tmpo	0.388472372	0.212051816	novel
chr8:108130520-108130899	Dus2l	0.594714926	0.041388512	novel
chr10:90692290-90692649	Rmst	0.350796934	0.263566984	novel
chr10:90692290-90692649	4930485B16Rik	0.461690637	0.130804471	novel
chr10:91759206-91759298	4930485B16Rik	0.042159705	0.896493092	novel
chr8:86398770-86398915	Cc2d1a	0.594859439	0.041326489	novel
chr2:35533426-35533622	Dab2ip	0.595157576	0.041198742	known
chr10:92546831-92546983	Cdk17	0.166496425	0.605034295	novel
chr6:84535318-84535730	Exoc6b	0.595415122	0.041088613	novel
chr10:92893754-92893855	Lta4h	0.137646035	0.669674283	novel
chr10:92893754-92893855	Cdk17	0.183336007	0.568439666	novel
chr10:92893754-92893855	Elk3	0.089465761	0.782163179	novel
chr10:92895176-92895374	Elk3	0.50236713	0.09602305	novel
chr10:93693516-93693635	Vezt	0.568133336	0.053957216	novel
chr10:94367838-94368168	Plxnc1	0.487495018	0.107919042	novel
chr10:94367838-94368168	Vezt	0.4234088	0.1702105	novel
chr10:94367838-94368168	Tmcc3	0.139971572	0.664379785	novel
chr10:94367838-94368168	Ccdc41	0.071218787	0.825914904	novel
chr10:95862311-95862685	Btg1	0.458398276	0.133934192	novel
chr10:96310197-96310210	Btg1	0.3931446	0.206126526	novel
chr10:98724045-98724943	Dusp6	0.158445606	0.622835956	novel
chr2:32007657-32008099	Gm13611	0.595750124	0.040945676	novel
chr11:101001734-101002098	Nbr1	0.053645218	0.868487722	novel
chr11:101001734-101002098	Vps25	0.059092987	0.855250818	novel
chr11:101001734-101002098	Ptrf	0.0391741	0.903791974	novel
chr11:101001734-101002098	Mlx	0.363547638	0.245388832	novel
chr11:101001734-101002098	Ramp2	0.104430626	0.746703266	novel
chr2:156896174-156896399	1110008F13Rik	0.595939683	0.040864952	novel
chr11:101001734-101002098	Leprel4	0.095077977	0.768816391	novel
chr19:3984945-3985278	Coro1b	0.595965207	0.040854092	novel
chr8:124374818-124375264	Aprt	0.596160952	0.040770868	novel
chr11:101001734-101002098	1700113I22Rik	0.111170042	0.730875819	novel
chr2:93173688-93173819	Tspan18	0.596471874	0.040638923	novel
chr11:101001734-101002098	Nt5c3l	0.452653244	0.139510996	novel
chr11:101001734-101002098	Jup	0.509574334	0.090588608	novel
chr11:101001734-101002098	Atp6v0a1	0.377912171	0.22582083	novel
chr11:101001734-101002098	Rab5c	0.024627564	0.93944209	novel
chr11:101001734-101002098	Fkbp10	0.019381843	0.952326377	novel
chr11:101001734-101002098	Kat2a	0.248755691	0.435604619	known
chr11:101001734-101002098	Ccdc56	0.326148466	0.300848834	novel
chr11:101001734-101002098	Aarsd1	0.111170042	0.730875819	novel
chr11:101338557-101338743	Zfp385c	0.015558974	0.961722694	novel
chr11:101338557-101338743	Psme3	0.549850503	0.064013262	novel
chr11:101338557-101338743	Becn1	0.294407583	0.352945681	novel
chr11:101338557-101338743	Vat1	0.101057782	0.754658621	novel
chr11:101338557-101338743	Psmc3ip	0.425497009	0.167888882	novel
chr11:101338557-101338743	Brca1	0.518418601	0.084208364	novel
chr11:101338557-101338743	Acly	0.39419929	0.204803104	novel
chr11:101338557-101338743	Plekhh3	0.194813515	0.544022642	novel
chr11:101338557-101338743	Fam134c	0.00310089	0.992369001	novel
chr11:101338557-101338743	Aarsd1	0.152022951	0.6371722	novel
chr11:101338557-101338743	Cnp	0.395134458	0.203634008	known
chr11:101338557-101338743	Tubg1	0.430168887	0.162767415	novel
chr11:101338557-101338743	Stat3	0.006897062	0.983027838	novel
chr11:101338557-101338743	Coasy	0.344627813	0.27263408	novel
chr11:101338557-101338743	Rpl27	0.372192	0.233497296	novel
chr11:101338557-101338743	1700113I22Rik	0.152022951	0.6371722	novel
chr11:101338557-101338743	Nbr1	0.255841218	0.422201293	novel
chr3:108213235-108213584	Gstm7	0.597023198	0.040405706	novel
chr18:65737567-65738016	Zfp532	0.597323718	0.040278983	novel
chr11:101338990-101339139	Rpl27	0.457108974	0.135172927	novel
chr11:101338990-101339139	Acly	0.300726174	0.342214262	novel
chr11:101338990-101339139	Becn1	0.128621619	0.690349117	novel
chr3:88008543-88008908	Nes	0.597414316	0.040240836	novel
chr11:101338990-101339139	Ptrf	0.33666141	0.284604064	novel
chr2:75262143-75262264	Mtx2	0.597594449	0.040165064	novel
chr11:101338990-101339139	Vat1	0.063755226	0.843949598	novel
chr11:101338990-101339139	Fkbp10	0.111670245	0.72970485	novel
chr11:101338990-101339139	Ramp2	0.262829877	0.40918336	novel
chr11:101338990-101339139	Zfp385c	0.051116954	0.874641603	novel
chr11:101338990-101339139	Brca1	0.523827208	0.08046082	novel
chr11:101338990-101339139	Nbr1	0.039869921	0.902090278	novel
chr11:101338990-101339139	Stat3	0.167572459	0.602669633	novel
chr11:101338990-101339139	Coasy	0.453292898	0.138882777	novel
chr11:101338990-101339139	Plekhh3	0.037960337	0.906761237	novel
chr11:101338990-101339139	Cnp	0.039031436	0.90414092	known
chr18:65743357-65743748	Zfp532	0.598060976	0.039969294	novel
chr11:101340608-101340965	Nkiras2	0.210251349	0.511893471	novel
chr11:101340608-101340965	Aarsd1	0.437208742	0.155238925	novel
chr6:86009103-86009418	Pcyox1	0.598128582	0.039940981	novel
chr11:77976914-77977312	Gosr1	0.598521805	0.039776582	novel
chr11:101340608-101340965	Becn1	0.262680469	0.409459544	novel
chr11:101340608-101340965	Nbr1	0.40483427	0.191748733	novel
chr11:101340608-101340965	1700113I22Rik	0.437208742	0.155238925	novel
chr11:101001734-101002098	Tubg2	0.598578537	0.039752903	novel
chr11:101340608-101340965	Psme3	0.528825517	0.077100066	novel
chr11:101340608-101340965	Rnd2	0.413008059	0.182073648	novel
chr11:58763693-58764022	Guk1	0.598946564	0.03959954	novel
chr11:101340608-101340965	Tubg1	0.305495588	0.334231663	novel
chr2:156895219-156895565	9830001H06Rik	0.59901137	0.039572578	novel
chr11:101340608-101340965	Brca1	0.516503666	0.0855631	novel
chr11:101340608-101340965	Dnajc7	0.405946785	0.190413608	novel
chr11:102089290-102089606	Rdm1	0.369418105	0.237275055	novel
chr11:102089290-102089606	Ubtf	0.347144412	0.268913924	novel
chr11:102089290-102089606	Slc4a1	0.301584346	0.34077044	novel
chr11:102089290-102089606	Atxn7l3	0.066654566	0.836935096	novel
chr11:102089290-102089606	Dhx8	0.5384058	0.070929192	novel
chr11:102089290-102089606	Lsm12	0.196934924	0.539558248	novel
chr4:135690203-135690549	Luzp1	0.599350424	0.039431729	novel
chr11:95447603-95447773	Igf2bp1	0.599680815	0.039294822	novel
chr11:102089634-102089768	Ubtf	0.44368565	0.148511865	novel
chr11:102089634-102089768	Rdm1	0.189404315	0.555475271	novel
chr11:102089634-102089768	Lsm12	0.132946945	0.68041461	novel
chr11:102089634-102089768	Hdac5	0.537459637	0.071522987	novel
chr11:102089634-102089768	Slc4a1	0.33042963	0.294172136	novel
chr11:103671386-103671547	Plekhm1	0.036020276	0.911509521	novel
chr11:104019368-104019515	Mapt	0.437875665	0.15453744	novel
chr11:104019368-104019515	1700081L11Rik	0.141040317	0.661951296	novel
chr10:118306752-118307032	Dyrk2	0.599769641	0.039258072	novel
chr11:104093413-104093644	1700081L11Rik	0.131023073	0.684827751	novel
chr3:88427264-88427622	Scamp3	0.599796	0.039247171	novel
chr11:104094173-104094407	1700081L11Rik	0.25585585	0.422173826	novel
chr11:105996038-105996373	Dcaf7	0.48725182	0.108121319	novel
chr11:105996038-105996373	Tanc2	0.283909844	0.371163846	novel
chr11:105996038-105996373	Map3k3	0.059648589	0.853902693	novel
chr11:106519444-106519740	Ccdc45	0.048698432	0.880534346	novel
chr11:106519444-106519740	Ddx5	0.42666955	0.16659408	novel
chr11:107654221-107654284	Cacng5	0.185091074	0.564677656	novel
chr11:107654221-107654284	Cacng4	0.042538331	0.895567984	novel
chr11:107654221-107654284	Prkca	0.27650314	0.384306199	novel
chr6:136491692-136491910	Atf7ip	0.599838657	0.039229535	novel
chr11:108959195-108959610	Ccdc46	0.481077612	0.113341198	novel
chr15:98808324-98808471	Ccnt1	0.599896772	0.039205517	novel
chr11:112731603-112731788	Sox9	0.545377421	0.066658113	novel
chr11:112731603-112731788	Slc39a11	0.142891194	0.657752658	novel
chr11:112731603-112731788	2610035D17Rik	0.450802873	0.141338612	novel
chr11:113610849-113611531	Sdk2	0.023815054	0.941436938	novel
chr11:113610849-113611531	D11Wsu99e	0.378561803	0.224958719	novel
chr11:113610849-113611531	D11Wsu47e	0.170229764	0.596845074	novel
chr11:113610849-113611531	Cdc42ep4	0.375858448	0.228559283	novel
chr11:113646671-113646907	D11Wsu47e	0.560461829	0.058031405	novel
chr11:68753252-68753442	Rai12	0.600058208	0.039138853	novel
chr8:12401182-12401389	Ankrd10	0.601006703	0.038748803	novel
chr11:113929699-113929952	Sdk2	0.207336678	0.517894928	novel
chr6:86009103-86009418	Alms1	0.601103469	0.038709166	novel
chr11:116519251-116519439	1110005A03Rik	0.234803498	0.462587246	novel
chr11:116519251-116519439	Mxra7	0.138220919	0.668364161	novel
chr6:86009103-86009418	Alms1-ps1	0.601103469	0.038709166	novel
chr11:116674282-116674552	Mfsd11	0.045737762	0.887755588	novel
chr11:116674282-116674552	1110005A03Rik	0.260343699	0.413791214	novel
chr11:116674282-116674552	Mxra7	0.322773553	0.306171399	novel
chr11:116674282-116674552	Jmjd6	0.533126734	0.074285895	novel
chr11:117128762-117129124	1810032O08Rik	0.310258742	0.326361306	novel
chr11:117128762-117129124	Syngr2	0.183416282	0.568267375	novel
chr11:117128762-117129124	Srsf2	0.422973523	0.17069696	novel
chr11:117128762-117129124	Mxra7	0.515518044	0.086266112	novel
chr11:11721544-11721873	Fignl1	0.296510301	0.349354799	novel
chr11:117323581-117323690	Syngr2	0.450963322	0.141179528	novel
chr11:117323581-117323690	1110005A03Rik	0.155181864	0.630106433	novel
chr11:117323581-117323690	Srsf2	0.534599778	0.073338531	novel
chr11:117323581-117323690	Mxra7	0.252082819	0.429285373	novel
chr11:117343946-117344523	1810032O08Rik	0.044040141	0.891899753	novel
chr11:117343946-117344523	Srsf2	0.058242633	0.857314824	novel
chr11:117357907-117358153	Tnrc6c	0.153075863	0.634813957	novel
chr11:117357907-117358153	1110005A03Rik	0.565210573	0.055485053	novel
chr11:117357907-117358153	Srsf2	0.378720785	0.224748039	novel
chr4:136311600-136311835	Zbtb40	0.601699776	0.038465545	novel
chr11:117357907-117358153	Jmjd6	0.350047554	0.264658942	novel
chr11:117359298-117359430	Srsf2	0.441196711	0.151074404	novel
chr4:140214180-140214405	Rcc2	0.601836612	0.038409796	novel
chr11:117359298-117359430	1110005A03Rik	0.554948217	0.061088695	novel
chr11:117359298-117359430	Jmjd6	0.384324351	0.21739795	novel
chr2:30502901-30503085	Ier5l	0.602027043	0.038332306	novel
chr8:93394394-93394713	Aktip	0.602277445	0.038230582	novel
chr11:117517218-117517633	Mfsd11	0.458235466	0.134090208	novel
chr11:117517218-117517633	Mxra7	0.302886407	0.338586073	novel
chr11:118059166-118059282	Usp36	0.101033462	0.754716063	novel
chr11:118059166-118059282	Rbfox3	0.096446579	0.765570205	novel
chr11:118059166-118059282	Engase	0.000140827	0.999653433	novel
chr11:118059166-118059282	Cyth1	0.182003315	0.571303015	novel
chr11:118059166-118059282	Socs3	0.032125693	0.921049368	novel
chr11:118059166-118059282	Timp2	0.195981894	0.541561939	known
chr11:118059166-118059282	Pgs1	0.203758937	0.525303198	novel
chr11:118331587-118332055	Engase	0.2337964	0.464564624	novel
chr11:118331587-118332055	Timp2	0.23000256	0.472048931	known
chr11:118331587-118332055	Cyth1	0.31569365	0.317505958	novel
chr11:118331587-118332055	Socs3	0.523741342	0.080519411	novel
chr11:118331587-118332055	Rbfox3	0.469945271	0.123168152	novel
chr11:119376330-119376558	2810410L24Rik	0.247304667	0.438374602	novel
chr12:112997864-112998234	Cdca4	0.602434479	0.038166887	novel
chr11:119376330-119376558	1810043H04Rik	0.34122774	0.277706925	novel
chr11:119376330-119376558	Eif4a3	0.543255966	0.067938478	novel
chr11:119912488-119912796	Chmp6	0.153596315	0.633649431	novel
chr5:24108856-24109073	Tmub1	0.602664028	0.038073914	novel
chr11:119912488-119912796	Baiap2	0.55420229	0.061510723	novel
chr11:72390639-72390746	Ube2g1	0.602843399	0.038001377	novel
chr11:96737045-96737466	Phospho1	0.602889637	0.037982695	novel
chr6:29385345-29385529	Flnc	0.603210115	0.037853385	novel
chr11:120101176-120101577	Bahcc1	0.40117926	0.1961757	novel
chr11:120101176-120101577	Eif4a3	0.109012596	0.735932395	novel
chr11:120101176-120101577	Rptor	0.023385851	0.942490828	novel
chr11:120101176-120101577	1810043H04Rik	0.161150788	0.616833067	novel
chr11:120101176-120101577	2810410L24Rik	0.114895767	0.722166754	novel
chr11:120101641-120101884	Rptor	0.037523	0.907831376	novel
chr11:120101641-120101884	Bahcc1	0.527747678	0.077816518	novel
chr4:108032765-108033256	2010305A19Rik	0.603302715	0.03781608	novel
chr11:120101641-120101884	2810410L24Rik	0.290872978	0.359025808	novel
chr11:120101641-120101884	A730011L01Rik	0.039319614	0.903436074	novel
chr5:140011679-140011855	Uncx	0.603313513	0.037811732	novel
chr11:120166504-120166792	2410002I01Rik	0.01511865	0.962805285	novel
chr11:120166504-120166792	Chmp6	0.453613709	0.138568391	novel
chr11:120172204-120172504	Slc38a10	0.280753916	0.376734719	novel
chr11:120172204-120172504	Chmp6	0.227246084	0.477521536	novel
chr11:120172204-120172504	2410002I01Rik	0.240616019	0.451252326	novel
chr11:120172204-120172504	Aatk	0.000177725	0.99956263	novel
chr11:120177367-120177724	Eif4a3	0.077220211	0.811468689	novel
chr11:120177367-120177724	1810043H04Rik	0.068835537	0.831665723	novel
chr11:120177367-120177724	Bahcc1	0.124667064	0.699471495	novel
chr11:120211158-120211857	Dus1l	0.308151967	0.329829836	novel
chr5:124784457-124784775	Tmed2	0.604019376	0.037528253	novel
chr11:95447603-95447773	Mrpl45	0.604087307	0.037501052	novel
chr11:120211158-120211857	Mrpl12	0.451956488	0.140197381	novel
chr11:120211158-120211857	Pycr1	0.351965593	0.261869296	novel
chr11:120211158-120211857	Tbcd	0.135765056	0.673966797	novel
chr11:120211158-120211857	P4hb	0.558251899	0.059243708	novel
chr11:120211158-120211857	Slc16a3	0.508516792	0.09137271	novel
chr11:120211158-120211857	Narf	0.432137984	0.160638819	novel
chr13:34435071-34435525	Cdyl	0.604107879	0.037492817	novel
chr11:120211158-120211857	Fasn	0.439571591	0.152762743	novel
chr11:120211158-120211857	Ccdc137	0.218646566	0.49477994	novel
chr11:120211158-120211857	Hgs	0.05705172	0.86020682	known
chr11:120211158-120211857	Aspscr1	0.55275961	0.062332692	novel
chr2:181197765-181198059	Tcea2	0.604199466	0.037456171	novel
chr11:16490421-16490868	Sec61g	0.027519561	0.93234442	novel
chr11:18648121-18648471	Etaa1	0.144072417	0.65507783	novel
chr11:18769813-18770095	Meis1	0.429357243	0.163649975	novel
chr7:30089705-30089721	Spint2	0.604667631	0.037269247	novel
chr11:18774897-18775092	Meis1	0.354408636	0.258340898	novel
chr17:66795668-66795865	1110012J17Rik	0.604805712	0.037214243	novel
chr11:18776298-18776591	Meis1	0.326719682	0.299953131	novel
chr11:18777026-18777375	Meis1	0.109801858	0.734081411	novel
chr11:18907721-18907864	Meis1	0.191184376	0.551695538	novel
chr11:19431227-19431536	Meis1	0.094789379	0.769501353	novel
chr11:20431938-20432168	Slc1a4	0.520545635	0.082720727	novel
chr3:88045032-88045355	Isg20l2	0.604849765	0.037196707	novel
chr11:20432231-20432516	Slc1a4	0.170170735	0.596974225	novel
chr11:20432231-20432516	Actr2	0.317276578	0.314951978	novel
chr11:20432231-20432516	Rab1	0.125549591	0.697432467	novel
chr11:20461441-20461538	Actr2	0.359076787	0.251676301	novel
chr11:20503654-20503985	Actr2	0.268886488	0.39806637	novel
chr2:164959055-164959449	Eya2	0.604979166	0.037145231	novel
chr18:36016107-36016174	Wdr55	0.605015881	0.037130634	novel
chr11:28265388-28265741	Smek2	0.225744257	0.480515426	novel
chr11:28635006-28635162	Ccdc85a	0.281090987	0.376137661	novel
chr11:30060999-30061356	Ccdc88a	0.46992998	0.123182021	novel
chr11:30060999-30061356	Acyp2	0.099054859	0.759393243	novel
chr11:30060999-30061356	Rtn4	0.514763638	0.086806842	known
chr1:75442750-75442984	Ttll4	0.605019139	0.037129339	novel
chr11:30060999-30061356	Ccdc104	0.398082379	0.199975432	novel
chr10:92724511-92724590	Cdk17	0.605452931	0.036957197	novel
chr5:28451259-28451440	En2	0.605459037	0.036954778	known
chr11:31613345-31613470	Nsg2	0.046779395	0.885214066	novel
chr11:31613345-31613470	Chac2	0.006292064	0.984516442	novel
chr5:129104727-129105100	5930412G12Rik	0.605496907	0.036939777	novel
chr11:31902568-31902834	Asb3	0.552821438	0.062297309	novel
chr11:31902568-31902834	Psme4	0.535756535	0.072600416	novel
chr11:31902568-31902834	Chac2	0.137954457	0.668971305	novel
chr11:31902568-31902834	Nsg2	0.419627671	0.174465418	novel
chr11:31987516-31987755	Nsg2	0.518439035	0.084193986	novel
chr11:31987516-31987755	Psme4	0.336002981	0.285606532	novel
chr3:88427264-88427622	Prcc	0.605524608	0.036928808	novel
chr2:154844786-154845226	Raly	0.605608732	0.036895509	novel
chr11:31987516-31987755	Chac2	0.335968752	0.2856587	novel
chr11:32355974-32356350	Fbxw11	0.105312351	0.74462729	novel
chr11:32355974-32356350	Sh3pxd2b	0.388417833	0.212121585	novel
chr11:32355974-32356350	Ubtd2	0.45127	0.14087578	novel
chr11:32355974-32356350	Nprl3	0.098560577	0.760562827	novel
chr11:32355974-32356350	Snrnp25	0.25494107	0.42389268	novel
chr11:32355974-32356350	Mpg	0.462023935	0.130490317	novel
chr2:180626013-180626405	Nkain4	0.605672411	0.036870317	novel
chr11:44706575-44706834	Rnf145	0.241188405	0.450143327	novel
chr5:140016435-140016577	Adap1	0.605732906	0.036846397	novel
chr11:44706575-44706834	Clint1	0.269454195	0.397032254	novel
chr11:4493808-4494216	Sfi1	0.546106344	0.066222058	novel
chr11:4493808-4494216	Nipsnap1	0.181632879	0.572099938	novel
chr11:4493808-4494216	Tcn2	0.082607149	0.798547308	novel
chr11:4493808-4494216	Thoc5	0.040169441	0.901357888	novel
chr11:4493808-4494216	Rnf185	0.232521663	0.467073152	novel
chr11:4493808-4494216	Mtmr3	0.406057833	0.190280657	novel
chr11:4493808-4494216	Osbp2	0.097673189	0.762663747	novel
chr11:4493808-4494216	Patz1	0.143303821	0.65681786	novel
chr11:4493808-4494216	Limk2	0.256083281	0.42174702	novel
chr11:4493808-4494216	Ap1b1	0.497075092	0.10014991	novel
chr11:4493808-4494216	Rnf215	0.324197701	0.303919024	novel
chr11:4493808-4494216	Pik3ip1	0.409165031	0.186583842	novel
chr11:4493808-4494216	Smtn	0.116629572	0.718124133	novel
chr11:4493808-4494216	Ascc2	0.251885383	0.429659109	novel
chr11:4493808-4494216	Nf2	0.305938008	0.33349634	novel
chr11:4493808-4494216	Morc2a	0.330219657	0.294497637	novel
chr11:45870724-45870937	Thg1l	0.026685109	0.934391925	novel
chr11:49752191-49752537	Tbc1d9b	0.558876275	0.058899424	novel
chr11:49752191-49752537	Rnf130	0.132291603	0.681916864	novel
chr15:82207216-82207733	Arfgap3	0.60603108	0.036728655	novel
chr11:49752191-49752537	Cnot6	0.314110664	0.320071396	novel
chr9:65023552-65023905	Tipin	0.606467059	0.036556981	novel
chr11:49752191-49752537	Rasgef1c	0.421856941	0.171948831	novel
chr11:54626328-54626615	Gpx3	0.196193623	0.541116522	novel
chr11:18771203-18771479	Meis1	0.606595211	0.036506628	novel
chr11:54626328-54626615	Hint1	0.096702922	0.764962567	novel
chr11:54680533-54680976	Tnip1	0.463906101	0.128725478	novel
chr11:54680533-54680976	Pdlim4	0.524852666	0.079763338	novel
chr11:54680533-54680976	Fnip1	0.268915138	0.398014149	novel
chr11:54680533-54680976	Hint1	0.238874669	0.454634162	novel
chr11:54680533-54680976	Gpx3	0.377581576	0.226260314	novel
chr11:54787218-54787601	Acsl6	0.040826099	0.899752469	known
chr11:54787218-54787601	Pdlim4	0.24948746	0.434210911	novel
chr11:54787218-54787601	Tnip1	0.275554141	0.386007156	novel
chr11:54787218-54787601	Hint1	0.06156983	0.849243738	novel
chr11:54787218-54787601	Fnip1	0.109775534	0.734143126	novel
chr11:54787218-54787601	Rapgef6	0.272296583	0.391875195	novel
chr11:58763693-58764022	Mprip	0.127880767	0.692055279	novel
chr7:35585095-35585255	Pepd	0.60704218	0.036331395	novel
chr12:88143155-88143458	Gm10095	0.607157119	0.03628643	novel
chr4:133986766-133986904	Stmn1	0.607383592	0.03619795	novel
chr16:96413157-96413268	A630089N07Rik	0.607528505	0.036141415	novel
chr11:58763693-58764022	Trim11	0.000617593	0.998480143	novel
chr11:58763693-58764022	2310033P09Rik	0.004829621	0.988114974	novel
chr11:59990115-59990478	Rai1	0.573528675	0.051214616	novel
chr4:81219772-81219968	Zdhhc21	0.607840273	0.036019998	novel
chr11:59990115-59990478	Srebf1	0.09478409	0.769513906	novel
chr2:49476258-49476371	Kif5c	0.607911763	0.035992198	novel
chr11:59990115-59990478	Atpaf2	0.166892344	0.604163827	novel
chr11:59990115-59990478	Alkbh5	0.05336539	0.869168511	novel
chr11:59990115-59990478	4933439F18Rik	0.069611813	0.82979171	novel
chr11:59990738-59991131	Rai1	0.197281254	0.538830883	novel
chr11:59990738-59991131	Tom1l2	0.102867737	0.7503868	novel
chr11:59990738-59991131	Atpaf2	0.426079266	0.167245123	novel
chr11:59990738-59991131	Cops3	0.220453097	0.491131355	novel
chr2:166458221-166458530	Prex1	0.607957058	0.035974592	known
chr11:60512467-60512563	Shmt1	0.170722561	0.595767284	novel
chr11:60512467-60512563	Tmem11	0.50012916	0.097754078	novel
chr11:60512467-60512563	Flii	0.282760625	0.37318746	novel
chr13:36816413-36816553	Ly86	0.608177591	0.03588896	novel
chr12:118391068-118391469	Ncapg2	0.608269305	0.035853391	novel
chr11:60512467-60512563	Top3a	0.52766352	0.077872649	novel
chr11:60512467-60512563	Gm12270	0.489023582	0.106653435	novel
chr11:60512467-60512563	Gm16515	0.057479661	0.859167432	novel
chr11:62780716-62781081	2810001G20Rik	0.4421097	0.150131157	novel
chr11:62780716-62781081	Zfp286	0.486164456	0.109028796	novel
chr11:62780716-62781081	Elac2	0.212585028	0.507110426	novel
chr11:62780716-62781081	Fam18b	0.377730484	0.226062296	novel
chr11:62780716-62781081	Hs3st3b1	0.160113081	0.619133252	novel
chr11:62780716-62781081	Pmp22	0.074814759	0.817252695	novel
chr11:62780716-62781081	LOC100045386	0.377730484	0.226062296	novel
chr11:68753252-68753442	Mpdu1	0.117173794	0.716856561	novel
chr11:68753252-68753442	Nlgn2	0.263359533	0.408205033	novel
chr11:68753252-68753442	Eif4a1	0.133712025	0.678662149	novel
chr11:68753252-68753442	Atp1b2	0.011347745	0.972078703	known
chr11:68753252-68753442	1500010J02Rik	0.146052318	0.650602781	novel
chr6:119029030-119029077	Cacna1c	0.608352476	0.035821156	novel
chr11:68753252-68753442	Efnb3	0.574769675	0.050597898	novel
chr17:24688015-24688295	Sox8	0.608442921	0.035786126	novel
chr11:68753252-68753442	Fxr2	0.075802261	0.814877178	novel
chr11:68753252-68753442	Vamp2	0.218130915	0.495823609	novel
chr11:68753252-68753442	1810027O10Rik	0.171136939	0.594861581	novel
chr11:68753252-68753442	Neurl4	0.308500602	0.329254475	novel
chr3:87947131-87947668	Lmna	0.60853134	0.035751905	novel
chr11:69179750-69180571	Trp53	0.229051844	0.473933156	known
chr11:69179750-69180571	Atp1b2	0.156369628	0.627456978	known
chr11:69179750-69180571	Trappc1	0.454388717	0.137810804	novel
chr11:69179750-69180571	Polr2a	0.333312576	0.289723503	novel
chr11:69179750-69180571	Eif4a1	0.495191523	0.101646926	novel
chr11:69179750-69180571	Gps2	0.211129031	0.51009228	novel
chr11:69179750-69180571	Cyb5d1	0.249861989	0.433498433	novel
chr11:69179750-69180571	Fxr2	0.221860976	0.488296365	novel
chr11:69179750-69180571	Rai12	0.21482818	0.502531621	novel
chr11:69179750-69180571	Efnb3	0.103121422	0.749788567	novel
chr11:69179750-69180571	Mpdu1	0.153969235	0.632815482	novel
chr11:69179750-69180571	Sat2	0.109910166	0.733827509	novel
chr11:69179750-69180571	Cntrob	0.063000859	0.845776397	novel
chr11:69179750-69180571	Chd3	0.285576853	0.368238674	novel
chr11:69180698-69181088	1500010J02Rik	0.391406863	0.208318381	novel
chr11:69180698-69181088	Cntrob	0.00074726	0.998161042	novel
chr11:69180698-69181088	Wrap53	0.412662263	0.182476669	novel
chr11:69180698-69181088	Pfas	0.333727851	0.289085852	novel
chr11:69180698-69181088	Chd3	0.166640606	0.604717245	novel
chr11:69180698-69181088	Tmem107	0.368772769	0.238159104	novel
chr11:69180698-69181088	Polr2a	0.151226466	0.638958168	novel
chr11:69180698-69181088	Plscr3	0.026140793	0.935727719	novel
chr11:69180698-69181088	Aurkb	0.237902799	0.456526812	novel
chr11:69180698-69181088	Cyb5d1	0.221203859	0.489618651	novel
chr11:69180698-69181088	Eif5a	0.275211892	0.38662154	novel
chr11:69180698-69181088	Ctdnep1	0.334909804	0.287275329	novel
chr11:69180698-69181088	Trp53	0.221824889	0.48836894	known
chr11:69184590-69184983	Plscr3	0.481585835	0.112905362	novel
chr11:69184590-69184983	Tmem107	0.477912916	0.116080167	novel
chr11:69184590-69184983	Slc2a4	0.161404305	0.616271599	novel
chr5:77211791-77212040	C530008M17Rik	0.608555425	0.035742587	novel
chr11:69184590-69184983	Eif5a	0.462677186	0.129876013	novel
chr11:69184590-69184983	Gps2	0.084948308	0.792945928	novel
chr11:69184590-69184983	Chd3	0.493126639	0.103305139	novel
chr11:69184590-69184983	Cntrob	0.346375905	0.270046846	novel
chr2:91270853-91271041	Acp2	0.608797115	0.03564918	known
chr11:69184590-69184983	Efnb3	0.213636753	0.504961314	novel
chr11:69184590-69184983	Rai12	0.184962726	0.564952428	novel
chr14:122867869-122868221	Gm5089	0.608824147	0.035638744	novel
chr11:69184590-69184983	1500010J02Rik	0.029632112	0.927162531	novel
chr11:88170358-88170826	Coil	0.609033299	0.03555807	novel
chr8:90184012-90184070	Zfp423	0.60926884	0.035467373	known
chr11:69184590-69184983	Aurkb	0.417692759	0.176668323	novel
chr11:69184590-69184983	Eif4a1	0.321938139	0.307496969	novel
chr2:26154457-26154821	B230208H17Rik	0.609477057	0.035387336	novel
chr11:69185868-69186210	1500010J02Rik	0.512010849	0.088799393	novel
chr11:69185868-69186210	Nlgn2	0.212610027	0.507059295	novel
chr11:69185868-69186210	Sat2	0.244330888	0.444077974	novel
chr11:69185868-69186210	Aurkb	0.031299194	0.923075162	novel
chr11:69185868-69186210	Tmem107	0.067402236	0.835127971	novel
chr11:69185868-69186210	1810027O10Rik	0.104515059	0.746504407	novel
chr11:69185868-69186210	Ctdnep1	0.540170999	0.06983046	novel
chr11:69185868-69186210	Vamp2	0.295598235	0.350909964	novel
chr11:69185868-69186210	Arhgef15	0.200713503	0.531644892	novel
chr11:69185868-69186210	Mpdu1	0.02443854	0.939906146	novel
chr11:69185868-69186210	Neurl4	0.351241504	0.262920416	novel
chr11:69185868-69186210	A030009H04Rik	0.023946255	0.941114796	novel
chr11:69185868-69186210	Eif5a	0.062401178	0.847229103	novel
chr11:69185868-69186210	Atp1b2	0.165236826	0.607806786	known
chr11:69185868-69186210	Cd68	0.190326145	0.553516557	novel
chr11:69225030-69225661	Aurkb	0.357725267	0.253595365	novel
chr11:69225030-69225661	Ctdnep1	0.198918862	0.535397175	novel
chr11:69225030-69225661	Cyb5d1	0.011409363	0.971927142	novel
chr11:69225030-69225661	Pfas	0.082638065	0.798473281	novel
chr11:69225030-69225661	Eif4a1	0.325153395	0.302412739	novel
chr11:69225030-69225661	Cntrob	0.382341245	0.219982332	novel
chr11:69225030-69225661	Plscr3	0.432788011	0.159940036	novel
chr11:69225030-69225661	Polr2a	0.56819036	0.053927704	novel
chr3:88019988-88020364	Rit1	0.609492862	0.035381266	novel
chr15:85483645-85484281	Trmu	0.609570024	0.035351642	novel
chr11:69225030-69225661	Eif5a	0.25610825	0.421700177	novel
chr11:69225030-69225661	Neurl4	0.055050905	0.865069107	novel
chr11:69225030-69225661	Fxr2	0.457960719	0.134353758	novel
chr11:69225030-69225661	Vamp2	0.227411598	0.47719211	novel
chr9:83580094-83580568	Hmgn3	0.6102187	0.035103302	novel
chr13:34906417-34906687	Slc22a23	0.61026988	0.035083761	novel
chr6:88892664-88892920	Mcm2	0.610388233	0.035038604	novel
chr11:69225030-69225661	Nlgn2	0.227221328	0.477570817	novel
chr11:69225030-69225661	Cd68	0.525964585	0.079011719	novel
chr11:69225030-69225661	Trappc1	0.003275683	0.991938864	novel
chr11:69225030-69225661	Mpdu1	0.387433787	0.213382824	novel
chr11:69225030-69225661	Trp53	0.372001117	0.233756104	known
chr11:69230828-69231972	Trappc1	0.140175379	0.66391645	novel
chr11:69230828-69231972	Cd68	0.020477085	0.949635336	novel
chr16:37683824-37684019	Tmem39a	0.61067032	0.034931141	novel
chr11:69230828-69231972	Chd3	0.278343174	0.381019186	novel
chr11:69230828-69231972	Mpdu1	0.046183414	0.886668105	novel
chr11:69230828-69231972	Lsmd1	0.286489959	0.366641535	novel
chr11:69230828-69231972	Polr2a	0.186355727	0.561973118	novel
chr11:69230828-69231972	Neurl4	0.478369141	0.11568265	novel
chr11:69230828-69231972	Cyb5d1	0.076271028	0.81375002	novel
chr11:69230828-69231972	1810027O10Rik	0.164010579	0.610510429	novel
chr11:69230828-69231972	Nlgn2	0.072246643	0.823437078	novel
chr11:69230828-69231972	Sat2	0.003716375	0.990854401	novel
chr11:69230828-69231972	Atp1b2	0.235616506	0.460993839	known
chr11:69231982-69232772	A030009H04Rik	0.06597588	0.838576112	novel
chr11:69231982-69232772	Pfas	0.144477056	0.654162397	novel
chr11:69231982-69232772	Chd3	0.363044977	0.246091073	novel
chr11:69231982-69232772	Tmem107	0.321682286	0.307903573	novel
chr11:69231982-69232772	Cyb5d1	0.142509439	0.658617914	novel
chr11:69231982-69232772	Rai12	0.11033082	0.732841613	novel
chr11:69231982-69232772	Arhgef15	0.059442865	0.854401826	novel
chr11:69231982-69232772	1500010J02Rik	0.164938206	0.608464774	novel
chr11:69231982-69232772	Ctdnep1	0.229642757	0.472761616	novel
chr11:69231982-69232772	Efnb3	0.230240365	0.471578167	novel
chr11:69231982-69232772	Wrap53	0.197798407	0.537745525	novel
chr6:49224594-49225007	Zfp212	0.610859345	0.034859262	novel
chr11:69340540-69340832	Pfas	0.164202185	0.610087679	novel
chr11:69340540-69340832	Cyb5d1	0.564068524	0.05609017	novel
chr11:69340540-69340832	Trp53	0.16360183	0.611412641	known
chr11:69340540-69340832	Polr2a	0.178440175	0.578986743	novel
chr11:69340540-69340832	Arhgef15	0.00103545	0.997451825	novel
chr9:41760035-41760172	Mir125b-1	0.611052427	0.034785951	novel
chr5:115882452-115882816	Dynll1	0.611054609	0.034785123	novel
chr11:69340540-69340832	Wrap53	0.528064699	0.077605321	novel
chr17:48112895-48113334	Foxp4	0.611130886	0.034756192	novel
chr11:69340540-69340832	Tmem107	0.496949614	0.100249175	novel
chr11:69340540-69340832	A030009H04Rik	0.338196909	0.282274029	novel
chr11:69360432-69360755	A030009H04Rik	0.147149442	0.64812756	novel
chr11:69360432-69360755	Rai12	0.480132651	0.11415452	novel
chr11:69360432-69360755	Arhgef15	0.075038563	0.816714193	novel
chr11:69360432-69360755	Chd3	0.138279921	0.668229748	novel
chr11:69360432-69360755	Trappc1	0.215844103	0.500463949	novel
chr11:69360432-69360755	Efnb3	0.279776645	0.378468544	novel
chr11:69360432-69360755	Nlgn2	0.035781045	0.912095224	novel
chr11:69360432-69360755	Eif4a1	0.226283736	0.479438988	novel
chr11:69360432-69360755	Plscr3	0.110497736	0.732450512	novel
chr11:69360432-69360755	Gps2	0.017454785	0.95706231	novel
chr11:69366575-69366738	A030009H04Rik	0.130860004	0.685202232	novel
chr11:69366575-69366738	Trappc1	0.286234045	0.367088794	novel
chr11:69366575-69366738	Eif4a1	0.020096338	0.950570791	novel
chr11:69366575-69366738	Rai12	0.44485286	0.147319799	novel
chr11:69366575-69366738	Cyb5d1	0.018122879	0.955420254	novel
chr11:69366575-69366738	Efnb3	0.418359158	0.175907671	novel
chr11:69366575-69366738	Chd3	0.511866576	0.088904667	novel
chr11:69366575-69366738	Tmem107	0.059456079	0.854369764	novel
chr11:69613973-69614342	Arhgef15	0.510571659	0.089853325	novel
chr9:107531424-107531699	Gnai2	0.611176162	0.034739028	novel
chr11:69613973-69614342	Neurl4	0.108399484	0.73737116	novel
chr11:69613973-69614342	Tmem107	0.057331893	0.859526308	novel
chr11:69613973-69614342	1810027O10Rik	0.087512592	0.786821008	novel
chr11:69613973-69614342	Chd3	0.402940557	0.194034633	novel
chr2:165708285-165708546	Znfx1	0.611437415	0.034640104	novel
chr11:69613973-69614342	Trappc1	0.171509862	0.594046936	novel
chr11:102089634-102089768	Dhx8	0.611452052	0.034634567	novel
chr11:69613973-69614342	1500010J02Rik	0.092551833	0.774817075	novel
chr11:72302180-72302563	Zzef1	0.301966598	0.34012838	novel
chr11:72302180-72302563	Slc13a5	0.414595063	0.180231133	novel
chr11:72302180-72302563	Camkk1	0.450772351	0.141368888	novel
chr5:124787213-124787335	Tmed2	0.611577382	0.034587188	novel
chr11:72389913-72390514	Ube2g1	0.169733081	0.597932117	novel
chr6:121080211-121080328	Pex26	0.611675124	0.03455027	novel
chr10:126948737-126948996	Agap2	0.611718644	0.034533841	novel
chr11:72390639-72390746	Ctns	0.178705267	0.578413684	novel
chr9:107515065-107515229	Mon1a	0.611956807	0.034444033	novel
chr11:72390639-72390746	Ankfy1	0.404405756	0.19226453	known
chr11:72390639-72390746	Tmem93	0.487667585	0.107775665	novel
chr11:72390639-72390746	Zzef1	0.349978445	0.264759775	novel
chr11:72390639-72390746	Tax1bp3	0.316587665	0.316062109	novel
chr11:72390639-72390746	Spns2	0.141413145	0.661104828	novel
chr11:72390639-72390746	1200014J11Rik	0.130068156	0.687021596	novel
chr11:72390639-72390746	Camkk1	0.163689603	0.611218861	novel
chr11:74646373-74646529	Rtn4rl1	0.411766099	0.183523717	novel
chr11:74646373-74646529	Srr	0.329190097	0.296096597	novel
chr11:74646373-74646529	Mnt	0.502410029	0.095990071	novel
chr3:88019460-88019748	Lamtor2	0.612029678	0.034416588	novel
chr11:74646373-74646529	Wdr81	0.366973474	0.240634263	known
chr11:74646373-74646529	Mettl16	0.217253811	0.497601121	novel
chr11:74646373-74646529	Pafah1b1	0.515625121	0.086189549	known
chr11:74651621-74652271	Srr	0.091778944	0.776655297	novel
chr11:74651621-74652271	Wdr81	0.263579187	0.407799652	known
chr11:74651621-74652271	Pafah1b1	0.008721862	0.97853822	known
chr11:74651621-74652271	Serpinf1	0.024186403	0.940525175	novel
chr11:74651621-74652271	Mnt	0.208344157	0.515817023	novel
chr11:74651621-74652271	1300001I01Rik	0.202135679	0.528679354	novel
chr11:75273918-75274206	Mettl16	0.439051651	0.153305442	novel
chr11:75273918-75274206	Tsr1	0.354999126	0.257492251	novel
chr2:84582632-84582938	2700094K13Rik	0.612078029	0.034398386	novel
chr11:75273918-75274206	Ovca2	0.304127532	0.336510985	novel
chr11:75273918-75274206	Sgsm2	0.110464561	0.732528239	novel
chr11:77307595-77307848	Ankrd13b	0.276236144	0.384784364	novel
chr11:77307595-77307848	Dhrs13	0.464898389	0.127801344	novel
chr2:166500925-166501320	Zmynd8	0.612520777	0.034232035	novel
chr4:122632753-122632922	Cap1	0.612595005	0.034204202	novel
chr5:129661904-129662212	Tyw1	0.612701651	0.034164242	novel
chr11:77307595-77307848	Abr	0.141031916	0.661970373	known
chr11:77307595-77307848	Tlcd1	0.612772061	0.034137878	novel
chr11:77307595-77307848	Taok1	0.237168156	0.457959943	novel
chr11:77307595-77307848	Git1	0.292972438	0.355407741	novel
chr11:77307595-77307848	Flot2	0.271907349	0.392579371	novel
chr11:77307595-77307848	Ssh2	0.352799458	0.260661848	novel
chr11:77700701-77701037	Rpl23a	0.212477236	0.507330917	novel
chr1:93354819-93355140	Per2	0.612840379	0.034112311	novel
chr11:77700701-77701037	Cpd	0.167631536	0.602539909	novel
chr11:77700701-77701037	Blmh	0.472431417	0.120926826	novel
chr11:77700701-77701037	Ccdc55	0.484156603	0.110717736	novel
chr11:77700701-77701037	Myo18a	0.001166494	0.997129335	novel
chr11:77700701-77701037	Traf4	0.419299103	0.174838274	novel
chr11:77700701-77701037	Phf12	0.50722953	0.092333294	novel
chr11:77700701-77701037	Trp53i13	0.307694956	0.330584882	novel
chr11:77700701-77701037	Eral1	0.161158609	0.616815742	novel
chr9:120600868-120600978	Ctnnb1	0.612840577	0.034112237	known
chr11:77976914-77977312	Flot2	0.546243199	0.066140409	novel
chr11:77976914-77977312	Ankrd13b	0.071403163	0.825470326	novel
chr3:88427264-88427622	Mex3a	0.612910404	0.03408612	novel
chr11:77976914-77977312	Tlcd1	0.269845373	0.396320491	novel
chr11:77976914-77977312	Abr	0.071568402	0.825071931	known
chr11:77976914-77977312	Dhrs13	0.332084656	0.291613612	novel
chr18:36078357-36078722	Sra1	0.613674627	0.033801213	novel
chr11:77976914-77977312	Taok1	0.226172482	0.479660885	novel
chr11:77976914-77977312	Cpd	0.017957935	0.955825642	novel
chr11:77976914-77977312	Ssh2	0.078340963	0.80877673	novel
chr11:77976914-77977312	BC017647	0.355472096	0.256813676	novel
chr11:77976914-77977312	Sez6	0.220805609	0.490420818	known
chr11:77976914-77977312	Trp53i13	0.189948319	0.55431902	novel
chr11:79154150-79154286	Slc46a1	0.40409101	0.19264393	novel
chr11:79154150-79154286	Nlk	0.282700426	0.373293621	novel
chr11:79154150-79154286	Wsb1	0.273065268	0.390486435	novel
chr11:79154150-79154286	Rab11fip4	0.537472228	0.071515063	novel
chr11:79154150-79154286	Sarm1	0.566711647	0.054696662	known
chr11:79154150-79154286	Nf1	0.32759625	0.298581527	novel
chr11:79154150-79154286	Tmem199	0.256611039	0.420757433	novel
chr11:79154150-79154286	Lgals9	0.086339998	0.789620453	novel
chr11:79154150-79154286	1810012P15Rik	0.322792534	0.30614132	novel
chr11:79154150-79154286	Tnfaip1	0.166794851	0.604378133	novel
chr11:79154150-79154286	Omg	0.028895234	0.928969737	novel
chr11:79154150-79154286	Ift20	0.554481023	0.061352786	novel
chr11:79427326-79427456	Nf1	0.535557366	0.072727139	novel
chr11:79427326-79427456	Tmem97	0.249813281	0.433591058	novel
chr11:79427326-79427456	1810012P15Rik	0.190666091	0.552794954	novel
chr11:79427326-79427456	Omg	0.229332304	0.473376951	novel
chr11:79427326-79427456	Vtn	0.136805207	0.671591993	novel
chr11:79427326-79427456	Rab11fip4	0.186809957	0.561003004	novel
chr11:79427326-79427456	Ift20	0.44634947	0.145800328	novel
chr11:79427326-79427456	Lgals9	0.349066464	0.266092486	novel
chr11:79427326-79427456	Tnfaip1	0.37136924	0.23461405	novel
chr5:129104727-129105100	Fzd10	0.613840383	0.033739643	novel
chr11:79516876-79517241	Ift20	0.306848656	0.331985564	novel
chr11:79516876-79517241	Nf1	0.46102384	0.131434446	novel
chr11:79516876-79517241	Rab11fip4	0.271556047	0.393215476	novel
chr1:173979023-173979217	Pex19	0.613856965	0.033733488	novel
chr5:143583245-143583678	Tnrc18	0.613966661	0.033692792	novel
chr11:79516876-79517241	1810012P15Rik	0.009825306	0.975823647	novel
chr11:96760689-96760720	Lrrc59	0.614027684	0.033670168	novel
chr12:25783437-25783919	Id2	0.614184975	0.033611904	known
chr11:80317607-80317918	Psmd11	0.140645651	0.662847741	novel
chr11:80317607-80317918	1700071K01Rik	0.159836257	0.619747393	novel
chr11:80391385-80391460	Psmd11	0.421872581	0.171931256	novel
chr11:80391385-80391460	Cdk5r1	0.449438451	0.142696098	known
chr11:80391385-80391460	Tmem98	0.237960582	0.456414179	novel
chr11:80391385-80391460	1700071K01Rik	0.230496808	0.471070752	novel
chr11:80415567-80415865	Accn1	0.183894773	0.56724085	novel
chr11:80415567-80415865	Cdk5r1	0.376936062	0.227119918	known
chr11:80416583-80416836	Psmd11	0.271002398	0.394219035	novel
chr11:80416583-80416836	Tmem98	0.049900124	0.877605704	novel
chr11:80416583-80416836	Cdk5r1	0.440363518	0.151938511	known
chr11:84456207-84456402	Ddx52	0.02117122	0.947930075	novel
chr5:117021076-117021444	Srrm4	0.614231947	0.033594518	novel
chr2:30599453-30599865	Ier5l	0.614330835	0.033557938	novel
chr11:8501511-8501840	Tns3	0.158464621	0.622793686	novel
chr11:87550338-87550427	Mtmr4	0.059034718	0.855392225	novel
chr11:87550338-87550427	Supt4h1	0.335148927	0.286909823	novel
chr11:87550338-87550427	Dynll2	0.223804435	0.484395133	novel
chr11:87550338-87550427	Vezf1	0.27181267	0.392750754	novel
chr11:87550338-87550427	Mks1	0.308770966	0.328808662	known
chr11:87550338-87550427	Mrps23	0.432072092	0.160709761	novel
chr11:87550338-87550427	Srsf1	0.008270998	0.979647448	novel
chr4:134187391-134187725	Sepn1	0.61442905	0.033521636	novel
chr11:87932264-87932717	Mrps23	0.512382186	0.088528823	novel
chr11:87932264-87932717	Mtmr4	0.563860999	0.056200619	novel
chr11:87932264-87932717	Mks1	0.443118394	0.149093426	known
chr4:132598833-132599015	Stx12	0.614812271	0.033380256	novel
chr11:87932264-87932717	Supt4h1	0.314896996	0.318795621	novel
chr11:87933119-87933312	Srsf1	0.025755937	0.936672279	novel
chr11:87952781-87953113	Supt4h1	0.117516514	0.716058653	novel
chr2:157301689-157301901	Gm14277	0.61505502	0.033290922	novel
chr11:49752191-49752537	Mapk9	0.615105451	0.033272384	novel
chr11:87952781-87953113	Mtmr4	0.222160878	0.487693425	novel
chr11:87952781-87953113	Mks1	0.466559801	0.126263759	known
chr11:87952781-87953113	Mrps23	0.476302115	0.117490887	novel
chr11:88170358-88170826	Msi2	0.214937665	0.502308608	novel
chr11:88170358-88170826	LOC100504473	0.214937665	0.502308608	novel
chr2:154845409-154845754	Ncoa6	0.615182848	0.033243948	novel
chr11:88340785-88341101	Akap1	0.373720718	0.231430745	novel
chr11:88340785-88341101	Msi2	0.037373451	0.908197347	novel
chr11:88340785-88341101	Scpep1	0.022297403	0.945163843	novel
chr11:88340785-88341101	LOC100504473	0.037373451	0.908197347	novel
chr11:88396480-88396526	Msi2	0.055385096	0.864256669	novel
chr11:88396480-88396526	Scpep1	0.456315204	0.135939248	novel
chr11:88396480-88396526	Akap1	0.378021005	0.225676261	novel
chr11:88396480-88396526	LOC100504473	0.055385096	0.864256669	novel
chr11:88398858-88399011	Coil	0.494459662	0.102232601	novel
chr11:88398858-88399011	Scpep1	0.185948604	0.5628432	novel
chr11:88398858-88399011	Msi2	0.255102485	0.423589135	novel
chr11:88398858-88399011	LOC100504473	0.255102485	0.423589135	novel
chr11:101001734-101002098	Hap1	0.61538396	0.033170141	known
chr11:93856366-93856808	Nme2	0.365603274	0.242529314	novel
chr11:93856366-93856808	Ankrd40	0.507185922	0.092365954	novel
chr2:27280567-27280938	Snhg7	0.615705206	0.03305249	novel
chr11:94006579-94006731	Tob1	0.072090247	0.823814002	novel
chr11:94006579-94006731	Nme2	0.045782375	0.887646715	novel
chr11:94006579-94006731	Luc7l3	0.275438256	0.38621513	novel
chr11:94006579-94006731	Nme1	0.206877131	0.51884394	novel
chr11:94006579-94006731	Cacna1g	0.361210407	0.248664081	novel
chr11:94010037-94010197	Luc7l3	0.222176863	0.487661297	novel
chr11:94010037-94010197	Nme2	0.046112822	0.886840351	novel
chr11:94010037-94010197	Tob1	0.286541331	0.366551788	novel
chr11:94010037-94010197	Cacna1g	0.271947127	0.392507377	novel
chr11:94010037-94010197	Nme1	0.158702577	0.622264813	novel
chr11:94010037-94010197	Ankrd40	0.299999037	0.343440195	novel
chr11:94020920-94021085	Ankrd40	0.350088888	0.264598644	novel
chr11:94020920-94021085	Cacna1g	0.13558119	0.674386874	novel
chr11:94020920-94021085	Tob1	0.227593758	0.476829674	novel
chr11:94020920-94021085	Nme2	0.056376519	0.861847173	novel
chr11:94021795-94022294	Luc7l3	0.235398977	0.461419918	novel
chr14:122867869-122868221	Pcca	0.615714062	0.033049251	novel
chr11:94021795-94022294	Spag9	0.557118997	0.059871965	novel
chr11:94022487-94022926	Tob1	0.218263464	0.495555239	novel
chr11:94022487-94022926	Cacna1g	0.041961444	0.896977557	novel
chr11:94022487-94022926	Ankrd40	0.278676219	0.380425793	novel
chr11:94851083-94851244	Eme1	0.013880698	0.965849243	novel
chr11:94851083-94851244	Igf2bp1	0.218615883	0.494842015	novel
chr11:94851083-94851244	Snf8	0.110656646	0.732078224	novel
chr11:94851083-94851244	Npepps	0.257216798	0.419622998	novel
chr11:94851083-94851244	Cbx1	0.150548564	0.640479625	novel
chr11:94851083-94851244	Mrpl45	0.29074843	0.359241054	novel
chr11:94851083-94851244	Kpnb1	0.099675869	0.757924445	novel
chr11:94851083-94851244	Lrrc59	0.075266155	0.81616665	novel
chr11:94851083-94851244	Nfe2l1	0.365631456	0.242490247	novel
chr11:94851083-94851244	Ppp1r9b	0.222314613	0.487384478	novel
chr11:94851083-94851244	Snx11	0.232512222	0.467091753	novel
chr11:95447603-95447773	Cbx1	0.5506265	0.063561942	novel
chr11:95447603-95447773	Kpnb1	0.573998611	0.050980463	novel
chr11:95447603-95447773	Myst2	0.194831807	0.54398408	novel
chr11:95447603-95447773	Snx11	0.221165316	0.489696259	novel
chr11:95447603-95447773	Copz2	0.13166443	0.683355539	novel
chr11:95447603-95447773	Lrrc59	0.513138709	0.087979315	novel
chr11:95447603-95447773	Phb	0.389054238	0.211308327	novel
chr11:95447603-95447773	Mrpl10	0.015422852	0.96205736	novel
chr11:69225030-69225661	Sat2	0.615716549	0.033048341	novel
chr11:95447603-95447773	Nfe2l1	0.109420912	0.734974648	novel
chr11:95447603-95447773	Eme1	0.45301575	0.139154745	novel
chr11:95447603-95447773	Slc35b1	0.002153315	0.99470086	novel
chr3:55559666-55559811	Rfxap	0.615843858	0.033001803	novel
chr11:95447603-95447773	Col1a1	0.146397088	0.649824595	novel
chr11:95447603-95447773	Sp2	0.424202709	0.169325487	novel
chr17:24688015-24688295	Gnptg	0.615882775	0.032987586	novel
chr11:59990115-59990478	Nt5m	0.615959529	0.03295956	novel
chr11:95852211-95852447	Copz2	0.097530097	0.76300266	novel
chr12:29292297-29292553	Myt1l	0.616094086	0.032910469	novel
chr11:95852211-95852447	Col1a1	0.031737559	0.922000653	novel
chr11:95852211-95852447	Sp2	0.391440748	0.208275506	novel
chr11:95852211-95852447	Myst2	0.046445931	0.886027591	novel
chr9:120600868-120600978	Limd1	0.616277376	0.032843682	novel
chr11:95852211-95852447	Nfe2l1	0.503352149	0.095267724	novel
chr11:95852211-95852447	Phb	0.143582835	0.656186017	novel
chr1:88337787-88338371	Gm6136	0.616417839	0.032792567	novel
chr9:47718591-47718709	Cadm1	0.616425442	0.032789801	novel
chr11:96737045-96737466	Ngfr	0.213918935	0.504385387	novel
chr2:157301689-157301901	Rbl1	0.616503893	0.032761279	novel
chr11:96737045-96737466	Osbpl7	0.190266449	0.553643313	novel
chr11:96737045-96737466	Atp5g1	0.298740074	0.345568337	novel
chr11:96737045-96737466	Mrpl10	0.028778129	0.929256968	novel
chr11:96737045-96737466	Srcin1	0.441380406	0.150884317	novel
chr11:96737045-96737466	Ppp1r9b	0.179110623	0.577537846	novel
chr3:87942112-87942890	Mef2d	0.61654666	0.032745738	novel
chr11:96737045-96737466	Slc35b1	0.072169711	0.823622484	novel
chr11:96737045-96737466	Myst2	0.118015876	0.714896522	novel
chr11:96737045-96737466	Socs7	0.084286398	0.794528692	novel
chr11:96737045-96737466	Ube2z	0.539982722	0.06994709	novel
chr11:96737045-96737466	Spop	0.140634269	0.662873601	novel
chr11:96737045-96737466	Copz2	0.050696951	0.875664532	novel
chr11:96737045-96737466	Samd14	0.4931228	0.103308238	novel
chr11:96737045-96737466	Pdk2	0.3867728	0.214232548	novel
chr11:96737045-96737466	Xylt2	0.16545268	0.607331333	novel
chr11:96737045-96737466	Npepps	0.208970382	0.514527284	novel
chr14:122884185-122884810	Zic2	0.616604811	0.032724615	novel
chr7:16988437-16988792	Napa	0.616661532	0.03270402	known
chr15:99535420-99535665	Smarcd1	0.617056962	0.032560705	novel
chr7:31933835-31934016	Kirrel2	0.617544449	0.032384646	novel
chr11:96737962-96738271	Mrpl10	0.266705044	0.402052675	novel
chr11:96737962-96738271	Nfe2l1	0.071112961	0.8261701	novel
chr11:96737962-96738271	Myst2	0.189656622	0.554938884	novel
chr11:96737962-96738271	Copz2	0.320409282	0.309931086	novel
chr15:80630270-80630715	Smcr7l	0.617928386	0.032246467	novel
chr15:102186454-102186731	Espl1	0.617966399	0.032232809	novel
chr11:96737962-96738271	Col1a1	0.439491336	0.152846431	novel
chr11:96737962-96738271	Sp2	0.548688583	0.064693174	novel
chr11:96737962-96738271	Phb	0.498782261	0.098805896	novel
chr11:96747418-96747688	Npepps	0.018023407	0.955664728	novel
chr11:96747418-96747688	Mrpl10	0.144150551	0.65490103	novel
chr11:96747418-96747688	Lrrc59	0.15585458	0.628605364	novel
chr11:96747418-96747688	Cbx1	0.070978342	0.826494751	novel
chr11:96747418-96747688	Phospho1	0.131101677	0.684647264	novel
chr11:96747418-96747688	Zfp652	0.309830981	0.327063942	novel
chr11:96747418-96747688	Eme1	0.181844797	0.571643983	novel
chr11:96747418-96747688	Phb	0.447162426	0.14497919	novel
chr11:96747418-96747688	Col1a1	0.232708595	0.466704897	novel
chr11:96747418-96747688	Xylt2	0.078987016	0.807225825	novel
chr11:96747418-96747688	Sp2	0.248763808	0.435589149	novel
chr11:96747418-96747688	Atp5g1	0.128227967	0.691255523	novel
chr11:96747418-96747688	Ppp1r9b	0.180412522	0.574728437	novel
chr11:96747418-96747688	Kpnb1	0.059043958	0.855369802	novel
chr11:96747418-96747688	Myst2	0.059128101	0.855165606	novel
chr11:96760689-96760720	Myst2	0.260786794	0.412968103	novel
chr8:87253864-87254115	Nfix	0.618171597	0.032159154	known
chr13:71297349-71297628	Mrpl36	0.61873664	0.031956959	novel
chr18:36079233-36079589	Cxxc5	0.619172091	0.031801761	novel
chr11:96760689-96760720	Copz2	0.400785445	0.196656409	novel
chr11:101001734-101002098	Fam134c	0.619235848	0.031779083	novel
chr11:96760689-96760720	Sp2	0.314997911	0.318632096	novel
chr19:3984945-3985278	Tmem134	0.619881792	0.031549979	novel
chr11:96760689-96760720	Col1a1	0.31794629	0.313874856	novel
chr11:96760689-96760720	Phb	0.149276028	0.643339088	novel
chr19:46116322-46117046	9130011E15Rik	0.620105834	0.031470793	novel
chr11:96760689-96760720	Mrpl10	0.110117427	0.733341702	novel
chr11:96760689-96760720	Nfe2l1	0.049609262	0.878314435	novel
chr11:96764148-96764370	Nfe2l1	0.286047478	0.367415037	novel
chr13:114524381-114524746	Arl15	0.620779808	0.031233444	novel
chr11:96764148-96764370	Sp2	0.39613643	0.202385935	novel
chr12:12911626-12911734	Ddx1	0.621036349	0.031143439	novel
chr10:79304071-79304232	Btbd2	0.621090764	0.031124371	novel
chr11:96764148-96764370	Phb	0.380729827	0.222095899	novel
chr11:96764148-96764370	Col1a1	0.110324462	0.732856512	novel
chr11:96764148-96764370	Copz2	0.093103205	0.77350635	novel
chr11:96764148-96764370	Myst2	0.099563857	0.758189317	novel
chr11:96764148-96764370	Mrpl10	0.030334621	0.92543991	novel
chr11:93856366-93856808	Cacna1g	0.621416356	0.031010459	novel
chr12:112957050-112957265	2810002N01Rik	0.621482112	0.030987489	novel
chr2:180626013-180626405	Zgpat	0.621902067	0.030841083	novel
chr11:97673395-97673622	1810046J19Rik	0.391394846	0.208333588	novel
chr11:77700701-77701037	Pipox	0.622065922	0.030784095	novel
chr11:97673395-97673622	Cdk12	0.354177628	0.258673343	novel
chr11:97673395-97673622	Med1	0.030685073	0.924580675	novel
chr11:97673395-97673622	Fbxl20	0.357834987	0.253439253	novel
chr11:97673395-97673622	Rpl19	0.152096452	0.637007475	novel
chr11:97673395-97673622	Lasp1	0.063091817	0.845556094	novel
chr11:97673395-97673622	Ormdl3	0.133404503	0.679366372	novel
chr11:97673395-97673622	Rpl23	0.052675164	0.870848093	novel
chr11:97673395-97673622	LOC100044627	0.052675164	0.870848093	novel
chr11:97673395-97673622	Stard3	0.425886753	0.167457798	novel
chr12:101406425-101406541	Ccdc88c	0.559050586	0.058803558	novel
chr12:102265593-102265921	Rps6ka5	0.236911582	0.458460964	novel
chr12:102265593-102265921	Ccdc88c	0.121322293	0.707215848	novel
chr12:102265593-102265921	BC002230	0.046583984	0.885690783	novel
chr12:102265593-102265921	Ttc7b	0.352604609	0.260943701	novel
chr12:102265593-102265921	Calm1	0.267832577	0.399989749	novel
chr12:103658888-103659529	Cpsf2	0.286951788	0.365835122	novel
chr12:103968626-103968952	Moap1	0.428873503	0.164177417	novel
chr12:103968626-103968952	Ubr7	0.112409313	0.727975668	novel
chr12:103968626-103968952	AK010878	0.555883924	0.060562142	novel
chr2:119302163-119302502	Rhov	0.622465564	0.030645418	novel
chr12:103968626-103968952	Ak010878-moap1	0.555883924	0.060562142	novel
chr12:111737482-111737749	Hsp90aa1	0.247941372	0.437158095	novel
chr12:111737482-111737749	Dync1h1	0.152403152	0.636320293	novel
chr12:111737482-111737749	Ppp2r5c	0.134753741	0.676278388	novel
chr12:111737482-111737749	Stk30	0.017301999	0.957437854	novel
chr12:112400563-112400917	Pacs2	0.489326402	0.106403885	novel
chr12:112400563-112400917	AW555464	0.302675307	0.338939705	novel
chr9:107388540-107388875	Vprbp	0.622688464	0.030568266	novel
chr12:112400563-112400917	Ppp1r13b	0.135923784	0.673604224	novel
chr12:112400563-112400917	Btbd6	0.31260688	0.322518987	novel
chr12:112400563-112400917	Bag5	0.398478718	0.199486642	novel
chr3:88008543-88008908	Mrpl24	0.622753471	0.030545792	novel
chr12:112400563-112400917	Traf3	0.347424339	0.268501942	novel
chr12:112400563-112400917	Crip2	0.509779472	0.090437039	novel
chr3:51850700-51851300	Ndufc1	0.623330922	0.030346676	novel
chr12:112400563-112400917	Tmem179	0.525318112	0.079448122	novel
chr9:40495094-40495241	9030425E11Rik	0.623357919	0.030337389	novel
chr12:112400563-112400917	2010107E04Rik	0.547286852	0.065520043	novel
chr12:112402732-112403020	Klc1	0.362139585	0.24735893	novel
chr2:154253822-154254187	Commd7	0.623524901	0.030279998	novel
chr8:124374818-124375264	Cdt1	0.623661327	0.030233167	novel
chr12:88162265-88162480	Gm10095	0.623974269	0.030125939	novel
chr12:112402732-112403020	Bag5	0.151520236	0.638299237	novel
chr12:112402732-112403020	Cdca4	0.493190164	0.103253858	novel
chr12:112402732-112403020	Pacs2	0.074355115	0.818358892	novel
chr12:112402732-112403020	Akt1	0.420477794	0.173503021	novel
chr6:115073374-115073532	Rpl32	0.624141694	0.030068684	novel
chr12:112402732-112403020	Trmt61a	0.021308186	0.947593619	novel
chr9:121222819-121222993	Kif15	0.624533372	0.029935048	novel
chr12:112957050-112957265	Ppp1r13b	0.547637999	0.065312223	novel
chr12:112957050-112957265	Ckb	0.367670402	0.239673751	novel
chr12:112957050-112957265	Mark3	0.485361823	0.10970188	novel
chr12:112957050-112957265	Cinp	0.270003319	0.396033288	novel
chr12:112957050-112957265	Eif5	0.454651281	0.137554751	novel
chr12:112957050-112957265	Rcor1	0.05526039	0.864559823	novel
chr16:91043405-91043835	Gcfc1	0.624546295	0.029930646	novel
chr2:116945396-116946237	Fam98b	0.624551873	0.029928746	novel
chr12:112957050-112957265	Klc1	0.113149809	0.726244316	novel
chr14:122867869-122868221	Zic5	0.624866555	0.029821706	novel
chr12:112957050-112957265	Crip1	0.017274324	0.957505877	novel
chr12:112957050-112957265	Pacs2	0.373067425	0.23231254	novel
chr12:112957050-112957265	2010107E04Rik	0.1558734	0.628563388	novel
chr12:30053311-30053628	Myt1l	0.62512111	0.02973532	novel
chr12:112957050-112957265	Tmem179	0.271846011	0.392690398	novel
chr12:112957050-112957265	AW555464	0.418996815	0.175181749	novel
chr12:112957050-112957265	Mta1	0.133632529	0.678844173	novel
chr12:112997864-112998234	Crip2	0.254670816	0.42440114	novel
chr12:112997864-112998234	Siva1	0.534440239	0.073440734	novel
chr12:112997864-112998234	Nudt14	0.54186559	0.068786752	novel
chr12:112997864-112998234	Crip1	0.287004976	0.36574231	novel
chr12:112997864-112998234	Eif5	0.445921867	0.146233431	novel
chr12:112997864-112998234	Mta1	0.085241867	0.792244196	novel
chr16:4586565-4587101	Zfp263	0.625182534	0.029714502	novel
chr12:112997864-112998234	Trmt61a	0.128923841	0.689653486	novel
chr12:112997864-112998234	4930427A07Rik	0.249345284	0.434481527	novel
chr14:122781152-122781394	Pcca	0.625424212	0.029632694	novel
chr12:113568279-113568535	Eif5	0.015429025	0.962042184	novel
chr12:113568279-113568535	BC022687	0.300451726	0.342676699	novel
chr8:94521021-94521399	Irx5	0.625461862	0.029619964	novel
chr12:113568279-113568535	Crip1	0.0239103	0.941203076	novel
chr12:113568279-113568535	Trmt61a	0.410914381	0.184522292	novel
chr12:113568279-113568535	Traf3	0.404345915	0.192336627	novel
chr12:113568279-113568535	4930427A07Rik	0.310653515	0.325713589	novel
chr12:113568279-113568535	Siva1	0.538932791	0.070599935	novel
chr8:97524678-97524857	Rspry1	0.625574018	0.029582066	novel
chr12:113571936-113572120	4930427A07Rik	0.01946415	0.952124132	novel
chr12:113571936-113572120	Nudt14	0.532224524	0.074870259	novel
chr1:75286097-75286283	Stk11ip	0.625779408	0.029512755	novel
chr12:113571936-113572120	Trmt61a	0.220273644	0.491493245	novel
chr11:58763693-58764022	Arf1	0.625862518	0.029484742	novel
chr12:113571936-113572120	Siva1	0.302354368	0.339477718	novel
chr12:113571936-113572120	Bag5	0.236883272	0.458516261	novel
chr12:113571936-113572120	Traf3	0.445647377	0.146511886	novel
chr12:113571936-113572120	Akt1	0.148740943	0.644542785	novel
chr12:113571936-113572120	BC022687	0.419435538	0.174683389	novel
chr12:118293043-118293299	Wdr60	0.281126442	0.376074888	novel
chr12:118293043-118293299	Ptprn2	0.461227345	0.13124197	novel
chr12:118293043-118293299	Esyt2	0.452898465	0.139269942	novel
chr12:118391068-118391469	Gm6750	0.025162577	0.938128718	novel
chr1:174133197-174133944	Copa	0.626149396	0.029388194	novel
chr12:118391068-118391469	Zfp386	0.38054641	0.222337243	novel
chr12:118393358-118393531	Ncapg2	0.257101194	0.419839379	novel
chr8:14382669-14382862	Arhgef10	0.626204638	0.029369628	novel
chr12:118393358-118393531	Gm6750	0.085540283	0.791531001	novel
chr12:118394310-118394644	Gm6750	0.165139553	0.608021091	novel
chr12:118394310-118394644	Zfp386	0.504239456	0.094590749	novel
chr12:118394310-118394644	Ncapg2	0.487635587	0.107802241	novel
chr12:118435089-118435422	Ptprn2	0.274410325	0.388062423	novel
chr12:118435089-118435422	Zfp386	0.250067565	0.433107599	novel
chr12:118435089-118435422	Esyt2	0.105898	0.743249271	novel
chr12:118583786-118584067	Gm6750	0.039922603	0.901961453	novel
chr12:118583786-118584067	Ncapg2	0.148874396	0.644242502	novel
chr2:30578685-30579126	Ier5l	0.626274441	0.029346181	novel
chr3:35240181-35240565	Fxr1	0.626306298	0.029335485	novel
chr12:12687549-12687685	Ddx1	0.382931298	0.21921145	novel
chr12:12911626-12911734	Mycn	0.182393757	0.570463536	known
chr11:101338557-101338743	Rnd2	0.626422176	0.029296601	novel
chr12:15818201-15818839	E2f6	0.186064815	0.562594783	novel
chr12:15818201-15818839	Nol10	0.336479307	0.284881117	novel
chr12:15818201-15818839	LOC100046302	0.397639001	0.2005231	novel
chr12:15818201-15818839	Trib2	0.06379872	0.843844291	novel
chr12:15818201-15818839	Rock2	0.318509162	0.312971146	novel
chr12:15818201-15818839	Pdia6	0.469680477	0.123408463	novel
chr12:15819733-15820057	Pdia6	0.44934122	0.142793155	novel
chr12:15819733-15820057	Nol10	0.085241881	0.792244164	novel
chr12:15819733-15820057	Lpin1	0.026967134	0.933699875	novel
chr12:15819733-15820057	LOC100046302	0.247103858	0.438758612	novel
chr12:15819733-15820057	Trib2	0.39740813	0.200808641	novel
chr12:15819733-15820057	E2f6	0.391575487	0.208105073	novel
chr12:15819733-15820057	Rock2	0.063975206	0.843417019	novel
chr12:15820425-15820655	E2f6	0.385810407	0.215473398	novel
chr12:15820425-15820655	Pdia6	0.29655023	0.3492868	novel
chr12:15820425-15820655	Nol10	0.134884808	0.675978657	novel
chr12:15820425-15820655	Rock2	0.245241533	0.442327691	novel
chr13:55566493-55567066	Grk6	0.626639925	0.029223634	novel
chr9:40531364-40531751	Gramd1b	0.626710052	0.029200163	novel
chr12:16595371-16595716	Rock2	0.040643393	0.90019912	novel
chr12:25782380-25782769	Id2	0.196003778	0.541515895	known
chr11:68753252-68753442	Arhgef15	0.626807658	0.029167518	novel
chr8:86398770-86398915	Cacna1a	0.626937369	0.029124174	known
chr12:25782380-25782769	Mboat2	0.135591459	0.674363409	novel
chr14:122867869-122868221	A2ld1	0.627026897	0.029094285	novel
chr12:88235279-88235521	6430527G18Rik	0.627241177	0.029022838	novel
chr12:25783437-25783919	Kidins220	0.250510997	0.432265149	novel
chr4:154547552-154547751	Pank4	0.627461371	0.028949551	novel
chr12:25784252-25784732	Gm6969	0.301211477	0.341397366	novel
chr12:27562824-27563011	Sox11	0.240521803	0.451434993	known
chr11:72302180-72302563	Spns2	0.627506815	0.028934442	novel
chr7:25793760-25793886	1500002O20Rik	0.627541142	0.028923033	novel
chr9:65023552-65023905	2010321M09Rik	0.627736049	0.028858316	novel
chr2:157301235-157301605	Gm14279	0.628343735	0.02865721	novel
chr2:30962560-30962784	Fnbp1	0.628382185	0.028644519	novel
chr2:156902783-156903184	1110008F13Rik	0.62838571	0.028643356	novel
chr11:113929699-113929952	D11Wsu47e	0.628425812	0.028630125	novel
chr12:29292297-29292553	Ttc15	0.323713013	0.304684548	novel
chr10:80864518-80864699	Midn	0.628780154	0.028513407	novel
chr9:91280513-91280802	Zic1	0.628947943	0.028458258	known
chr12:29534362-29534574	Myt1l	0.370910317	0.235238337	novel
chr12:29534362-29534574	Ttc15	0.163140513	0.612431478	novel
chr12:29768705-29769005	Ttc15	0.473355758	0.120100384	novel
chr12:29768705-29769005	Tssc1	0.348791218	0.266495474	novel
chr12:29768705-29769005	Myt1l	0.319272845	0.311747331	novel
chr12:29768705-29769005	Rnaseh1	0.364403427	0.244195974	novel
chr5:37158634-37159063	Htra3	0.629039079	0.028428336	novel
chr12:30053311-30053628	Tssc1	0.512789309	0.088232817	novel
chr12:30053311-30053628	Rnaseh1	0.205628603	0.521426086	novel
chr12:30053311-30053628	Ttc15	0.13111504	0.684616582	novel
chr12:30211093-30211534	Rnaseh1	0.177697626	0.580593131	novel
chr12:30211093-30211534	Tssc1	0.430184765	0.16275018	novel
chr12:30211093-30211534	Ttc15	0.246231015	0.44042965	novel
chr11:120211158-120211857	BC017643	0.629474724	0.028285616	novel
chr12:113571936-113572120	Cdca4	0.629902367	0.028146022	novel
chr12:30349676-30350195	Myt1l	0.559144244	0.058752093	novel
chr12:30474788-30474947	Rnaseh1	0.408829305	0.186981111	novel
chr12:30474788-30474947	Ttc15	0.314406813	0.319590584	novel
chr3:51848353-51848751	Maml3	0.630084697	0.028086655	novel
chr8:125275327-125275477	Tcf25	0.630196901	0.028050167	novel
chr12:3892740-3892857	0610009D07Rik	0.574412733	0.050774745	novel
chr12:3892740-3892857	1110002L01Rik	0.472667758	0.120715162	novel
chr9:107531424-107531699	Apeh	0.630212162	0.028045207	novel
chr15:99495591-99495868	Cacnb3	0.630305988	0.028014725	novel
chr12:3892740-3892857	BC068281	0.392969463	0.206346791	novel
chr14:55543475-55543776	Haus4	0.630326222	0.028008155	novel
chr12:5275014-5275307	Klhl29	0.317893277	0.313960044	novel
chr12:5275014-5275307	Apob	0.096812125	0.76470375	novel
chr12:53772385-53772797	Arhgap5	0.123392161	0.702420301	novel
chr12:53772385-53772797	Coch	0.096821179	0.764682292	novel
chr12:53772385-53772797	6530401N04Rik	0.436347138	0.15614818	novel
chr12:53772385-53772797	Nubpl	0.355252048	0.257129252	novel
chr12:53772385-53772797	Strn3	0.15567434	0.629007416	novel
chr12:53772385-53772797	Akap6	0.035560201	0.912635948	novel
chr12:53772385-53772797	G2e3	0.309308053	0.327924016	novel
chr12:53772385-53772797	Hectd1	0.144822298	0.653381685	novel
chr12:53936359-53936675	G2e3	0.141510948	0.660882835	novel
chr12:53936359-53936675	Scfd1	0.317452127	0.314669439	novel
chr12:53936359-53936675	Akap6	0.445483569	0.146678223	novel
chr12:53936359-53936675	Hectd1	0.209437482	0.513566189	novel
chr12:53936359-53936675	Nubpl	0.093085497	0.773548437	novel
chr12:54133815-54134106	Npas3	0.00188155	0.995369644	known
chr3:87947131-87947668	Bcan	0.630372613	0.027993095	novel
chr12:55293023-55293267	Eapp	0.033173499	0.918481761	novel
chr12:55293023-55293267	Npas3	0.264928289	0.405314263	known
chr10:79614856-79615228	Slc39a3	0.630521338	0.027944853	novel
chr12:56547733-56548234	Nfkbia	0.222293323	0.487427258	novel
chr12:56547733-56548234	Psma6	0.565201235	0.055489982	novel
chr12:56564975-56565256	Nfkbia	0.297312547	0.347989935	novel
chr12:56564975-56565256	Psma6	0.130475951	0.686084447	novel
chr12:72933390-72933788	Daam1	0.447359845	0.144780234	novel
chr12:73366212-73366604	Ppm1a	0.063980298	0.843404691	novel
chr12:73366212-73366604	Rtn1	0.412547369	0.182610698	novel
chr12:73366212-73366604	1810048J11Rik	0.407150971	0.188974965	novel
chr12:73402046-73402451	Ppm1a	0.507120114	0.092415255	novel
chr7:122813241-122813453	Plekha7	0.630577917	0.027926517	novel
chr12:73402046-73402451	Dhrs7	0.308273495	0.329629213	novel
chr12:73402046-73402451	Rtn1	0.351117475	0.263100708	novel
chr12:73922029-73922381	Rtn1	0.490093718	0.105773291	novel
chr2:27280567-27280938	Vav2	0.630873113	0.027830989	novel
chr12:73922029-73922381	Ppm1a	0.308040553	0.33001382	novel
chr12:80605178-80605386	Zfp36l1	0.556464073	0.060237262	novel
chr12:80781306-80781474	Rdh11	0.02477231	0.939086748	novel
chr15:99535420-99535665	Lmbr1l	0.631004153	0.027788659	novel
chr12:81026226-81026348	Zfp36l1	0.564405997	0.055910882	novel
chr12:81026421-81026685	Zfp36l1	0.39520807	0.203542156	novel
chr12:81066509-81066617	Zfp36l1	0.532195882	0.074888862	novel
chr12:81070364-81070643	Rdh11	0.338409347	0.281952523	novel
chr12:81070364-81070643	Zfp36l1	0.043853731	0.892354962	novel
chr12:81070364-81070643	2310015A10Rik	0.514512783	0.086987153	novel
chr12:81115030-81115188	Zfp36l1	0.210421325	0.511544427	novel
chr12:81115030-81115188	Rdh11	0.035908288	0.911783694	novel
chr12:81115352-81115831	2310015A10Rik	0.277495051	0.382532455	novel
chr12:81115352-81115831	Rdh11	0.023478022	0.9422645	novel
chr12:81163318-81163620	Rdh11	0.038953585	0.904331343	novel
chr12:81163318-81163620	Zfp36l1	0.109635249	0.734472036	novel
chr12:81164841-81165131	Rdh11	0.475334251	0.118343937	novel
chr12:81215061-81215899	Rdh11	0.160760511	0.617697786	novel
chr12:81215061-81215899	Zfp36l1	0.254947464	0.423880656	novel
chr5:124787213-124787335	Bcl7a	0.631154826	0.027740044	known
chr11:72389913-72390514	1200014J11Rik	0.631282807	0.027698799	novel
chr12:81837878-81837957	Slc39a9	0.091997879	0.77613448	novel
chr7:28212444-28212734	Ttc9b	0.631467797	0.02763926	novel
chr12:82210204-82210366	Med6	0.104890016	0.745621462	novel
chr12:82210204-82210366	Synj2bp	0.043955194	0.892107187	novel
chr12:82210204-82210366	Cox16	0.157767833	0.624343281	novel
chr12:82210204-82210366	Smoc1	0.305127103	0.334844771	novel
chr12:85516589-85516878	Rbm25	0.192512752	0.548881845	novel
chr12:85516589-85516878	Dnalc1	0.573649069	0.051154556	novel
chr1:75286097-75286283	1810031K17Rik	0.631494766	0.027630588	novel
chr12:85516589-85516878	Dcaf4	0.478320224	0.115725229	novel
chr12:85516589-85516878	Zfyve1	0.494790822	0.101967311	novel
chr12:85516589-85516878	Numb	0.44276298	0.149458545	known
chr12:88283111-88283495	Vipar	0.631667008	0.027575247	novel
chr3:88019460-88019748	Mir3093	0.631825999	0.027524235	novel
chr12:87988373-87988575	Ttll5	0.381320838	0.221319305	novel
chr12:88142221-88142653	6430527G18Rik	0.083411458	0.796621947	novel
chr12:88142221-88142653	Gstz1	0.000581648	0.9985686	novel
chr12:88142221-88142653	2310044G17Rik	0.486153217	0.109038203	novel
chr12:88142221-88142653	Vipar	0.250901308	0.431524281	novel
chr12:88157136-88157437	6430527G18Rik	0.632065539	0.027447508	novel
chr12:88143155-88143458	6430527G18Rik	0.188137721	0.558171177	novel
chr12:88143155-88143458	Sptlc2	0.209962275	0.512487322	novel
chr3:88045032-88045355	Nes	0.632186078	0.027408957	novel
chr12:88143155-88143458	Vipar	0.358404982	0.252629151	novel
chr12:88157136-88157437	Sptlc2	0.456093171	0.136154106	novel
chr18:36009326-36009522	Wdr55	0.632193281	0.027406654	novel
chr1:75442750-75442984	Rqcd1	0.632427287	0.02733193	novel
chr12:88157136-88157437	Ahsa1	0.468068372	0.12487814	novel
chr12:88157136-88157437	Gm10095	0.486597617	0.108666691	novel
chr8:87180527-87180950	Syce2	0.632449653	0.027324795	novel
chr12:88162265-88162480	Vipar	0.541934992	0.068744237	novel
chr12:88162265-88162480	Sptlc2	0.320137067	0.310365603	novel
chr12:88162265-88162480	6430527G18Rik	0.427090707	0.16613055	novel
chr4:129554546-129554812	Tmem39b	0.632608059	0.027274305	novel
chr12:88165864-88166372	6430527G18Rik	0.396894436	0.201444867	novel
chr12:88165864-88166372	Vipar	0.220082961	0.491877913	novel
chr12:88165864-88166372	Sptlc2	0.440018449	0.152297306	novel
chr12:30474788-30474947	Tssc1	0.633113104	0.027113777	novel
chr12:88165864-88166372	Gm10095	0.486497925	0.108749959	novel
chr12:88235279-88235521	Vipar	0.183877	0.567278967	novel
chr12:88235279-88235521	2310044G17Rik	0.125593576	0.697330889	novel
chr1:138029120-138029563	Camsap2	0.63317517	0.027094096	novel
chr12:88235279-88235521	Gm10095	0.421331795	0.172539595	novel
chr12:88235279-88235521	Ahsa1	0.230159228	0.471738764	novel
chr5:125629020-125629290	Ccdc92	0.633278872	0.027061237	novel
chr11:94021795-94022294	Nme1	0.633467618	0.027001503	novel
chr12:88235595-88236035	Vipar	0.378050433	0.225637179	novel
chr2:151874430-151874649	Scrt2	0.633628963	0.026950517	novel
chr12:88235595-88236035	Sptlc2	0.311903086	0.323668011	novel
chr12:88235595-88236035	Ahsa1	0.472406503	0.120949152	novel
chr12:88237367-88237505	2310044G17Rik	0.059877263	0.853347938	novel
chr12:88237367-88237505	Ahsa1	0.175649868	0.585032188	novel
chr12:88237367-88237505	Vipar	0.012364677	0.969577506	novel
chr12:88237367-88237505	Sptlc2	0.564270024	0.055983071	novel
chr12:88237367-88237505	6430527G18Rik	0.345303416	0.271632483	novel
chr12:88237367-88237505	Gm10095	0.258828852	0.416611406	novel
chr12:88237967-88238527	6430527G18Rik	0.030371716	0.925348957	novel
chr12:88237967-88238527	Sptlc2	0.192966732	0.547921617	novel
chr12:88237967-88238527	Vipar	0.133474989	0.679204939	novel
chr12:88237967-88238527	Gm10095	0.42186786	0.171936561	novel
chr12:88237967-88238527	Ahsa1	0.549338781	0.06431209	novel
chr12:88283111-88283495	Ahsa1	0.513146507	0.087973663	novel
chr12:88283111-88283495	Gm10095	0.553578081	0.061865438	novel
chr1:155488669-155488912	Rgs16	0.633771229	0.026905618	novel
chr12:88283111-88283495	Sptlc2	0.506363065	0.092983686	novel
chr2:152560566-152561189	Id1	0.633796994	0.026897492	novel
chr12:8929926-8930336	Wdr35	0.205573883	0.521539383	novel
chr13:100215815-100216160	Cartpt	0.105915737	0.743207547	novel
chr13:100215815-100216160	Mtap1b	0.310114105	0.326598793	novel
chr13:100245354-100245724	Cartpt	0.568268338	0.053887365	novel
chr13:100245354-100245724	Mtap1b	0.45668643	0.135580509	novel
chr13:104709305-104709732	Sgtb	0.223597995	0.484808859	novel
chr13:104709305-104709732	Erbb2ip	0.178071948	0.579783125	novel
chr13:104709305-104709732	Nln	0.264421251	0.406247462	novel
chr11:74646373-74646529	Sgsm2	0.633799995	0.026896546	novel
chr13:108330932-108331272	Kif2a	0.22716607	0.477680828	known
chr13:108745655-108745812	2810008M24Rik	0.244087101	0.444547102	novel
chr13:108745655-108745812	Zswim6	0.557312236	0.059764477	novel
chr13:109843461-109843816	Pde4d	0.261783508	0.411119552	novel
chr9:90595052-90595237	A730094K22Rik	0.634030128	0.026824048	novel
chr13:110612053-110613414	Plk2	0.499215576	0.098466689	novel
chr6:120542409-120542522	Slc25a18	0.63425294	0.026753991	novel
chr4:32618508-32618974	Map3k7	0.63434593	0.026724793	novel
chr17:35188126-35188451	Ddah2	0.634431772	0.026697859	novel
chr4:82178811-82179003	Zdhhc21	0.634575466	0.026652817	novel
chr13:112579867-112580103	Gpbp1	0.158573609	0.622551433	novel
chr2:127008607-127008814	Ciao1	0.634769913	0.026591954	novel
chr17:7066138-7066339	Rps6ka2	0.634779851	0.026588846	novel
chr13:112583883-112583899	Mier3	0.317467278	0.314645061	novel
chr4:45837390-45837981	Ncbp1	0.634932019	0.026541291	novel
chr13:112586602-112586926	Mier3	0.43720475	0.15524313	novel
chr13:112586602-112586926	Gpbp1	0.059198504	0.854994764	novel
chr7:147244146-147244305	Cyp2e1	0.63523622	0.026446407	novel
chr13:112587134-112587466	Mier3	0.552910615	0.062246301	novel
chr5:37284621-37284810	Cno	0.635262029	0.026438368	novel
chr7:86653989-86654237	Ap3s2	0.63541598	0.026390453	novel
chr13:112591991-112592213	Gpbp1	0.040071484	0.901597406	novel
chr13:112591991-112592213	Mier3	0.22783901	0.476341908	novel
chr13:110808998-110809425	Plk2	0.635527949	0.026355644	novel
chr13:112592930-112593377	Mier3	0.501100039	0.097000573	novel
chr5:28451259-28451440	Cnpy1	0.63559268	0.026335535	novel
chr13:112595417-112595641	Mier3	0.507290492	0.092287651	novel
chr13:112595887-112596272	Map3k1	0.479564082	0.114645735	novel
chr13:112595887-112596272	Mier3	0.36854387	0.238473141	novel
chr13:112695828-112696025	Mier3	0.257857385	0.418424987	novel
chr13:112695828-112696025	Map3k1	0.49770796	0.09965025	novel
chr11:97673395-97673622	Cacnb1	0.635708613	0.026299548	novel
chr13:112768007-112768431	Mier3	0.510458605	0.089936471	novel
chr13:112791007-112791788	Mier3	0.416561322	0.177964492	novel
chr4:155570395-155570516	Cpsf3l	0.635739391	0.026290001	novel
chr11:23962630-23962894	Bcl11a	0.635901635	0.026239712	novel
chr3:88045032-88045355	Mex3a	0.635940274	0.026227745	novel
chr13:112792022-112792226	Gpbp1	0.038807404	0.904688915	novel
chr7:149667512-149668039	Mrpl23	0.636176291	0.026154738	novel
chr15:81352484-81353117	Tef	0.636511862	0.026051189	novel
chr13:113822038-113822894	Skiv2l2	0.030575298	0.924849812	novel
chr13:113822038-113822894	Slc38a9	0.019243789	0.952665614	novel
chr13:113822038-113822894	Dhx29	0.06294454	0.845912811	novel
chr1:183808679-183808989	Degs1	0.636780148	0.025968616	novel
chr13:23678532-23678662	Hist1h2bg	0.220783276	0.49046582	novel
chr13:23678532-23678662	Hist1h2be	0.220783276	0.49046582	novel
chr13:23678532-23678662	Hist1h2bf	0.178249202	0.579399715	novel
chr13:23678532-23678662	Hist1h4f	0.456431146	0.13582714	novel
chr13:23678532-23678662	Hist1h4h	0.456431146	0.13582714	novel
chr13:23678532-23678662	Hist1h4d	0.456431146	0.13582714	novel
chr13:23678532-23678662	Hist1h3g	0.238071981	0.456197074	novel
chr13:23678532-23678662	Hist1h2ad	0.128177672	0.691371357	novel
chr13:23678532-23678662	Hist1h2ae	0.130749828	0.685455282	novel
chr13:23678532-23678662	Hist1h3e	0.18403493	0.566940309	novel
chr13:23678532-23678662	Hist1h3d	0.168703692	0.600187448	novel
chr13:23678532-23678662	Hist1h2bh	0.209613061	0.513205123	novel
chr13:23678532-23678662	Hist1h1e	0.229319751	0.473401839	novel
chr13:23678532-23678662	Hist1h2af	0.253318223	0.426950424	novel
chr13:23678532-23678662	Abt1	0.404534558	0.192109402	novel
chr13:23678532-23678662	Hist1h1d	0.250487129	0.432310474	novel
chr13:23678532-23678662	Hist1h3f	0.18403493	0.566940309	novel
chr14:100685140-100685779	Klf12	0.636937186	0.025920371	novel
chr13:28507867-28508375	Gm11362	0.352882682	0.260541516	novel
chr13:28507867-28508375	Nrsn1	0.465162954	0.127555683	novel
chr3:87937298-87937537	Mef2d	0.637323551	0.025801948	novel
chr4:155570395-155570516	Nadk	0.637450693	0.025763065	novel
chr13:28508884-28509038	Gm11362	0.40708665	0.189051638	novel
chr9:96914243-96914364	Slc25a36	0.637477381	0.025754908	novel
chr13:28509342-28510259	Sox4	0.275714659	0.385719179	novel
chr13:28509342-28510259	Cdkal1	0.061309354	0.849875128	novel
chr13:28509342-28510259	Gm11362	0.267620735	0.400376925	novel
chr2:92756257-92756633	Ext2	0.637638738	0.025705633	novel
chr13:28510501-28511085	Sox4	0.370539719	0.235743193	novel
chr7:38122243-38122434	Zfp536	0.637861358	0.025637761	novel
chr13:28849486-28849921	Nrsn1	0.025573972	0.937118904	novel
chr13:28849486-28849921	Gm11362	0.372761949	0.232725548	novel
chr13:28849486-28849921	Cdkal1	0.226706557	0.478596094	novel
chr13:28860954-28861161	Sox4	0.323839146	0.304485228	novel
chr13:28860954-28861161	Nrsn1	0.526171263	0.078872545	novel
chr13:28860954-28861161	Gm11362	0.03074087	0.92444388	novel
chr13:28904059-28904355	Gm11362	0.209682924	0.513061485	novel
chr13:28904059-28904355	Sox4	0.049797851	0.877854898	novel
chr13:28904059-28904355	Nrsn1	0.388843861	0.211576957	novel
chr13:34240677-34241246	Psmg4	0.137426495	0.670174822	novel
chr13:34240677-34241246	Tubb2a	0.220067301	0.49190951	novel
chr13:34240677-34241246	Rpp40	0.380004938	0.223050645	novel
chr13:34240677-34241246	Prpf4b	0.110203545	0.733139872	novel
chr18:55061873-55062118	Csnk1g3	0.637868831	0.025635485	novel
chr13:34240677-34241246	Slc22a23	0.140712077	0.662696833	novel
chr13:34435071-34435525	Slc22a23	0.134024359	0.67794715	novel
chr13:34435071-34435525	Psmg4	0.132835014	0.680671116	novel
chr13:34435071-34435525	Prpf4b	0.318861833	0.312405655	novel
chr13:34435071-34435525	Bphl	0.119108019	0.712356792	novel
chr11:116519251-116519439	Jmjd6	0.638016053	0.025590675	novel
chr13:34906417-34906687	Cdyl	0.039162891	0.90381939	novel
chr13:34906417-34906687	Prpf4b	0.573941275	0.051008992	novel
chr2:155621183-155621314	Mmp24	0.638067431	0.02557505	novel
chr13:34906417-34906687	Psmg4	0.541753875	0.068855225	novel
chr11:69225030-69225661	Atp1b2	0.638075132	0.025572709	known
chr13:34906417-34906687	Tubb2b	0.354139063	0.258728866	known
chr13:36385472-36385719	Fars2	0.489423759	0.106323738	novel
chr11:69225030-69225661	Lsmd1	0.638218344	0.025529195	novel
chr13:36385472-36385719	Lyrm4	0.003447199	0.991516792	novel
chr13:36670326-36670754	Nrn1	0.451517167	0.140631282	novel
chr19:53334541-53334553	Dusp5	0.638273807	0.025512358	novel
chr13:36670326-36670754	Lyrm4	0.080171763	0.804383396	novel
chr13:36670326-36670754	Gm4024	0.017042455	0.958075821	novel
chr5:37278767-37279105	Ablim2	0.63862808	0.025404998	novel
chr13:36816413-36816553	Lyrm4	0.164696493	0.608997565	novel
chr13:36816413-36816553	Nrn1	0.078062839	0.809444588	novel
chr13:37404685-37404692	Gm4024	0.106006877	0.742993162	novel
chr4:45836116-45836287	Polr1e	0.639034783	0.025282154	novel
chr13:37404685-37404692	Fars2	0.010464649	0.974250913	novel
chr1:42315358-42315524	2610017I09Rik	0.639079836	0.025268572	novel
chr13:37404685-37404692	Nrn1	0.28722843	0.365352516	novel
chr13:41427181-41427532	Nedd9	0.000621793	0.998469808	novel
chr13:41427181-41427532	Tmem170b	0.004142079	0.989806837	novel
chr13:43626876-43627164	Jarid2	0.282772869	0.373165871	novel
chr13:43626876-43627164	Dtnbp1	0.525361053	0.079419084	novel
chr13:43626876-43627164	Rnf182	0.194376372	0.544944499	novel
chr13:45550900-45551234	Mylip	0.228212884	0.475598774	novel
chr8:86398770-86398915	Pkn1	0.639179381	0.025238582	novel
chr13:47070377-47070771	Tpmt	0.05142406	0.873893751	novel
chr19:53334541-53334553	Add3	0.639193486	0.025234335	novel
chr15:98821662-98821789	Lmbr1l	0.639211056	0.025229045	novel
chr15:98821662-98821789	Smarcd1	0.639394786	0.025173775	novel
chr13:47368794-47369176	Id4	0.082437159	0.798954363	novel
chr3:88029617-88029944	Rrnad1	0.639500006	0.025142162	novel
chr13:47951314-47951485	Id4	0.003684435	0.990933	novel
chr13:48647694-48648075	Cenpp	0.021296846	0.947621474	novel
chr13:48647694-48648075	Fgd3	0.017110341	0.957908953	novel
chr19:3984945-3985278	Syt12	0.639795096	0.025053657	novel
chr10:79615326-79615588	Zfr2	0.639821097	0.02504587	novel
chr7:81449063-81449202	St8sia2	0.639846541	0.025038251	novel
chr13:48647694-48648075	Wnk2	0.088905266	0.783499155	novel
chr13:48974025-48974255	Fgd3	0.034190382	0.915990614	novel
chr13:48974025-48974255	Wnk2	0.090892564	0.778764739	novel
chr5:33616463-33616845	Ift172	0.639945616	0.0250086	novel
chr13:48974025-48974255	Nol8	0.007823419	0.980748626	novel
chr13:48974025-48974255	Ippk	0.412624346	0.182520894	novel
chr13:48974025-48974255	Iars	0.195578965	0.542410014	novel
chr13:48974025-48974255	Zfp169	0.561293554	0.057579655	novel
chr13:48974025-48974255	Bicd2	0.457974255	0.134340766	known
chr13:53073775-53074133	Auh	0.093287788	0.77306768	novel
chr19:5803297-5804044	Men1	0.640174133	0.024940306	novel
chr13:54307434-54307767	Cplx2	0.015994941	0.960650874	novel
chr13:54404764-54404856	Sfxn1	0.344415643	0.272949065	novel
chr13:54404764-54404856	Cplx2	0.188073527	0.558307955	novel
chr3:87943034-87943479	Clk2	0.64044387	0.024859868	novel
chr12:112402732-112403020	BC022687	0.640534715	0.02483282	novel
chr13:54520255-54520502	Sfxn1	0.199121234	0.534973491	novel
chr15:84683010-84683531	Nup50	0.640799409	0.024754131	novel
chr13:55431731-55432127	Lman2	0.281495818	0.375421229	novel
chr13:55431731-55432127	Uimc1	0.533995858	0.073725925	novel
chr13:55431731-55432127	Prelid1	0.327176669	0.299237623	novel
chr13:55431731-55432127	Gm6344	0.364145509	0.244555118	novel
chr13:55431731-55432127	Mxd3	0.061992668	0.848218957	novel
chr13:55431731-55432127	Pdlim7	0.366401292	0.241424549	novel
chr13:55566493-55567066	Nsd1	0.109565209	0.734636268	novel
chr13:55566493-55567066	Gm6344	0.224484065	0.48303423	novel
chr13:55566493-55567066	Fam193b	0.054654846	0.866032106	novel
chr13:55566493-55567066	Zfp346	0.170823059	0.595547576	novel
chr5:123796283-123796849	Arl6ip4	0.640937149	0.024713254	novel
chr13:55566493-55567066	Sncb	0.331375416	0.29270849	novel
chr3:88427264-88427622	Fdps	0.640940569	0.02471224	novel
chr13:55566493-55567066	Lman2	0.265212946	0.404790827	novel
chr13:55585856-55586194	Lman2	0.059933721	0.853210983	novel
chr13:55585856-55586194	Dbn1	0.366528257	0.241249055	novel
chr13:55585856-55586194	Nsd1	0.473145968	0.120287628	novel
chr13:55585856-55586194	Fam193b	0.335318351	0.286651014	novel
chr13:55585856-55586194	Prelid1	0.124395478	0.700099344	novel
chr13:55585856-55586194	Prr7	0.228711969	0.474607597	novel
chr13:55585856-55586194	Zfp346	0.162742199	0.613311677	novel
chr13:55585856-55586194	Rab24	0.220342352	0.491354672	novel
chr13:5862942-5863399	Asb13	0.057227978	0.859778697	novel
chr13:59112964-59113118	Isca1	0.213104953	0.506047498	novel
chr13:59112964-59113118	Agtpbp1	0.103429735	0.749061685	known
chr13:59112964-59113118	Naa35	0.445451658	0.14671064	novel
chr10:39272423-39272617	Tube1	0.641111099	0.024661702	novel
chr13:59142312-59142475	Golm1	0.267127991	0.401278226	novel
chr13:59142312-59142475	Isca1	0.237891875	0.456548107	novel
chr13:59245721-59245992	Naa35	0.551152604	0.063257217	novel
chr13:59245721-59245992	Isca1	0.124385989	0.700121286	novel
chr13:64209942-64210101	0610007P08Rik	0.136577886	0.672110764	novel
chr4:141115079-141115703	Zbtb17	0.641249748	0.024620668	novel
chr9:40518137-40518494	Gramd1b	0.641396113	0.024577404	novel
chr2:160277770-160278031	Top1	0.641470527	0.024555429	novel
chr11:69340540-69340832	Rai12	0.642010551	0.024396383	novel
chr10:90645233-90645531	Apaf1	0.642058293	0.024382358	known
chr13:72760964-72761333	Irx2	0.244107675	0.444507502	novel
chr13:72760964-72761333	Irx1	0.169925627	0.597510619	novel
chr13:72761356-72761658	Irx2	0.403049122	0.193903133	novel
chr13:72761356-72761658	BC018507	0.479417476	0.114772621	novel
chr13:72761356-72761658	Irx1	0.346410343	0.26999602	novel
chr13:72765065-72765552	Mrpl36	0.40669754	0.189515887	novel
chr6:91251891-91252207	Hdac11	0.642144804	0.024356959	novel
chr11:30060999-30061356	Spnb2	0.642665906	0.024204376	novel
chr13:72777404-72777563	Ndufs6	0.154594455	0.631418201	novel
chr13:72777404-72777563	BC018507	0.243145419	0.446361443	novel
chr11:101001734-101002098	Rundc1	0.642981088	0.024112424	novel
chr2:32007657-32008099	Swi5	0.643080787	0.024083391	novel
chr13:72952948-72953086	Irx2	0.575514068	0.050230483	novel
chr13:74659871-74660105	Zfp825	0.246708008	0.439516077	novel
chr13:74659871-74660105	Ccdc127	0.21001337	0.512382335	novel
chr8:87321735-87322585	Ier2	0.643220726	0.024042682	novel
chr13:78323349-78323506	Nr2f1	0.552930421	0.062234976	novel
chr13:78323349-78323506	2210408I21Rik	0.24059025	0.451302284	novel
chr13:83852453-83852843	Tmem161b	0.508953743	0.091048185	novel
chr4:140214180-140214405	Mfap2	0.643427706	0.023982562	novel
chr13:84008679-84008807	Tmem161b	0.380789924	0.222016856	novel
chr13:84012579-84013003	Tmem161b	0.457926084	0.134387006	novel
chr13:84019955-84020103	Tmem161b	0.412186704	0.183031832	novel
chr13:84128228-84128448	Tmem161b	0.38090748	0.221862289	novel
chr13:84194565-84194774	Tmem161b	0.434865224	0.157719968	novel
chr13:84196768-84196975	Tmem161b	0.393151766	0.206117516	novel
chr13:84199171-84199488	C130071C03Rik	0.475428295	0.118260871	novel
chr13:84201379-84201541	Tmem161b	0.447857696	0.144279287	novel
chr13:84201882-84202302	Tmem161b	0.285082257	0.369105301	novel
chr13:84205220-84205372	Tmem161b	0.486005867	0.109161571	novel
chr13:84206645-84206844	Tmem161b	0.38254437	0.219716772	novel
chr13:84484841-84485223	Tmem161b	0.301869971	0.340290621	novel
[truncated: 4,936 more rows]
