# Supplementary material for: Identification and characterization of transcribed enhancers during cerebellar development through enhancer RNA analysis
Source: BMC Genomics. 2023 Jun 26;24:351. doi: 10.1186/s12864-023-09368-4 (PMC10291752; doi:10.1186/s12864-023-09368-4)
Supplement: Supplementary file 12 — Supplementary Material 12 [file 12864_2023_9368_MOESM12_ESM.txt]

"ID" "Description" "GeneRatio" "BgRatio" "pvalue" "p.adjust" "qvalue" "geneID" "Count"
"GO:0051961" "GO:0051961" "negative regulation of nervous system development" "54/1046" "362/23210" 9.09317983128122e-15 2.31636789747632e-11 1.83377718082759e-11 "Gpr37l1/Trak2/Epha4/Hmga2/Cd24a/Ptbp1/Katna1/Sox9/Aatk/Meis1/Bcl11a/Arhgef15/Trp53/Efnb3/Sez6/Cdk5r1/Neurod2/Mycn/Id2/Sox11/Psen1/Plk2/Sox21/Gsk3b/Ttc3/Sox8/Mdga1/Ptprs/Adcyap1/Dpysl3/Sema6a/Pax6/Sema6d/Id1/Lhx2/Lrp4/Sox2/Arhgef2/Kdm4a/Id3/Kdm1a/Ephb2/Hes5/Dtx1/Ywhah/Fgfr3/Gsk3a/Zfp536/Ube3a/Efnb2/Prkaca/Irx3/Sema3f/Ctnnb1" 54
"GO:0007409" "GO:0007409" "axonogenesis" "63/1046" "470/23210" 9.16647367422366e-15 2.31636789747632e-11 1.83377718082759e-11 "Cxcr4/Vangl2/Trak2/Epha4/Efna2/Rnd2/Mapt/Aatk/Bcl11a/Llgl1/Efnb3/Omg/Cdk5r1/Psen1/Zswim6/Tubb2b/Nrn1/Slitrk5/Zic2/Otx2/Dpysl2/Nefl/Gsk3b/Gap43/Boc/Vegfa/Ptprs/Sema6a/Dcc/Pax6/Sema6d/Ythdf1/Anapc2/Grin1/Lhx2/Zeb2/Kif5c/Lrp4/Ntng1/Mir124a-2/Dclk1/Stmn1/Ephb2/Agrn/Pou3f2/Nfib/Dpysl5/Fgfr3/Prdm8/Grcc10/Plxna1/Numbl/Ndn/Tubb3/Unc5d/Rab8a/Efnb2/Cacna1a/Zswim4/Sema3f/Plxnb1/Sin3a/Rpl4" 63
"GO:0050768" "GO:0050768" "negative regulation of neurogenesis" "50/1046" "337/23210" 1.11864880913986e-13 1.88455036046428e-10 1.4919242538739e-10 "Gpr37l1/Trak2/Epha4/Hmga2/Cd24a/Ptbp1/Katna1/Sox9/Aatk/Meis1/Bcl11a/Trp53/Efnb3/Sez6/Cdk5r1/Mycn/Id2/Sox11/Psen1/Plk2/Sox21/Gsk3b/Ttc3/Sox8/Ptprs/Adcyap1/Dpysl3/Sema6a/Pax6/Sema6d/Id1/Lhx2/Lrp4/Sox2/Arhgef2/Kdm4a/Id3/Kdm1a/Ephb2/Hes5/Dtx1/Ywhah/Fgfr3/Gsk3a/Zfp536/Ube3a/Efnb2/Irx3/Sema3f/Ctnnb1" 50
"GO:0010721" "GO:0010721" "negative regulation of cell development" "53/1046" "387/23210" 5.3945891145153e-13 6.81606334619008e-10 5.39600874322965e-10 "Gpr37l1/Trak2/Epha4/Hmga2/Cd24a/Ptbp1/Katna1/Sox9/Aatk/Meis1/Bcl11a/Trp53/Efnb3/Sez6/Cdk5r1/Mycn/Id2/Sox11/Psen1/Plk2/Sox21/Gsk3b/Ttc3/Sox8/Vegfa/Ptprs/Adcyap1/Dpysl3/Sema6a/Pax6/Sema6d/Id1/Lhx2/Lrp4/Sox2/Arhgef2/Kdm4a/Id3/Kdm1a/Ephb2/Rcc2/Hes5/Dtx1/Ywhah/Fgfr3/Gsk3a/Zfp536/Ube3a/Bcar1/Efnb2/Irx3/Sema3f/Ctnnb1" 53
"GO:0010769" "GO:0010769" "regulation of cell morphogenesis involved in differentiation" "48/1046" "343/23210" 3.09084979884283e-12 3.12423097667034e-09 2.47333054429508e-09 "Trak2/Arpc2/Epha4/Rnd2/Mapt/Aatk/Bcl11a/Mapk9/Efnb3/Omg/Cdk5r1/Psen1/Zswim6/Tubb2b/Dpysl2/Nefl/Enpp2/Gsk3b/Ttc3/Vegfa/Ptprs/Sema6a/Skor2/Cfl1/Sema6d/Id1/Prex1/Ythdf1/Anapc2/Grin1/Zeb2/Lrp4/Ephb2/Rcc2/Agrn/Pou3f2/Ywhah/Plxna1/Numbl/Myadm/Ube3a/Bcar1/Cacna1a/Zswim4/Sema3f/Plxnb1/Sin3a/Rpl4" 48
"GO:0030900" "GO:0030900" "forebrain development" "51/1046" "386/23210" 5.87477648238575e-12 4.94852005699626e-09 3.9175483174646e-09 "Cxcr4/Btg2/Pou3f3/Hmga2/Smarcc2/Apaf1/Hap1/Cdk5r1/Igf2bp1/Id2/Psen1/Zswim6/Slitrk5/Zic5/Otx2/Gsk3b/Mdga1/Ptprs/Pfdn1/Pax6/Grin1/Dab2ip/Lhx2/Zeb2/Neurod1/Sox2/Dclk1/Bcan/Kdm1a/Ephb2/Hes5/Pou3f2/Pax5/Nfib/Chd7/Lhx5/Ncor2/Uncx/Fgfr3/Prdm8/Pex5/Grcc10/Kras/Gdpd5/Numbl/Mboat7/Rpgrip1l/Ctnnb1/Smarca4/Sin3a/Pou3f4" 51
"GO:0010001" "GO:0010001" "glial cell differentiation" "38/1046" "239/23210" 1.23359251978286e-11 8.90653799283226e-09 7.05095513939047e-09 "Cxcr4/Gpr37l1/Kcnj10/Ncstn/Epha4/Gpc1/Hmga2/Sox9/Vtn/Omg/Akt1/Mycn/Id2/Sox11/Psen1/Sox4/Otx2/Enpp2/Gap43/Sox8/Pax6/Dusp15/Mmp24/Kdm4a/Hes5/Pou3f2/Nfib/Dtx1/Eif2b4/Fgfr3/Prdm8/Kras/Hdac11/Akt2/Arhgef10/Nfix/Ctnnb1/Smarca4" 38
"GO:0021537" "GO:0021537" "telencephalon development" "38/1046" "247/23210" 3.38935196468516e-11 2.14122310368985e-08 1.69512194970635e-08 "Cxcr4/Btg2/Pou3f3/Cdk5r1/Igf2bp1/Id2/Psen1/Zswim6/Slitrk5/Otx2/Gsk3b/Mdga1/Ptprs/Pfdn1/Pax6/Grin1/Dab2ip/Lhx2/Zeb2/Neurod1/Sox2/Bcan/Ephb2/Hes5/Pou3f2/Pax5/Nfib/Chd7/Lhx5/Ncor2/Uncx/Prdm8/Pex5/Grcc10/Numbl/Mboat7/Rpgrip1l/Ctnnb1" 38
"GO:0045665" "GO:0045665" "negative regulation of neuron differentiation" "39/1046" "260/23210" 4.10690369944285e-11 2.29780809587091e-08 1.81908411730267e-08 "Gpr37l1/Trak2/Epha4/Cd24a/Ptbp1/Katna1/Sox9/Aatk/Meis1/Bcl11a/Efnb3/Sez6/Cdk5r1/Id2/Psen1/Plk2/Sox21/Gsk3b/Ttc3/Sox8/Ptprs/Dpysl3/Sema6a/Pax6/Sema6d/Id1/Lrp4/Sox2/Id3/Ephb2/Hes5/Dtx1/Ywhah/Gsk3a/Zfp536/Ube3a/Efnb2/Irx3/Sema3f" 39
"GO:0050770" "GO:0050770" "regulation of axonogenesis" "34/1046" "205/23210" 4.54651384224556e-11 2.29780809587091e-08 1.81908411730267e-08 "Trak2/Epha4/Rnd2/Mapt/Aatk/Bcl11a/Efnb3/Omg/Cdk5r1/Psen1/Zswim6/Tubb2b/Dpysl2/Nefl/Gsk3b/Vegfa/Ptprs/Sema6a/Sema6d/Ythdf1/Anapc2/Grin1/Zeb2/Lrp4/Ephb2/Agrn/Pou3f2/Plxna1/Cacna1a/Zswim4/Sema3f/Plxnb1/Sin3a/Rpl4" 34
"GO:0042063" "GO:0042063" "gliogenesis" "44/1046" "323/23210" 6.1470104618157e-11 2.82427189763787e-08 2.23586476223555e-08 "Cxcr4/Gpr37l1/Kcnj10/Ncstn/Epha4/Gpc1/Hmga2/Sox9/Vtn/Omg/Cdk5r1/Akt1/Mycn/Id2/Sox11/Psen1/Sox4/Otx2/Enpp2/Gap43/Sox8/Adcyap1/Pax6/Dusp15/Mmp24/Grin1/Dab2ip/Kdm4a/Hes5/Pou3f2/Nfib/Dtx1/Eif2b4/Fgfr3/Prdm8/Kras/Hdac11/Akt2/Mboat7/Ndn/Arhgef10/Nfix/Ctnnb1/Smarca4" 44
"GO:0035148" "GO:0035148" "tube formation" "31/1046" "176/23210" 6.77535736831966e-11 2.85355467829063e-08 2.25904678570027e-08 "Vangl2/Rab23/Pax3/Apaf1/Sox9/Sox11/Sox4/Irx1/Irx2/Zic5/Zic2/Nup50/Sox8/Vegfa/Tgif1/Cfl1/Dab2ip/Lhx2/Zeb2/Lmo4/Luzp1/Hes5/Map3k7/Nfib/Tmed2/Ift172/Spint2/Gatad2a/Prkaca/Irx3/Ctnnb1" 31
"GO:0001838" "GO:0001838" "embryonic epithelial tube formation" "28/1046" "154/23210" 2.62659560538444e-10 1.02113955304715e-07 8.08395943001315e-08 "Vangl2/Rab23/Pax3/Apaf1/Sox9/Sox11/Sox4/Irx1/Irx2/Zic5/Zic2/Nup50/Sox8/Tgif1/Cfl1/Lhx2/Zeb2/Lmo4/Luzp1/Hes5/Map3k7/Tmed2/Ift172/Spint2/Gatad2a/Prkaca/Irx3/Ctnnb1" 28
"GO:0072175" "GO:0072175" "epithelial tube formation" "28/1046" "161/23210" 7.60670063191571e-10 2.74601892812157e-07 2.17391497006854e-07 "Vangl2/Rab23/Pax3/Apaf1/Sox9/Sox11/Sox4/Irx1/Irx2/Zic5/Zic2/Nup50/Sox8/Tgif1/Cfl1/Lhx2/Zeb2/Lmo4/Luzp1/Hes5/Map3k7/Tmed2/Ift172/Spint2/Gatad2a/Prkaca/Irx3/Ctnnb1" 28
"GO:0050808" "GO:0050808" "synapse organization" "51/1046" "451/23210" 1.64934883907771e-09 5.55720602179918e-07 4.39942100865571e-07 "Epha4/Palm/Mapt/Arf1/Arhgef15/Sez6/Cdk5r1/Cacnb1/Neurod2/Lrrn3/Psen1/Nrxn3/Slitrk5/Farp1/Nefl/Cacnb3/Tuba1a/Gsk3b/Gap43/Mdga1/Ptprs/Cfl1/Rims4/Stau1/Zmynd8/Anapc2/Grin1/Dab2ip/Lrp4/Dgkz/Ntng1/Bcan/Ephb2/Igsf21/Agrn/Unc13b/Nfia/Rph3a/Dok7/Chd4/Add2/Ube3a/Insr/Gpm6a/Efnb2/Cacna1a/Sema3f/Plxnb1/Ctnnb1/Cadm1/Pgrmc1" 51
"GO:0016358" "GO:0016358" "dendrite development" "38/1046" "294/23210" 5.47482449889693e-09 1.72936018858907e-06 1.36906631054653e-06 "Camsap2/Trak2/Epha4/Llph/Palm/Bcl11a/Arf1/Sez6/Git1/Cdk5r1/Kidins220/Psen1/Plk2/Slitrk5/Farp1/Rbfox2/Slc11a2/Gsk3b/Ptprs/Skor2/Cfl1/Id1/Prex1/Zmynd8/Anapc2/Grin1/Dab2ip/Lrp4/Celsr2/Dclk1/Elavl4/Ephb2/Ywhah/Gsk3a/Numbl/Ube3a/Cacna1a/Trappc4" 38
"GO:0010639" "GO:0010639" "negative regulation of organelle organization" "46/1046" "401/23210" 6.65598655671076e-09 1.97878565044801e-06 1.56652661932245e-06 "Camsap2/H3f3a/Zfp451/Arpc2/Vat1/Mapt/Tom1l2/Smcr8/Trp53/Smg6/Trim37/Akt1/Atad2b/Phf2/Bcl2l2/L3mbtl2/Mcrs1/Map6d1/Rps6ka2/Ik/Coro1b/Add3/Cfl1/Camsap1/Lmna/Arhgef2/Kdm4a/Stmn1/Kdm1a/Pax5/Tmod1/Hip1r/Insig1/Fgfr3/Add2/Mcm2/Msx3/Myadm/Terf2ip/Cdt1/Cdk10/Ckap2/Nme6/Sin3a/Coro2b/Bcor" 46
"GO:0048588" "GO:0048588" "developmental cell growth" "35/1046" "260/23210" 7.58935973903779e-09 2.06937033180659e-06 1.63823894178595e-06 "Cxcr4/Llph/Prmt2/Rnd2/Mapt/Sox9/Aatk/Bcl11a/Omg/Cdk5r1/Nrn1/Dpysl2/Adra1a/Gsk3b/Vegfa/Ptprs/Sema6a/Mex3c/Sema6d/Anapc2/Lhx2/Zeb2/Mir124a-2/Dclk1/Bcan/Fdps/Kdm1a/Sh3gl2/Plxna1/Gsk3a/Ndn/Sema3f/Ctnnb1/Sin3a/Rpl4" 35
"GO:0051098" "GO:0051098" "regulation of binding" "46/1046" "403/23210" 7.77958771355862e-09 2.06937033180659e-06 1.63823894178595e-06 "Dhx9/Pex19/Epha4/Per2/Hdac5/Eif4a3/Vtn/Lgals9/Nme1/Akt1/Id2/Sox11/Psen1/Plk2/Habp4/Csnk1e/Tmbim6/Gsk3b/Men1/Pax6/Id1/Dab2ip/Lhx2/Neurod1/Hipk1/Stmn1/Id3/Kdm1a/Agrn/Ncbp1/Nfib/Hip1r/Ran/Lfng/Eif2b4/Hipk2/Add2/Rsf1/Eif3c/Cdt1/Zfpm1/Aktip/Fam192a/Ctnnb1/Smarca4/Sin3a" 46
"GO:0008380" "GO:0008380" "RNA splicing" "43/1046" "364/23210" 8.65360691972207e-09 2.18676646861377e-06 1.73117683694019e-06 "Snrpe/Dhx9/Celf5/Lsm7/Ptbp1/Dhx8/Jmjd6/Eif4a3/Alyref/Polr2a/Srsf1/Coil/Ddx1/Ddx41/Habp4/Puf60/Rbfox2/Ddx17/Tmbim6/Ik/Zmat2/Sart1/Aqr/Raly/Prpf6/Prpf38b/Clk2/Sfpq/Ncbp1/Srrm4/Arl6ip4/Hnrnpf/Wbp11/Snrpg/Tia1/Snrnp27/Cd2bp2/Akt2/Snrpn/Ddx39/Usp4/Rbm5/Rbmx" 43
"GO:0021915" "GO:0021915" "neural tube development" "29/1046" "191/23210" 9.66374658480003e-09 2.32574167807521e-06 1.84119803352506e-06 "Vangl2/Rab23/Pax3/Apaf1/Sox11/Zfp36l1/Psen1/Sox4/Zic5/Zic2/Sall2/Nup50/Tgif1/Cfl1/Pax6/Bmi1/Lhx2/Zeb2/Lmo4/Ssbp3/Luzp1/Hes5/Map3k7/Tmed2/Ift172/Spint2/Gatad2a/Prkaca/Rpgrip1l" 29
"GO:0016331" "GO:0016331" "morphogenesis of embryonic epithelium" "28/1046" "182/23210" 1.28942337162585e-08 2.83712922243584e-06 2.24604339959566e-06 "Vangl2/Rab23/Pax3/Apaf1/Sox9/Sox11/Sox4/Irx1/Irx2/Zic5/Zic2/Nup50/Sox8/Tgif1/Cfl1/Lhx2/Zeb2/Lmo4/Luzp1/Hes5/Map3k7/Tmed2/Ift172/Spint2/Gatad2a/Prkaca/Irx3/Ctnnb1" 28
"GO:0032984" "GO:0032984" "protein-containing complex disassembly" "30/1046" "205/23210" 1.2911351823511e-08 2.83712922243584e-06 2.24604339959566e-06 "Camsap2/Arpc2/Per2/Smarcc2/Nedd1/Dhx8/Jmjd4/Smcr8/Klc1/Smarcd1/Nckap5l/Map6d1/Kif5b/Add3/Cfl1/Camsap1/Arhgef2/Gba/Dnajc6/Stmn1/Tmod1/Sh3gl2/Mical3/Add2/Napa/Ckap2/Insr/Upf1/Smarcc1/Smarca4" 30
"GO:0007411" "GO:0007411" "axon guidance" "33/1046" "245/23210" 1.99602378468237e-08 4.20329341991029e-06 3.32758175683232e-06 "Cxcr4/Vangl2/Epha4/Efna2/Efnb3/Cdk5r1/Zswim6/Tubb2b/Zic2/Otx2/Dpysl2/Gap43/Boc/Vegfa/Sema6a/Dcc/Pax6/Sema6d/Ythdf1/Lhx2/Kif5c/Ntng1/Ephb2/Agrn/Nfib/Dpysl5/Plxna1/Tubb3/Unc5d/Efnb2/Zswim4/Sema3f/Plxnb1" 33
"GO:0097485" "GO:0097485" "neuron projection guidance" "33/1046" "246/23210" 2.20768421943367e-08 4.46305441800711e-06 3.53322430234416e-06 "Cxcr4/Vangl2/Epha4/Efna2/Efnb3/Cdk5r1/Zswim6/Tubb2b/Zic2/Otx2/Dpysl2/Gap43/Boc/Vegfa/Sema6a/Dcc/Pax6/Sema6d/Ythdf1/Lhx2/Kif5c/Ntng1/Ephb2/Agrn/Nfib/Dpysl5/Plxna1/Tubb3/Unc5d/Efnb2/Zswim4/Sema3f/Plxnb1" 33
"GO:0045666" "GO:0045666" "positive regulation of neuron differentiation" "49/1046" "461/23210" 2.57387664847802e-08 5.00322022361842e-06 3.96085228375099e-06 "Cxcr4/Epha4/Llph/Cd24a/Palm/Tcf3/Ptbp1/Hap1/Rnd2/Mapt/Bcl11a/Arf1/Sez6/Nme1/Neurod2/Kidins220/Sox11/Psen1/Tubb2b/Enc1/Nefl/Gsk3b/Vegfa/Tgif1/Adcyap1/Dpysl3/Tcf4/Dcc/Cfl1/Pax6/Cbfa2t2/Zmynd8/Anapc2/Dab2ip/Zeb2/Neurod1/Mir124a-2/Sox2/Arhgef2/Elavl4/Kdm4a/Kdm1a/Plxna1/Gdpd5/Numbl/Irx3/Plxnb1/Sin3a/Rpl4" 49
"GO:0010771" "GO:0010771" "negative regulation of cell morphogenesis involved in differentiation" "19/1046" "99/23210" 7.88601818709133e-08 1.45916787385581e-05 1.15516570273175e-05 "Trak2/Aatk/Bcl11a/Efnb3/Cdk5r1/Psen1/Gsk3b/Ttc3/Ptprs/Sema6a/Sema6d/Id1/Lrp4/Ephb2/Rcc2/Ywhah/Ube3a/Bcar1/Sema3f" 19
"GO:0061351" "GO:0061351" "neural precursor cell proliferation" "27/1046" "186/23210" 8.08403254213747e-08 1.45916787385581e-05 1.15516570273175e-05 "Cxcr4/Btg2/Gpr37l1/Pou3f3/Hmga2/Cd24a/Hdac5/Trp53/Igf2bp1/Id2/Vegfa/Adcyap1/Skor2/Pax6/Insm1/Lhx2/Zeb2/Sox2/Arhgef2/Kdm1a/Pou3f2/Lhx5/Ncor2/Numbl/Spint2/Gnai2/Ctnnb1" 27
"GO:0021953" "GO:0021953" "central nervous system neuron differentiation" "30/1046" "225/23210" 1.09407978324243e-07 1.90671697396802e-05 1.50947268824119e-05 "Btg2/Epha4/Pax3/Smarcc2/Psen1/Zswim6/Sox4/Dcc/Skor2/Pax6/Zeb2/Lmo4/Sox2/Dclk1/Ephb2/Hes5/Nfib/Lhx5/Uncx/Ift172/Prdm8/Pex5/Grcc10/Gdpd5/Unc5d/Cacna1a/Nfix/Ctnnb1/Sin3a/Pou3f4" 30
"GO:0060560" "GO:0060560" "developmental growth involved in morphogenesis" "33/1046" "270/23210" 2.07969619709201e-07 3.50359486003434e-05 2.77365798075324e-05 "Cxcr4/Vangl2/Llph/Rnd2/Mapt/Sox9/Aatk/Bcl11a/Omg/Cdk5r1/Nrn1/Dpysl2/Gsk3b/Vegfa/Ptprs/Sema6a/Cfl1/Sema6d/Anapc2/Lhx2/Zeb2/Mir124a-2/Dclk1/Bcan/Kdm1a/Sh3gl2/Plxna1/Ndn/Sema3f/Ctnnb1/Cadm1/Sin3a/Rpl4" 33
"GO:0034248" "GO:0034248" "regulation of cellular amide metabolic process" "41/1046" "379/23210" 2.19809171663377e-07 3.58359855995713e-05 2.83699375719015e-05 "Btg2/Dhx9/Epha4/Per2/Eef2/Dapk3/Ptbp1/Hap1/Eif4a3/Cpeb4/Cnot8/Jmjd4/Fxr2/Mettl16/Tob1/Igf2bp1/Akt1/Zfp36l1/Sox4/Habp4/Enc1/Csnk1e/Zfp598/Eif4ebp3/Rps6kb2/Ppp1ca/Secisbp2l/Ythdf1/Fxr1/Elavl4/Hnrnpr/Ncbp1/Eif3b/Cnot6l/Tia1/Eif3c/Gsk3a/Akt2/Rps9/Upf1/Rplp1" 41
"GO:0060562" "GO:0060562" "epithelial tube morphogenesis" "41/1046" "380/23210" 2.35946805317768e-07 3.72648485648749e-05 2.95011120727906e-05 "Cxcr4/Vangl2/Rab23/Epha4/Pax3/Hmga2/Apaf1/Hdac5/Sox9/Mycn/Sox11/Psen1/Sox4/Irx1/Irx2/Zic5/Zic2/Nup50/Sox8/Vegfa/Tgif1/Ppp1ca/Cfl1/Lhx2/Zeb2/Lmo4/Sox2/Luzp1/Hes5/Map3k7/Tmed2/Ift172/Phb2/Kras/Spint2/Gatad2a/Efnb2/Prkaca/Irx3/Ctnnb1/Zic3" 41
"GO:0043010" "GO:0043010" "camera-type eye development" "39/1046" "354/23210" 2.70088469212877e-07 4.13644582849055e-05 3.27466115304034e-05 "Sox9/Jmjd6/Meis1/B9d1/Arhgef15/Sox11/Map3k1/Ninj1/Sox8/Vegfa/Tgif1/Rbp4/Fjx1/Pax6/Lhx2/Zeb2/Neurod1/Hipk1/Mir124a-2/Sox2/Mab21l1/Ephb2/Hes5/Tmod1/Chd7/Fgfr3/Pds5a/Cacna1c/Grcc10/Foxp2/Hipk2/Alms1/Cdkn1c/Rdh13/Gpm6a/Rpgrip1l/Irx5/Ctnnb1/Smarca4" 39
"GO:0001654" "GO:0001654" "eye development" "42/1046" "397/23210" 2.88502711232772e-07 4.28850794873656e-05 3.39504274116336e-05 "Sox9/Jmjd6/Meis1/B9d1/Arhgef15/Sox11/Map3k1/Ninj1/Otx2/Sall2/Sox8/Vegfa/Tgif1/Rbp4/Fjx1/Pax6/Meis2/Lhx2/Zeb2/Neurod1/Hipk1/Mir124a-2/Sox2/Mab21l1/Ephb2/Hes5/Tmod1/Chd7/Fgfr3/Pds5a/Cacna1c/Grcc10/Foxp2/Hipk2/Alms1/Cdkn1c/Rdh13/Gpm6a/Rpgrip1l/Irx5/Ctnnb1/Smarca4" 42
"GO:0022411" "GO:0022411" "cellular component disassembly" "39/1046" "357/23210" 3.35940268511576e-07 4.85097747730716e-05 3.84032770109023e-05 "Camsap2/Arpc2/Epha4/Per2/Smarcc2/Cd24a/Apaf1/Nedd1/Dhx8/Dusp3/Jmjd4/Smcr8/Trp53/Klc1/Smarcd1/Nckap5l/Map6d1/Kif5b/Add3/Cfl1/Blcap/Camsap1/Arhgef2/Gba/Dnajc6/Atpif1/Stmn1/Tmod1/Sh3gl2/Fscn1/Mical3/Add2/Napa/Gsk3a/Ckap2/Insr/Upf1/Smarcc1/Smarca4" 39
"GO:0150063" "GO:0150063" "visual system development" "42/1046" "400/23210" 3.53680456429808e-07 4.96528062998958e-05 3.93081700260146e-05 "Sox9/Jmjd6/Meis1/B9d1/Arhgef15/Sox11/Map3k1/Ninj1/Otx2/Sall2/Sox8/Vegfa/Tgif1/Rbp4/Fjx1/Pax6/Meis2/Lhx2/Zeb2/Neurod1/Hipk1/Mir124a-2/Sox2/Mab21l1/Ephb2/Hes5/Tmod1/Chd7/Fgfr3/Pds5a/Cacna1c/Grcc10/Foxp2/Hipk2/Alms1/Cdkn1c/Rdh13/Gpm6a/Rpgrip1l/Irx5/Ctnnb1/Smarca4" 42
"GO:0021700" "GO:0021700" "developmental maturation" "36/1046" "317/23210" 3.69969627732287e-07 5.05358513124049e-05 4.00072419633122e-05 "Palm/Bcl11a/Arhgef15/Sez6/Cdk5r1/Phospho1/Neurod2/Akt1/Id2/Psen1/Ctsl/Nefl/Rnd1/Gsk3b/Sox8/Vegfa/Rps6ka2/Sox18/Anapc2/Grin1/Dab2ip/Bcan/Thbs3/Igsf21/Hes5/Unc13b/Nfia/Srrm4/Fgfr3/Cdkn1c/Ap1m1/Prkaca/Cacna1a/Irx5/Plxnb1/Ctnnb1" 36
"GO:0006417" "GO:0006417" "regulation of translation" "37/1046" "332/23210" 4.08941622473409e-07 5.43892357889634e-05 4.30578145989315e-05 "Btg2/Dhx9/Per2/Eef2/Dapk3/Ptbp1/Eif4a3/Cpeb4/Cnot8/Jmjd4/Fxr2/Mettl16/Tob1/Igf2bp1/Akt1/Zfp36l1/Sox4/Habp4/Enc1/Zfp598/Eif4ebp3/Rps6kb2/Ppp1ca/Secisbp2l/Ythdf1/Fxr1/Elavl4/Hnrnpr/Ncbp1/Eif3b/Cnot6l/Tia1/Eif3c/Akt2/Rps9/Upf1/Rplp1" 37
"GO:0048880" "GO:0048880" "sensory system development" "42/1046" "403/23210" 4.32445530010076e-07 5.60405053505366e-05 4.4365059637471e-05 "Sox9/Jmjd6/Meis1/B9d1/Arhgef15/Sox11/Map3k1/Ninj1/Otx2/Sall2/Sox8/Vegfa/Tgif1/Rbp4/Fjx1/Pax6/Meis2/Lhx2/Zeb2/Neurod1/Hipk1/Mir124a-2/Sox2/Mab21l1/Ephb2/Hes5/Tmod1/Chd7/Fgfr3/Pds5a/Cacna1c/Grcc10/Foxp2/Hipk2/Alms1/Cdkn1c/Rdh13/Gpm6a/Rpgrip1l/Irx5/Ctnnb1/Smarca4" 42
"GO:0001841" "GO:0001841" "neural tube formation" "21/1046" "132/23210" 4.68235337765859e-07 5.91615349267163e-05 4.68358557591587e-05 "Vangl2/Rab23/Pax3/Apaf1/Sox11/Sox4/Zic5/Zic2/Nup50/Tgif1/Cfl1/Lhx2/Zeb2/Lmo4/Luzp1/Map3k7/Tmed2/Ift172/Spint2/Gatad2a/Prkaca" 21
"GO:0051099" "GO:0051099" "positive regulation of binding" "27/1046" "205/23210" 5.976352162907e-07 7.28246872563952e-05 5.76524350200067e-05 "Dhx9/Epha4/Vtn/Lgals9/Nme1/Psen1/Plk2/Gsk3b/Men1/Pax6/Neurod1/Hipk1/Stmn1/Kdm1a/Agrn/Ncbp1/Hip1r/Ran/Lfng/Eif2b4/Hipk2/Add2/Eif3c/Cdt1/Aktip/Ctnnb1/Smarca4" 27
"GO:0060074" "GO:0060074" "synapse maturation" "10/1046" "31/23210" 6.17845782079662e-07 7.28246872563952e-05 5.76524350200067e-05 "Palm/Arhgef15/Sez6/Neurod2/Nefl/Anapc2/Dab2ip/Bcan/Igsf21/Nfia" 10
"GO:1990138" "GO:1990138" "neuron projection extension" "26/1046" "193/23210" 6.1960062366937e-07 7.28246872563952e-05 5.76524350200067e-05 "Cxcr4/Llph/Mapt/Aatk/Bcl11a/Cdk5r1/Nrn1/Dpysl2/Gsk3b/Vegfa/Ptprs/Sema6a/Sema6d/Anapc2/Lhx2/Mir124a-2/Dclk1/Bcan/Kdm1a/Sh3gl2/Plxna1/Ndn/Sema3f/Ctnnb1/Sin3a/Rpl4" 26
"GO:0048709" "GO:0048709" "oligodendrocyte differentiation" "18/1046" "103/23210" 7.42899745389229e-07 8.53321662090264e-05 6.75541132111114e-05 "Cxcr4/Kcnj10/Ncstn/Sox9/Vtn/Omg/Id2/Otx2/Enpp2/Sox8/Pax6/Dusp15/Hes5/Eif2b4/Fgfr3/Prdm8/Hdac11/Ctnnb1" 18
"GO:0007265" "GO:0007265" "Ras protein signal transduction" "42/1046" "414/23210" 8.84366475614276e-07 9.93241815056567e-05 7.86310403230378e-05 "Vangl2/Rab23/Rnd2/Cdc42ep4/Aatk/Arhgdia/Cdc42se2/Arhgef15/Git1/Kpnb1/Rab3c/Plk2/Farp1/Rab2b/Adra1a/Trio/Rnd1/Rabl3/Rab1b/Psd/Rhov/Prex1/Vav2/Dab2ip/Rnd3/Dgkz/Nras/Gpsm2/Vav3/Arhgef2/Rit1/Stmn1/Ephb2/Kctd10/Brap/Kras/Rab7/Cadm4/Rras/Arhgef10/Rab8a/Cbl" 42
"GO:0001764" "GO:0001764" "neuron migration" "25/1046" "185/23210" 9.55568317944394e-07 0.000104987875628064 8.31147637644541e-05 "Cxcr4/Katna1/Mapt/Cdk5r1/Psen1/Zswim6/Tubb2b/Scrt1/Gsk3b/Mdga1/Vegfa/Sema6a/Dcc/Pax6/Scrt2/Barhl1/Dab2ip/Celsr2/Dclk1/Arhgef2/Pex5/Ndn/Unc5d/Gpm6a/Ctnnb1" 25
"GO:0006397" "GO:0006397" "mRNA processing" "44/1046" "448/23210" 1.17839886415757e-06 0.000126715486371327 0.000100315656946538 "Snrpe/Dhx9/Celf5/Lsm7/Ptbp1/Dhx8/Jmjd6/Eif4a3/Alyref/Srsf1/Coil/Ddx1/Zfp36l1/Ddx41/Habp4/Puf60/Rbfox2/Ddx17/Ccnt1/Ik/Zmat2/Sart1/Aqr/Raly/Prpf6/Prpf38b/Sfpq/Ncbp1/Srrm4/Arl6ip4/Cnot6l/Hnrnpf/Wbp11/Snrpg/Tia1/Pcbp1/Snrnp27/Cd2bp2/Snrpn/Prkaca/Ddx39/Usp4/Rbm5/Rbmx" 44
"GO:0051101" "GO:0051101" "regulation of DNA binding" "20/1046" "129/23210" 1.32709518855918e-06 0.000138386556420143 0.000109555183169759 "Per2/Lgals9/Nme1/Id2/Sox11/Psen1/Habp4/Pax6/Id1/Lhx2/Neurod1/Hipk1/Id3/Nfib/Hipk2/Rsf1/Cdt1/Ctnnb1/Smarca4/Sin3a" 20
"GO:0030902" "GO:0030902" "hindbrain development" "23/1046" "164/23210" 1.34169791543075e-06 0.000138386556420143 0.000109555183169759 "Gpr37l1/Hap1/Trp53/Sez6/Cdk5r1/Neurod2/Otx2/Rbfox2/Ptprs/Pfdn1/Skor2/Pax6/Grin1/Neurod1/Nfib/Lhx5/En2/Foxp2/Cacna1a/Nfix/Rpgrip1l/Ctnnb1/Smarca4" 23
"GO:0031346" "GO:0031346" "positive regulation of cell projection organization" "45/1046" "466/23210" 1.41637943928577e-06 0.000143167633723006 0.000113340173657373 "Cxcr4/Arpc2/Epha4/Llph/Cd24a/Palm/Ptbp1/Hap1/Rnd2/Mapt/Cdc42ep4/Bcl11a/Arf1/Sez6/Nme1/Kidins220/Psen1/Tubb2b/Enc1/Nefl/Enpp2/Gsk3b/Vegfa/Adcyap1/Dpysl3/Dcc/Coro1b/Cfl1/Cbfa2t2/Zmynd8/Anapc2/Grin1/Dab2ip/Zeb2/Mir124a-2/Elavl4/Kdm1a/Agrn/Dynll1/Fscn1/Plxna1/Numbl/Gpm6a/Plxnb1/Rpl4" 45
"GO:0050773" "GO:0050773" "regulation of dendrite development" "25/1046" "191/23210" 1.73452500956294e-06 0.000171888027418257 0.000136076977530417 "Camsap2/Epha4/Llph/Palm/Bcl11a/Arf1/Sez6/Cdk5r1/Psen1/Plk2/Gsk3b/Ptprs/Skor2/Cfl1/Id1/Prex1/Zmynd8/Anapc2/Grin1/Dab2ip/Elavl4/Ywhah/Gsk3a/Numbl/Ube3a" 25
"GO:0021543" "GO:0021543" "pallium development" "22/1046" "155/23210" 1.84706003974743e-06 0.000179520027709299 0.000142118931398381 "Btg2/Pou3f3/Cdk5r1/Igf2bp1/Psen1/Gsk3b/Mdga1/Ptprs/Pax6/Grin1/Dab2ip/Lhx2/Zeb2/Neurod1/Sox2/Bcan/Pou3f2/Pax5/Lhx5/Pex5/Mboat7/Ctnnb1" 22
"GO:0031345" "GO:0031345" "negative regulation of cell projection organization" "26/1046" "205/23210" 1.97737203605838e-06 0.00018855921264602 0.000149274897895887 "Trak2/Epha4/Katna1/Aatk/Bcl11a/Efnb3/Sez6/Cdk5r1/Psen1/Plk2/Gsk3b/Ptprs/Dpysl3/Sema6a/Coro1b/Cfl1/Sema6d/Id1/Lrp4/Ephb2/Ywhah/Gsk3a/Ube3a/Cdk10/Efnb2/Sema3f" 26
"GO:0016569" "GO:0016569" "covalent chromatin modification" "43/1046" "444/23210" 2.24171020547803e-06 0.000209807469971963 0.000166096305867875 "Rbbp5/Zfp451/Per2/Prmt2/Tcf3/Mbd3/Ezh1/Hdac5/Trp53/Tada2a/Trim37/Lpin1/Dnmt3a/Kdm1b/Phf2/L3mbtl2/Pim3/Mcrs1/Rnf8/Vegfa/Hells/Pcgf6/Men1/Ncoa6/Eya2/Bmi1/Tet2/Lmna/Kdm4a/Sfpq/Kdm1a/Pax5/Prdm8/Atf7ip/Hdac11/Prkcb/Msx3/Pkn1/Ctnnb1/Smarca4/Sin3a/Bcor/Ube2a" 43
"GO:1903050" "GO:1903050" "regulation of proteolysis involved in cellular protein catabolic process" "26/1046" "208/23210" 2.6001467946509e-06 0.000238929852730285 0.000189151348640537 "Epha4/Os9/Sgta/Lats1/Psme3/Erlec1/Mapk9/Akt1/Trib2/Psen1/Plk2/Csnk1e/Gsk3b/Dab2ip/Gba/Atpif1/Hipk2/Gsk3a/Ube3a/Cbfa2t3/Prkaca/Gipc1/Rad23a/Herpud1/Fam192a/Smarcc1" 26
"GO:2000177" "GO:2000177" "regulation of neural precursor cell proliferation" "18/1046" "113/23210" 2.98486614778041e-06 0.000269384169837182 0.000213260831347995 "Btg2/Gpr37l1/Cd24a/Hdac5/Trp53/Id2/Vegfa/Adcyap1/Skor2/Pax6/Insm1/Lhx2/Sox2/Kdm1a/Lhx5/Spint2/Gnai2/Ctnnb1" 18
"GO:0051402" "GO:0051402" "neuron apoptotic process" "32/1046" "293/23210" 3.75587289970846e-06 0.000333020730440817 0.000263639388583414 "Btg2/Ncstn/Tfap2b/Agap2/Grik2/Apaf1/Aatk/Cpeb4/Trp53/Cdk5r1/Psen1/Nefl/Gsk3b/Vegfa/Pigt/Grin1/Barhl1/Mir124a-2/Nes/Agrn/En2/Fgfr3/Wfs1/Kras/Hipk2/Zfp110/Gsk3a/Akt2/Gpi1/Cacna1a/Ctnnb1/Hyou1" 32
"GO:1903311" "GO:1903311" "regulation of mRNA metabolic process" "29/1046" "253/23210" 4.10066614995902e-06 0.000355326082962558 0.000281297657163827 "Btg2/Dhx9/Celf5/Ptbp1/Axin2/Jmjd6/Eif4a3/Cnot8/Fxr2/Mettl16/Srsf1/Tob1/Igf2bp1/Brf1/Zfp36l1/Rbfox2/Ddx17/Ccnt1/Vegfa/Fxr1/Elavl4/Hnrnpr/Ncbp1/Srrm4/Cnot6l/Tia1/Upf1/Rbm5/Rbmx" 29
"GO:0010977" "GO:0010977" "negative regulation of neuron projection development" "23/1046" "175/23210" 4.14804885136346e-06 0.000355326082962558 0.000281297657163827 "Trak2/Epha4/Katna1/Aatk/Bcl11a/Efnb3/Sez6/Cdk5r1/Psen1/Plk2/Gsk3b/Ptprs/Dpysl3/Sema6a/Sema6d/Id1/Lrp4/Ephb2/Ywhah/Gsk3a/Ube3a/Efnb2/Sema3f" 23
"GO:0000375" "GO:0000375" "RNA splicing, via transesterification reactions" "29/1046" "256/23210" 5.17694812675365e-06 0.000422004771493757 0.000334084547195087 "Snrpe/Dhx9/Celf5/Lsm7/Ptbp1/Dhx8/Jmjd6/Eif4a3/Srsf1/Coil/Ddx41/Rbfox2/Ddx17/Ik/Zmat2/Sart1/Aqr/Prpf6/Sfpq/Ncbp1/Srrm4/Wbp11/Snrpg/Tia1/Snrpn/Ddx39/Usp4/Rbm5/Rbmx" 29
"GO:0000377" "GO:0000377" "RNA splicing, via transesterification reactions with bulged adenosine as nucleophile" "29/1046" "256/23210" 5.17694812675365e-06 0.000422004771493757 0.000334084547195087 "Snrpe/Dhx9/Celf5/Lsm7/Ptbp1/Dhx8/Jmjd6/Eif4a3/Srsf1/Coil/Ddx41/Rbfox2/Ddx17/Ik/Zmat2/Sart1/Aqr/Prpf6/Sfpq/Ncbp1/Srrm4/Wbp11/Snrpg/Tia1/Snrpn/Ddx39/Usp4/Rbm5/Rbmx" 29
"GO:0000398" "GO:0000398" "mRNA splicing, via spliceosome" "29/1046" "256/23210" 5.17694812675365e-06 0.000422004771493757 0.000334084547195087 "Snrpe/Dhx9/Celf5/Lsm7/Ptbp1/Dhx8/Jmjd6/Eif4a3/Srsf1/Coil/Ddx41/Rbfox2/Ddx17/Ik/Zmat2/Sart1/Aqr/Prpf6/Sfpq/Ncbp1/Srrm4/Wbp11/Snrpg/Tia1/Snrpn/Ddx39/Usp4/Rbm5/Rbmx" 29
"GO:0048708" "GO:0048708" "astrocyte differentiation" "15/1046" "85/23210" 5.41732437908761e-06 0.000434589800189028 0.000344047618461353 "Gpr37l1/Epha4/Hmga2/Sox9/Mycn/Id2/Psen1/Sox8/Pax6/Kdm4a/Hes5/Pou3f2/Fgfr3/Kras/Nfix" 15
"GO:0048813" "GO:0048813" "dendrite morphogenesis" "23/1046" "178/23210" 5.53936915258442e-06 0.000437437057768151 0.000346301680081799 "Trak2/Epha4/Cdk5r1/Kidins220/Slitrk5/Farp1/Rbfox2/Slc11a2/Gsk3b/Skor2/Cfl1/Id1/Anapc2/Grin1/Lrp4/Celsr2/Dclk1/Elavl4/Ephb2/Ywhah/Numbl/Ube3a/Cacna1a" 23
"GO:0007346" "GO:0007346" "regulation of mitotic cell cycle" "45/1046" "493/23210" 6.27693248427767e-06 0.000488055642700606 0.000386374418991732 "Btg2/Prmt2/Dapk3/Tcf3/Psme3/Tubg1/Dusp3/Tom1l2/Trp53/Poldip2/Aatf/Eme1/Akt1/Id2/Zfp36l1/Plk2/Sox4/Rnaseh2b/Pim3/Eme2/Fsd1/Ik/Meis2/Nsfl1c/Rbl1/Dgkz/Gpsm2/Psrc1/Mir124a-2/Prcc/Clspn/Rcc2/Ywhah/Fgfr3/Phb2/Ccnd2/Cdkn1c/Cdt1/Insr/Nme6/Cdc25a/Ctnnb1/Sin3a/Zwilch/Tipin" 45
"GO:0007224" "GO:0007224" "smoothened signaling pathway" "20/1046" "143/23210" 6.73119543738779e-06 0.000515446390008453 0.000408058594218676 "Gpr37l1/Rab23/Stk36/Dyrk2/B9d1/Boc/Scube3/Skor2/Pax6/Ssna1/Hipk1/Hes5/Tctn2/Ift172/Fgfr3/Hipk2/Map3k10/Prkaca/Rpgrip1l/Zic1" 20
"GO:0072001" "GO:0072001" "renal system development" "32/1046" "302/23210" 7.08289901869152e-06 0.00053428315881294 0.000422970921760353 "Vangl2/Tfap2b/Pou3f3/Epha4/Hdac5/Sox9/Nup85/Jmjd6/Id2/Sox4/Irx1/Irx2/Sox8/Vegfa/Rbp4/Cep55/Lrp4/Ampd2/Tet2/Tiparp/Id3/Hes5/Nfia/Pdgfa/Wfs1/Pds5a/Cdkn1c/Efnb2/Rpgrip1l/Irx3/Ctnnb1/Mir125b-1" 32
"GO:0006402" "GO:0006402" "mRNA catabolic process" "25/1046" "207/23210" 7.44785231956705e-06 0.000543634094615775 0.00043037368913306 "Btg2/Dhx9/Lsm7/Ptbp1/Axin2/Eif4a3/Cnot8/Fxr2/Mettl16/Smg6/Tob1/Igf2bp1/Brf1/Zfp36l1/Vegfa/Csde1/Fxr1/Smg5/Elavl4/Hnrnpr/Ncbp1/Cnot6l/Upf1/Exosc7/Edc3" 25
"GO:0008344" "GO:0008344" "adult locomotory behavior" "17/1046" "109/23210" 7.47929517537827e-06 0.000543634094615775 0.00043037368913306 "Atp1a2/Kcnj10/Epha4/Mapt/Efnb3/Sez6/Id2/Grin1/Pbx3/Tmod1/Chd7/Cacna1c/Ccnd2/Hipk2/Atp1a3/Cacna1a/Zic1" 17
"GO:0001655" "GO:0001655" "urogenital system development" "35/1046" "346/23210" 7.5295580971714e-06 0.000543634094615775 0.00043037368913306 "Vangl2/Tfap2b/Pou3f3/Epha4/Hdac5/Sox9/Nup85/Jmjd6/Id2/Sox4/Irx1/Irx2/Sox8/Vegfa/Hells/Rbp4/Cep55/Lrp4/Ampd2/Tet2/Tiparp/Id3/Ephb2/Hes5/Nfia/Pdgfa/Wfs1/Pds5a/Cdkn1c/Ube3a/Efnb2/Rpgrip1l/Irx3/Ctnnb1/Mir125b-1" 35
"GO:0010976" "GO:0010976" "positive regulation of neuron projection development" "36/1046" "362/23210" 8.20640832197989e-06 0.000584157572666005 0.000462454529753085 "Cxcr4/Epha4/Llph/Cd24a/Palm/Ptbp1/Hap1/Rnd2/Mapt/Bcl11a/Arf1/Sez6/Nme1/Kidins220/Psen1/Tubb2b/Enc1/Nefl/Gsk3b/Vegfa/Adcyap1/Dpysl3/Dcc/Cfl1/Cbfa2t2/Zmynd8/Anapc2/Dab2ip/Zeb2/Mir124a-2/Elavl4/Kdm1a/Plxna1/Numbl/Plxnb1/Rpl4" 36
"GO:0009896" "GO:0009896" "positive regulation of catabolic process" "40/1046" "424/23210" 9.3917254183603e-06 0.000659246948116569 0.000521899829169408 "Btg2/Atg4b/Sgta/Sox9/Mapk9/Cnot8/Smcr8/Mettl16/Git1/Tob1/Akt1/Trib2/Zfp36l1/Psen1/Sptlc2/Plk2/Vps28/Csnk1e/Abcd2/Gsk3b/Adra2a/Pip4k2a/Dab2ip/Gnai3/5330417C22Rik/Tiparp/Gba/Atpif1/Hnrnpr/Map3k7/Tpcn1/Cnot6l/Rab7/Gsk3a/Akt2/Cbfa2t3/Insr/Upf1/Rad23a/Herpud1" 40
"GO:0021782" "GO:0021782" "glial cell development" "17/1046" "111/23210" 9.59909671991949e-06 0.000664573079759905 0.000526116317698832 "Kcnj10/Ncstn/Omg/Akt1/Id2/Sox11/Psen1/Sox4/Hes5/Pou3f2/Eif2b4/Fgfr3/Prdm8/Kras/Hdac11/Akt2/Arhgef10" 17
"GO:0006401" "GO:0006401" "RNA catabolic process" "27/1046" "238/23210" 1.05377662263977e-05 0.0007197009528137 0.000569758882312056 "Btg2/Dhx9/Lsm7/Ptbp1/Axin2/Eif4a3/Cnot8/Fxr2/Mettl16/Smg6/Tob1/Igf2bp1/Brf1/Rnaseh1/Zfp36l1/Rnaseh2b/Vegfa/Csde1/Fxr1/Smg5/Elavl4/Hnrnpr/Ncbp1/Cnot6l/Upf1/Exosc7/Edc3" 27
"GO:0016570" "GO:0016570" "histone modification" "40/1046" "427/23210" 1.10881295072244e-05 0.000747192087060162 0.000591522529922245 "Rbbp5/Zfp451/Per2/Prmt2/Tcf3/Mbd3/Ezh1/Hdac5/Trp53/Tada2a/Trim37/Lpin1/Kdm1b/Phf2/L3mbtl2/Pim3/Mcrs1/Rnf8/Vegfa/Pcgf6/Men1/Ncoa6/Eya2/Bmi1/Tet2/Lmna/Kdm4a/Sfpq/Kdm1a/Pax5/Prdm8/Hdac11/Prkcb/Msx3/Pkn1/Ctnnb1/Smarca4/Sin3a/Bcor/Ube2a" 40
"GO:0051100" "GO:0051100" "negative regulation of binding" "22/1046" "173/23210" 1.13782434676551e-05 0.000756653190599064 0.000599012512750098 "Pex19/Per2/Eif4a3/Akt1/Id2/Sox11/Psen1/Habp4/Csnk1e/Tmbim6/Gsk3b/Id1/Lhx2/Stmn1/Id3/Kdm1a/Nfib/Eif2b4/Rsf1/Zfpm1/Fam192a/Sin3a" 22
"GO:0043624" "GO:0043624" "cellular protein complex disassembly" "19/1046" "136/23210" 1.15365925362528e-05 0.000757219982834045 0.00059946121982634 "Camsap2/Arpc2/Nedd1/Jmjd4/Nckap5l/Map6d1/Add3/Cfl1/Camsap1/Arhgef2/Dnajc6/Stmn1/Tmod1/Sh3gl2/Mical3/Add2/Napa/Ckap2/Upf1" 19
"GO:0018107" "GO:0018107" "peptidyl-threonine phosphorylation" "18/1046" "125/23210" 1.27517201774533e-05 0.000817448217382941 0.000647141539639797 "Dyrk2/Cdk5r1/Akt1/Cdc42bpb/Csnk1e/Gsk3b/Csnk1g3/Hipk1/Map3k7/Hipk2/Prkcb/Cadm4/Gsk3a/Map3k10/Vrk3/Cdk10/Prkaca/Pkn1" 18
"GO:0021510" "GO:0021510" "spinal cord development" "16/1046" "102/23210" 1.2777682859765e-05 0.000817448217382941 0.000647141539639797 "Rab23/Pax3/Akt1/Sox11/Sox4/Ptprs/Dcc/Pax6/Pbx3/Lmo4/Lhx5/Uncx/Ift172/Gdpd5/Cacna1a/Zic1" 16
"GO:0031331" "GO:0031331" "positive regulation of cellular catabolic process" "35/1046" "356/23210" 1.39585326256376e-05 0.000881830298624653 0.000698110296184847 "Btg2/Sgta/Mapk9/Cnot8/Smcr8/Mettl16/Git1/Tob1/Akt1/Trib2/Zfp36l1/Psen1/Sptlc2/Plk2/Csnk1e/Abcd2/Gsk3b/Adra2a/Pip4k2a/Dab2ip/Gnai3/5330417C22Rik/Gba/Atpif1/Hnrnpr/Map3k7/Tpcn1/Cnot6l/Gsk3a/Akt2/Cbfa2t3/Insr/Upf1/Rad23a/Herpud1" 35
"GO:0006338" "GO:0006338" "chromatin remodeling" "21/1046" "163/23210" 1.46173726919487e-05 0.000912051871421097 0.000722035524393725 "H3f3a/Smarcc2/Mbd3/Ezh1/Sox9/Chd3/Tada2a/Dnmt3a/Phf2/Smarcd1/Rnf8/Hells/Men1/Top1/Znfx1/Kdm4a/Chd7/Atf7ip/Rsf1/Smarcc1/Smarca4" 21
"GO:0072079" "GO:0072079" "nephron tubule formation" "7/1046" "20/23210" 1.71107532587254e-05 0.00105460667036095 0.000834890540903919 "Sox9/Irx1/Irx2/Sox8/Hes5/Irx3/Ctnnb1" 7
"GO:0070997" "GO:0070997" "neuron death" "38/1046" "405/23210" 1.76039208427153e-05 0.00107193031251907 0.000848604985709077 "Btg2/Ncstn/Capn2/Tfap2b/Agap2/Grik2/Apaf1/Mapt/Aatk/Cpeb4/Trp53/Cdk5r1/Psen1/Nefl/Gsk3b/Vegfa/Dcc/Pigt/Grin1/Barhl1/Mir124a-2/Nes/Gba/Agrn/En2/Fgfr3/Wfs1/Kras/Hipk2/Zfp110/Gsk3a/Akt2/Gpi1/Efnb2/Cacna1a/Ctnnb1/Cbl/Hyou1" 38
"GO:0021846" "GO:0021846" "cell proliferation in forebrain" "9/1046" "35/23210" 1.81149667307378e-05 0.0010770946100841 0.000852693356576276 "Pou3f3/Hmga2/Igf2bp1/Pax6/Zeb2/Pou3f2/Lhx5/Ncor2/Numbl" 9
"GO:2000171" "GO:2000171" "negative regulation of dendrite development" "9/1046" "35/23210" 1.81149667307378e-05 0.0010770946100841 0.000852693356576276 "Bcl11a/Sez6/Plk2/Gsk3b/Ptprs/Id1/Ywhah/Gsk3a/Ube3a" 9
"GO:0014020" "GO:0014020" "primary neural tube formation" "17/1046" "117/23210" 1.95441315421637e-05 0.00114712830021078 0.000908136269156513 "Vangl2/Rab23/Pax3/Apaf1/Zic5/Zic2/Tgif1/Cfl1/Lhx2/Zeb2/Lmo4/Luzp1/Tmed2/Ift172/Spint2/Gatad2a/Prkaca" 17
"GO:0043392" "GO:0043392" "negative regulation of DNA binding" "11/1046" "53/23210" 1.9746767336434e-05 0.00114712830021078 0.000908136269156513 "Per2/Id2/Sox11/Psen1/Habp4/Id1/Lhx2/Id3/Nfib/Rsf1/Sin3a" 11
"GO:0007264" "GO:0007264" "small GTPase mediated signal transduction" "43/1046" "485/23210" 2.03528448808432e-05 0.00116890088667934 0.000925372767847908 "Vangl2/Rab23/Rnd2/Cdc42ep4/Aatk/Arhgdia/Cdc42se2/Arhgef15/Git1/Kpnb1/Rab3c/Plk2/Farp1/Rab2b/Adra1a/Trio/Rnd1/Rabl3/Rab1b/Psd/Rhov/Prex1/Vav2/Dab2ip/Rnd3/Arhgap1/Dgkz/Nras/Gpsm2/Vav3/Arhgef2/Rit1/Stmn1/Ephb2/Kctd10/Brap/Kras/Rab7/Cadm4/Rras/Arhgef10/Rab8a/Cbl" 43
"GO:0021987" "GO:0021987" "cerebral cortex development" "16/1046" "106/23210" 2.09886014580274e-05 0.00119186957043675 0.000943556169626994 "Pou3f3/Cdk5r1/Psen1/Gsk3b/Mdga1/Ptprs/Pax6/Grin1/Dab2ip/Lhx2/Sox2/Pou3f2/Pax5/Pex5/Mboat7/Ctnnb1" 16
"GO:0021952" "GO:0021952" "central nervous system projection neuron axonogenesis" "8/1046" "28/23210" 2.29860829542632e-05 0.00129079625834274 0.00102187252993163 "Epha4/Dcc/Zeb2/Dclk1/Ephb2/Nfib/Prdm8/Grcc10" 8
"GO:0099003" "GO:0099003" "vesicle-mediated transport in synapse" "27/1046" "250/23210" 2.56477063530168e-05 0.00142443415283678 0.00112766838459013 "Cd24a/Hap1/Snap47/Slc2a4/Git1/Cdk5r1/Psen1/Nrxn3/Nrn1/Cplx2/Fcho2/Adra1a/Gsk3b/Syt12/Adra2a/Rims4/Chrna4/Dnajc6/Unc13b/Sh3gl2/Prkcb/Napa/Rab8a/Efnb2/Cacna1a/Gipc1/Ctnnb1" 27
"GO:0042593" "GO:0042593" "glucose homeostasis" "28/1046" "265/23210" 2.73250515254831e-05 0.00150109576532382 0.0011883583621094 "Tfap2b/Slc2a4/Akt1/Sox4/Pim3/Pfkm/Kif5b/Rbp4/Adra2a/Pax6/Pck1/Neurod1/Slc16a1/Nadk/Unc13b/Dynll1/Ncor2/Foxk1/Wfs1/Cacna1c/Alms1/Gpi1/Insr/Prkaca/Cacna1a/Smarca4/Sin3a/Hmgn3" 28
"GO:0032259" "GO:0032259" "methylation" "33/1046" "338/23210" 2.79890675882183e-05 0.00150232320412442 0.00118933007703683 "Rbbp5/Btg2/Prmt2/Ezh1/Mettl16/Dnmt3a/Kdm1b/L3mbtl2/Gsk3b/Fam173a/Tfb1m/Mettl4/Hells/Men1/Fam98b/Ncoa6/Bmi1/Prdm11/Tet2/Lmna/Kdm4a/Kdm1a/Prdm13/Pax5/Prdm8/Emg1/Atf7ip/Kcnq1ot1/Gsk3a/Ctnnb1/Smarca4/Mto1/Bcor" 33
"GO:2001233" "GO:2001233" "regulation of apoptotic signaling pathway" "38/1046" "414/23210" 2.86375398340066e-05 0.00150232320412442 0.00118933007703683 "St18/Agap2/Pias4/Dapk3/Apaf1/Psme3/Mapk9/Trp53/Aatf/Akt1/Psen1/Bcl2l2/Col2a1/Tmbim6/Gsk3b/Vegfa/Hells/Ppp1ca/Plagl2/Eya2/Bmi1/Dab2ip/Gnai3/Lmna/Mllt11/Sfpq/Atpif1/Kdm1a/Map3k7/Hip1r/Armc10/Wfs1/Meis3/Gsk3a/Herpud1/Gnai2/Ctnnb1/Hyou1" 38
"GO:0048593" "GO:0048593" "camera-type eye morphogenesis" "19/1046" "145/23210" 2.89836880077915e-05 0.00150232320412442 0.00118933007703683 "Sox9/Meis1/Sox11/Sox8/Vegfa/Rbp4/Fjx1/Pax6/Hipk1/Mir124a-2/Sox2/Ephb2/Fgfr3/Grcc10/Hipk2/Alms1/Rdh13/Irx5/Ctnnb1" 19
"GO:0021781" "GO:0021781" "glial cell fate commitment" "6/1046" "15/23210" 2.91052785881401e-05 0.00150232320412442 0.00118933007703683 "Sox9/Sox8/Pax6/Hes5/Ctnnb1/Smarca4" 6
"GO:0033500" "GO:0033500" "carbohydrate homeostasis" "28/1046" "266/23210" 2.92563609177204e-05 0.00150232320412442 0.00118933007703683 "Tfap2b/Slc2a4/Akt1/Sox4/Pim3/Pfkm/Kif5b/Rbp4/Adra2a/Pax6/Pck1/Neurod1/Slc16a1/Nadk/Unc13b/Dynll1/Ncor2/Foxk1/Wfs1/Cacna1c/Alms1/Gpi1/Insr/Prkaca/Cacna1a/Smarca4/Sin3a/Hmgn3" 28
"GO:0014003" "GO:0014003" "oligodendrocyte development" "9/1046" "37/23210" 2.94281751500431e-05 0.00150232320412442 0.00118933007703683 "Kcnj10/Ncstn/Omg/Id2/Hes5/Eif2b4/Fgfr3/Prdm8/Hdac11" 9
"GO:0071158" "GO:0071158" "positive regulation of cell cycle arrest" "9/1046" "37/23210" 2.94281751500431e-05 0.00150232320412442 0.00118933007703683 "Trp53/Mybbp1a/Cdk5r1/Id2/Sox4/Insm1/Dab2ip/Zbtb17/Prkaca" 9
"GO:0048568" "GO:0048568" "embryonic organ development" "43/1046" "493/23210" 3.00430005086307e-05 0.00150632010344769 0.00119249426472095 "Vangl2/Slc39a3/Sox9/Eif4a3/Trp53/Akt1/Mycn/Id2/Sox11/Zfp36l1/Psen1/Vash1/Tubb2b/Otx2/Col2a1/Vegfa/Rbp4/Men1/Pax6/Ncoa6/Sox18/Bmi1/Neurod1/Hipk1/Sox2/Id3/Kdm1a/Ephb2/Pax5/Chd7/Tmed2/Pdgfa/En2/Insig1/Ift172/Hipk2/Cdkn1c/Spint2/Zfpm1/Ctnnb1/Smarca4/Pou3f4/Zic3" 43
"GO:0018210" "GO:0018210" "peptidyl-threonine modification" "18/1046" "133/23210" 3.01025584582938e-05 0.00150632010344769 0.00119249426472095 "Dyrk2/Cdk5r1/Akt1/Cdc42bpb/Csnk1e/Gsk3b/Csnk1g3/Hipk1/Map3k7/Hipk2/Prkcb/Cadm4/Gsk3a/Map3k10/Vrk3/Cdk10/Prkaca/Pkn1" 18
"GO:1903362" "GO:1903362" "regulation of cellular protein catabolic process" "26/1046" "239/23210" 3.17325928115708e-05 0.00157231886342823 0.00124474288211332 "Epha4/Os9/Sgta/Lats1/Psme3/Erlec1/Mapk9/Akt1/Trib2/Psen1/Plk2/Csnk1e/Gsk3b/Dab2ip/Gba/Atpif1/Hipk2/Gsk3a/Ube3a/Cbfa2t3/Prkaca/Gipc1/Rad23a/Herpud1/Fam192a/Smarcc1" 26
"GO:0061013" "GO:0061013" "regulation of mRNA catabolic process" "17/1046" "122/23210" 3.39708072639454e-05 0.00166687825157262 0.00131960182330359 "Btg2/Dhx9/Ptbp1/Axin2/Cnot8/Fxr2/Mettl16/Tob1/Igf2bp1/Brf1/Zfp36l1/Vegfa/Fxr1/Elavl4/Hnrnpr/Cnot6l/Upf1" 17
"GO:0070507" "GO:0070507" "regulation of microtubule cytoskeleton organization" "23/1046" "199/23210" 3.4557161746696e-05 0.00167934514872886 0.00132947137448574 "Camsap2/Mapt/Cdk5r1/Trim37/Plk2/Map6d1/Gsk3b/Spice1/Fsd1/Nsfl1c/Camsap1/Gpsm2/Psrc1/Arhgef2/Stmn1/Agrn/Rnf4/Alms1/Rassf7/Gsk3a/Ckap2/Ctnnb1/Chordc1" 23
"GO:0034401" "GO:0034401" "chromatin organization involved in regulation of transcription" "15/1046" "99/23210" 3.60213605819319e-05 0.00173382815601032 0.00137260342427993 "H3f3a/Mbd3/Ezh1/Atad2b/Dnmt3a/Phf2/Smarcd1/Hells/Znfx1/Bmi1/Kdm1a/Atf7ip/Ctnnb1/Smarca4/Sin3a" 15
"GO:0003002" "GO:0003002" "regionalization" "35/1046" "373/23210" 3.72142856930957e-05 0.00177434905559345 0.00140468222362916 "Btg2/Vangl2/Rab23/Pax3/Axin2/Trp53/Psen1/Irx1/Irx2/Otx2/Poglut1/Ets2/Tgif1/Pax6/Bmi1/Lhx2/Zeb2/Neurod1/Lrp4/Hipk1/Celsr2/Ssbp3/Hes5/Tmed2/Lfng/Ift172/Pds5a/Hipk2/Cyp26b1/Prkaca/Rpgrip1l/Irx3/Sema3f/Ctnnb1/Zic3" 35
"GO:0072070" "GO:0072070" "loop of Henle development" "5/1046" "10/23210" 3.8384851471777e-05 0.00181305644241459 0.00143532533639178 "Pou3f3/Irx1/Irx2/Hes5/Irx3" 5
"GO:0032956" "GO:0032956" "regulation of actin cytoskeleton organization" "33/1046" "344/23210" 3.97694631517908e-05 0.00185049908933379 0.001464967204415 "Vangl2/Arpc2/Dapk3/Lats1/Rnd2/Cdc42ep4/Arhgdia/Arf1/Arhgef15/Cdk5r1/Ppm1e/Map3k1/Ctsl/Rnd1/Coro1b/Add3/Cfl1/Rhov/Id1/Prex1/Rnd3/Stmn1/Tmod1/Hip1r/Fzd10/Fscn1/Alms1/Add2/Myadm/Magel2/Cdk10/Arhgef10/Coro2b" 33
"GO:0050771" "GO:0050771" "negative regulation of axonogenesis" "12/1046" "67/23210" 3.99098537272225e-05 0.00185049908933379 0.001464967204415 "Trak2/Aatk/Bcl11a/Efnb3/Cdk5r1/Psen1/Ptprs/Sema6a/Sema6d/Lrp4/Ephb2/Sema3f" 12
"GO:0043414" "GO:0043414" "macromolecule methylation" "29/1046" "286/23210" 4.23965447957375e-05 0.00194792852179689 0.00154209824658946 "Rbbp5/Btg2/Prmt2/Ezh1/Mettl16/Dnmt3a/Kdm1b/L3mbtl2/Gsk3b/Tfb1m/Hells/Men1/Fam98b/Ncoa6/Bmi1/Tet2/Lmna/Kdm4a/Kdm1a/Pax5/Prdm8/Emg1/Atf7ip/Kcnq1ot1/Gsk3a/Ctnnb1/Smarca4/Mto1/Bcor" 29
"GO:0017157" "GO:0017157" "regulation of exocytosis" "26/1046" "244/23210" 4.52177025643168e-05 0.0020588312500906 0.00162989556611634 "Hap1/Hgs/Arf1/Git1/Lgals9/Cacna1g/Nrxn3/Rab3c/Nrn1/Cplx2/Rab2b/Adra1a/Gsk3b/Syt12/Adra2a/Rims4/Chrna4/Syt13/Unc13b/Rab7/Prkcb/Napa/Rab8a/Cacna1a/Gipc1/Gnai2" 26
"GO:0051348" "GO:0051348" "negative regulation of transferase activity" "26/1046" "246/23210" 5.19217072789104e-05 0.00234296704096083 0.00185483467450318 "Midn/Lats1/Dusp3/Mapt/Smcr8/Trp53/Ppm1e/Akt1/Psen1/Mcrs1/Gsk3b/Fem1a/Dusp5/Men1/Dbndd2/Zgpat/Dab2ip/Gba/Ephb2/Dusp16/Gsk3a/Dusp26/Pkn1/Prkar2a/Chordc1/Cbl" 26
"GO:0043484" "GO:0043484" "regulation of RNA splicing" "18/1046" "139/23210" 5.45692790168269e-05 0.0024406472225756 0.00193216422489948 "Celf5/Ptbp1/Jmjd6/Eif4a3/Polr2a/Srsf1/Habp4/Rbfox2/Ddx17/Tmbim6/Clk2/Ncbp1/Srrm4/Hnrnpf/Tia1/Akt2/Rbm5/Rbmx" 18
"GO:0061136" "GO:0061136" "regulation of proteasomal protein catabolic process" "21/1046" "178/23210" 5.51781937675938e-05 0.00244623325702999 0.00193658646824214 "Os9/Sgta/Psme3/Erlec1/Mapk9/Akt1/Trib2/Psen1/Plk2/Csnk1e/Gsk3b/Dab2ip/Gba/Gsk3a/Cbfa2t3/Prkaca/Gipc1/Rad23a/Herpud1/Fam192a/Smarcc1" 21
"GO:0043244" "GO:0043244" "regulation of protein-containing complex disassembly" "16/1046" "115/23210" 5.8381853995938e-05 0.00256575556604757 0.002031207570147 "Camsap2/Arpc2/Per2/Jmjd4/Smcr8/Map6d1/Add3/Cfl1/Camsap1/Arhgef2/Gba/Tmod1/Add2/Ckap2/Insr/Upf1" 16
"GO:0043254" "GO:0043254" "regulation of protein-containing complex assembly" "37/1046" "414/23210" 6.3744628336149e-05 0.00275782431717216 0.00218326083135221 "Camsap2/Arpc2/Cd24a/Lats1/Mapt/Cdc42ep4/Mapk9/Arf1/Trp53/Map3k1/Gsk3b/Vegfa/Coro1b/Add3/Cfl1/Insm1/Prex1/Camsap1/Dab2ip/Psrc1/Lmo4/Arhgef2/Gba/Stmn1/Map3k7/Unc13b/Tmod1/Hip1r/Fscn1/Rnf4/Pex5/Atf7ip/Add2/Napa/Myadm/Magel2/Cdt1" 37
"GO:0099504" "GO:0099504" "synaptic vesicle cycle" "24/1046" "221/23210" 6.47525093582207e-05 0.00275782431717216 0.00218326083135221 "Cd24a/Snap47/Slc2a4/Git1/Cdk5r1/Psen1/Nrxn3/Nrn1/Cplx2/Fcho2/Adra1a/Gsk3b/Syt12/Adra2a/Rims4/Chrna4/Dnajc6/Unc13b/Sh3gl2/Prkcb/Napa/Cacna1a/Gipc1/Ctnnb1" 24
"GO:0022037" "GO:0022037" "metencephalon development" "16/1046" "116/23210" 6.49349215954663e-05 0.00275782431717216 0.00218326083135221 "Hap1/Trp53/Sez6/Cdk5r1/Neurod2/Otx2/Ptprs/Pfdn1/Skor2/Grin1/Neurod1/Lhx5/Foxp2/Cacna1a/Nfix/Rpgrip1l" 16
"GO:0051261" "GO:0051261" "protein depolymerization" "16/1046" "116/23210" 6.49349215954663e-05 0.00275782431717216 0.00218326083135221 "Camsap2/Arpc2/Nedd1/Nckap5l/Map6d1/Add3/Cfl1/Camsap1/Arhgef2/Dnajc6/Stmn1/Tmod1/Sh3gl2/Mical3/Add2/Ckap2" 16
"GO:0071364" "GO:0071364" "cellular response to epidermal growth factor stimulus" "9/1046" "41/23210" 7.04714348352759e-05 0.00296802193047904 0.00234966599832354 "Arpc2/Dusp3/Sox9/Git1/Akt1/Zfp36l1/Cfl1/Dab2ip/Cbl" 9
"GO:0000956" "GO:0000956" "nuclear-transcribed mRNA catabolic process" "15/1046" "105/23210" 7.24025578918184e-05 0.0030166622501322 0.00238817262257149 "Btg2/Lsm7/Ptbp1/Eif4a3/Cnot8/Smg6/Tob1/Zfp36l1/Csde1/Smg5/Ncbp1/Cnot6l/Upf1/Exosc7/Edc3" 15
"GO:0032436" "GO:0032436" "positive regulation of proteasomal ubiquitin-dependent protein catabolic process" "13/1046" "82/23210" 7.28201018037453e-05 0.0030166622501322 0.00238817262257149 "Sgta/Mapk9/Akt1/Trib2/Psen1/Plk2/Csnk1e/Gsk3b/Gba/Gsk3a/Cbfa2t3/Rad23a/Herpud1" 13
"GO:0001822" "GO:0001822" "kidney development" "28/1046" "281/23210" 7.74719217266052e-05 0.00318327717403466 0.00252007509185132 "Vangl2/Tfap2b/Pou3f3/Epha4/Sox9/Nup85/Jmjd6/Id2/Sox4/Irx1/Irx2/Sox8/Vegfa/Lrp4/Ampd2/Tet2/Tiparp/Id3/Hes5/Pdgfa/Wfs1/Pds5a/Cdkn1c/Efnb2/Rpgrip1l/Irx3/Ctnnb1/Mir125b-1" 28
"GO:0007389" "GO:0007389" "pattern specification process" "40/1046" "468/23210" 8.74698369353732e-05 0.00356510125702723 0.00282235017140368 "Btg2/Vangl2/Rab23/Pax3/Axin2/Trp53/Psen1/Irx1/Irx2/Zic2/Otx2/Poglut1/Ets2/Tgif1/Pax6/Bmi1/Lhx2/Zeb2/Neurod1/Lrp4/Hipk1/Celsr2/Ssbp3/Hes5/Tmed2/Uncx/Lfng/Ift172/Pds5a/Hipk2/Cyp26b1/Prkaca/Rpgrip1l/Irx3/Sema3f/Ctnnb1/Ooep/Zic1/Bcor/Zic3" 40
"GO:0043487" "GO:0043487" "regulation of RNA stability" "15/1046" "107/23210" 9.02061286287231e-05 0.00364721419271653 0.00288735574667601 "Dhx9/Ptbp1/Axin2/Fxr2/Mettl16/Smg6/Igf2bp1/Brf1/Zfp36l1/Vegfa/Fxr1/Elavl4/Hnrnpr/Cnot6l/Upf1" 15
"GO:0006887" "GO:0006887" "exocytosis" "34/1046" "375/23210" 9.41305021329878e-05 0.00377567903000095 0.00298905629580189 "Hap1/Hgs/Snap47/Arf1/Llgl1/Git1/Lgals9/Cacna1g/Psen1/Nrxn3/Rab3c/Nrn1/Cplx2/Rab2b/Adra1a/Syngr1/Gsk3b/Syt12/Adra2a/Rims4/Chrna4/Syt13/Vps45/Unc13b/Cacna1c/Mical3/Exoc6b/Rab7/Prkcb/Napa/Rab8a/Cacna1a/Gipc1/Gnai2" 34
"GO:0022038" "GO:0022038" "corpus callosum development" "6/1046" "18/23210" 9.60789631024295e-05 0.00382348881511558 0.00302690541858545 "Ptprs/Zeb2/Ephb2/Prdm8/Grcc10/Rpgrip1l" 6
"GO:0045165" "GO:0045165" "cell fate commitment" "28/1046" "285/23210" 9.89282963271358e-05 0.00390612195029175 0.00309232281529147 "Sox13/Pax3/Smarcc2/Tcf3/Lats1/Sox9/Trp53/Id2/Myt1l/Psen1/Otx2/Gap43/Ets2/Sox8/Zfp521/Men1/Pax6/Sox18/Neurod1/Lmo4/Sox2/Arhgef2/Hes5/Pou3f2/Fgfr3/Cyp26b1/Ctnnb1/Smarca4" 28
"GO:0002088" "GO:0002088" "lens development in camera-type eye" "13/1046" "85/23210" 0.000106466001376722 0.00411846504879998 0.00326042647834727 "Meis1/Sox11/Pax6/Zeb2/Hipk1/Sox2/Tmod1/Fgfr3/Pds5a/Hipk2/Cdkn1c/Ctnnb1/Smarca4" 13
"GO:0032970" "GO:0032970" "regulation of actin filament-based process" "35/1046" "393/23210" 0.000106607281158357 0.00411846504879998 0.00326042647834727 "Vangl2/Atp1a2/Arpc2/Dapk3/Lats1/Rnd2/Cdc42ep4/Arhgdia/Arf1/Arhgef15/Cdk5r1/Ppm1e/Map3k1/Ctsl/Rnd1/Coro1b/Add3/Cfl1/Rhov/Id1/Prex1/Rnd3/Stmn1/Tmod1/Hip1r/Fzd10/Fscn1/Cacna1c/Alms1/Add2/Myadm/Magel2/Cdk10/Arhgef10/Coro2b" 35
"GO:0033673" "GO:0033673" "negative regulation of kinase activity" "23/1046" "214/23210" 0.000106750874830391 0.00411846504879998 0.00326042647834727 "Midn/Lats1/Dusp3/Mapt/Smcr8/Ppm1e/Akt1/Psen1/Gsk3b/Fem1a/Dusp5/Men1/Dbndd2/Zgpat/Dab2ip/Gba/Ephb2/Dusp16/Dusp26/Pkn1/Prkar2a/Chordc1/Cbl" 23
"GO:0042176" "GO:0042176" "regulation of protein catabolic process" "34/1046" "378/23210" 0.000109843759936374 0.00419039528459715 0.00331737081139562 "Epha4/Atg4b/Os9/Agap2/Sgta/Lats1/Psme3/Sox9/Erlec1/Mapk9/Akt1/Trib2/Psen1/Plk2/Vps28/Csnk1e/Gsk3b/Adra2a/Dab2ip/Tiparp/Gba/Atpif1/Hipk2/Rab7/Gsk3a/Ube3a/Cbfa2t3/Prkaca/Gipc1/Rad23a/Herpud1/Fam192a/Smarcc1/Snx12" 34
"GO:0014014" "GO:0014014" "negative regulation of gliogenesis" "10/1046" "53/23210" 0.000110273560120978 0.00419039528459715 0.00331737081139562 "Gpr37l1/Hmga2/Mycn/Id2/Sox11/Adcyap1/Kdm4a/Hes5/Fgfr3/Ctnnb1" 10
"GO:0030534" "GO:0030534" "adult behavior" "21/1046" "187/23210" 0.000112768233310206 0.00425321381455061 0.00336710176600231 "Atp1a2/Kcnj10/Ncstn/Epha4/Mapt/Efnb3/Sez6/Id2/Slitrk5/Chrna4/Grin1/Pbx3/Pax5/Tmod1/Chd7/Cacna1c/Ccnd2/Hipk2/Atp1a3/Cacna1a/Zic1" 21
"GO:0006605" "GO:0006605" "protein targeting" "26/1046" "259/23210" 0.000121938610502155 0.00453675938693252 0.00359157362167132 "Pex19/Trak2/Arpc2/Os9/Timm13/Sgta/Hap1/Hgs/Cdk5r1/Cacnb1/Syngr1/Cacnb3/Srp14/Nbea/Ssr3/Atpif1/Zdhhc21/Vps37b/Pex26/Pex5/Rab7/Gsk3a/Akt2/Nucb1/Zdhhc7/Gipc1" 26
"GO:0007163" "GO:0007163" "establishment or maintenance of cell polarity" "23/1046" "216/23210" 0.000122856575196507 0.00453675938693252 0.00359157362167132 "Vangl2/Rnd2/Llgl1/Rnd1/Gsk3b/Cfl1/Pax6/Rhov/Nsfl1c/Lhx2/Rnd3/Ckap5/Gpsm2/Lmna/Arhgef2/Cap1/Hes5/Fscn1/Cyp26b1/Spint2/Rpgrip1l/Amotl2/Ooep" 23
"GO:0001843" "GO:0001843" "neural tube closure" "15/1046" "110/23210" 0.000124053607949819 0.00453675938693252 0.00359157362167132 "Vangl2/Rab23/Pax3/Apaf1/Zic5/Zic2/Tgif1/Lhx2/Zeb2/Lmo4/Tmed2/Ift172/Spint2/Gatad2a/Prkaca" 15
"GO:2000058" "GO:2000058" "regulation of ubiquitin-dependent protein catabolic process" "18/1046" "148/23210" 0.000124157285713552 0.00453675938693252 0.00359157362167132 "Sgta/Lats1/Mapk9/Akt1/Trib2/Psen1/Plk2/Csnk1e/Gsk3b/Gba/Hipk2/Gsk3a/Ube3a/Cbfa2t3/Gipc1/Rad23a/Herpud1/Smarcc1" 18
"GO:0043488" "GO:0043488" "regulation of mRNA stability" "14/1046" "98/23210" 0.000124774347998342 0.00453675938693252 0.00359157362167132 "Dhx9/Ptbp1/Axin2/Fxr2/Mettl16/Igf2bp1/Brf1/Zfp36l1/Vegfa/Fxr1/Elavl4/Hnrnpr/Cnot6l/Upf1" 14
"GO:0070849" "GO:0070849" "response to epidermal growth factor" "9/1046" "44/23210" 0.00012630054211493 0.00455944957034897 0.00360953654570563 "Arpc2/Dusp3/Sox9/Git1/Akt1/Zfp36l1/Cfl1/Dab2ip/Cbl" 9
"GO:0001503" "GO:0001503" "ossification" "34/1046" "381/23210" 0.000127882564316178 0.00458381900747493 0.0036288288687256 "H3f3a/Hdac5/Axin2/Sox9/Tob1/Phospho1/Akt1/Id2/Sox11/Ank/Tob2/Col2a1/Gsk3b/Sox8/Vegfa/Men1/Id1/Lrp4/Ext2/Sort1/Sox2/Mef2d/Lmna/Thbs3/Id3/Mn1/Fgfr3/Bmp2k/Prkaca/Plxnb1/Ctnnb1/Limd1/Sik3/Bcor" 34
"GO:0045686" "GO:0045686" "negative regulation of glial cell differentiation" "8/1046" "35/23210" 0.000131474432199408 0.0046466558065441 0.00367857428627125 "Gpr37l1/Hmga2/Mycn/Id2/Kdm4a/Hes5/Fgfr3/Ctnnb1" 8
"GO:0048710" "GO:0048710" "regulation of astrocyte differentiation" "8/1046" "35/23210" 0.000131474432199408 0.0046466558065441 0.00367857428627125 "Gpr37l1/Epha4/Hmga2/Mycn/Id2/Kdm4a/Hes5/Fgfr3" 8
"GO:0048712" "GO:0048712" "negative regulation of astrocyte differentiation" "6/1046" "19/23210" 0.000135082205744713 0.00469783540767754 0.00371909115959893 "Gpr37l1/Hmga2/Mycn/Kdm4a/Hes5/Fgfr3" 6
"GO:0017148" "GO:0017148" "negative regulation of translation" "17/1046" "136/23210" 0.000135346369424697 0.00469783540767754 0.00371909115959893 "Btg2/Dapk3/Eif4a3/Cpeb4/Cnot8/Fxr2/Mettl16/Tob1/Igf2bp1/Zfp36l1/Enc1/Eif4ebp3/Fxr1/Hnrnpr/Cnot6l/Tia1/Upf1" 17
"GO:0097549" "GO:0097549" "chromatin organization involved in negative regulation of transcription" "13/1046" "87/23210" 0.000135711113874341 0.00469783540767754 0.00371909115959893 "H3f3a/Mbd3/Ezh1/Atad2b/Dnmt3a/Phf2/Hells/Znfx1/Bmi1/Kdm1a/Atf7ip/Smarca4/Sin3a" 13
"GO:0060606" "GO:0060606" "tube closure" "15/1046" "111/23210" 0.000137559776384582 0.00472298188017925 0.0037389986309044 "Vangl2/Rab23/Pax3/Apaf1/Zic5/Zic2/Tgif1/Lhx2/Zeb2/Lmo4/Tmed2/Ift172/Spint2/Gatad2a/Prkaca" 15
"GO:0048592" "GO:0048592" "eye morphogenesis" "20/1046" "176/23210" 0.000138306552882178 0.00472298188017925 0.0037389986309044 "Sox9/Meis1/Sox11/Otx2/Sox8/Vegfa/Rbp4/Fjx1/Pax6/Hipk1/Mir124a-2/Sox2/Ephb2/Fgfr3/Grcc10/Hipk2/Alms1/Rdh13/Irx5/Ctnnb1" 20
"GO:0048675" "GO:0048675" "axon extension" "17/1046" "137/23210" 0.000148152306974119 0.00502524670769933 0.00397828978317646 "Mapt/Aatk/Cdk5r1/Dpysl2/Gsk3b/Vegfa/Ptprs/Sema6a/Sema6d/Anapc2/Lhx2/Mir124a-2/Dclk1/Ndn/Sema3f/Sin3a/Rpl4" 17
"GO:0033044" "GO:0033044" "regulation of chromosome organization" "32/1046" "354/23210" 0.000157757070056758 0.00528509525597631 0.00418400163871575 "H3f3a/Zfp451/Axin2/Trp53/Smg6/Tada2a/Lpin1/Atad2b/Phf2/L3mbtl2/Mcrs1/Vegfa/Ik/Men1/Lmna/Smg5/Kdm4a/Sfpq/Kdm1a/Pax5/Cct6a/Rnf4/Atf7ip/Mcm2/Msx3/Pnkp/Terf2ip/Cdt1/Upf1/Ctnnb1/Sin3a/Bcor" 32
"GO:0048638" "GO:0048638" "regulation of developmental growth" "35/1046" "401/23210" 0.000157904508043613 0.00528509525597631 0.00418400163871575 "Cxcr4/Hmga2/Lats1/Rnd2/Mapt/Aatk/Meis1/Bcl11a/Omg/Cdk5r1/Akt1/Dpysl2/Gsk3b/Cxadr/Vegfa/Ptprs/Sema6a/Rbp4/Men1/Cfl1/Sema6d/Anapc2/Fdps/Agrn/Pou3f2/Chd7/Fgfr3/Cacna1c/Pex5/Alms1/Gsk3a/Insr/Sema3f/Sin3a/Rpl4" 35
"GO:0032886" "GO:0032886" "regulation of microtubule-based process" "24/1046" "235/23210" 0.000168560215108659 0.00560462715236291 0.00443696244894746 "Camsap2/Hap1/Mapt/Cdk5r1/Trim37/Plk2/Map6d1/Gsk3b/Spice1/Fsd1/Nsfl1c/Camsap1/Gpsm2/Psrc1/Arhgef2/Stmn1/Agrn/Rnf4/Alms1/Rassf7/Gsk3a/Ckap2/Ctnnb1/Chordc1" 24
"GO:0001656" "GO:0001656" "metanephros development" "13/1046" "89/23210" 0.000171623248449596 0.00566917580172719 0.00448806307091102 "Tfap2b/Pou3f3/Sox9/Id2/Irx1/Irx2/Sox8/Id3/Hes5/Pdgfa/Pds5a/Irx3/Ctnnb1" 13
"GO:0036376" "GO:0036376" "sodium ion export across plasma membrane" "5/1046" "13/23210" 0.00017499651023131 0.00574306729031843 0.00454656005050723 "Atp1b1/Atp1a2/Atp1b2/Agrn/Atp1a3" 5
"GO:0016079" "GO:0016079" "synaptic vesicle exocytosis" "17/1046" "139/23210" 0.000176975504123389 0.00577054321186844 0.00456831165482514 "Snap47/Git1/Psen1/Nrxn3/Nrn1/Cplx2/Adra1a/Gsk3b/Syt12/Adra2a/Rims4/Chrna4/Unc13b/Prkcb/Napa/Cacna1a/Gipc1" 17
"GO:0007628" "GO:0007628" "adult walking behavior" "9/1046" "46/23210" 0.000181038392698521 0.00582782188979824 0.00461365692689961 "Kcnj10/Epha4/Mapt/Efnb3/Chd7/Cacna1c/Hipk2/Cacna1a/Zic1" 9
"GO:1902667" "GO:1902667" "regulation of axon guidance" "9/1046" "46/23210" 0.000181038392698521 0.00582782188979824 0.00461365692689961 "Zswim6/Tubb2b/Vegfa/Sema6a/Sema6d/Ythdf1/Agrn/Zswim4/Sema3f" 9
"GO:2000179" "GO:2000179" "positive regulation of neural precursor cell proliferation" "11/1046" "67/23210" 0.000187185824321615 0.00598757693747747 0.00474012870250804 "Gpr37l1/Hdac5/Vegfa/Pax6/Insm1/Lhx2/Sox2/Kdm1a/Lhx5/Gnai2/Ctnnb1" 11
"GO:0006469" "GO:0006469" "negative regulation of protein kinase activity" "21/1046" "194/23210" 0.000189351732066209 0.00600486692564301 0.00475381650477352 "Lats1/Dusp3/Smcr8/Ppm1e/Akt1/Psen1/Gsk3b/Fem1a/Dusp5/Men1/Dbndd2/Zgpat/Dab2ip/Gba/Ephb2/Dusp16/Dusp26/Pkn1/Prkar2a/Chordc1/Cbl" 21
"GO:0002089" "GO:0002089" "lens morphogenesis in camera-type eye" "7/1046" "28/23210" 0.000190487158815438 0.00600486692564301 0.00475381650477352 "Meis1/Sox11/Hipk1/Sox2/Fgfr3/Hipk2/Ctnnb1" 7
"GO:0061387" "GO:0061387" "regulation of extent of cell growth" "16/1046" "127/23210" 0.000192317449021775 0.00600486692564301 0.00475381650477352 "Rnd2/Mapt/Aatk/Bcl11a/Omg/Cdk5r1/Dpysl2/Gsk3b/Vegfa/Ptprs/Sema6a/Sema6d/Anapc2/Sema3f/Sin3a/Rpl4" 16
"GO:0106027" "GO:0106027" "neuron projection organization" "14/1046" "102/23210" 0.000192478916096986 0.00600486692564301 0.00475381650477352 "Epha4/Arf1/Cdk5r1/Psen1/Abcd2/Gsk3b/Cfl1/Zmynd8/Grin1/Ephb2/Rph3a/Atp1a3/Ube3a/Insr" 14
"GO:0071514" "GO:0071514" "genetic imprinting" "8/1046" "37/23210" 0.000199097429301682 0.00617324176497362 0.00488711222974293 "Dnmt3a/Kdm1b/Gsk3b/Pcgf6/Kcnq1ot1/Cdkn1c/Gsk3a/Ndn" 8
"GO:0034249" "GO:0034249" "negative regulation of cellular amide metabolic process" "18/1046" "154/23210" 0.000205917775582735 0.00634578315728746 0.00502370645051332 "Btg2/Dapk3/Hap1/Eif4a3/Cpeb4/Cnot8/Fxr2/Mettl16/Tob1/Igf2bp1/Zfp36l1/Enc1/Eif4ebp3/Fxr1/Hnrnpr/Cnot6l/Tia1/Upf1" 18
"GO:1901800" "GO:1901800" "positive regulation of proteasomal protein catabolic process" "14/1046" "103/23210" 0.000213672081360812 0.00654484060119725 0.00518129238438563 "Sgta/Mapk9/Akt1/Trib2/Psen1/Plk2/Csnk1e/Gsk3b/Dab2ip/Gba/Gsk3a/Cbfa2t3/Rad23a/Herpud1" 14
"GO:0007626" "GO:0007626" "locomotory behavior" "25/1046" "254/23210" 0.00022186138675559 0.00675474366664309 0.00534746436942295 "Atp1a2/Kcnj10/Epha4/Mapt/Gaa/Meis1/Efnb3/Sez6/Id2/Npas3/Lsamp/Chrna4/Grin1/Pbx3/Elavl4/Tmod1/Chd7/Cacna1c/Ccnd2/Hipk2/Atp1a3/Zfhx3/Cacna1a/Gnao1/Zic1" 25
"GO:1903052" "GO:1903052" "positive regulation of proteolysis involved in cellular protein catabolic process" "15/1046" "116/23210" 0.000226002024454899 0.00683960617721593 0.00541464667477511 "Sgta/Mapk9/Akt1/Trib2/Psen1/Plk2/Csnk1e/Gsk3b/Dab2ip/Gba/Atpif1/Gsk3a/Cbfa2t3/Rad23a/Herpud1" 15
"GO:0060041" "GO:0060041" "retina development in camera-type eye" "19/1046" "169/23210" 0.000231132278804712 0.00693066538124157 0.00548673465813409 "Sox9/Jmjd6/Arhgef15/Sox8/Tgif1/Rbp4/Fjx1/Pax6/Lhx2/Neurod1/Hipk1/Mir124a-2/Sox2/Chd7/Hipk2/Alms1/Rdh13/Gpm6a/Irx5" 19
"GO:0043393" "GO:0043393" "regulation of protein binding" "24/1046" "240/23210" 0.000231753551529447 0.00693066538124157 0.00548673465813409 "Epha4/Hdac5/Vtn/Akt1/Psen1/Plk2/Csnk1e/Tmbim6/Gsk3b/Men1/Id1/Dab2ip/Stmn1/Kdm1a/Agrn/Hip1r/Ran/Lfng/Eif2b4/Hipk2/Add2/Zfpm1/Aktip/Fam192a" 24
"GO:0021549" "GO:0021549" "cerebellum development" "14/1046" "104/23210" 0.000236843236657426 0.00704121010627431 0.00557424856058748 "Hap1/Trp53/Sez6/Cdk5r1/Neurod2/Ptprs/Pfdn1/Skor2/Neurod1/Lhx5/Foxp2/Cacna1a/Nfix/Rpgrip1l" 14
"GO:0010498" "GO:0010498" "proteasomal protein catabolic process" "38/1046" "459/23210" 0.000247306257323267 0.00730927382755433 0.0057864640448491 "Os9/Sgta/Psme3/Erlec1/Mapk9/Ube2g1/Akt1/Trib2/Psen1/Plk2/Enc1/Pcbp2/Csnk1e/Gsk3b/Nsfl1c/Dab2ip/Psmb7/Gba/Psmb2/Ube4b/Kctd10/Get4/Tmub1/Tmem129/Rnf4/Wfs1/Gsk3a/Ube3a/Cbfa2t3/Ubxn8/Prkaca/Gipc1/Rad23a/Herpud1/Fam192a/Smarcc1/Ctnnb1/Ube2a" 38
"GO:0006349" "GO:0006349" "regulation of gene expression by genetic imprinting" "6/1046" "21/23210" 0.000250030426281328 0.00734682426991762 0.0058161912502774 "Dnmt3a/Kdm1b/Gsk3b/Pcgf6/Kcnq1ot1/Gsk3a" 6
"GO:0090659" "GO:0090659" "walking behavior" "9/1046" "48/23210" 0.000254212527574012 0.00742653245294252 0.005879293077632 "Kcnj10/Epha4/Mapt/Efnb3/Chd7/Cacna1c/Hipk2/Cacna1a/Zic1" 9
"GO:0031915" "GO:0031915" "positive regulation of synaptic plasticity" "5/1046" "14/23210" 0.000262130065234012 0.00757065525970504 0.00599338942414323 "Neurod2/Cplx2/Cfl1/Anapc2/Ephb2" 5
"GO:0035282" "GO:0035282" "segmentation" "14/1046" "105/23210" 0.000262141802621366 0.00757065525970504 0.00599338942414323 "Pax3/Axin2/Trp53/Psen1/Irx1/Irx2/Otx2/Poglut1/Zeb2/Hes5/Tmed2/Lfng/Irx3/Sema3f" 14
"GO:0051090" "GO:0051090" "regulation of DNA-binding transcription factor activity" "34/1046" "396/23210" 0.000264504835382045 0.00759549680693668 0.00601305549812891 "Dhx9/Stk36/Hmga2/Prmt2/Pias4/Tcf3/Hdac5/Trim37/Neurod2/Akt1/Traf3/Trib2/Id2/Zic2/Vegfa/Men1/Id1/Commd7/Dab2ip/Neurod1/Arhgef2/Id3/Kdm1a/Wfs1/Phb2/Kras/Hipk2/Prkcb/Map3k10/Terf2ip/Fanca/Ctnnb1/Smarca4/Hmgn3" 34
"GO:2000060" "GO:2000060" "positive regulation of ubiquitin-dependent protein catabolic process" "13/1046" "93/23210" 0.000268423075999672 0.00761911704365664 0.006031754708712 "Sgta/Mapk9/Akt1/Trib2/Psen1/Plk2/Csnk1e/Gsk3b/Gba/Gsk3a/Cbfa2t3/Rad23a/Herpud1" 13
"GO:0045787" "GO:0045787" "positive regulation of cell cycle" "31/1046" "349/23210" 0.000270004002275318 0.00761911704365664 0.006031754708712 "Tcf3/Dusp3/Trp53/Mybbp1a/Poldip2/Cdk5r1/Akt1/Id2/Sox4/Meis2/Insm1/Nsfl1c/Kif3b/Dab2ip/Gpsm2/Psrc1/Mir124a-2/Sfpq/Rcc2/Zbtb17/Lfng/Phb2/Ccnd2/Gdpd5/Cdt1/Insr/Prkaca/Gipc1/Rad23a/Cdc25a/Sin3a" 31
"GO:1902903" "GO:1902903" "regulation of supramolecular fiber organization" "31/1046" "349/23210" 0.000270004002275318 0.00761911704365664 0.006031754708712 "Camsap2/Arpc2/Dapk3/Lats1/Mapt/Cdc42ep4/Arf1/Arhgef15/Ppm1e/Psen1/Map3k1/Chadl/Map6d1/Coro1b/Add3/Cfl1/Id1/Prex1/Camsap1/Psrc1/Arhgef2/Stmn1/Tmod1/Hip1r/Alms1/Add2/Myadm/Magel2/Arhgef10/Ckap2/Coro2b" 31
"GO:2001251" "GO:2001251" "negative regulation of chromosome organization" "17/1046" "144/23210" 0.000271357552009932 0.00761911704365664 0.006031754708712 "H3f3a/Zfp451/Smg6/Atad2b/Phf2/L3mbtl2/Mcrs1/Ik/Kdm4a/Kdm1a/Pax5/Mcm2/Msx3/Terf2ip/Cdt1/Sin3a/Bcor" 17
"GO:1903305" "GO:1903305" "regulation of regulated secretory pathway" "20/1046" "186/23210" 0.000291159577807197 0.00812994754827389 0.00643615908836962 "Arf1/Git1/Lgals9/Cacna1g/Nrxn3/Nrn1/Cplx2/Adra1a/Gsk3b/Syt12/Adra2a/Rims4/Chrna4/Syt13/Unc13b/Prkcb/Napa/Cacna1a/Gipc1/Gnai2" 20
"GO:0034655" "GO:0034655" "nucleobase-containing compound catabolic process" "30/1046" "336/23210" 0.000308182188965023 0.00855798232433642 0.00677501735255092 "Btg2/Dhx9/Lsm7/Ptbp1/Apaf1/Axin2/Eif4a3/Cnot8/Nt5m/Fxr2/Mettl16/Smg6/Tob1/Igf2bp1/Brf1/Rnaseh1/Zfp36l1/Rnaseh2b/Vegfa/Csde1/Fxr1/Smg5/Elavl4/Hnrnpr/Galt/Ncbp1/Cnot6l/Upf1/Exosc7/Edc3" 30
"GO:0071156" "GO:0071156" "regulation of cell cycle arrest" "10/1046" "60/23210" 0.000320608428897483 0.00885439890517966 0.00700967867839708 "Trp53/Mybbp1a/Cdk5r1/Id2/Sox4/Insm1/Dab2ip/Neurod1/Zbtb17/Prkaca" 10
"GO:0009952" "GO:0009952" "anterior/posterior pattern specification" "23/1046" "231/23210" 0.00032977674018278 0.00893911575944632 0.00707674567339168 "Btg2/Vangl2/Pax3/Axin2/Trp53/Psen1/Otx2/Poglut1/Ets2/Pax6/Bmi1/Zeb2/Neurod1/Hipk1/Celsr2/Ssbp3/Hes5/Tmed2/Lfng/Pds5a/Hipk2/Ctnnb1/Zic3" 23
"GO:0060348" "GO:0060348" "bone development" "23/1046" "231/23210" 0.00032977674018278 0.00893911575944632 0.00707674567339168 "Rab23/Axin2/Sox9/Slc38a10/Meis1/Trp53/Spns2/Phospho1/Foxn3/Col2a1/Pip4k2a/Mef2d/Thbs3/Pdgfa/Insig1/Ift172/Fgfr3/Cyp26b1/Serpinh1/Zfpm1/Plxnb1/Sik3/Cadm1" 23
"GO:2001234" "GO:2001234" "negative regulation of apoptotic signaling pathway" "23/1046" "231/23210" 0.00032977674018278 0.00893911575944632 0.00707674567339168 "Agap2/Psme3/Aatf/Akt1/Psen1/Bcl2l2/Col2a1/Tmbim6/Vegfa/Hells/Eya2/Bmi1/Gnai3/Lmna/Kdm1a/Map3k7/Armc10/Wfs1/Meis3/Herpud1/Gnai2/Ctnnb1/Hyou1" 23
"GO:0043153" "GO:0043153" "entrainment of circadian clock by photoperiod" "6/1046" "22/23210" 0.000330750820541445 0.00893911575944632 0.00707674567339168 "Per2/Trp53/Id2/Ppp1ca/Ppp1cb/Nr2f6" 6
"GO:0048705" "GO:0048705" "skeletal system morphogenesis" "25/1046" "262/23210" 0.000355896739060081 0.00956756446388111 0.00757426374673778 "Rab23/Slc39a3/Axin2/Sox9/Eif4a3/Phospho1/Foxn3/Mycn/Sox11/Psen1/Col2a1/Vegfa/Men1/Bmi1/Tiparp/Mef2d/Thbs3/Pax5/Uncx/Insig1/Fgfr3/Cyp26b1/Serpinh1/Ctnnb1/Sik3" 25
"GO:0060042" "GO:0060042" "retina morphogenesis in camera-type eye" "11/1046" "72/23210" 0.000358672933570239 0.0095911799273227 0.00759295917850449 "Sox9/Sox8/Rbp4/Fjx1/Hipk1/Mir124a-2/Sox2/Hipk2/Alms1/Rdh13/Irx5" 11
"GO:0042326" "GO:0042326" "negative regulation of phosphorylation" "37/1046" "452/23210" 0.000368523375774869 0.00975139864484914 0.00771979802325862 "Pid1/Midn/Lats1/Dusp3/Mapt/Smcr8/Gps2/Ppm1e/Akt1/Psen1/Gsk3b/Fem1a/Sema6a/Dusp5/Men1/Pax6/Insm1/Dbndd2/Zgpat/Dab2ip/Gba/Ephb2/Dynll1/Dusp16/Cdkn1c/Cadm4/Kirrel2/Myadm/Vrk3/Terf2ip/Cbfa2t3/Dusp26/Insr/Pkn1/Prkar2a/Chordc1/Cbl" 37
"GO:0045786" "GO:0045786" "negative regulation of cell cycle" "37/1046" "452/23210" 0.000368523375774869 0.00975139864484914 0.00771979802325862 "Btg2/Prmt2/Lats1/Tom1l2/Trp53/Mybbp1a/Cdk5r1/Trim37/Eme1/Id2/Zfp36l1/Vash1/Plk2/Sox4/Rnaseh2b/Eme2/Rps6ka2/Adcyap1/Ik/Men1/Insm1/Rbl1/Dab2ip/Neurod1/Dgkz/Sox2/Prcc/Clspn/Zbtb17/Fgfr3/Cdkn1c/Cdt1/Prkaca/Nme6/Ctnnb1/Zwilch/Tipin" 37
"GO:0030278" "GO:0030278" "regulation of ossification" "23/1046" "233/23210" 0.000373055007656229 0.00979296590769524 0.00775270518716798 "Hdac5/Axin2/Sox9/Tob1/Phospho1/Id2/Sox11/Ank/Tob2/Gsk3b/Vegfa/Men1/Id1/Lrp4/Sox2/Lmna/Id3/Fgfr3/Bmp2k/Prkaca/Ctnnb1/Limd1/Bcor" 23
"GO:0051491" "GO:0051491" "positive regulation of filopodium assembly" "7/1046" "31/23210" 0.000375907278609592 0.00979296590769524 0.00775270518716798 "Arpc2/Palm/Dpysl3/Zmynd8/Agrn/Fscn1/Gpm6a" 7
"GO:1901068" "GO:1901068" "guanosine-containing compound metabolic process" "7/1046" "31/23210" 0.000375907278609592 0.00979296590769524 0.00775270518716798 "Rab23/Guk1/Nme1/Gnai3/Ampd2/Ran/Nme6" 7
"GO:0007033" "GO:0007033" "vacuole organization" "18/1046" "162/23210" 0.000385708365289167 0.00993343185956812 0.00786390654577269 "Pik3c2b/Ccdc115/Rab23/Atg4b/Gaa/Arf1/Smcr8/Psen1/Rab1b/Nsfl1c/Pip4k2a/Acp2/5330417C22Rik/Gba/Stx12/Rab7/Mbtps1/Aktip" 18
"GO:0006612" "GO:0006612" "protein targeting to membrane" "14/1046" "109/23210" 0.000387895037838228 0.00993343185956812 0.00786390654577269 "Pex19/Arpc2/Sgta/Cdk5r1/Cacnb1/Cacnb3/Srp14/Ssr3/Zdhhc21/Vps37b/Pex26/Pex5/Akt2/Zdhhc7" 14
"GO:0009895" "GO:0009895" "negative regulation of catabolic process" "27/1046" "294/23210" 0.000388702339442407 0.00993343185956812 0.00786390654577269 "Dhx9/Epha4/Os9/Agap2/Sgta/Ptbp1/Axin2/Erlec1/Smcr8/Trp53/Poldip2/Tob1/Igf2bp1/Akt1/Psen1/Adra1a/Vegfa/Adra2a/Dab2ip/Kdm4a/Foxk1/Hipk2/Cbfa2t3/Gipc1/Fam192a/Smarcc1/Snx12" 27
"GO:0030324" "GO:0030324" "lung development" "22/1046" "219/23210" 0.000389160963235949 0.00993343185956812 0.00786390654577269 "Vangl2/Hmga2/Sox9/Jmjd6/Mycn/Sox11/Vegfa/Foxp4/Rbp4/Ppp1ca/Id1/Gpsm2/Sox2/Nfib/Ncor2/Pdgfa/Fgfr3/Kras/Foxp2/Cic/Ctnnb1/Zic3" 22
"GO:0032434" "GO:0032434" "regulation of proteasomal ubiquitin-dependent protein catabolic process" "15/1046" "122/23210" 0.000393473633893639 0.00999304394823342 0.00791109908717123 "Sgta/Mapk9/Akt1/Trib2/Psen1/Plk2/Csnk1e/Gsk3b/Gba/Gsk3a/Cbfa2t3/Gipc1/Rad23a/Herpud1/Smarcc1" 15
"GO:0072594" "GO:0072594" "establishment of protein localization to organelle" "34/1046" "405/23210" 0.000398769375013469 0.0100305638348029 0.00794080210278169 "Pex19/Rab23/Timm13/Sgta/Hap1/Mapt/Nup85/Hgs/Trp53/Wrap53/Kpnb1/Akt1/Psen1/Nup153/Vps28/Nup50/Neurl1b/Cfl1/Srp14/Ssr3/Lmna/Kpna6/Atpif1/Vps37b/Ran/Cct6a/Pex26/Pex5/Phb2/Rab7/Gsk3a/Mbtps1/Efnb2/Zic1" 34
"GO:0043523" "GO:0043523" "regulation of neuron apoptotic process" "25/1046" "264/23210" 0.000398920326631456 0.0100305638348029 0.00794080210278169 "Btg2/Tfap2b/Agap2/Grik2/Cpeb4/Trp53/Cdk5r1/Psen1/Nefl/Gsk3b/Vegfa/Grin1/Barhl1/Nes/Agrn/En2/Fgfr3/Wfs1/Kras/Hipk2/Gsk3a/Gpi1/Cacna1a/Ctnnb1/Hyou1" 25
"GO:0003407" "GO:0003407" "neural retina development" "11/1046" "73/23210" 0.000405372135084516 0.0101423305481047 0.00802928340519149 "Sox9/Sox8/Fjx1/Neurod1/Hipk1/Mir124a-2/Hipk2/Alms1/Rdh13/Gpm6a/Irx5" 11
"GO:0021955" "GO:0021955" "central nervous system neuron axonogenesis" "8/1046" "41/23210" 0.00042003979777645 0.0103919965156178 0.00822693411281599 "Epha4/Dcc/Zeb2/Dclk1/Ephb2/Nfib/Prdm8/Grcc10" 8
"GO:0044270" "GO:0044270" "cellular nitrogen compound catabolic process" "32/1046" "374/23210" 0.000420063111441352 0.0103919965156178 0.00822693411281599 "Btg2/Dhx9/Lsm7/Ptbp1/Apaf1/Axin2/Eif4a3/Cnot8/Nt5m/Fxr2/Mettl16/Smg6/Tob1/Igf2bp1/Brf1/Rnaseh1/Zfp36l1/Rnaseh2b/Vegfa/Csde1/Tet2/Fxr1/Smg5/Elavl4/Hnrnpr/Galt/Ncbp1/Cnot6l/Blvrb/Upf1/Exosc7/Edc3" 32
"GO:1905268" "GO:1905268" "negative regulation of chromatin organization" "10/1046" "62/23210" 0.000421519447111527 0.0103919965156178 0.00822693411281599 "Zfp451/Atad2b/Phf2/L3mbtl2/Kdm4a/Kdm1a/Pax5/Msx3/Sin3a/Bcor" 10
"GO:0009648" "GO:0009648" "photoperiodism" "6/1046" "23/23210" 0.000430527318592181 0.0105115220684294 0.00832155778270471 "Per2/Trp53/Id2/Ppp1ca/Ppp1cb/Nr2f6" 6
"GO:0048485" "GO:0048485" "sympathetic nervous system development" "6/1046" "23/23210" 0.000430527318592181 0.0105115220684294 0.00832155778270471 "Tfap2b/Sox11/Sox4/Insm1/Sema3f/Ctnnb1" 6
"GO:0050807" "GO:0050807" "regulation of synapse organization" "25/1046" "266/23210" 0.000446448787966986 0.0108478469922363 0.00858781297096414 "Epha4/Arhgef15/Cdk5r1/Neurod2/Lrrn3/Slitrk5/Farp1/Tuba1a/Gsk3b/Gap43/Mdga1/Ptprs/Cfl1/Rims4/Zmynd8/Anapc2/Grin1/Dab2ip/Lrp4/Ephb2/Agrn/Ube3a/Gpm6a/Sema3f/Pgrmc1" 25
"GO:0060541" "GO:0060541" "respiratory system development" "24/1046" "251/23210" 0.000448851585526001 0.0108540474318106 0.0085927216146277 "Vangl2/Hmga2/Sox9/Jmjd6/Mycn/Sox11/Vegfa/Foxp4/Rbp4/Ppp1ca/Id1/Gpsm2/Sox2/Nfib/Chd7/Ncor2/Pdgfa/Fgfr3/Kras/Foxp2/Cic/Rpgrip1l/Ctnnb1/Zic3" 24
"GO:0030323" "GO:0030323" "respiratory tube development" "22/1046" "222/23210" 0.000469325066441827 0.0112125952255277 0.00887656977323452 "Vangl2/Hmga2/Sox9/Jmjd6/Mycn/Sox11/Vegfa/Foxp4/Rbp4/Ppp1ca/Id1/Gpsm2/Sox2/Nfib/Ncor2/Pdgfa/Fgfr3/Kras/Foxp2/Cic/Ctnnb1/Zic3" 22
"GO:0021795" "GO:0021795" "cerebral cortex cell migration" "9/1046" "52/23210" 0.000474630683023925 0.0112125952255277 0.00887656977323452 "Pou3f3/Cdk5r1/Psen1/Mdga1/Dab2ip/Pou3f2/Pex5/Mboat7/Ctnnb1" 9
"GO:2000677" "GO:2000677" "regulation of transcription regulatory region DNA binding" "9/1046" "52/23210" 0.000474630683023925 0.0112125952255277 0.00887656977323452 "Per2/Lgals9/Sox11/Psen1/Pax6/Lhx2/Neurod1/Ctnnb1/Sin3a" 9
"GO:2001222" "GO:2001222" "regulation of neuron migration" "9/1046" "52/23210" 0.000474630683023925 0.0112125952255277 0.00887656977323452 "Zswim6/Scrt1/Gsk3b/Sema6a/Pax6/Scrt2/Dab2ip/Arhgef2/Unc5d" 9
"GO:0031330" "GO:0031330" "negative regulation of cellular catabolic process" "23/1046" "237/23210" 0.000474771542988313 0.0112125952255277 0.00887656977323452 "Dhx9/Epha4/Os9/Sgta/Ptbp1/Axin2/Erlec1/Smcr8/Trp53/Poldip2/Tob1/Igf2bp1/Akt1/Psen1/Adra1a/Vegfa/Dab2ip/Kdm4a/Foxk1/Hipk2/Gipc1/Fam192a/Smarcc1" 23
"GO:0071900" "GO:0071900" "regulation of protein serine/threonine kinase activity" "35/1046" "427/23210" 0.000511766954202576 0.0120300938908829 0.00952375125054586 "Vangl2/Epha4/Cd24a/Shc2/Lats1/Dusp3/Hgs/Akt1/Trib2/Psen1/Map3k1/Prkag1/Dazap2/Gsk3b/Vegfa/Fem1a/Ccnj/Dusp5/Adra2a/Men1/Dab2ip/Zeb2/Psrc1/Lamtor2/Gba/Ephb2/Fzd10/Pdgfa/Ccnd2/Dusp16/Kras/Map3k10/Insr/Prkar2a/Chordc1" 35
"GO:0072091" "GO:0072091" "regulation of stem cell proliferation" "12/1046" "87/23210" 0.00051701616693019 0.0120972208688203 0.00957689303363378 "Hmga2/Cd24a/Hdac5/Trp53/Sox11/Zfp36l1/Vegfa/Pax6/Sox18/Sox2/Kdm1a/Ctnnb1" 12
"GO:0046700" "GO:0046700" "heterocycle catabolic process" "32/1046" "380/23210" 0.000552513137920411 0.0128587542317084 0.0101797689864669 "Btg2/Dhx9/Lsm7/Ptbp1/Apaf1/Axin2/Eif4a3/Cnot8/Nt5m/Fxr2/Mettl16/Smg6/Tob1/Igf2bp1/Brf1/Rnaseh1/Zfp36l1/Rnaseh2b/Vegfa/Csde1/Tet2/Fxr1/Smg5/Elavl4/Hnrnpr/Galt/Ncbp1/Cnot6l/Blvrb/Upf1/Exosc7/Edc3" 32
"GO:0045732" "GO:0045732" "positive regulation of protein catabolic process" "21/1046" "210/23210" 0.000554651448854854 0.0128587542317084 0.0101797689864669 "Atg4b/Sgta/Sox9/Mapk9/Akt1/Trib2/Psen1/Plk2/Vps28/Csnk1e/Gsk3b/Adra2a/Dab2ip/Tiparp/Gba/Atpif1/Rab7/Gsk3a/Cbfa2t3/Rad23a/Herpud1" 21
"GO:0021591" "GO:0021591" "ventricular system development" "7/1046" "33/23210" 0.000564537094318312 0.0129689567031125 0.0102670119402101 "Sema6d/Celsr2/Pax5/Grcc10/Numbl/Mboat7/Rpgrip1l" 7
"GO:0048013" "GO:0048013" "ephrin receptor signaling pathway" "7/1046" "33/23210" 0.000564537094318312 0.0129689567031125 0.0102670119402101 "Epha4/Efna2/Efnb3/Git1/Cdk5r1/Ephb2/Efnb2" 7
"GO:0032535" "GO:0032535" "regulation of cellular component size" "33/1046" "397/23210" 0.000572825187788153 0.0130998122130377 0.0103706050906538 "Arpc2/Lats1/Rnd2/Mapt/Cdc42ep4/Aatk/Bcl11a/Arf1/Omg/Cdk5r1/Akt1/Map3k1/Dpysl2/Nefl/Gsk3b/Vegfa/Ptprs/Sema6a/Coro1b/Add3/Cfl1/Sema6d/Prex1/Anapc2/Kdm1a/Tmod1/Hip1r/Add2/Myadm/Magel2/Sema3f/Sin3a/Rpl4" 33
"GO:0031057" "GO:0031057" "negative regulation of histone modification" "8/1046" "43/23210" 0.000588661881810661 0.0134013385165364 0.010609311582562 "Zfp451/L3mbtl2/Kdm4a/Kdm1a/Pax5/Msx3/Sin3a/Bcor" 8
"GO:0045055" "GO:0045055" "regulated exocytosis" "24/1046" "256/23210" 0.000596035771672546 0.0135083622871437 0.0106940380841508 "Snap47/Arf1/Git1/Lgals9/Cacna1g/Psen1/Nrxn3/Nrn1/Cplx2/Adra1a/Syngr1/Gsk3b/Syt12/Adra2a/Rims4/Chrna4/Syt13/Unc13b/Cacna1c/Prkcb/Napa/Cacna1a/Gipc1/Gnai2" 24
"GO:0048562" "GO:0048562" "embryonic organ morphogenesis" "28/1046" "318/23210" 0.000599695675124413 0.0135306336699946 0.0107116694602815 "Vangl2/Slc39a3/Sox9/Eif4a3/Mycn/Id2/Sox11/Psen1/Otx2/Col2a1/Rbp4/Men1/Pax6/Bmi1/Neurod1/Hipk1/Sox2/Ephb2/Pax5/Chd7/Tmed2/Insig1/Ift172/Hipk2/Ctnnb1/Smarca4/Pou3f4/Zic3" 28
"GO:0048640" "GO:0048640" "negative regulation of developmental growth" "15/1046" "127/23210" 0.000605361786961181 0.0135550714729378 0.0107310159058248 "Aatk/Meis1/Bcl11a/Cdk5r1/Cxadr/Ptprs/Sema6a/Rbp4/Men1/Cfl1/Sema6d/Fgfr3/Alms1/Gsk3a/Sema3f" 15
"GO:2000300" "GO:2000300" "regulation of synaptic vesicle exocytosis" "13/1046" "101/23210" 0.000606142887392946 0.0135550714729378 0.0107310159058248 "Git1/Nrxn3/Nrn1/Cplx2/Adra1a/Gsk3b/Adra2a/Rims4/Chrna4/Unc13b/Prkcb/Napa/Gipc1" 13
"GO:0060425" "GO:0060425" "lung morphogenesis" "10/1046" "65/23210" 0.000621330116824085 0.0138334907948411 0.0109514295110055 "Vangl2/Hmga2/Sox9/Sox11/Id1/Sox2/Nfib/Kras/Foxp2/Ctnnb1" 10
"GO:0018108" "GO:0018108" "peptidyl-tyrosine phosphorylation" "28/1046" "319/23210" 0.000629901078415291 0.0139053907815718 0.0110083498970601 "Epha4/Dyrk2/Cd24a/Prmt2/Tcf3/Aatk/Trp53/Vtn/Ncapg2/Psen1/Adra1a/Enpp2/Vegfa/Adra2a/Zgpat/Lrp4/Clk2/Arhgef2/Ephb2/Hes5/Agrn/Pdgfa/Dok7/Fgfr3/Cadm4/Insr/Arl2bp/Cbl" 28
"GO:0040029" "GO:0040029" "regulation of gene expression, epigenetic" "24/1046" "257/23210" 0.000630062225757805 0.0139053907815718 0.0110083498970601 "Dhx9/Ezh1/Hdac5/Trp53/Atad2b/Dnmt3a/Cdyl/Kdm1b/Smarcd1/Gsk3b/Hells/Pcgf6/Bmi1/Lhx2/Mir124a-2/Fxr1/Kdm1a/Ncor2/Kcnq1ot1/Gsk3a/Upf1/Ctnnb1/Limd1/Sin3a" 24
"GO:0051170" "GO:0051170" "import into nucleus" "17/1046" "155/23210" 0.000642631200580186 0.014121122120575 0.0111791358965917 "Rab23/Nup85/Trp53/Kpnb1/Akt1/Psen1/Nup153/Prkag1/Nup50/Cfl1/Lmna/Kpna6/Bach2/Ran/Phb2/Mbtps1/Zic1" 17
"GO:0007015" "GO:0007015" "actin filament organization" "33/1046" "400/23210" 0.000652506198886046 0.014276044715022 0.0113017820094138 "Myo1b/Arpc2/Lats1/Rnd2/Cdc42ep4/Arf1/Arhgef15/Ppm1e/Map3k1/Rnd1/Dpysl3/Coro1b/Add3/Cfl1/Rhov/Id1/Prex1/Rnd3/Ttc17/Arhgef2/Cap1/Stmn1/Tmod1/Hip1r/Fscn1/Mical3/Alms1/Add2/Myadm/Magel2/Bcar1/Arhgef10/Coro2b" 33
"GO:1901214" "GO:1901214" "regulation of neuron death" "31/1046" "368/23210" 0.000665208470303173 0.0144912224522079 0.0114721297442031 "Btg2/Capn2/Tfap2b/Agap2/Grik2/Mapt/Cpeb4/Trp53/Cdk5r1/Psen1/Nefl/Gsk3b/Vegfa/Dcc/Grin1/Barhl1/Nes/Gba/Agrn/En2/Fgfr3/Wfs1/Kras/Hipk2/Gsk3a/Gpi1/Efnb2/Cacna1a/Ctnnb1/Cbl/Hyou1" 31
"GO:0051258" "GO:0051258" "protein polymerization" "25/1046" "274/23210" 0.00068985964961969 0.0147244326515235 0.0116567530686358 "Camsap2/Arpc2/Lats1/Tubg2/Tubg1/Mapt/Cdc42ep4/Arf1/Vtn/Map3k1/Nefl/Coro1b/Add3/Cfl1/Prex1/Camsap1/Ckap5/Ttc17/Psrc1/Stmn1/Tmod1/Hip1r/Add2/Myadm/Magel2" 25
"GO:0031507" "GO:0031507" "heterochromatin assembly" "8/1046" "44/23210" 0.000691408846187491 0.0147244326515235 0.0116567530686358 "H3f3a/Mbd3/Dnmt3a/Phf2/Hells/Znfx1/Atf7ip/Smarca4" 8
"GO:0061620" "GO:0061620" "glycolytic process through glucose-6-phosphate" "4/1046" "10/23210" 0.000692324563200239 0.0147244326515235 0.0116567530686358 "Pfkm/Galt/Foxk1/Gpi1" 4
"GO:1990535" "GO:1990535" "neuron projection maintenance" "4/1046" "10/23210" 0.000692324563200239 0.0147244326515235 0.0116567530686358 "Psen1/Abcd2/Atp1a3/Insr" 4
"GO:0009649" "GO:0009649" "entrainment of circadian clock" "6/1046" "25/23210" 0.000699221178544846 0.0147244326515235 0.0116567530686358 "Per2/Trp53/Id2/Ppp1ca/Ppp1cb/Nr2f6" 6
"GO:0042059" "GO:0042059" "negative regulation of epidermal growth factor receptor signaling pathway" "6/1046" "25/23210" 0.000699221178544846 0.0147244326515235 0.0116567530686358 "Dusp3/Psen1/Zgpat/Dab2ip/Rab7/Cbl" 6
"GO:0046039" "GO:0046039" "GTP metabolic process" "6/1046" "25/23210" 0.000699221178544846 0.0147244326515235 0.0116567530686358 "Rab23/Nme1/Gnai3/Ampd2/Ran/Nme6" 6
"GO:1905809" "GO:1905809" "negative regulation of synapse organization" "6/1046" "25/23210" 0.000699221178544846 0.0147244326515235 0.0116567530686358 "Arhgef15/Neurod2/Mdga1/Cfl1/Ube3a/Pgrmc1" 6
"GO:0006914" "GO:0006914" "autophagy" "32/1046" "386/23210" 0.000720530863957736 0.0148396062650702 0.01174793147971 "Pik3c2b/Rab23/Atg4b/Hap1/Mapt/Smcr8/Trp53/Poldip2/Akt1/Psen1/Sptlc2/Plk2/Adra1a/Tmbim6/Gsk3b/Rab1b/Nsfl1c/Pip4k2a/Gnai3/5330417C22Rik/Fnbp1l/Gba/Kdm4a/Stx12/Atpif1/Map3k7/Tpcn1/Foxk1/Rab7/Gsk3a/Tmem208/Rab8a" 32
"GO:0061919" "GO:0061919" "process utilizing autophagic mechanism" "32/1046" "386/23210" 0.000720530863957736 0.0148396062650702 0.01174793147971 "Pik3c2b/Rab23/Atg4b/Hap1/Mapt/Smcr8/Trp53/Poldip2/Akt1/Psen1/Sptlc2/Plk2/Adra1a/Tmbim6/Gsk3b/Rab1b/Nsfl1c/Pip4k2a/Gnai3/5330417C22Rik/Fnbp1l/Gba/Kdm4a/Stx12/Atpif1/Map3k7/Tpcn1/Foxk1/Rab7/Gsk3a/Tmem208/Rab8a" 32
"GO:0010770" "GO:0010770" "positive regulation of cell morphogenesis involved in differentiation" "19/1046" "185/23210" 0.00072119196315535 0.0148396062650702 0.01174793147971 "Arpc2/Epha4/Rnd2/Mapt/Bcl11a/Mapk9/Tubb2b/Nefl/Enpp2/Gsk3b/Vegfa/Prex1/Anapc2/Zeb2/Plxna1/Numbl/Myadm/Plxnb1/Rpl4" 19
"GO:0005977" "GO:0005977" "glycogen metabolic process" "11/1046" "78/23210" 0.000722307705027159 0.0148396062650702 0.01174793147971 "Per2/Dyrk2/Gaa/Akt1/Pfkm/Gsk3b/Ppp1ca/Ppp1cb/Gsk3a/Akt2/Insr" 11
"GO:0006073" "GO:0006073" "cellular glucan metabolic process" "11/1046" "78/23210" 0.000722307705027159 0.0148396062650702 0.01174793147971 "Per2/Dyrk2/Gaa/Akt1/Pfkm/Gsk3b/Ppp1ca/Ppp1cb/Gsk3a/Akt2/Insr" 11
"GO:0044042" "GO:0044042" "glucan metabolic process" "11/1046" "78/23210" 0.000722307705027159 0.0148396062650702 0.01174793147971 "Per2/Dyrk2/Gaa/Akt1/Pfkm/Gsk3b/Ppp1ca/Ppp1cb/Gsk3a/Akt2/Insr" 11
"GO:0018212" "GO:0018212" "peptidyl-tyrosine modification" "28/1046" "322/23210" 0.000728665857027474 0.0149096244591775 0.0118033621247025 "Epha4/Dyrk2/Cd24a/Prmt2/Tcf3/Aatk/Trp53/Vtn/Ncapg2/Psen1/Adra1a/Enpp2/Vegfa/Adra2a/Zgpat/Lrp4/Clk2/Arhgef2/Ephb2/Hes5/Agrn/Pdgfa/Dok7/Fgfr3/Cadm4/Insr/Arl2bp/Cbl" 28
"GO:0034250" "GO:0034250" "positive regulation of cellular amide metabolic process" "16/1046" "143/23210" 0.000736988923753121 0.0150191210510011 0.011890046261399 "Dhx9/Epha4/Eef2/Ptbp1/Eif4a3/Jmjd4/Fxr2/Sox4/Habp4/Csnk1e/Rps6kb2/Ythdf1/Fxr1/Eif3c/Gsk3a/Rps9" 16
"GO:0050803" "GO:0050803" "regulation of synapse structure or activity" "25/1046" "276/23210" 0.000766339423701432 0.0155545359332813 0.0123139131240294 "Epha4/Arhgef15/Cdk5r1/Neurod2/Lrrn3/Slitrk5/Farp1/Tuba1a/Gsk3b/Gap43/Mdga1/Ptprs/Cfl1/Rims4/Zmynd8/Anapc2/Grin1/Dab2ip/Lrp4/Ephb2/Agrn/Ube3a/Gpm6a/Sema3f/Pgrmc1" 25
"GO:0045685" "GO:0045685" "regulation of glial cell differentiation" "12/1046" "91/23210" 0.000780246672689252 0.0157734667350859 0.0124872320121762 "Cxcr4/Gpr37l1/Epha4/Hmga2/Mycn/Id2/Enpp2/Dusp15/Kdm4a/Hes5/Fgfr3/Ctnnb1" 12
"GO:0006403" "GO:0006403" "RNA localization" "18/1046" "172/23210" 0.00078984198883069 0.0159038303249016 0.0125904357288549 "Dhx9/Nup43/Mapt/Nup85/Alyref/Wrap53/Srsf1/Igf2bp1/Zfp36l1/Nup153/Cetn3/Stau1/Prpf6/Kif5c/Sfpq/Ncbp1/Ran/Ddx39" 18
"GO:0022029" "GO:0022029" "telencephalon cell migration" "10/1046" "67/23210" 0.000793697860102098 0.0159180515276032 0.0126016940946035 "Cxcr4/Pou3f3/Cdk5r1/Psen1/Mdga1/Dab2ip/Pou3f2/Pex5/Mboat7/Ctnnb1" 10
"GO:0007018" "GO:0007018" "microtubule-based movement" "25/1046" "277/23210" 0.000807272496859416 0.0160796721053069 0.0127296427368153 "Kif21b/Trak2/Stk36/Hap1/Mapt/Kpnb1/Klc1/Nefl/Ttll1/Kif21a/Kif20a/Kif5b/Kif3b/Stau1/Arhgap21/Ssna1/Kif5c/Ttc30a1/Celsr2/Sfpq/Dynll1/Ift172/Copg2/Ap3s2/Kif15" 25
"GO:0010464" "GO:0010464" "regulation of mesenchymal cell proliferation" "8/1046" "45/23210" 0.000808119650721794 0.0160796721053069 0.0127296427368153 "Sox9/Mycn/Vegfa/Lmna/Nfib/Pdgfa/Foxp2/Ctnnb1" 8
"GO:0009954" "GO:0009954" "proximal/distal pattern formation" "7/1046" "35/23210" 0.0008215441385324 0.0162826826515402 0.012890358186013 "Irx1/Irx2/Lrp4/Hes5/Cyp26b1/Irx3/Ctnnb1" 7
"GO:0042552" "GO:0042552" "myelination" "17/1046" "159/23210" 0.00085822375784319 0.0169432143442949 0.0134132750968831 "Cxcr4/Kcnj10/Ncstn/Gpc1/Omg/Akt1/Abcd2/Hes5/Pou3f2/Fam126a/Eif2b4/Fgfr3/Cd9/Akt2/Arhgef10/Pllp/Ctnnb1" 17
"GO:0033522" "GO:0033522" "histone H2A ubiquitination" "6/1046" "26/23210" 0.00087463331324297 0.0171888637123518 0.0136077460210046 "Trim37/Rnf8/Pcgf6/Bmi1/Bcor/Ube2a" 6
"GO:0022613" "GO:0022613" "ribonucleoprotein complex biogenesis" "33/1046" "407/23210" 0.000877468705537549 0.0171888637123518 0.0136077460210046 "Snrpe/Dhx9/Mrps9/Celf5/Rpl27/Mybbp1a/Mettl16/Aatf/Srsf1/Coil/Rpp40/Mrpl36/Dcaf13/Ddx17/Tfb1m/Wdr55/Sart1/Mcts2/Prpf6/Isg20l2/Ncbp1/Chd7/Dhx37/Ran/Emg1/Wbp11/Snrpg/Rps5/Mphosph10/Usp4/Rbm5/Exosc7/Rbmx" 33
"GO:0071695" "GO:0071695" "anatomical structure maturation" "24/1046" "264/23210" 0.000919296048290963 0.0179386958612453 0.0142013585838405 "Bcl11a/Cdk5r1/Phospho1/Akt1/Id2/Psen1/Ctsl/Rnd1/Gsk3b/Sox8/Vegfa/Rps6ka2/Sox18/Grin1/Thbs3/Hes5/Srrm4/Fgfr3/Cdkn1c/Prkaca/Cacna1a/Irx5/Plxnb1/Ctnnb1" 24
"GO:0090068" "GO:0090068" "positive regulation of cell cycle process" "23/1046" "249/23210" 0.000938585599823457 0.0182348092798071 0.0144357799080555 "Trp53/Mybbp1a/Cdk5r1/Akt1/Id2/Sox4/Insm1/Nsfl1c/Kif3b/Dab2ip/Gpsm2/Mir124a-2/Sfpq/Rcc2/Zbtb17/Phb2/Ccnd2/Cdt1/Insr/Prkaca/Gipc1/Cdc25a/Sin3a" 23
"GO:0003007" "GO:0003007" "heart morphogenesis" "25/1046" "280/23210" 0.000941686826677813 0.0182348092798071 0.0144357799080555 "Vangl2/Axin2/Sox9/Gaa/Trp53/Id2/Sox11/Psen1/Sox4/Col2a1/Vegfa/Rbp4/Pdcd4/Ube4b/Chd7/Tmed2/Ncor2/Ift172/Pds5a/Gsk3a/Zfpm1/Insr/Ctnnb1/Smarca4/Zic3" 25
"GO:0034329" "GO:0034329" "cell junction assembly" "31/1046" "376/23210" 0.000946378240910132 0.0182557085097702 0.0144523250048188 "Cdh20/Dapk3/Dusp3/Mapt/Lrrn3/Nrxn3/Slitrk5/Farp1/Enpp2/Gap43/Mdga1/Vegfa/Ptprs/Cfl1/Grin1/Lrp4/Hipk1/Ephb2/Rcc2/Agrn/Fscn1/Cd9/Add2/Gpm6a/Efnb2/Prkaca/Cacna1a/Plxnb1/Ctnnb1/Cadm1/Coro2b" 31
"GO:0030952" "GO:0030952" "establishment or maintenance of cytoskeleton polarity" "5/1046" "18/23210" 0.000965015757876534 0.0185444473015513 0.0146809081276314 "Rnd2/Rnd1/Rnd3/Ckap5/Lmna" 5
"GO:0048169" "GO:0048169" "regulation of long-term neuronal synaptic plasticity" "7/1046" "36/23210" 0.000980644954863479 0.0187139038858956 0.0148150602274986 "Kcnj10/Grik2/Syngr1/Grin1/Ephb2/Kras/Rab8a" 7
"GO:0046928" "GO:0046928" "regulation of neurotransmitter secretion" "15/1046" "133/23210" 0.000981239519145694 0.0187139038858956 0.0148150602274986 "Git1/Nrxn3/Nrn1/Cplx2/Adra1a/Gsk3b/Syt12/Adra2a/Rims4/Chrna4/Unc13b/Prkcb/Napa/Cacna1a/Gipc1" 15
"GO:1902904" "GO:1902904" "negative regulation of supramolecular fiber organization" "16/1046" "147/23210" 0.000993826499902475 0.018882703498147 0.01494869222845 "Camsap2/Arpc2/Chadl/Map6d1/Coro1b/Add3/Cfl1/Camsap1/Arhgef2/Stmn1/Tmod1/Hip1r/Add2/Myadm/Ckap2/Coro2b" 16
"GO:0019439" "GO:0019439" "aromatic compound catabolic process" "32/1046" "394/23210" 0.00101350983950867 0.0191129803316299 0.0151309933227512 "Btg2/Dhx9/Lsm7/Ptbp1/Apaf1/Axin2/Eif4a3/Cnot8/Nt5m/Fxr2/Mettl16/Smg6/Tob1/Igf2bp1/Brf1/Rnaseh1/Zfp36l1/Rnaseh2b/Vegfa/Csde1/Tet2/Fxr1/Smg5/Elavl4/Hnrnpr/Galt/Ncbp1/Cnot6l/Blvrb/Upf1/Exosc7/Edc3" 32
"GO:0043161" "GO:0043161" "proteasome-mediated ubiquitin-dependent protein catabolic process" "32/1046" "394/23210" 0.00101350983950867 0.0191129803316299 0.0151309933227512 "Os9/Sgta/Erlec1/Mapk9/Ube2g1/Akt1/Trib2/Psen1/Plk2/Pcbp2/Csnk1e/Gsk3b/Nsfl1c/Psmb7/Gba/Psmb2/Ube4b/Kctd10/Tmub1/Tmem129/Rnf4/Wfs1/Gsk3a/Ube3a/Cbfa2t3/Ubxn8/Gipc1/Rad23a/Herpud1/Smarcc1/Ctnnb1/Ube2a" 32
"GO:0060174" "GO:0060174" "limb bud formation" "4/1046" "11/23210" 0.00104922101966525 0.019567391267115 0.0154907325529136 "Sox9/Sox11/Sox4/Col2a1" 4
"GO:0098935" "GO:0098935" "dendritic transport" "4/1046" "11/23210" 0.00104922101966525 0.019567391267115 0.0154907325529136 "Trak2/Stau1/Kif5c/Sfpq" 4
"GO:1901030" "GO:1901030" "positive regulation of mitochondrial outer membrane permeabilization involved in apoptotic signaling pathway" "4/1046" "11/23210" 0.00104922101966525 0.019567391267115 0.0154907325529136 "Gsk3b/Atpif1/Hip1r/Gsk3a" 4
"GO:0007272" "GO:0007272" "ensheathment of neurons" "17/1046" "162/23210" 0.00105790539222266 0.0195848126457632 0.0155045243718463 "Cxcr4/Kcnj10/Ncstn/Gpc1/Omg/Akt1/Abcd2/Hes5/Pou3f2/Fam126a/Eif2b4/Fgfr3/Cd9/Akt2/Arhgef10/Pllp/Ctnnb1" 17
"GO:0008366" "GO:0008366" "axon ensheathment" "17/1046" "162/23210" 0.00105790539222266 0.0195848126457632 0.0155045243718463 "Cxcr4/Kcnj10/Ncstn/Gpc1/Omg/Akt1/Abcd2/Hes5/Pou3f2/Fam126a/Eif2b4/Fgfr3/Cd9/Akt2/Arhgef10/Pllp/Ctnnb1" 17
"GO:0050657" "GO:0050657" "nucleic acid transport" "16/1046" "148/23210" 0.00106874882810134 0.0196416602808151 0.015549528404261 "Dhx9/Nup43/Mapt/Nup85/Alyref/Srsf1/Igf2bp1/Zfp36l1/Nup153/Cetn3/Stau1/Kif5c/Sfpq/Ncbp1/Ran/Ddx39" 16
"GO:0050658" "GO:0050658" "RNA transport" "16/1046" "148/23210" 0.00106874882810134 0.0196416602808151 0.015549528404261 "Dhx9/Nup43/Mapt/Nup85/Alyref/Srsf1/Igf2bp1/Zfp36l1/Nup153/Cetn3/Stau1/Kif5c/Sfpq/Ncbp1/Ran/Ddx39" 16
"GO:1902115" "GO:1902115" "regulation of organelle assembly" "20/1046" "206/23210" 0.00107281842771574 0.0196450157017224 0.0155521847587626 "Arpc2/Hap1/Mapk9/Smcr8/Trim37/Plk2/Gap43/Spice1/Ptprs/Rab1b/Pip4k2a/Gpsm2/5330417C22Rik/Arhgef2/Dynll1/Fscn1/Rnf4/Cnot6l/Alms1/Cdk10" 20
"GO:1901185" "GO:1901185" "negative regulation of ERBB signaling pathway" "6/1046" "27/23210" 0.00108206800564091 0.0197428581245819 0.0156296427491587 "Dusp3/Psen1/Zgpat/Dab2ip/Rab7/Cbl" 6
"GO:0051489" "GO:0051489" "regulation of filopodium assembly" "8/1046" "47/23210" 0.00108887162409764 0.0197955294539189 0.015671340564919 "Arpc2/Palm/Gap43/Dpysl3/Zmynd8/Agrn/Fscn1/Gpm6a" 8
"GO:0007219" "GO:0007219" "Notch signaling pathway" "18/1046" "177/23210" 0.00110175117394814 0.0199578868571107 0.0157998725228329 "Ncstn/Sox9/Llgl1/Psen1/Tspan14/Poglut1/Neurl1b/Dtx4/Cbfa2t2/Sox2/Maml3/Hes5/Kctd10/Dtx1/Lfng/Ift172/Gdpd5/Zfp423" 18
"GO:0017156" "GO:0017156" "calcium-ion regulated exocytosis" "10/1046" "70/23210" 0.00112436871879101 0.0202226316895722 0.0160094605736079 "Arf1/Cacna1g/Syt12/Adra2a/Rims4/Syt13/Unc13b/Cacna1c/Cacna1a/Gnai2" 10
"GO:0021885" "GO:0021885" "forebrain cell migration" "10/1046" "70/23210" 0.00112436871879101 0.0202226316895722 0.0160094605736079 "Cxcr4/Pou3f3/Cdk5r1/Psen1/Mdga1/Dab2ip/Pou3f2/Pex5/Mboat7/Ctnnb1" 10
"GO:1903364" "GO:1903364" "positive regulation of cellular protein catabolic process" "15/1046" "135/23210" 0.0011438463851448 0.0204851723305809 0.0162173036528727 "Sgta/Mapk9/Akt1/Trib2/Psen1/Plk2/Csnk1e/Gsk3b/Dab2ip/Gba/Atpif1/Gsk3a/Cbfa2t3/Rad23a/Herpud1" 15
"GO:0007173" "GO:0007173" "epidermal growth factor receptor signaling pathway" "12/1046" "95/23210" 0.00114707237229014 0.0204851723305809 0.0162173036528727 "Hap1/Dusp3/Sox9/Akt1/Psen1/Adra2a/Zgpat/Dab2ip/Hip1r/Rab7/Bcar1/Cbl" 12
"GO:0021799" "GO:0021799" "cerebral cortex radially oriented cell migration" "7/1046" "37/23210" 0.00116300604416123 0.0206965934760241 0.0163846774420194 "Pou3f3/Cdk5r1/Mdga1/Dab2ip/Pou3f2/Mboat7/Ctnnb1" 7
"GO:0043524" "GO:0043524" "negative regulation of neuron apoptotic process" "18/1046" "178/23210" 0.00117533640174342 0.0208426321909167 0.0165002905374949 "Btg2/Tfap2b/Agap2/Grik2/Cpeb4/Psen1/Nefl/Vegfa/Grin1/Barhl1/Nes/En2/Wfs1/Kras/Hipk2/Gpi1/Cacna1a/Hyou1" 18
"GO:0042752" "GO:0042752" "regulation of circadian rhythm" "14/1046" "122/23210" 0.00120651367295528 0.0212667259762356 0.0168360288746113 "Per2/Mapk9/Trp53/Id2/Csnk1e/Gsk3b/Ppp1ca/Sfpq/Ppp1cb/Ube3a/Magel2/Zfhx3/Nr2f6/Sin3a" 14
"GO:0007623" "GO:0007623" "circadian rhythm" "20/1046" "208/23210" 0.00120766726457847 0.0212667259762356 0.0168360288746113 "Dhx9/Per2/Mapk9/Trp53/Mybbp1a/Id2/Nfil3/Csnk1e/Gsk3b/Ppp1ca/Id1/Top1/Sfpq/Id3/Ppp1cb/Ube3a/Magel2/Zfhx3/Nr2f6/Sin3a" 20
"GO:0090596" "GO:0090596" "sensory organ morphogenesis" "26/1046" "301/23210" 0.00121863598859784 0.0213757389787509 0.0169223301727099 "Vangl2/Sox9/Meis1/Sox11/Otx2/Col2a1/Sox8/Vegfa/Rbp4/Fjx1/Pax6/Hipk1/Mir124a-2/Sox2/Ephb2/Chd7/Insig1/Fgfr3/Grcc10/Hipk2/Cyp26b1/Alms1/Rdh13/Irx5/Ctnnb1/Pou3f4" 26
"GO:0043242" "GO:0043242" "negative regulation of protein-containing complex disassembly" "11/1046" "83/23210" 0.00122231669269074 0.0213757389787509 0.0169223301727099 "Camsap2/Arpc2/Per2/Map6d1/Add3/Cfl1/Camsap1/Arhgef2/Tmod1/Add2/Ckap2" 11
"GO:0014013" "GO:0014013" "regulation of gliogenesis" "16/1046" "150/23210" 0.00123300631424976 0.021414480798001 0.0169530005442697 "Cxcr4/Gpr37l1/Epha4/Hmga2/Mycn/Id2/Sox11/Enpp2/Sox8/Adcyap1/Dusp15/Grin1/Kdm4a/Hes5/Fgfr3/Ctnnb1" 16
"GO:0071322" "GO:0071322" "cellular response to carbohydrate stimulus" "16/1046" "150/23210" 0.00123300631424976 0.021414480798001 0.0169530005442697 "Zfp36l1/Sox4/Pim3/Rps6ka2/Kif5b/Adra2a/Pck1/Neurod1/Nadk/Unc13b/Dynll1/Prkcb/Prkaca/Smarca4/Sin3a/Hmgn3" 16
"GO:0032092" "GO:0032092" "positive regulation of protein binding" "13/1046" "109/23210" 0.00124835417995998 0.0216067877586224 0.0171052423865461 "Epha4/Vtn/Psen1/Plk2/Gsk3b/Men1/Agrn/Hip1r/Ran/Lfng/Hipk2/Add2/Aktip" 13
"GO:0030279" "GO:0030279" "negative regulation of ossification" "12/1046" "96/23210" 0.00125827514066023 0.0217041725627878 0.0171823380982559 "Hdac5/Axin2/Sox9/Tob1/Id2/Men1/Id1/Lrp4/Sox2/Id3/Limd1/Bcor" 12
"GO:0051017" "GO:0051017" "actin filament bundle assembly" "17/1046" "165/23210" 0.00129574869987513 0.0222745371740439 0.0176338732840149 "Myo1b/Rnd2/Arhgef15/Ppm1e/Rnd1/Dpysl3/Coro1b/Add3/Cfl1/Id1/Rnd3/Stmn1/Fscn1/Alms1/Add2/Arhgef10/Coro2b" 17
"GO:0051236" "GO:0051236" "establishment of RNA localization" "16/1046" "151/23210" 0.00132281710569579 0.0224754842907777 0.0177929551973936 "Dhx9/Nup43/Mapt/Nup85/Alyref/Srsf1/Igf2bp1/Zfp36l1/Nup153/Cetn3/Stau1/Kif5c/Sfpq/Ncbp1/Ran/Ddx39" 16
"GO:0005979" "GO:0005979" "regulation of glycogen biosynthetic process" "6/1046" "28/23210" 0.0013252264184115 0.0224754842907777 0.0177929551973936 "Dyrk2/Akt1/Ppp1ca/Ppp1cb/Akt2/Insr" 6
"GO:0010962" "GO:0010962" "regulation of glucan biosynthetic process" "6/1046" "28/23210" 0.0013252264184115 0.0224754842907777 0.0177929551973936 "Dyrk2/Akt1/Ppp1ca/Ppp1cb/Akt2/Insr" 6
"GO:2000178" "GO:2000178" "negative regulation of neural precursor cell proliferation" "6/1046" "28/23210" 0.0013252264184115 0.0224754842907777 0.0177929551973936 "Btg2/Cd24a/Trp53/Id2/Pax6/Spint2" 6
"GO:1901653" "GO:1901653" "cellular response to peptide" "25/1046" "287/23210" 0.00133293763392213 0.0224921055110326 0.0178061135624591 "Epha4/Pid1/Trp53/Slc2a4/Cacnb1/Akt1/Lpin1/Zfp36l1/Psen1/Gsk3b/Cfl1/Pck1/Slc2a8/Arhgef2/Prkcb/Atp1a3/Gsk3a/Akt2/Bcar1/Insr/Rab8a/Cacna1a/Gnai2/Smarcc1/Ctnnb1" 25
"GO:0007416" "GO:0007416" "synapse assembly" "18/1046" "180/23210" 0.00133510717319149 0.0224921055110326 0.0178061135624591 "Mapt/Lrrn3/Nrxn3/Slitrk5/Farp1/Gap43/Mdga1/Ptprs/Grin1/Lrp4/Ephb2/Agrn/Add2/Gpm6a/Efnb2/Cacna1a/Plxnb1/Cadm1" 18
"GO:0044728" "GO:0044728" "DNA methylation or demethylation" "11/1046" "84/23210" 0.00135034834236764 0.0226654499445823 0.0179433435193296 "Dnmt3a/Kdm1b/Gsk3b/Hells/Bmi1/Alkbh3/Tet2/Atf7ip/Kcnq1ot1/Gsk3a/Smarca4" 11
"GO:0007266" "GO:0007266" "Rho protein signal transduction" "19/1046" "195/23210" 0.00135436602359792 0.0226654499445823 0.0179433435193296 "Vangl2/Rnd2/Cdc42ep4/Arhgdia/Cdc42se2/Arhgef15/Farp1/Adra1a/Trio/Rnd1/Rhov/Prex1/Vav2/Rnd3/Vav3/Arhgef2/Stmn1/Kctd10/Arhgef10" 19
"GO:0072210" "GO:0072210" "metanephric nephron development" "7/1046" "38/23210" 0.00137090382420991 0.0228664948104188 0.0181025028168208 "Tfap2b/Sox9/Irx1/Irx2/Sox8/Hes5/Ctnnb1" 7
"GO:1905037" "GO:1905037" "autophagosome organization" "12/1046" "97/23210" 0.00137825044671804 0.0229134136766875 0.0181396466342635 "Pik3c2b/Rab23/Atg4b/Smcr8/Psen1/Rab1b/Nsfl1c/Pip4k2a/5330417C22Rik/Gba/Stx12/Rab7" 12
"GO:0015931" "GO:0015931" "nucleobase-containing compound transport" "18/1046" "181/23210" 0.00142166672364851 0.0235577167912117 0.0186497160192855 "Dhx9/Nup43/Mapt/Nup85/Alyref/Srsf1/Igf2bp1/Zfp36l1/Nup153/Cetn3/Stau1/Kif5c/Sfpq/Ncbp1/Ran/Slc29a4/Ddx39/Slc25a36" 18
"GO:0008637" "GO:0008637" "apoptotic mitochondrial changes" "13/1046" "111/23210" 0.00147663907801471 0.0243886728767528 0.0193075512058271 "Cd24a/Mapk9/Trp53/Akt1/Map3k1/Bcl2l2/Gsk3b/Eya2/Lmna/Mllt11/Atpif1/Hip1r/Gsk3a" 13
"GO:0060502" "GO:0060502" "epithelial cell proliferation involved in lung morphogenesis" "4/1046" "12/23210" 0.00151791203352817 0.0249886886561933 0.0197825600529421 "Hmga2/Sox9/Nfib/Foxp2" 4
"GO:0042058" "GO:0042058" "regulation of epidermal growth factor receptor signaling pathway" "9/1046" "61/23210" 0.00155855911990079 0.0255745382856448 0.0202463541173715 "Hap1/Dusp3/Psen1/Adra2a/Zgpat/Dab2ip/Hip1r/Rab7/Cbl" 9
"GO:0061572" "GO:0061572" "actin filament bundle organization" "17/1046" "168/23210" 0.00157735630062039 0.0257992192340954 0.0204242251700157 "Myo1b/Rnd2/Arhgef15/Ppm1e/Rnd1/Dpysl3/Coro1b/Add3/Cfl1/Id1/Rnd3/Stmn1/Fscn1/Alms1/Add2/Arhgef10/Coro2b" 17
"GO:0046578" "GO:0046578" "regulation of Ras protein signal transduction" "21/1046" "228/23210" 0.00158594525831166 0.0258560236629262 0.0204691949977678 "Arhgdia/Cdc42se2/Arhgef15/Git1/Farp1/Adra1a/Trio/Psd/Prex1/Vav2/Dab2ip/Dgkz/Vav3/Arhgef2/Stmn1/Ephb2/Kctd10/Kras/Cadm4/Arhgef10/Cbl" 21
"GO:0030516" "GO:0030516" "regulation of axon extension" "13/1046" "112/23210" 0.00160315646397777 0.0259099653731068 0.0205118985239787 "Mapt/Aatk/Cdk5r1/Dpysl2/Gsk3b/Vegfa/Ptprs/Sema6a/Sema6d/Anapc2/Sema3f/Sin3a/Rpl4" 13
"GO:1902692" "GO:1902692" "regulation of neuroblast proliferation" "7/1046" "39/23210" 0.00160671274702228 0.0259099653731068 0.0205118985239787 "Cd24a/Trp53/Vegfa/Pax6/Sox2/Kdm1a/Ctnnb1" 7
"GO:0042391" "GO:0042391" "regulation of membrane potential" "34/1046" "439/23210" 0.00160875612953462 0.0259099653731068 0.0205118985239787 "Atp1b1/Kcnj10/Pid1/Grik2/Slc1a6/Mapt/Eif4a3/Atp1b2/Sez6/Cacna1g/Akt1/Psen1/Adra1a/Cacnb3/Gsk3b/Cxadr/Adcyap1/Kif5b/Rims4/Zmynd8/Chrna4/Grin1/Gba/Mllt11/Atpif1/Agrn/Unc13b/Ywhah/Cacna1c/Atp1a3/Akt2/Kcnk1/Cacna1a/Slc25a36" 34
"GO:0048511" "GO:0048511" "rhythmic process" "25/1046" "291/23210" 0.00161401258613067 0.0259099653731068 0.0205118985239787 "Dhx9/Per2/Mapk9/Trp53/Mybbp1a/Cdk5r1/Id2/Nfil3/Enpp2/Csnk1e/Tef/Gsk3b/Ppp1ca/Id1/Top1/Grin1/Nhlh2/Sfpq/Id3/Ppp1cb/Ube3a/Magel2/Zfhx3/Nr2f6/Sin3a" 25
"GO:0009743" "GO:0009743" "response to carbohydrate" "19/1046" "198/23210" 0.00161855654692228 0.0259099653731068 0.0205118985239787 "Zfp36l1/Sox4/Pim3/Rps6ka2/Kif5b/Adra2a/Nnat/Pck1/Neurod1/Nadk/Unc13b/Dynll1/Eif2b4/Prkcb/Cdt1/Prkaca/Smarca4/Sin3a/Hmgn3" 19
"GO:2000678" "GO:2000678" "negative regulation of transcription regulatory region DNA binding" "5/1046" "20/23210" 0.00162001366400905 0.0259099653731068 0.0205118985239787 "Per2/Sox11/Psen1/Lhx2/Sin3a" 5
"GO:1901215" "GO:1901215" "negative regulation of neuron death" "22/1046" "244/23210" 0.00163367115437918 0.026045974808304 0.0206195718339541 "Btg2/Tfap2b/Agap2/Grik2/Cpeb4/Psen1/Nefl/Gsk3b/Vegfa/Grin1/Barhl1/Nes/Gba/En2/Wfs1/Kras/Hipk2/Gpi1/Cacna1a/Ctnnb1/Cbl/Hyou1" 22
"GO:0061014" "GO:0061014" "positive regulation of mRNA catabolic process" "8/1046" "50/23210" 0.00165050355004887 0.026176232866671 0.0207226920055436 "Btg2/Cnot8/Mettl16/Tob1/Zfp36l1/Hnrnpr/Cnot6l/Upf1" 8
"GO:0072089" "GO:0072089" "stem cell proliferation" "15/1046" "140/23210" 0.00165219989799526 0.026176232866671 0.0207226920055436 "Hmga2/Cd24a/Hdac5/Trp53/Sox11/Zfp36l1/L3mbtl2/Vegfa/Pax6/Sox18/Sox2/Arhgef2/Kdm1a/Numbl/Ctnnb1" 15
"GO:0001649" "GO:0001649" "osteoblast differentiation" "19/1046" "199/23210" 0.00171579848231459 0.027098892280056 0.0214531251028873 "H3f3a/Hdac5/Axin2/Tob1/Akt1/Id2/Sox11/Gsk3b/Sox8/Vegfa/Men1/Id1/Sox2/Mef2d/Lmna/Id3/Prkaca/Ctnnb1/Limd1" 19
"GO:1901361" "GO:1901361" "organic cyclic compound catabolic process" "33/1046" "424/23210" 0.0017263868604534 0.0271811812857678 0.0215182700658579 "Btg2/Dhx9/Lsm7/Ptbp1/Apaf1/Axin2/Eif4a3/Cnot8/Nt5m/Fxr2/Mettl16/Smg6/Tob1/Igf2bp1/Brf1/Rnaseh1/Zfp36l1/Rnaseh2b/Vegfa/Csde1/Tet2/Fxr1/Smg5/Elavl4/Hnrnpr/Galt/Ncbp1/Ywhah/Cnot6l/Blvrb/Upf1/Exosc7/Edc3" 33
"GO:1901880" "GO:1901880" "negative regulation of protein depolymerization" "10/1046" "74/23210" 0.00173209272463957 0.027186324938908 0.0215223420933475 "Camsap2/Arpc2/Map6d1/Add3/Cfl1/Camsap1/Arhgef2/Tmod1/Add2/Ckap2" 10
"GO:0051494" "GO:0051494" "negative regulation of cytoskeleton organization" "16/1046" "155/23210" 0.00173918901463209 0.0272131928171845 0.0215436123337676 "Camsap2/Arpc2/Trim37/Map6d1/Coro1b/Add3/Cfl1/Camsap1/Arhgef2/Stmn1/Tmod1/Hip1r/Add2/Myadm/Ckap2/Coro2b" 16
"GO:0045668" "GO:0045668" "negative regulation of osteoblast differentiation" "9/1046" "62/23210" 0.00175164132848765 0.0273234422042487 0.02163089242879 "Hdac5/Axin2/Tob1/Id2/Men1/Id1/Sox2/Id3/Limd1" 9
"GO:0001933" "GO:0001933" "negative regulation of protein phosphorylation" "32/1046" "408/23210" 0.00178065258997993 0.0276905175069495 0.0219214914802064 "Pid1/Lats1/Dusp3/Smcr8/Gps2/Ppm1e/Akt1/Psen1/Gsk3b/Fem1a/Sema6a/Dusp5/Men1/Pax6/Insm1/Dbndd2/Zgpat/Dab2ip/Gba/Ephb2/Dusp16/Cadm4/Kirrel2/Myadm/Vrk3/Terf2ip/Dusp26/Insr/Pkn1/Prkar2a/Chordc1/Cbl" 32
"GO:0050673" "GO:0050673" "epithelial cell proliferation" "33/1046" "425/23210" 0.00179326519616491 0.0277296762384459 0.0219524919047618 "Ncstn/Hmga2/Agap2/Sox9/Nme1/Akt1/Id2/Sox11/Zfp36l1/Psen1/Vash1/Ctsl/Bcl2l2/Cxadr/Vegfa/Men1/Pax6/Id1/Dab2ip/Nras/Sox2/Atpif1/Hes5/Nfib/Ift172/Fgfr3/Phb2/Ccnd2/Foxp2/Alms1/Cyba/Efnb2/Ctnnb1" 33
"GO:0033674" "GO:0033674" "positive regulation of kinase activity" "36/1046" "476/23210" 0.00179595931698206 0.0277296762384459 0.0219524919047618 "Vangl2/Epha4/Agap2/Cd24a/Shc2/Tcf3/Axin2/Cdk5r1/Akt1/Ncapg2/Psen1/Map3k1/Adra1a/Dazap2/Vegfa/Adcyap1/Adra2a/Eef1a2/Vav2/Dab2ip/Zeb2/Dgkz/Psrc1/Vav3/Lmo4/Lamtor2/Clspn/Agrn/Fzd10/Pdgfa/Dok7/Fgfr3/Ccnd2/Kras/Map3k10/Insr" 36
"GO:0071824" "GO:0071824" "protein-DNA complex subunit organization" "20/1046" "215/23210" 0.00179963074915122 0.0277296762384459 0.0219524919047618 "H3f3a/Smarcc2/Sox9/Trp53/Brf1/Taf1b/Smarcd1/Taf11/Rnf8/Tcf4/Hells/Swi5/Polr1e/Rnf4/Atf7ip/Mcm2/Rsf1/Cdt1/Smarcc1/Smarca4" 20
"GO:0099111" "GO:0099111" "microtubule-based transport" "18/1046" "185/23210" 0.00181702607963162 0.02791261339349 0.0220973160412088 "Trak2/Stk36/Hap1/Mapt/Klc1/Nefl/Ttll1/Kif5b/Stau1/Arhgap21/Ssna1/Kif5c/Ttc30a1/Sfpq/Dynll1/Ift172/Copg2/Ap3s2" 18
"GO:0046128" "GO:0046128" "purine ribonucleoside metabolic process" "8/1046" "51/23210" 0.00188155302387316 0.0287292114279605 0.0227437845245408 "Rab23/Guk1/Nme1/Gnai3/Ampd2/Ran/Aprt/Nme6" 8
"GO:0060428" "GO:0060428" "lung epithelium development" "8/1046" "51/23210" 0.00188155302387316 0.0287292114279605 0.0227437845245408 "Hmga2/Sox9/Foxp4/Gpsm2/Nfib/Ncor2/Fgfr3/Foxp2" 8
"GO:0034101" "GO:0034101" "erythrocyte homeostasis" "15/1046" "142/23210" 0.00190261332013657 0.0287354668235068 0.0227487366746818 "Cd24a/Tcf3/Jmjd6/Ncapg2/Id2/Zfp36l1/Sfxn1/Rbfox2/Slc11a2/Vegfa/Atpif1/Kdm1a/Gpi1/Zfpm1/Smarca4" 15
"GO:0045667" "GO:0045667" "regulation of osteoblast differentiation" "15/1046" "142/23210" 0.00190261332013657 0.0287354668235068 0.0227487366746818 "Hdac5/Axin2/Tob1/Id2/Sox11/Gsk3b/Vegfa/Men1/Id1/Sox2/Lmna/Id3/Prkaca/Ctnnb1/Limd1" 15
"GO:0030705" "GO:0030705" "cytoskeleton-dependent intracellular transport" "17/1046" "171/23210" 0.00190886563978061 0.0287354668235068 0.0227487366746818 "Trak2/Hap1/Mapt/Klc1/Nefl/Map6d1/Kif5b/Stau1/Arhgap21/Ssna1/Kif5c/Ttc30a1/Sfpq/Dynll1/Ift172/Copg2/Ap3s2" 17
"GO:0061097" "GO:0061097" "regulation of protein tyrosine kinase activity" "10/1046" "75/23210" 0.00191946738120592 0.0287354668235068 0.0227487366746818 "Epha4/Tcf3/Ncapg2/Psen1/Adra1a/Adra2a/Zgpat/Agrn/Dok7/Cbl" 10
"GO:0048736" "GO:0048736" "appendage development" "19/1046" "201/23210" 0.00192517225060313 0.0287354668235068 0.0227487366746818 "Tfap2b/Rab23/Slc39a3/Sox9/B9d1/Mycn/Sox11/Psen1/Sox4/Col2a1/Lrp4/Chd7/Ift172/Cacna1c/Cyp26b1/Rpgrip1l/Ctnnb1/Smarca4/Sik3" 19
"GO:0060173" "GO:0060173" "limb development" "19/1046" "201/23210" 0.00192517225060313 0.0287354668235068 0.0227487366746818 "Tfap2b/Rab23/Slc39a3/Sox9/B9d1/Mycn/Sox11/Psen1/Sox4/Col2a1/Lrp4/Chd7/Ift172/Cacna1c/Cyp26b1/Rpgrip1l/Ctnnb1/Smarca4/Sik3" 19
"GO:0007269" "GO:0007269" "neurotransmitter secretion" "18/1046" "186/23210" 0.0019291948235131 0.0287354668235068 0.0227487366746818 "Snap47/Git1/Psen1/Nrxn3/Nrn1/Cplx2/Adra1a/Gsk3b/Syt12/Adra2a/Rims4/Chrna4/Unc13b/Rph3a/Prkcb/Napa/Cacna1a/Gipc1" 18
"GO:0099643" "GO:0099643" "signal release from synapse" "18/1046" "186/23210" 0.0019291948235131 0.0287354668235068 0.0227487366746818 "Snap47/Git1/Psen1/Nrxn3/Nrn1/Cplx2/Adra1a/Gsk3b/Syt12/Adra2a/Rims4/Chrna4/Unc13b/Rph3a/Prkcb/Napa/Cacna1a/Gipc1" 18
"GO:0050730" "GO:0050730" "regulation of peptidyl-tyrosine phosphorylation" "23/1046" "263/23210" 0.00193313389790113 0.0287354668235068 0.0227487366746818 "Epha4/Cd24a/Prmt2/Tcf3/Trp53/Vtn/Ncapg2/Psen1/Adra1a/Enpp2/Vegfa/Adra2a/Zgpat/Lrp4/Arhgef2/Hes5/Agrn/Pdgfa/Dok7/Fgfr3/Cadm4/Arl2bp/Cbl" 23
"GO:0043405" "GO:0043405" "regulation of MAP kinase activity" "25/1046" "295/23210" 0.00194450514489229 0.0288197331445326 0.0228154470002642 "Vangl2/Epha4/Cd24a/Shc2/Dusp3/Hgs/Trib2/Psen1/Map3k1/Gsk3b/Vegfa/Fem1a/Dusp5/Adra2a/Dab2ip/Zeb2/Lamtor2/Gba/Ephb2/Fzd10/Pdgfa/Dusp16/Kras/Map3k10/Insr" 25
"GO:0006112" "GO:0006112" "energy reserve metabolic process" "11/1046" "88/23210" 0.00197727933687088 0.0292197946448697 0.0231321599244267 "Per2/Dyrk2/Gaa/Akt1/Pfkm/Gsk3b/Ppp1ca/Ppp1cb/Gsk3a/Akt2/Insr" 11
"GO:0019318" "GO:0019318" "hexose metabolic process" "20/1046" "217/23210" 0.00200828343340579 0.0295914416105914 0.0234263781812963 "Tfap2b/Per2/Dyrk2/Midn/Trp53/Akt1/Pfkm/Rbp4/Ppp1ca/Pck1/Slc2a8/Clk2/Man1c1/Galt/Foxk1/Ppp1cb/Pgm1/Akt2/Gpi1/Insr" 20
"GO:0015813" "GO:0015813" "L-glutamate transmembrane transport" "5/1046" "21/23210" 0.00204813342579896 0.0299169547225086 0.0236840740841554 "Kcnj10/Per2/Slc1a6/Psen1/Slc25a18" 5
"GO:0022010" "GO:0022010" "central nervous system myelination" "5/1046" "21/23210" 0.00204813342579896 0.0299169547225086 0.0236840740841554 "Kcnj10/Ncstn/Omg/Hes5/Fgfr3" 5
"GO:0032291" "GO:0032291" "axon ensheathment in central nervous system" "5/1046" "21/23210" 0.00204813342579896 0.0299169547225086 0.0236840740841554 "Kcnj10/Ncstn/Omg/Hes5/Fgfr3" 5
"GO:0098739" "GO:0098739" "import across plasma membrane" "14/1046" "129/23210" 0.00206055016029746 0.0300115864845629 0.023758990320918 "Atp1b1/Atp1a2/Kcnj9/Kcnj10/Per2/Slc1a6/Atp1b2/Akt1/Psen1/Slc11a2/Kcnj6/Iscu/Atp1a3/Akt2" 14
"GO:0061615" "GO:0061615" "glycolytic process through fructose-6-phosphate" "4/1046" "13/23210" 0.00211476337721566 0.0305879042874361 0.0242152384138764 "Pfkm/Galt/Foxk1/Gpi1" 4
"GO:0000380" "GO:0000380" "alternative mRNA splicing, via spliceosome" "10/1046" "76/23210" 0.00212285817710054 0.0305879042874361 0.0242152384138764 "Dhx9/Celf5/Ptbp1/Srsf1/Rbfox2/Ddx17/Sfpq/Srrm4/Rbm5/Rbmx" 10
"GO:0008088" "GO:0008088" "axo-dendritic transport" "10/1046" "76/23210" 0.00212285817710054 0.0305879042874361 0.0242152384138764 "Trak2/Hap1/Mapt/Klc1/Nefl/Kif5b/Stau1/Kif5c/Sfpq/Ap3s2" 10
"GO:0050772" "GO:0050772" "positive regulation of axonogenesis" "12/1046" "102/23210" 0.00212853712039783 0.0305879042874361 0.0242152384138764 "Rnd2/Mapt/Bcl11a/Tubb2b/Nefl/Gsk3b/Vegfa/Anapc2/Zeb2/Plxna1/Plxnb1/Rpl4" 12
"GO:1903829" "GO:1903829" "positive regulation of cellular protein localization" "25/1046" "297/23210" 0.00213038035401217 0.0305879042874361 0.0242152384138764 "Arpc2/Mapt/Wrap53/Cdk5r1/Akt1/Psen1/Vps28/Cacnb3/Mcrs1/Gsk3b/Vegfa/Kif5b/Cfl1/Tm9sf4/Lrp4/Gpsm2/Ephb2/Ran/Cct6a/Gsk3a/Akt2/Cdt1/Prkaca/Zic1/Pgrmc1" 25
"GO:0007019" "GO:0007019" "microtubule depolymerization" "8/1046" "52/23210" 0.00213735708584575 0.0306011408268114 0.0242257172604733 "Camsap2/Nedd1/Nckap5l/Map6d1/Camsap1/Arhgef2/Stmn1/Ckap2" 8
"GO:0006006" "GO:0006006" "glucose metabolic process" "18/1046" "188/23210" 0.00217107601875621 0.0309960966067625 0.0245383881870127 "Tfap2b/Per2/Dyrk2/Midn/Trp53/Akt1/Pfkm/Rbp4/Ppp1ca/Pck1/Slc2a8/Clk2/Foxk1/Ppp1cb/Pgm1/Akt2/Gpi1/Insr" 18
"GO:0050684" "GO:0050684" "regulation of mRNA processing" "15/1046" "144/23210" 0.00218386307837459 0.0310034943766999 0.0245442447099403 "Dhx9/Celf5/Ptbp1/Jmjd6/Eif4a3/Srsf1/Zfp36l1/Rbfox2/Ddx17/Ccnt1/Ncbp1/Srrm4/Tia1/Rbm5/Rbmx" 15
"GO:0098693" "GO:0098693" "regulation of synaptic vesicle cycle" "15/1046" "144/23210" 0.00218386307837459 0.0310034943766999 0.0245442447099403 "Slc2a4/Git1/Cdk5r1/Nrxn3/Nrn1/Cplx2/Adra1a/Gsk3b/Adra2a/Rims4/Chrna4/Unc13b/Prkcb/Napa/Gipc1" 15
"GO:1902850" "GO:1902850" "microtubule cytoskeleton organization involved in mitosis" "14/1046" "130/23210" 0.00221580683537825 0.0313688732380999 0.0248335007556324 "Tubg2/Tubg1/Kpnb1/Plk2/Spice1/Fsd1/Pax6/Nsfl1c/Kif3b/Gpsm2/Psrc1/Arhgef2/Stmn1/Arhgef10" 14
"GO:0010970" "GO:0010970" "transport along microtubule" "16/1046" "159/23210" 0.00226018607929766 0.0319077666055039 0.0252601213978548 "Trak2/Hap1/Mapt/Klc1/Nefl/Kif5b/Stau1/Arhgap21/Ssna1/Kif5c/Ttc30a1/Sfpq/Dynll1/Ift172/Copg2/Ap3s2" 16
"GO:0048872" "GO:0048872" "homeostasis of number of cells" "26/1046" "315/23210" 0.00230547277028403 0.0323160593851194 0.0255833507014431 "Ncstn/Cd24a/Slc39a3/Tcf3/Ezh1/Sox9/Jmjd6/Spns2/Akt1/Ncapg2/Id2/Zfp36l1/Sfxn1/Rbfox2/Slc11a2/Vegfa/Men1/Bmi1/Tet2/Atpif1/Kdm1a/Kras/Gpi1/Zfpm1/Pkn1/Smarca4" 26
"GO:0045662" "GO:0045662" "negative regulation of myoblast differentiation" "6/1046" "31/23210" 0.00230828995607995 0.0323160593851194 0.0255833507014431 "Sox9/Cmtm5/Sox8/Sra1/Id3/Zfhx3" 6
"GO:0055075" "GO:0055075" "potassium ion homeostasis" "6/1046" "31/23210" 0.00230828995607995 0.0323160593851194 0.0255833507014431 "Atp1b1/Atp1a2/Kcnj10/Tfap2b/Atp1b2/Atp1a3" 6
"GO:1903313" "GO:1903313" "positive regulation of mRNA metabolic process" "11/1046" "90/23210" 0.00236960662441045 0.0330828504966033 0.0261903890066418 "Btg2/Eif4a3/Cnot8/Mettl16/Tob1/Zfp36l1/Hnrnpr/Ncbp1/Cnot6l/Upf1/Rbmx" 11
"GO:0061383" "GO:0061383" "trabecula morphogenesis" "8/1046" "53/23210" 0.00241970354086811 0.0335966530097456 0.0265971462083276 "Vegfa/Rbp4/Thbs3/Ube4b/Chd7/Fgfr3/Plxnb1/Smarca4" 8
"GO:0070828" "GO:0070828" "heterochromatin organization" "8/1046" "53/23210" 0.00241970354086811 0.0335966530097456 0.0265971462083276 "H3f3a/Mbd3/Dnmt3a/Phf2/Hells/Znfx1/Atf7ip/Smarca4" 8
"GO:0035107" "GO:0035107" "appendage morphogenesis" "17/1046" "175/23210" 0.00244013335737858 0.0336951748311238 0.0266751420517572 "Tfap2b/Rab23/Sox9/B9d1/Mycn/Sox11/Psen1/Sox4/Col2a1/Lrp4/Chd7/Cacna1c/Cyp26b1/Rpgrip1l/Ctnnb1/Smarca4/Sik3" 17
"GO:0035108" "GO:0035108" "limb morphogenesis" "17/1046" "175/23210" 0.00244013335737858 0.0336951748311238 0.0266751420517572 "Tfap2b/Rab23/Sox9/B9d1/Mycn/Sox11/Psen1/Sox4/Col2a1/Lrp4/Chd7/Cacna1c/Cyp26b1/Rpgrip1l/Ctnnb1/Smarca4/Sik3" 17
"GO:1903573" "GO:1903573" "negative regulation of response to endoplasmic reticulum stress" "7/1046" "42/23210" 0.00250670027413441 0.0342804887064441 0.027138511980754 "Os9/Sgta/Erlec1/Tmbim6/Wfs1/Herpud1/Hyou1" 7
"GO:0044264" "GO:0044264" "cellular polysaccharide metabolic process" "12/1046" "104/23210" 0.00250965192350303 0.0342804887064441 0.027138511980754 "Per2/Dyrk2/Gaa/Akt1/Pfkm/Gsk3b/Ppp1ca/Ext2/Ppp1cb/Gsk3a/Akt2/Insr" 12
"GO:1903825" "GO:1903825" "organic acid transmembrane transport" "12/1046" "104/23210" 0.00250965192350303 0.0342804887064441 0.027138511980754 "Kcnj10/Per2/Slc1a6/Slc38a10/Akt1/Psen1/Slc7a8/Slc25a30/Rbp4/Slc16a1/Slc25a18/Akt2" 12
"GO:1905039" "GO:1905039" "carboxylic acid transmembrane transport" "12/1046" "104/23210" 0.00250965192350303 0.0342804887064441 0.027138511980754 "Kcnj10/Per2/Slc1a6/Slc38a10/Akt1/Psen1/Slc7a8/Slc25a30/Rbp4/Slc16a1/Slc25a18/Akt2" 12
"GO:0051656" "GO:0051656" "establishment of organelle localization" "28/1046" "350/23210" 0.0025180812159235 0.0343029176961654 0.027156268128033 "Trak2/Hap1/Mapt/Bod1/Arf1/Llgl1/Slc2a4/Gosr1/Kpnb1/Psen1/Cplx2/Dpysl2/Nefl/Arfgap3/Spice1/Kif5b/Pax6/Nsfl1c/Arhgap21/Kif5c/Gpsm2/Psrc1/Arhgef2/Ran/Copg2/Ap3s2/Cdt1/Ctnnb1" 28
"GO:0019674" "GO:0019674" "NAD metabolic process" "5/1046" "22/23210" 0.00255324595675707 0.0345954559395448 0.0273878591269468 "Trp53/Pfkm/Nadk/Foxk1/Gpi1" 5
"GO:0021516" "GO:0021516" "dorsal spinal cord development" "5/1046" "22/23210" 0.00255324595675707 0.0345954559395448 0.0273878591269468 "Pax3/Pbx3/Lmo4/Lhx5/Uncx" 5
"GO:0060349" "GO:0060349" "bone morphogenesis" "13/1046" "118/23210" 0.00256476592506298 0.0346586283028564 0.0274378701974793 "Rab23/Axin2/Sox9/Phospho1/Foxn3/Col2a1/Mef2d/Thbs3/Insig1/Fgfr3/Cyp26b1/Serpinh1/Sik3" 13
"GO:0045444" "GO:0045444" "fat cell differentiation" "21/1046" "238/23210" 0.0026703356718932 0.0359890039619953 0.0284910761792731 "Tfap2b/Per2/Gps2/Slc2a4/Akt1/Lpin1/Trib2/Id2/Zfp36l1/Trio/Cby1/Gsk3b/Sox8/Vegfa/Mex3c/Noc3l/Sort1/Ncor2/Insig1/Alms1/Zfpm1" 21
"GO:0038127" "GO:0038127" "ERBB signaling pathway" "12/1046" "105/23210" 0.00272004522907999 0.0361746816478121 0.0286380698859338 "Hap1/Dusp3/Sox9/Akt1/Psen1/Adra2a/Zgpat/Dab2ip/Hip1r/Rab7/Bcar1/Cbl" 12
"GO:0048024" "GO:0048024" "regulation of mRNA splicing, via spliceosome" "12/1046" "105/23210" 0.00272004522907999 0.0361746816478121 0.0286380698859338 "Celf5/Ptbp1/Jmjd6/Eif4a3/Srsf1/Rbfox2/Ddx17/Ncbp1/Srrm4/Tia1/Rbm5/Rbmx" 12
"GO:1901184" "GO:1901184" "regulation of ERBB signaling pathway" "9/1046" "66/23210" 0.00272351285096252 0.0361746816478121 0.0286380698859338 "Hap1/Dusp3/Psen1/Adra2a/Zgpat/Dab2ip/Hip1r/Rab7/Cbl" 9
"GO:0045599" "GO:0045599" "negative regulation of fat cell differentiation" "8/1046" "54/23210" 0.00273043381648003 0.0361746816478121 0.0286380698859338 "Gps2/Trib2/Trio/Vegfa/Sort1/Ncor2/Insig1/Zfpm1" 8
"GO:2000648" "GO:2000648" "positive regulation of stem cell proliferation" "8/1046" "54/23210" 0.00273043381648003 0.0361746816478121 0.0286380698859338 "Hmga2/Hdac5/Sox11/Vegfa/Pax6/Sox2/Kdm1a/Ctnnb1" 8
"GO:0071356" "GO:0071356" "cellular response to tumor necrosis factor" "16/1046" "162/23210" 0.00273112528657581 0.0361746816478121 0.0286380698859338 "Dhx9/St18/Pid1/Pias4/Gps2/Slc2a4/Akt1/Traf3/Zfp36l1/Cfl1/Commd7/Spata2/Dab2ip/Hipk1/Gba/Mir125b-1" 16
"GO:1904646" "GO:1904646" "cellular response to amyloid-beta" "6/1046" "32/23210" 0.00273421614354258 0.0361746816478121 0.0286380698859338 "Epha4/Cacnb1/Psen1/Gsk3b/Atp1a3/Cacna1a" 6
"GO:0090150" "GO:0090150" "establishment of protein localization to membrane" "20/1046" "223/23210" 0.00276087068828719 0.0364319594219411 0.0288417465608894 "Pex19/Arpc2/Timm13/Sgta/Snap47/Cdk5r1/Cacnb1/Cacnb3/Srp14/Arfrp1/Ssr3/Zdhhc21/Vps37b/Get4/Pex26/Pex5/Reep1/Akt2/Zdhhc7/Rab8a" 20
"GO:0006476" "GO:0006476" "protein deacetylation" "11/1046" "92/23210" 0.00282266909624782 0.0370084554152565 0.0292981357201987 "Per2/Hdac5/Mapt/Trp53/Tada2a/Lpin1/Vegfa/Sfpq/Ncor2/Hdac11/Sin3a" 11
"GO:0060998" "GO:0060998" "regulation of dendritic spine development" "11/1046" "92/23210" 0.00282266909624782 0.0370084554152565 0.0292981357201987 "Epha4/Llph/Palm/Arf1/Cdk5r1/Psen1/Plk2/Ptprs/Cfl1/Zmynd8/Ube3a" 11
"GO:0060537" "GO:0060537" "muscle tissue development" "35/1046" "472/23210" 0.00284597464894415 0.0370084554152565 0.0292981357201987 "Btg2/Csrp1/Pax3/Gpc1/Hdac5/Sox9/Meis1/Id2/Sox11/Adra1a/Cby1/Ddx17/Gsk3b/Poglut1/Boc/Cxadr/Sox8/Vegfa/Foxn2/Rbp4/Eya2/Nras/Tiparp/Mef2d/Lmna/Fdps/Ube4b/Pax5/Chd7/Foxp2/Cyp26b1/Gsk3a/Zfpm1/Efnb2/Ctnnb1" 35
"GO:0006007" "GO:0006007" "glucose catabolic process" "4/1046" "14/23210" 0.00285581670200832 0.0370084554152565 0.0292981357201987 "Trp53/Pfkm/Foxk1/Gpi1" 4
"GO:0019081" "GO:0019081" "viral translation" "4/1046" "14/23210" 0.00285581670200832 0.0370084554152565 0.0292981357201987 "Dhx9/Ptbp1/Pcbp2/Eif3b" 4
"GO:0030007" "GO:0030007" "cellular potassium ion homeostasis" "4/1046" "14/23210" 0.00285581670200832 0.0370084554152565 0.0292981357201987 "Atp1b1/Atp1a2/Atp1b2/Atp1a3" 4
"GO:0098712" "GO:0098712" "L-glutamate import across plasma membrane" "4/1046" "14/23210" 0.00285581670200832 0.0370084554152565 0.0292981357201987 "Kcnj10/Per2/Slc1a6/Psen1" 4
"GO:0005978" "GO:0005978" "glycogen biosynthetic process" "7/1046" "43/23210" 0.00287965218375292 0.037126944226243 0.0293919386424405 "Per2/Dyrk2/Akt1/Ppp1ca/Ppp1cb/Akt2/Insr" 7
"GO:0009250" "GO:0009250" "glucan biosynthetic process" "7/1046" "43/23210" 0.00287965218375292 0.037126944226243 0.0293919386424405 "Per2/Dyrk2/Akt1/Ppp1ca/Ppp1cb/Akt2/Insr" 7
"GO:0051588" "GO:0051588" "regulation of neurotransmitter transport" "17/1046" "178/23210" 0.00291502303429696 0.0374873445682872 0.0296772533905525 "Per2/Git1/Psen1/Nrxn3/Nrn1/Cplx2/Adra1a/Gsk3b/Syt12/Adra2a/Rims4/Chrna4/Unc13b/Prkcb/Napa/Cacna1a/Gipc1" 17
"GO:0140014" "GO:0140014" "mitotic nuclear division" "22/1046" "256/23210" 0.00296671877648705 0.0379629905201202 0.0300538035463264 "Tubg2/Tubg1/Bod1/Tom1l2/Kpnb1/Espl1/Spice1/Ik/Nsfl1c/Kif3b/Psrc1/Mir124a-2/Ran/Ywhah/Fgfr3/Pds5a/Phb2/Cdkn1c/Cdt1/Arhgef10/Insr/Nme6" 22
"GO:0031109" "GO:0031109" "microtubule polymerization or depolymerization" "13/1046" "120/23210" 0.00297454377640831 0.0379629905201202 0.0300538035463264 "Camsap2/Nedd1/Tubg2/Tubg1/Mapt/Nckap5l/Map6d1/Camsap1/Ckap5/Psrc1/Arhgef2/Stmn1/Ckap2" 13
"GO:0045727" "GO:0045727" "positive regulation of translation" "13/1046" "120/23210" 0.00297454377640831 0.0379629905201202 0.0300538035463264 "Dhx9/Eef2/Ptbp1/Eif4a3/Jmjd4/Fxr2/Sox4/Habp4/Rps6kb2/Ythdf1/Fxr1/Eif3c/Rps9" 13
"GO:0008361" "GO:0008361" "regulation of cell size" "19/1046" "209/23210" 0.00299120471740909 0.0380794676115505 0.0301460138694736 "Rnd2/Mapt/Aatk/Bcl11a/Omg/Cdk5r1/Akt1/Dpysl2/Gsk3b/Vegfa/Ptprs/Sema6a/Cfl1/Sema6d/Anapc2/Kdm1a/Sema3f/Sin3a/Rpl4" 19
"GO:0048168" "GO:0048168" "regulation of neuronal synaptic plasticity" "9/1046" "67/23210" 0.00302296690126845 0.0383871224095748 0.0303895720489854 "Kcnj10/Grik2/Syngr1/Gsk3b/Grin1/Ephb2/Unc13b/Kras/Rab8a" 9
"GO:0099173" "GO:0099173" "postsynapse organization" "18/1046" "194/23210" 0.00305436713660716 0.0386886503970241 0.0306282798740109 "Epha4/Arf1/Cdk5r1/Farp1/Gap43/Ptprs/Cfl1/Zmynd8/Grin1/Lrp4/Dgkz/Ephb2/Agrn/Rph3a/Ube3a/Insr/Sema3f/Cadm1" 18
"GO:0042278" "GO:0042278" "purine nucleoside metabolic process" "8/1046" "55/23210" 0.00307143963156511 0.0388076397448252 0.0307224790515237 "Rab23/Guk1/Nme1/Gnai3/Ampd2/Ran/Aprt/Nme6" 8
"GO:0034612" "GO:0034612" "response to tumor necrosis factor" "17/1046" "179/23210" 0.0030894265278243 0.0389375602783641 0.030825332018008 "Dhx9/St18/Pid1/Pias4/Gps2/Slc2a4/Akt1/Traf3/Zfp36l1/Cfl1/Commd7/Spata2/Dab2ip/Hipk1/Gba/Insr/Mir125b-1" 17
"GO:0006346" "GO:0006346" "DNA methylation-dependent heterochromatin assembly" "5/1046" "23/23210" 0.00314289002291398 0.0394295565340459 0.031214826065005 "Mbd3/Dnmt3a/Hells/Atf7ip/Smarca4" 5
"GO:0045598" "GO:0045598" "regulation of fat cell differentiation" "14/1046" "135/23210" 0.00314406634017026 0.0394295565340459 0.031214826065005 "Gps2/Akt1/Lpin1/Trib2/Id2/Zfp36l1/Trio/Vegfa/Mex3c/Sort1/Ncor2/Insig1/Alms1/Zfpm1" 14
"GO:0032386" "GO:0032386" "regulation of intracellular transport" "27/1046" "339/23210" 0.0031609666896356 0.0395433803203423 0.0313049358710393 "Dhx9/Rab23/Arpc2/Os9/Hap1/Mapt/Erlec1/Arf1/Cdk5r1/Psen1/Nup153/Mlc1/Cacnb3/Gsk3b/Kif5b/Tm9sf4/Arhgap1/Atpif1/Ran/Insig1/Reep1/Gsk3a/Akt2/Nucb1/Prkaca/Zic1/Snx12" 27
"GO:0009416" "GO:0009416" "response to light stimulus" "24/1046" "290/23210" 0.00321350602623042 0.0400382242295394 0.0316966842931038 "Atp1a2/Per2/Mapk9/Trp53/Akt1/Id2/Polk/Rbp4/Ppp1ca/Men1/Meis2/Grin1/Kdm1a/Ube4b/Ppp1cb/Cacna1c/Kras/Atp1a3/Akt2/Rdh13/Nr2f6/Cdc25a/Tipin/Ube2a" 24
"GO:0070897" "GO:0070897" "transcription preinitiation complex assembly" "6/1046" "33/23210" 0.0032163670433702 0.0400382242295394 0.0316966842931038 "Trp53/Brf1/Taf1b/Taf11/Polr1e/Atf7ip" 6
"GO:0001505" "GO:0001505" "regulation of neurotransmitter levels" "29/1046" "373/23210" 0.00322564918586736 0.040055112986176 0.0317100544561796 "Atp1a2/Kcnj10/Per2/Slc1a6/Mapk9/Snap47/Git1/Akt1/Psen1/Nrxn3/Nrn1/Cplx2/Adra1a/Gsk3b/Ddah2/Syt12/Adra2a/Rims4/Chrna4/Gad2/Unc13b/Dynll1/Rph3a/Prkcb/Napa/Akt2/Insr/Cacna1a/Gipc1" 29
"GO:0006260" "GO:0006260" "DNA replication" "21/1046" "242/23210" 0.00325208013349644 0.040284345575223 0.0318915288633126 "Dhx9/Ilkap/Trp53/Eme1/Rrm2/Rnaseh1/Polk/Eme2/Adra2a/Top1/Id3/Mms22l/Nfib/Nfia/Pds5a/Mcm2/Cdt1/Upf1/Nfix/Sin3a/Tipin" 21
"GO:0007051" "GO:0007051" "spindle organization" "16/1046" "165/23210" 0.00328062899121195 0.040538628170135 0.0320928343729163 "Tubg2/Tubg1/Chd3/Kpnb1/Plk2/Haus4/Espl1/Spice1/Fsd1/Kif3b/Ckap5/Gpsm2/Psrc1/Stmn1/Rnf4/Arhgef10" 16
"GO:0061098" "GO:0061098" "positive regulation of protein tyrosine kinase activity" "7/1046" "44/23210" 0.00329364416653556 0.040600189311392 0.0321415699024433 "Epha4/Tcf3/Ncapg2/Adra1a/Adra2a/Agrn/Dok7" 7
"GO:0048839" "GO:0048839" "inner ear development" "19/1046" "211/23210" 0.00332368743158994 0.0408708425286024 0.0323558353885859 "Vangl2/Epha4/Sox9/Mycn/Otx2/Lrp10/Col2a1/Tprn/Neurod1/Sox2/Ephb2/Hes5/Chd7/Insig1/Fgfr3/Alms1/Mcm2/Rpgrip1l/Pou3f4" 19
"GO:0031333" "GO:0031333" "negative regulation of protein-containing complex assembly" "14/1046" "136/23210" 0.00336333418684302 0.0412579878162733 0.0326623230561837 "Arpc2/Gsk3b/Add3/Cfl1/Lmo4/Arhgef2/Gba/Stmn1/Map3k7/Tmod1/Hip1r/Pex5/Add2/Myadm" 14
"GO:0060996" "GO:0060996" "dendritic spine development" "13/1046" "122/23210" 0.00343618014205846 0.0418377255317007 0.0331212785591391 "Epha4/Llph/Palm/Arf1/Git1/Cdk5r1/Psen1/Plk2/Ptprs/Cfl1/Zmynd8/Ephb2/Ube3a" 13
"GO:0051028" "GO:0051028" "mRNA transport" "12/1046" "108/23210" 0.00343858327626768 0.0418377255317007 0.0331212785591391 "Dhx9/Nup43/Mapt/Nup85/Alyref/Srsf1/Igf2bp1/Zfp36l1/Cetn3/Kif5c/Ncbp1/Ddx39" 12
"GO:1900006" "GO:1900006" "positive regulation of dendrite development" "12/1046" "108/23210" 0.00343858327626768 0.0418377255317007 0.0331212785591391 "Epha4/Llph/Palm/Arf1/Sez6/Psen1/Cfl1/Zmynd8/Anapc2/Dab2ip/Elavl4/Numbl" 12
"GO:0009119" "GO:0009119" "ribonucleoside metabolic process" "8/1046" "56/23210" 0.00344465942631159 0.0418377255317007 0.0331212785591391 "Rab23/Guk1/Nme1/Gnai3/Ampd2/Ran/Aprt/Nme6" 8
"GO:0006606" "GO:0006606" "protein import into nucleus" "15/1046" "151/23210" 0.00345342082167292 0.0418377255317007 0.0331212785591391 "Rab23/Nup85/Trp53/Kpnb1/Akt1/Psen1/Nup153/Nup50/Cfl1/Lmna/Kpna6/Ran/Phb2/Mbtps1/Zic1" 15
"GO:0050678" "GO:0050678" "regulation of epithelial cell proliferation" "28/1046" "358/23210" 0.00346026301390006 0.0418377255317007 0.0331212785591391 "Hmga2/Agap2/Sox9/Nme1/Akt1/Sox11/Zfp36l1/Vash1/Ctsl/Cxadr/Vegfa/Men1/Pax6/Id1/Dab2ip/Nras/Sox2/Atpif1/Hes5/Nfib/Ift172/Fgfr3/Phb2/Ccnd2/Foxp2/Cyba/Efnb2/Ctnnb1" 28
"GO:0045862" "GO:0045862" "positive regulation of proteolysis" "26/1046" "325/23210" 0.00351448368989561 0.042391886798884 0.0335599861959382 "St18/Epha4/Sgta/Apaf1/Psme3/Mapk9/Akt1/Trib2/Psen1/Plk2/Csnk1e/Slc11a2/Gsk3b/Mtch1/Adra2a/Men1/Cfl1/Grin1/Dab2ip/Gba/Atpif1/Hip1r/Gsk3a/Cbfa2t3/Rad23a/Herpud1" 26
"GO:0051091" "GO:0051091" "positive regulation of DNA-binding transcription factor activity" "21/1046" "244/23210" 0.00358059918306035 0.0430865435028262 0.0341099185333644 "Dhx9/Stk36/Hmga2/Tcf3/Hdac5/Trim37/Neurod2/Akt1/Zic2/Vegfa/Neurod1/Arhgef2/Kdm1a/Phb2/Kras/Hipk2/Prkcb/Terf2ip/Ctnnb1/Smarca4/Hmgn3" 21
"GO:1902275" "GO:1902275" "regulation of chromatin organization" "18/1046" "197/23210" 0.00359744885082035 0.0431864762281378 0.0341890313338371 "Zfp451/Trp53/Tada2a/Lpin1/Atad2b/Phf2/L3mbtl2/Vegfa/Men1/Lmna/Kdm4a/Kdm1a/Pax5/Atf7ip/Msx3/Ctnnb1/Sin3a/Bcor" 18
"GO:0050890" "GO:0050890" "cognition" "26/1046" "326/23210" 0.00366046879952321 0.0435747278475321 0.0344963948406618 "Btg2/Atp1a2/Ncstn/Mapt/Neurod2/Psen1/Plk2/Jph4/Slc11a2/Pax6/Meis2/Gatm/Ythdf1/Chrna4/Grin1/Elavl4/Ephb2/Chd7/Cacna1c/Grcc10/Ccnd2/Kras/Foxp2/Atp1a3/Cic/Pgrmc1" 26
"GO:0051640" "GO:0051640" "organelle localization" "36/1046" "497/23210" 0.00366259906966541 0.0435747278475321 0.0344963948406618 "Trak2/Atcay/Hap1/Mapt/Bod1/Arf1/Llgl1/Slc2a4/Gosr1/Kpnb1/Psen1/Rab3c/Cplx2/Dpysl2/Nefl/Arfgap3/Spice1/Sema6a/Kif5b/Pax6/Nsfl1c/Arhgap21/Kif5c/Gpsm2/Psrc1/Arhgef2/Vps45/Stx12/Unc13b/Ran/Copg2/Exoc6b/Ap3s2/Cdt1/Rab8a/Ctnnb1" 36
"GO:0098657" "GO:0098657" "import into cell" "19/1046" "213/23210" 0.00368637894817916 0.0435747278475321 0.0344963948406618 "Atp1b1/Atp1a2/Kcnj9/Kcnj10/Per2/Slc1a6/Hap1/Atp1b2/Akt1/Psen1/Vps28/Slc11a2/Kcnj6/Neurl1b/Fabp3/Iscu/Atp1a3/Akt2/Efnb2" 19
"GO:0006305" "GO:0006305" "DNA alkylation" "9/1046" "69/23210" 0.00369942138665804 0.0435747278475321 0.0344963948406618 "Dnmt3a/Kdm1b/Gsk3b/Hells/Bmi1/Atf7ip/Kcnq1ot1/Gsk3a/Smarca4" 9
"GO:0006306" "GO:0006306" "DNA methylation" "9/1046" "69/23210" 0.00369942138665804 0.0435747278475321 0.0344963948406618 "Dnmt3a/Kdm1b/Gsk3b/Hells/Bmi1/Atf7ip/Kcnq1ot1/Gsk3a/Smarca4" 9
"GO:0007405" "GO:0007405" "neuroblast proliferation" "9/1046" "69/23210" 0.00369942138665804 0.0435747278475321 0.0344963948406618 "Cd24a/Trp53/Vegfa/Pax6/Sox2/Arhgef2/Kdm1a/Numbl/Ctnnb1" 9
"GO:2000379" "GO:2000379" "positive regulation of reactive oxygen species metabolic process" "12/1046" "109/23210" 0.00370953945313048 0.0435747278475321 0.0344963948406618 "Pid1/Mapt/Mapk9/Trp53/Akt1/Ddah2/Grin1/Gnai3/Akt2/Cyba/Insr/Gnai2" 12
"GO:0008589" "GO:0008589" "regulation of smoothened signaling pathway" "10/1046" "82/23210" 0.00373606420666558 0.0435747278475321 0.0344963948406618 "Gpr37l1/Rab23/Stk36/Scube3/Skor2/Ift172/Fgfr3/Prkaca/Rpgrip1l/Zic1" 10
"GO:0006337" "GO:0006337" "nucleosome disassembly" "4/1046" "15/23210" 0.00375660733599063 0.0435747278475321 0.0344963948406618 "Smarcc2/Smarcd1/Smarcc1/Smarca4" 4
"GO:0007379" "GO:0007379" "segment specification" "4/1046" "15/23210" 0.00375660733599063 0.0435747278475321 0.0344963948406618 "Irx1/Irx2/Hes5/Irx3" 4
"GO:0021819" "GO:0021819" "layer formation in cerebral cortex" "4/1046" "15/23210" 0.00375660733599063 0.0435747278475321 0.0344963948406618 "Cdk5r1/Dab2ip/Mboat7/Ctnnb1" 4
"GO:0043217" "GO:0043217" "myelin maintenance" "4/1046" "15/23210" 0.00375660733599063 0.0435747278475321 0.0344963948406618 "Cxcr4/Akt1/Abcd2/Akt2" 4
"GO:0051938" "GO:0051938" "L-glutamate import" "4/1046" "15/23210" 0.00375660733599063 0.0435747278475321 0.0344963948406618 "Kcnj10/Per2/Slc1a6/Psen1" 4
"GO:0061430" "GO:0061430" "bone trabecula morphogenesis" "4/1046" "15/23210" 0.00375660733599063 0.0435747278475321 0.0344963948406618 "Vegfa/Thbs3/Fgfr3/Plxnb1" 4
"GO:0060479" "GO:0060479" "lung cell differentiation" "6/1046" "34/23210" 0.00375911779610685 0.0435747278475321 0.0344963948406618 "Sox9/Foxp4/Gpsm2/Nfib/Ncor2/Ctnnb1" 6
"GO:0032928" "GO:0032928" "regulation of superoxide anion generation" "5/1046" "24/23210" 0.00382462393971752 0.0440461196438583 0.0348695771491691 "Mapt/Aatf/Gnai3/Cyba/Gnai2" 5
"GO:1901984" "GO:1901984" "negative regulation of protein acetylation" "5/1046" "24/23210" 0.00382462393971752 0.0440461196438583 0.0348695771491691 "Zfp451/L3mbtl2/Gsk3b/Msx3/Sin3a" 5
"GO:0007050" "GO:0007050" "cell cycle arrest" "14/1046" "138/23210" 0.00383936804409654 0.0440461196438583 0.0348695771491691 "Trp53/Mybbp1a/Cdk5r1/Id2/Vash1/Sox4/Men1/Insm1/Dab2ip/Neurod1/Sox2/Zbtb17/Cdkn1c/Prkaca" 14
"GO:0016571" "GO:0016571" "histone methylation" "14/1046" "138/23210" 0.00383936804409654 0.0440461196438583 0.0348695771491691 "Rbbp5/Prmt2/Ezh1/L3mbtl2/Men1/Ncoa6/Tet2/Lmna/Kdm4a/Kdm1a/Pax5/Prdm8/Ctnnb1/Bcor" 14
"GO:0001754" "GO:0001754" "eye photoreceptor cell differentiation" "8/1046" "57/23210" 0.00385207457114867 0.0440461196438583 0.0348695771491691 "Sox9/Otx2/Sox8/Vegfa/Pax6/Mir124a-2/Alms1/Rdh13" 8
"GO:0010463" "GO:0010463" "mesenchymal cell proliferation" "8/1046" "57/23210" 0.00385207457114867 0.0440461196438583 0.0348695771491691 "Sox9/Mycn/Vegfa/Lmna/Nfib/Pdgfa/Foxp2/Ctnnb1" 8
"GO:0031056" "GO:0031056" "regulation of histone modification" "15/1046" "153/23210" 0.00391074863355417 0.0446160803475909 0.0353207925772589 "Zfp451/Trp53/Tada2a/Lpin1/L3mbtl2/Vegfa/Men1/Lmna/Kdm4a/Kdm1a/Pax5/Msx3/Ctnnb1/Sin3a/Bcor" 15
"GO:0006352" "GO:0006352" "DNA-templated transcription, initiation" "11/1046" "96/23210" 0.00393760772444784 0.0448213275661248 0.035483278711774 "Zfp451/Med16/Trp53/Brf1/Taf1b/Taf11/Tcf4/Polr1e/Atf7ip/Rsf1/Ctnnb1" 11
"GO:1903725" "GO:1903725" "regulation of phospholipid metabolic process" "9/1046" "70/23210" 0.00407934719011384 0.0461454945402286 0.0365315695222979 "Capn2/Arf1/Vav2/Dab2ip/Dgkz/Vav3/Fabp3/Pdgfa/Fgfr3" 9
"GO:1903363" "GO:1903363" "negative regulation of cellular protein catabolic process" "10/1046" "83/23210" 0.00408041318118268 0.0461454945402286 0.0365315695222979 "Epha4/Os9/Sgta/Erlec1/Psen1/Dab2ip/Hipk2/Gipc1/Fam192a/Smarcc1" 10
"GO:0032271" "GO:0032271" "regulation of protein polymerization" "19/1046" "215/23210" 0.00408132886020621 0.0461454945402286 0.0365315695222979 "Camsap2/Arpc2/Lats1/Mapt/Cdc42ep4/Arf1/Map3k1/Coro1b/Add3/Cfl1/Prex1/Camsap1/Psrc1/Stmn1/Tmod1/Hip1r/Add2/Myadm/Magel2" 19
"GO:0043543" "GO:0043543" "protein acylation" "20/1046" "231/23210" 0.00412020996876302 0.0464811187101079 0.0367972699512882 "Zfp451/Tcf3/Mbd3/Tada2a/Sox4/Cdyl/Naa35/L3mbtl2/Mcrs1/Map6d1/Gsk3b/Naa20/Pck1/Bmi1/Zdhhc21/Msx3/Terf2ip/Zdhhc7/Smarca4/Sin3a" 20
"GO:0017158" "GO:0017158" "regulation of calcium ion-dependent exocytosis" "7/1046" "46/23210" 0.00425610831285755 0.0479003224879333 0.0379207976541009 "Arf1/Cacna1g/Syt12/Adra2a/Syt13/Cacna1a/Gnai2" 7
"GO:0006304" "GO:0006304" "DNA modification" "11/1046" "97/23210" 0.00426496737625049 0.0479003224879333 0.0379207976541009 "Dnmt3a/Kdm1b/Gsk3b/Hells/Bmi1/Alkbh3/Tet2/Atf7ip/Kcnq1ot1/Gsk3a/Smarca4" 11
"GO:0043954" "GO:0043954" "cellular component maintenance" "8/1046" "58/23210" 0.00429570537311826 0.0481132856764054 0.0380893922179445 "Cfl1/Zmynd8/Grin1/Tprn/Dgkz/Plekha7/Insr/Cadm1" 8
"GO:0001942" "GO:0001942" "hair follicle development" "12/1046" "111/23210" 0.004302968960375 0.0481132856764054 0.0380893922179445 "Vangl2/Sox9/Akt1/Psen1/Ctsl/Sox21/Sox18/Lhx2/Lrp4/Zdhhc21/Pdgfa/Ctnnb1" 12
"GO:0010506" "GO:0010506" "regulation of autophagy" "21/1046" "248/23210" 0.00432112629672194 0.0482096518843989 0.038165681547206 "Mapt/Smcr8/Trp53/Poldip2/Akt1/Sptlc2/Plk2/Adra1a/Gsk3b/Rab1b/Pip4k2a/Gnai3/5330417C22Rik/Gba/Kdm4a/Atpif1/Map3k7/Tpcn1/Foxk1/Gsk3a/Rab8a" 21
"GO:0060441" "GO:0060441" "epithelial tube branching involved in lung morphogenesis" "6/1046" "35/23210" 0.00436689165629467 0.04850608885915 0.0384003590181054 "Vangl2/Hmga2/Sox9/Sox2/Kras/Ctnnb1" 6
"GO:0070873" "GO:0070873" "regulation of glycogen metabolic process" "6/1046" "35/23210" 0.00436689165629467 0.04850608885915 0.0384003590181054 "Dyrk2/Akt1/Ppp1ca/Ppp1cb/Akt2/Insr" 6
"GO:0007369" "GO:0007369" "gastrulation" "16/1046" "170/23210" 0.00439725580728184 0.0487362518640403 0.0385825699987956 "Vangl2/Tcf3/Trp53/Vtn/Otx2/Poglut1/Ets2/Tgif1/Arfrp1/Ext2/Sox2/Zbtb17/Myadm/Gpi1/Prkaca/Ctnnb1" 16
"GO:0048524" "GO:0048524" "positive regulation of viral process" "10/1046" "84/23210" 0.00444934086210362 0.0492056208251022 0.0389541509083401 "Dhx9/Taf11/Cfl1/Stau1/Kpna6/Vps37b/Rab7/Rsf1/Rad23a/Smarca4" 10
"GO:1903051" "GO:1903051" "negative regulation of proteolysis involved in cellular protein catabolic process" "9/1046" "71/23210" 0.00448907270546558 0.049536623260749 0.0392161924924722 "Epha4/Os9/Sgta/Erlec1/Psen1/Hipk2/Gipc1/Fam192a/Smarcc1" 9
"GO:0048762" "GO:0048762" "mesenchymal cell differentiation" "19/1046" "217/23210" 0.00451066527770669 0.0496664538421125 0.0393189742473642 "Vangl2/Pax3/Axin2/Sox9/Sox11/Ddx17/Gsk3b/Sox8/Vegfa/Sema6a/Pdcd4/Cfl1/Pax6/Sema6d/Dab2ip/Zeb2/Glipr2/Sema3f/Ctnnb1" 19
"GO:0006836" "GO:0006836" "neurotransmitter transport" "24/1046" "298/23210" 0.0045231657594979 0.0496958255402226 0.0393422266632758 "Atp1a2/Kcnj10/Per2/Slc1a6/Snap47/Git1/Psen1/Nrxn3/Nrn1/Cplx2/Adra1a/Gsk3b/Adcyap1/Syt12/Adra2a/Rims4/Chrna4/Unc13b/Rph3a/Slc25a18/Prkcb/Napa/Cacna1a/Gipc1" 24
"GO:0045930" "GO:0045930" "negative regulation of mitotic cell cycle" "20/1046" "233/23210" 0.00453544237609749 0.0497226155505351 0.0393634352586975 "Btg2/Prmt2/Tom1l2/Trp53/Eme1/Zfp36l1/Plk2/Sox4/Eme2/Ik/Rbl1/Dgkz/Prcc/Clspn/Fgfr3/Cdt1/Nme6/Ctnnb1/Zwilch/Tipin" 20
"GO:0019320" "GO:0019320" "hexose catabolic process" "5/1046" "25/23210" 0.00460597463001069 0.0503865709525412 0.03988906258526 "Trp53/Pfkm/Galt/Foxk1/Gpi1" 5
"GO:0017038" "GO:0017038" "protein import" "18/1046" "202/23210" 0.00467907371008019 0.0510329607435719 0.0404007839098404 "Pex19/Rab23/Nup85/Trp53/Kpnb1/Akt1/Psen1/Nup153/Nup50/Cfl1/Lmna/Kpna6/Ran/Pex26/Pex5/Phb2/Mbtps1/Zic1" 18
"GO:0051052" "GO:0051052" "regulation of DNA metabolic process" "28/1046" "366/23210" 0.00468525797091757 0.0510329607435719 0.0404007839098404 "Dhx9/Apaf1/Axin2/Trp53/Wrap53/Smg6/Akt1/Dnmt3a/Kdm1b/Dek/Mcrs1/Gsk3b/Rnf8/Vegfa/Men1/Eya2/Lmna/Smg5/Kdm1a/Cct6a/Ppp4c/Kcnq1ot1/Gsk3a/Pnkp/Terf2ip/Cdt1/Upf1/Ctnnb1" 28
"GO:0001755" "GO:0001755" "neural crest cell migration" "8/1046" "59/23210" 0.00477760689873569 0.0516983225777909 0.0409275246533612 "Pax3/Sox8/Sema6a/Cfl1/Pax6/Sema6d/Zeb2/Sema3f" 8
"GO:0031122" "GO:0031122" "cytoplasmic microtubule organization" "8/1046" "59/23210" 0.00477760689873569 0.0516983225777909 0.0409275246533612 "Camsap2/Katna1/Tubg2/Tubg1/Kpnb1/Fsd1/Camsap1/Ift172" 8
"GO:0043462" "GO:0043462" "regulation of ATPase activity" "8/1046" "59/23210" 0.00477760689873569 0.0516983225777909 0.0409275246533612 "Dhx9/Atp1b1/Atp1b2/Ahsa1/Atpif1/Dynll1/Mcm2/Napa" 8
"GO:0016574" "GO:0016574" "histone ubiquitination" "7/1046" "47/23210" 0.00481037473339055 0.0516983225777909 0.0409275246533612 "Trim37/Rnf8/Pcgf6/Bmi1/Kdm1a/Bcor/Ube2a" 7
"GO:0021532" "GO:0021532" "neural tube patterning" "7/1046" "47/23210" 0.00481037473339055 0.0516983225777909 0.0409275246533612 "Rab23/Psen1/Pax6/Bmi1/Ssbp3/Prkaca/Rpgrip1l" 7
"GO:0035235" "GO:0035235" "ionotropic glutamate receptor signaling pathway" "4/1046" "16/23210" 0.00483201232168854 0.0516983225777909 0.0409275246533612 "Cpeb4/Cdk5r1/Grin1/Atp1a3" 4
"GO:0061548" "GO:0061548" "ganglion development" "4/1046" "16/23210" 0.00483201232168854 0.0516983225777909 0.0409275246533612 "Insm1/Tubb3/Sema3f/Ctnnb1" 4
"GO:0090128" "GO:0090128" "regulation of synapse maturation" "4/1046" "16/23210" 0.00483201232168854 0.0516983225777909 0.0409275246533612 "Arhgef15/Neurod2/Anapc2/Dab2ip" 4
"GO:0014032" "GO:0014032" "neural crest cell development" "10/1046" "85/23210" 0.00484402934987192 0.0516983225777909 0.0409275246533612 "Pax3/Sox9/Sox11/Sox8/Sema6a/Cfl1/Pax6/Sema6d/Zeb2/Sema3f" 10
"GO:1901652" "GO:1901652" "response to peptide" "29/1046" "384/23210" 0.00484863571465629 0.0516983225777909 0.0409275246533612 "Epha4/Pid1/Trp53/Slc2a4/Cacnb1/Akt1/Lpin1/Zfp36l1/Psen1/Gsk3b/Rbp4/Cfl1/Gatm/Pck1/Slc2a8/Sort1/Arhgef2/Eif2b4/Prkcb/Atp1a3/Gsk3a/Akt2/Bcar1/Insr/Rab8a/Cacna1a/Gnai2/Smarcc1/Ctnnb1" 29
"GO:0065004" "GO:0065004" "protein-DNA complex assembly" "16/1046" "172/23210" 0.00492309877350632 0.052346410365371 0.0414405902148949 "H3f3a/Sox9/Trp53/Brf1/Taf1b/Taf11/Tcf4/Hells/Swi5/Polr1e/Rnf4/Atf7ip/Mcm2/Rsf1/Cdt1/Smarca4" 16
"GO:0016575" "GO:0016575" "histone deacetylation" "9/1046" "72/23210" 0.0049301328321956 0.052346410365371 0.0414405902148949 "Per2/Hdac5/Trp53/Tada2a/Lpin1/Vegfa/Sfpq/Hdac11/Sin3a" 9
"GO:0098773" "GO:0098773" "skin epidermis development" "12/1046" "113/23210" 0.00497012598585921 0.052660412437175 0.0416891732809244 "Vangl2/Sox9/Akt1/Psen1/Ctsl/Sox21/Sox18/Lhx2/Lrp4/Zdhhc21/Pdgfa/Ctnnb1" 12
"GO:0034205" "GO:0034205" "amyloid-beta formation" "6/1046" "36/23210" 0.0050441409965809 0.0532214793250937 0.0421333478255225 "Ncstn/Epha4/Hap1/Psen1/Csnk1e/Gsk3a" 6
"GO:0070528" "GO:0070528" "protein kinase C signaling" "6/1046" "36/23210" 0.0050441409965809 0.0532214793250937 0.0421333478255225 "Arpc2/Sez6/Adra1a/Vegfa/Coro1b/Myadm" 6
"GO:0046328" "GO:0046328" "regulation of JNK cascade" "17/1046" "188/23210" 0.00508357883040222 0.0535258487684434 0.042374305119208 "Vangl2/Epha4/Grik2/Dusp3/Mapk9/Gps2/Akt1/Map3k1/Men1/Dusp15/Dab2ip/Zeb2/Map3k7/Fzd10/Hipk2/Zfp110/Map3k10" 17
"GO:0048285" "GO:0048285" "organelle fission" "33/1046" "455/23210" 0.00514712455091192 0.054082260873823 0.042814794655906 "Pex19/Tubg2/Tubg1/Psmc3ip/Mapt/Bod1/Tom1l2/Kpnb1/Eme1/Lpin1/Espl1/Spice1/Eme2/Rps6ka2/Ik/Nsfl1c/Kif3b/Psrc1/Mir124a-2/Ran/Ywhah/Fgfr3/Pds5a/Phb2/Cyp26b1/Psmd13/Cdkn1c/Fanca/Cdt1/Arhgef10/Insr/Syce2/Nme6" 33
"GO:0001666" "GO:0001666" "response to hypoxia" "18/1046" "204/23210" 0.00518057296237349 0.0543207795681236 0.0430036205066207 "Atp1b1/Cd24a/Prmt2/Trp53/Slc2a4/Akt1/Zfp36l1/Sox4/Slc11a2/Tmbim6/Vegfa/Tm9sf4/Chrna4/Slc2a8/Prkcb/Cbfa2t3/Limd1/Hyou1" 18
"GO:0008593" "GO:0008593" "regulation of Notch signaling pathway" "10/1046" "86/23210" 0.00526568129327824 0.0550988680253172 0.0436196024752111 "Llgl1/Tspan14/Poglut1/Cbfa2t2/Sox2/Hes5/Kctd10/Dtx1/Lfng/Gdpd5" 10
"GO:0010959" "GO:0010959" "regulation of metal ion transport" "31/1046" "421/23210" 0.0052941392312629 0.0551142301530815 0.0436317640663701 "Cxcr4/Atp1b1/Atp1a2/Hap1/Arf1/Atp1b2/Cacna1g/Cacnb1/Akt1/Jph4/Cacnb3/Tmbim6/Adcyap1/Kif5b/Plcb4/Nkain4/Grin1/Gstm7/Agrn/Chd7/Iscu/Ywhah/Wfs1/Cacna1c/Akt2/Cyba/Homer3/Cacna1a/Gnao1/Gnai2/Ctnnb1" 31
"GO:0042982" "GO:0042982" "amyloid precursor protein metabolic process" "8/1046" "60/23210" 0.00529986463284479 0.0551142301530815 0.0436317640663701 "Ncstn/Epha4/Hap1/Aatf/Psen1/Csnk1e/Necab3/Gsk3a" 8
"GO:0046847" "GO:0046847" "filopodium assembly" "8/1046" "60/23210" 0.00529986463284479 0.0551142301530815 0.0436317640663701 "Arpc2/Palm/Gap43/Dpysl3/Zmynd8/Agrn/Fscn1/Gpm6a" 8
"GO:0022404" "GO:0022404" "molting cycle process" "12/1046" "114/23210" 0.00533329487056859 0.0552345743357657 0.0437270358132684 "Vangl2/Sox9/Akt1/Psen1/Ctsl/Sox21/Sox18/Lhx2/Lrp4/Zdhhc21/Pdgfa/Ctnnb1" 12
"GO:0022405" "GO:0022405" "hair cycle process" "12/1046" "114/23210" 0.00533329487056859 0.0552345743357657 0.0437270358132684 "Vangl2/Sox9/Akt1/Psen1/Ctsl/Sox21/Sox18/Lhx2/Lrp4/Zdhhc21/Pdgfa/Ctnnb1" 12
"GO:0043550" "GO:0043550" "regulation of lipid kinase activity" "7/1046" "48/23210" 0.00541725275851047 0.0555350820314644 0.0439649359135226 "Rbl1/Eef1a2/Vav2/Dab2ip/Dgkz/Vav3/Fgfr3" 7
"GO:0048483" "GO:0048483" "autonomic nervous system development" "7/1046" "48/23210" 0.00541725275851047 0.0555350820314644 0.0439649359135226 "Tfap2b/Sox11/Sox4/Sox8/Insm1/Sema3f/Ctnnb1" 7
"GO:0050435" "GO:0050435" "amyloid-beta metabolic process" "7/1046" "48/23210" 0.00541725275851047 0.0555350820314644 0.0439649359135226 "Ncstn/Epha4/Hap1/Psen1/Csnk1e/Gsk3a/Apeh" 7
"GO:0090342" "GO:0090342" "regulation of cell aging" "7/1046" "48/23210" 0.00541725275851047 0.0555350820314644 0.0439649359135226 "Hmga2/Trp53/Vash1/Plk2/Rbl1/Lmna/Kras" 7
"GO:1990573" "GO:1990573" "potassium ion import across plasma membrane" "7/1046" "48/23210" 0.00541725275851047 0.0555350820314644 0.0439649359135226 "Atp1b1/Atp1a2/Kcnj9/Kcnj10/Atp1b2/Kcnj6/Atp1a3" 7
"GO:0001678" "GO:0001678" "cellular glucose homeostasis" "15/1046" "159/23210" 0.00558733472470654 0.0571627321835361 0.0452534823963553 "Sox4/Pim3/Kif5b/Adra2a/Pck1/Neurod1/Nadk/Unc13b/Dynll1/Foxk1/Alms1/Prkaca/Smarca4/Sin3a/Hmgn3" 15
"GO:1901879" "GO:1901879" "regulation of protein depolymerization" "10/1046" "87/23210" 0.0057155183877191 0.0582560461715308 0.0461190159952489 "Camsap2/Arpc2/Map6d1/Add3/Cfl1/Camsap1/Arhgef2/Tmod1/Add2/Ckap2" 10
"GO:0005976" "GO:0005976" "polysaccharide metabolic process" "12/1046" "115/23210" 0.00571725344303112 0.0582560461715308 0.0461190159952489 "Per2/Dyrk2/Gaa/Akt1/Pfkm/Gsk3b/Ppp1ca/Ext2/Ppp1cb/Gsk3a/Akt2/Insr" 12
"GO:0002053" "GO:0002053" "positive regulation of mesenchymal cell proliferation" "6/1046" "37/23210" 0.00579532840672664 0.058696572680554 0.04646776347214 "Sox9/Mycn/Vegfa/Pdgfa/Foxp2/Ctnnb1" 6
"GO:0032885" "GO:0032885" "regulation of polysaccharide biosynthetic process" "6/1046" "37/23210" 0.00579532840672664 0.058696572680554 0.04646776347214 "Dyrk2/Akt1/Ppp1ca/Ppp1cb/Akt2/Insr" 6
"GO:0035794" "GO:0035794" "positive regulation of mitochondrial membrane permeability" "6/1046" "37/23210" 0.00579532840672664 0.058696572680554 0.04646776347214 "Trp53/Gsk3b/Eya2/Atpif1/Hip1r/Gsk3a" 6
"GO:0090287" "GO:0090287" "regulation of cellular response to growth factor stimulus" "22/1046" "271/23210" 0.00581960363082133 0.058808805210483 0.0465566135432166 "Tfap2b/Zfp451/Gpc1/Hgs/Trp53/Tob1/Sox11/Fstl1/Vegfa/Sema6a/Tcf4/Skor2/Men1/Dab2ip/Hes5/Htra3/Hipk2/Prkcb/Cadm4/Gipc1/Zfp423/Ctnnb1" 22
"GO:0007517" "GO:0007517" "muscle organ development" "31/1046" "424/23210" 0.0058540916529602 0.058808805210483 0.0465566135432166 "Btg2/Vangl2/Pax3/Gpc1/Hdac5/Meis1/Sox11/Ddx17/Gsk3b/Boc/Cxadr/Sox8/Foxn2/Rbp4/Nras/Fxr1/Mef2d/Lmna/Fdps/Id3/Ube4b/Pax5/Chd7/Foxk1/Foxp2/Cyp26b1/Gsk3a/Zfhx3/Zfpm1/Efnb2/Ctnnb1" 31
"GO:0007040" "GO:0007040" "lysosome organization" "8/1046" "61/23210" 0.00586458999328917 0.058808805210483 0.0465566135432166 "Ccdc115/Gaa/Arf1/Acp2/Gba/Rab7/Mbtps1/Aktip" 8
"GO:0021515" "GO:0021515" "cell differentiation in spinal cord" "8/1046" "61/23210" 0.00586458999328917 0.058808805210483 0.0465566135432166 "Pax3/Sox4/Pax6/Lmo4/Lhx5/Ift172/Gdpd5/Cacna1a" 8
"GO:0080171" "GO:0080171" "lytic vacuole organization" "8/1046" "61/23210" 0.00586458999328917 0.058808805210483 0.0465566135432166 "Ccdc115/Gaa/Arf1/Acp2/Gba/Rab7/Mbtps1/Aktip" 8
"GO:0031023" "GO:0031023" "microtubule organizing center organization" "13/1046" "130/23210" 0.00589774635584866 0.0590241783811072 0.0467271159949573 "Chd3/Trim37/Plk2/Cetn3/Haus4/Spice1/Nsfl1c/Ckap5/Slc16a1/Alms1/Arhgef10/Ctnnb1/Chordc1" 13
"GO:0043433" "GO:0043433" "negative regulation of DNA-binding transcription factor activity" "15/1046" "160/23210" 0.00591612805930002 0.0590309799084387 0.0467325004961106 "Prmt2/Pias4/Trim37/Traf3/Trib2/Id2/Men1/Id1/Commd7/Dab2ip/Id3/Kdm1a/Wfs1/Phb2/Map3k10" 15
"GO:0110053" "GO:0110053" "regulation of actin filament organization" "21/1046" "255/23210" 0.00592178607312593 0.0590309799084387 0.0467325004961106 "Arpc2/Lats1/Cdc42ep4/Arf1/Arhgef15/Ppm1e/Map3k1/Coro1b/Add3/Cfl1/Id1/Prex1/Stmn1/Tmod1/Hip1r/Alms1/Add2/Myadm/Magel2/Arhgef10/Coro2b" 21
"GO:0034504" "GO:0034504" "protein localization to nucleus" "22/1046" "272/23210" 0.00607098025871059 0.0592727201489028 0.046923876717968 "Rab23/Sox9/Nup85/Trp53/Wrap53/Kpnb1/Akt1/Psen1/Nup153/Nup50/Mcrs1/Gsk3b/Cfl1/Dclk1/Lmna/Kpna6/Ran/Phb2/Mbtps1/Arl2bp/Sin3a/Zic1" 22
"GO:0019693" "GO:0019693" "ribose phosphate metabolic process" "26/1046" "339/23210" 0.00607230487231427 0.0592727201489028 0.046923876717968 "Rab23/Pid1/Coasy/Acly/Guk1/Pfas/Pipox/Nme1/Nudt14/Psen1/Rnaseh2b/Pfkm/Acss1/Gnai3/Ampd2/Pank4/Galt/Ran/Foxk1/Gpi1/Aprt/Mvd/Cbfa2t3/Insr/Gcdh/Nme6" 26
"GO:0045646" "GO:0045646" "regulation of erythrocyte differentiation" "7/1046" "49/23210" 0.00607971529195705 0.0592727201489028 0.046923876717968 "Tcf3/Ncapg2/Id2/Zfp36l1/Rbfox2/Kdm1a/Zfpm1" 7
"GO:0090102" "GO:0090102" "cochlea development" "7/1046" "49/23210" 0.00607971529195705 0.0592727201489028 0.046923876717968 "Vangl2/Epha4/Sox9/Fgfr3/Mcm2/Rpgrip1l/Pou3f4" 7
"GO:0031498" "GO:0031498" "chromatin disassembly" "4/1046" "17/23210" 0.00609612552036352 0.0592727201489028 0.046923876717968 "Smarcc2/Smarcd1/Smarcc1/Smarca4" 4
"GO:0032986" "GO:0032986" "protein-DNA complex disassembly" "4/1046" "17/23210" 0.00609612552036352 0.0592727201489028 0.046923876717968 "Smarcc2/Smarcd1/Smarcc1/Smarca4" 4
"GO:0035067" "GO:0035067" "negative regulation of histone acetylation" "4/1046" "17/23210" 0.00609612552036352 0.0592727201489028 0.046923876717968 "Zfp451/L3mbtl2/Msx3/Sin3a" 4
"GO:0045725" "GO:0045725" "positive regulation of glycogen biosynthetic process" "4/1046" "17/23210" 0.00609612552036352 0.0592727201489028 0.046923876717968 "Dyrk2/Akt1/Akt2/Insr" 4
"GO:0072234" "GO:0072234" "metanephric nephron tubule development" "4/1046" "17/23210" 0.00609612552036352 0.0592727201489028 0.046923876717968 "Pou3f3/Sox9/Sox8/Hes5" 4
"GO:0099640" "GO:0099640" "axo-dendritic protein transport" "4/1046" "17/23210" 0.00609612552036352 0.0592727201489028 0.046923876717968 "Kif5b/Stau1/Kif5c/Sfpq" 4
"GO:1900746" "GO:1900746" "regulation of vascular endothelial growth factor signaling pathway" "4/1046" "17/23210" 0.00609612552036352 0.0592727201489028 0.046923876717968 "Sema6a/Tcf4/Dab2ip/Cadm4" 4
"GO:0002262" "GO:0002262" "myeloid cell homeostasis" "16/1046" "176/23210" 0.0061284773633088 0.0592727201489028 0.046923876717968 "Ncstn/Cd24a/Tcf3/Jmjd6/Ncapg2/Id2/Zfp36l1/Sfxn1/Rbfox2/Slc11a2/Vegfa/Atpif1/Kdm1a/Gpi1/Zfpm1/Smarca4" 16
"GO:0006333" "GO:0006333" "chromatin assembly or disassembly" "16/1046" "176/23210" 0.0061284773633088 0.0592727201489028 0.046923876717968 "H3f3a/Smarcc2/Mbd3/Sox9/Trp53/Chd3/Dnmt3a/Phf2/Smarcd1/Hells/Znfx1/Atf7ip/Mcm2/Rsf1/Smarcc1/Smarca4" 16
"GO:0006479" "GO:0006479" "protein methylation" "16/1046" "176/23210" 0.0061284773633088 0.0592727201489028 0.046923876717968 "Rbbp5/Btg2/Prmt2/Ezh1/L3mbtl2/Men1/Fam98b/Ncoa6/Tet2/Lmna/Kdm4a/Kdm1a/Pax5/Prdm8/Ctnnb1/Bcor" 16
"GO:0008213" "GO:0008213" "protein alkylation" "16/1046" "176/23210" 0.0061284773633088 0.0592727201489028 0.046923876717968 "Rbbp5/Btg2/Prmt2/Ezh1/L3mbtl2/Men1/Fam98b/Ncoa6/Tet2/Lmna/Kdm4a/Kdm1a/Pax5/Prdm8/Ctnnb1/Bcor" 16
"GO:0000280" "GO:0000280" "nuclear division" "30/1046" "408/23210" 0.00613368275383383 0.0592727201489028 0.046923876717968 "Tubg2/Tubg1/Psmc3ip/Bod1/Tom1l2/Kpnb1/Eme1/Espl1/Spice1/Eme2/Rps6ka2/Ik/Nsfl1c/Kif3b/Psrc1/Mir124a-2/Ran/Ywhah/Fgfr3/Pds5a/Phb2/Cyp26b1/Psmd13/Cdkn1c/Fanca/Cdt1/Arhgef10/Insr/Syce2/Nme6" 30
"GO:0006913" "GO:0006913" "nucleocytoplasmic transport" "23/1046" "289/23210" 0.00617925703418563 0.0594856477157603 0.0470924430815831 "Dhx9/Rab23/Nup85/Trp53/Kpnb1/Akt1/Psen1/Nup153/Prkag1/Nup50/Gsk3b/Cfl1/Neurod1/Lmna/Kpna6/Bach2/Ncbp1/Ran/Phb2/Mbtps1/Prkaca/Ddx39/Zic1" 23
"GO:0051169" "GO:0051169" "nuclear transport" "23/1046" "289/23210" 0.00617925703418563 0.0594856477157603 0.0470924430815831 "Dhx9/Rab23/Nup85/Trp53/Kpnb1/Akt1/Psen1/Nup153/Prkag1/Nup50/Gsk3b/Cfl1/Neurod1/Lmna/Kpna6/Bach2/Ncbp1/Ran/Phb2/Mbtps1/Prkaca/Ddx39/Zic1" 23
"GO:0035914" "GO:0035914" "skeletal muscle cell differentiation" "10/1046" "88/23210" 0.00619477980449451 0.0595217055739834 0.0471209886669674 "Btg2/Pax3/Gpc1/Sox11/Ddx17/Sox8/Foxn2/Mef2d/Pax5/Cyp26b1" 10
"GO:0046939" "GO:0046939" "nucleotide phosphorylation" "11/1046" "102/23210" 0.0062402181919362 0.0598445213321547 0.0473765491811635 "Guk1/Nme1/Psen1/Pfkm/Galt/Foxk1/Gpi1/Pnkp/Cbfa2t3/Insr/Nme6" 11
"GO:0030218" "GO:0030218" "erythrocyte differentiation" "13/1046" "131/23210" 0.00628522849898439 0.0601620167308089 0.0476278977763948 "Tcf3/Jmjd6/Ncapg2/Id2/Zfp36l1/Sfxn1/Rbfox2/Slc11a2/Vegfa/Atpif1/Kdm1a/Zfpm1/Smarca4" 13
"GO:0060485" "GO:0060485" "mesenchyme development" "22/1046" "273/23210" 0.00633122753175283 0.0604877579309618 0.0478857742477217 "Vangl2/Pax3/Axin2/Sox9/Sox11/Zfp36l1/Zic2/Ddx17/Gsk3b/Poglut1/Sox8/Vegfa/Sema6a/Pdcd4/Cfl1/Pax6/Sema6d/Dab2ip/Zeb2/Glipr2/Sema3f/Ctnnb1" 22
"GO:0030433" "GO:0030433" "ubiquitin-dependent ERAD pathway" "9/1046" "75/23210" 0.00645702385470856 0.0614809423345399 0.048672039200547 "Os9/Sgta/Erlec1/Ube4b/Tmub1/Tmem129/Wfs1/Ubxn8/Herpud1" 9
"GO:0051403" "GO:0051403" "stress-activated MAPK cascade" "21/1046" "257/23210" 0.00645951333194315 0.0614809423345399 0.048672039200547 "Vangl2/Epha4/Grik2/Dusp3/Mapk9/Gps2/Akt1/Zfp36l1/Map3k1/Vegfa/Men1/Dusp15/Dab2ip/Zeb2/Map3k7/Fzd10/Fgfr3/Rell1/Hipk2/Zfp110/Map3k10" 21
"GO:0071260" "GO:0071260" "cellular response to mechanical stimulus" "8/1046" "62/23210" 0.00647391572140792 0.0615021993533752 0.0486888675446606 "Atp1a2/Sox9/Arhgdia/Akt1/Habp4/Gsk3b/Ctnnb1/Mir125b-1" 8
"GO:0002052" "GO:0002052" "positive regulation of neuroblast proliferation" "5/1046" "27/23210" 0.00649718950733206 0.0616074967543269 0.048772227347426 "Vegfa/Pax6/Sox2/Kdm1a/Ctnnb1" 5
"GO:0032781" "GO:0032781" "positive regulation of ATPase activity" "6/1046" "38/23210" 0.00662490801594854 0.0625837104908484 0.049545057291924 "Dhx9/Atp1b1/Atp1b2/Ahsa1/Dynll1/Napa" 6
"GO:1904645" "GO:1904645" "response to amyloid-beta" "6/1046" "38/23210" 0.00662490801594854 0.0625837104908484 0.049545057291924 "Epha4/Cacnb1/Psen1/Gsk3b/Atp1a3/Cacna1a" 6
"GO:0044770" "GO:0044770" "cell cycle phase transition" "29/1046" "393/23210" 0.00664249472008622 0.0626327767076786 0.0495839010821833 "Prmt2/Tcf3/Lats1/Psme3/Trp53/Akt1/Id2/Zfp36l1/Plk2/Sox4/Rnaseh2b/Calm2/Ik/Ccnj/Men1/Rbl1/Dgkz/Mir124a-2/Clspn/Rcc2/Cdk14/Phb2/Ccnd2/Cdkn1c/Cdt1/Upf1/Cdc25a/Sin3a/Tipin" 29
"GO:0030856" "GO:0030856" "regulation of epithelial cell differentiation" "14/1046" "147/23210" 0.00670516442909401 0.0627988794100093 0.0497153980458304 "Sox9/Vezf1/Mycn/Zfp36l1/Akap11/Vegfa/Foxp4/Pax6/Id1/Zeb2/Sox2/Hes5/Cdkn1c/Ctnnb1" 14
"GO:0009953" "GO:0009953" "dorsal/ventral pattern formation" "11/1046" "103/23210" 0.00670981299592502 0.0627988794100093 0.0497153980458304 "Rab23/Axin2/Psen1/Otx2/Tgif1/Pax6/Lhx2/Lrp4/Ift172/Prkaca/Ctnnb1" 11
"GO:0035601" "GO:0035601" "protein deacylation" "11/1046" "103/23210" 0.00670981299592502 0.0627988794100093 0.0497153980458304 "Per2/Hdac5/Mapt/Trp53/Tada2a/Lpin1/Vegfa/Sfpq/Ncor2/Hdac11/Sin3a" 11
"GO:0098732" "GO:0098732" "macromolecule deacylation" "11/1046" "103/23210" 0.00670981299592502 0.0627988794100093 0.0497153980458304 "Per2/Hdac5/Mapt/Trp53/Tada2a/Lpin1/Vegfa/Sfpq/Ncor2/Hdac11/Sin3a" 11
"GO:0045926" "GO:0045926" "negative regulation of growth" "21/1046" "258/23210" 0.00674301235319108 0.0628767240461766 0.0497770245765766 "Aatk/Meis1/Bcl11a/Trp53/Cdk5r1/Cxadr/Ptprs/Sema6a/Rbp4/Men1/Cfl1/Sema6d/Dab2ip/Prdm11/Psrc1/Fgfr3/Alms1/Gsk3a/Sema3f/Nme6/Smarca4" 21
"GO:1901990" "GO:1901990" "regulation of mitotic cell cycle phase transition" "21/1046" "258/23210" 0.00674301235319108 0.0628767240461766 0.0497770245765766 "Prmt2/Tcf3/Psme3/Trp53/Akt1/Id2/Zfp36l1/Sox4/Rnaseh2b/Ik/Rbl1/Dgkz/Mir124a-2/Clspn/Rcc2/Phb2/Ccnd2/Cdkn1c/Cdt1/Cdc25a/Sin3a" 21
"GO:0006826" "GO:0006826" "iron ion transport" "7/1046" "50/23210" 0.00680074976157002 0.0632983228268414 0.0501107877168317 "Myo1b/Sfxn1/Slc22a17/Slc48a1/Slc11a2/Arhgap1/Iscu" 7
"GO:0006281" "GO:0006281" "DNA repair" "33/1046" "464/23210" 0.0068512485827186 0.0636511219431246 0.0503900848740584 "Dhx9/Hmga2/Axin2/Trp53/Wrap53/Eme1/Ddx1/Exd2/Dek/Polk/Mcrs1/Eme2/Hmga1/Rnf8/Eya2/Chrna4/Swi5/Alkbh3/Sfpq/Clspn/Kdm1a/Mms22l/Pds5a/Mcm2/Trpc2/Ppp4c/Pnkp/Fan1/Terf2ip/Fanca/Upf1/Rad23a/Ube2a" 33
"GO:0031647" "GO:0031647" "regulation of protein stability" "22/1046" "275/23210" 0.00687925673028418 0.0637940614951491 0.0505032444844233 "Atp1b1/Pex19/Epha4/Tcf3/Trp53/Atp1b2/Tada2a/Sox4/Id1/Lmna/Stx12/Hip1r/Cct6a/Get4/Wfs1/Phb2/Atf7ip/Kras/Cog7/Gipc1/Rad23a/Usp4" 22
"GO:0016236" "GO:0016236" "macroautophagy" "17/1046" "194/23210" 0.00692126693569011 0.0640660862508751 0.0507185957635591 "Pik3c2b/Rab23/Atg4b/Smcr8/Trp53/Poldip2/Psen1/Sptlc2/Rab1b/Nsfl1c/Pip4k2a/Gnai3/5330417C22Rik/Gba/Stx12/Map3k7/Rab7" 17
"GO:0007611" "GO:0007611" "learning or memory" "23/1046" "292/23210" 0.00697180052420178 0.0642983208929121 0.0509024467777391 "Btg2/Atp1a2/Ncstn/Mapt/Neurod2/Psen1/Plk2/Jph4/Slc11a2/Pax6/Meis2/Gatm/Ythdf1/Grin1/Elavl4/Ephb2/Cacna1c/Ccnd2/Kras/Foxp2/Atp1a3/Cic/Pgrmc1" 23
"GO:0030111" "GO:0030111" "regulation of Wnt signaling pathway" "23/1046" "292/23210" 0.00697180052420178 0.0642983208929121 0.0509024467777391 "Vangl2/Hmga2/Tle2/Dapk3/Lats1/Axin2/Sox9/Psen1/Sox4/Cby1/Csnk1e/Gsk3b/Csnk1g3/Dab2ip/Zeb2/Lypd6/Lrp4/Cxxc4/Sox2/Fgfr3/Cdk14/Limd1/Smarca4" 23
"GO:0016050" "GO:0016050" "vesicle organization" "21/1046" "259/23210" 0.0070366102864806 0.0646600516143145 0.0511888147347613 "Plekhj1/Ptbp1/Snap47/Arf1/Slc2a4/Gosr1/Cplx2/Arfgap3/Kif5b/Zeb2/Sort1/Gnai3/Vav3/Stx12/Unc13b/Insig1/Rab7/Akt2/Rab8a/Ap1m1/Aktip" 21
"GO:0051056" "GO:0051056" "regulation of small GTPase mediated signal transduction" "21/1046" "259/23210" 0.0070366102864806 0.0646600516143145 0.0511888147347613 "Arhgdia/Cdc42se2/Arhgef15/Git1/Farp1/Adra1a/Trio/Psd/Prex1/Vav2/Dab2ip/Dgkz/Vav3/Arhgef2/Stmn1/Ephb2/Kctd10/Kras/Cadm4/Arhgef10/Cbl" 21
"GO:0009314" "GO:0009314" "response to radiation" "29/1046" "395/23210" 0.00710822484957743 0.0649278835409684 0.051400846716352 "Atp1a2/Per2/Mapk9/Trp53/Akt1/Id2/Polk/Rnf8/Rbp4/Ppp1ca/Men1/Meis2/Grin1/Swi5/Clk2/Kdm1a/Ube4b/Ppp1cb/Rnf4/Cacna1c/Ccnd2/Kras/Atp1a3/Akt2/Rdh13/Nr2f6/Cdc25a/Tipin/Ube2a" 29
"GO:0032387" "GO:0032387" "negative regulation of intracellular transport" "8/1046" "63/23210" 0.00712999116842846 0.0649278835409684 0.051400846716352 "Rab23/Os9/Mapt/Erlec1/Nup153/Arhgap1/Insig1/Snx12" 8
"GO:0043388" "GO:0043388" "positive regulation of DNA binding" "8/1046" "63/23210" 0.00712999116842846 0.0649278835409684 0.051400846716352 "Lgals9/Nme1/Pax6/Neurod1/Hipk1/Hipk2/Ctnnb1/Smarca4" 8
"GO:0045661" "GO:0045661" "regulation of myoblast differentiation" "8/1046" "63/23210" 0.00712999116842846 0.0649278835409684 0.051400846716352 "Sox9/Zfp36l1/Cmtm5/Boc/Sox8/Sra1/Id3/Zfhx3" 8
"GO:0070059" "GO:0070059" "intrinsic apoptotic signaling pathway in response to endoplasmic reticulum stress" "8/1046" "63/23210" 0.00712999116842846 0.0649278835409684 0.051400846716352 "Apaf1/Trp53/Tmbim6/Gsk3b/Dab2ip/Wfs1/Herpud1/Hyou1" 8
"GO:0051188" "GO:0051188" "cofactor biosynthetic process" "16/1046" "179/23210" 0.00718057784095383 0.0652709359859364 0.051672427817996 "Ppox/Pdxk/Coasy/Acly/Mettl16/Slc11a2/Nubp2/Ciao1/Acss1/Atpif1/Pank4/Nadk/Iscu/Cyba/Gcdh/Coq9" 16
"GO:0061326" "GO:0061326" "renal tubule development" "11/1046" "104/23210" 0.00720660624105021 0.0653899244924017 0.0517666263294564 "Tfap2b/Pou3f3/Hdac5/Sox9/Irx1/Irx2/Sox8/Vegfa/Hes5/Irx3/Ctnnb1" 11
"GO:0014031" "GO:0014031" "mesenchymal cell development" "10/1046" "90/23210" 0.00724660979672865 0.0655962272968999 0.0519299481297808 "Pax3/Sox9/Sox11/Sox8/Sema6a/Cfl1/Pax6/Sema6d/Zeb2/Sema3f" 10
"GO:0048167" "GO:0048167" "regulation of synaptic plasticity" "27/1046" "361/23210" 0.00725530096141018 0.0655962272968999 0.0519299481297808 "Kcnj10/Ncstn/Epha4/Grik2/Mapt/Snap47/Arf1/Neurod2/Psen1/Plk2/Cplx2/Jph4/Syngr1/Gsk3b/Syt12/Cfl1/Rims4/Stau1/Ythdf1/Anapc2/Grin1/Ephb2/Unc13b/Kras/Rab8a/Gipc1/Mir125b-1" 27
"GO:0050731" "GO:0050731" "positive regulation of peptidyl-tyrosine phosphorylation" "17/1046" "195/23210" 0.00727406643911357 0.065648449613 0.0519712904794562 "Epha4/Cd24a/Tcf3/Trp53/Vtn/Ncapg2/Adra1a/Enpp2/Vegfa/Adra2a/Lrp4/Arhgef2/Hes5/Agrn/Dok7/Fgfr3/Arl2bp" 17
"GO:0001558" "GO:0001558" "regulation of cell growth" "31/1046" "431/23210" 0.00735562405562894 0.0662661746473238 0.0524603190457747 "Cxcr4/Rnd2/Mapt/Aatk/Bcl11a/Trp53/Omg/Cdk5r1/Akt1/Dpysl2/Gsk3b/Vegfa/Ptprs/Sema6a/Cfl1/Sema6d/Anapc2/Dab2ip/Prdm11/Psrc1/Lamtor2/Fdps/Ncbp1/Igfbpl1/Gsk3a/Cyba/Sema3f/Nme6/Smarca4/Sin3a/Rpl4" 31
"GO:0048732" "GO:0048732" "gland development" "33/1046" "467/23210" 0.00751467777186647 0.0668304126143148 0.0529070040087082 "Pax3/Hmga2/Agap2/Lats1/Ezh1/Sox9/Vtn/Nme1/Id2/Psen1/Vegfa/Pax6/Insm1/Pck1/Tet2/Lmo4/Sox2/Kdm1a/Pou3f2/Nfib/Zdhhc21/Pdgfa/Phb2/Plxna1/Cdkn1c/Ube3a/Aprt/Insr/Rpgrip1l/Ctnnb1/Smarca4/Cadm1/Zic3" 33
"GO:1902108" "GO:1902108" "regulation of mitochondrial membrane permeability involved in apoptotic process" "6/1046" "39/23210" 0.00753730715575331 0.0668304126143148 0.0529070040087082 "Trp53/Gsk3b/Eya2/Atpif1/Hip1r/Gsk3a" 6
"GO:1905710" "GO:1905710" "positive regulation of membrane permeability" "6/1046" "39/23210" 0.00753730715575331 0.0668304126143148 0.0529070040087082 "Trp53/Gsk3b/Eya2/Atpif1/Hip1r/Gsk3a" 6
"GO:0005980" "GO:0005980" "glycogen catabolic process" "4/1046" "18/23210" 0.00756215688107408 0.0668304126143148 0.0529070040087082 "Gaa/Pfkm/Ppp1ca/Ppp1cb" 4
"GO:0007398" "GO:0007398" "ectoderm development" "4/1046" "18/23210" 0.00756215688107408 0.0668304126143148 0.0529070040087082 "L3mbtl2/Ets2/Zbtb17/Ctnnb1" 4
"GO:0009251" "GO:0009251" "glucan catabolic process" "4/1046" "18/23210" 0.00756215688107408 0.0668304126143148 0.0529070040087082 "Gaa/Pfkm/Ppp1ca/Ppp1cb" 4
"GO:0035518" "GO:0035518" "histone H2A monoubiquitination" "4/1046" "18/23210" 0.00756215688107408 0.0668304126143148 0.0529070040087082 "Trim37/Pcgf6/Bmi1/Bcor" 4
"GO:0071801" "GO:0071801" "regulation of podosome assembly" "4/1046" "18/23210" 0.00756215688107408 0.0668304126143148 0.0529070040087082 "Arpc2/Mapk9/Arhgef2/Fscn1" 4
"GO:1902547" "GO:1902547" "regulation of cellular response to vascular endothelial growth factor stimulus" "4/1046" "18/23210" 0.00756215688107408 0.0668304126143148 0.0529070040087082 "Sema6a/Tcf4/Dab2ip/Cadm4" 4
"GO:0055123" "GO:0055123" "digestive system development" "13/1046" "134/23210" 0.00757038220235357 0.0668304126143148 0.0529070040087082 "Vangl2/Id2/Sox11/Foxp4/Cbfa2t2/Hip1r/Pdgfa/Ift172/Fgfr3/Cdkn1c/Insr/Ctnnb1/Zic3" 13
"GO:0048863" "GO:0048863" "stem cell differentiation" "19/1046" "228/23210" 0.00758891538990106 0.0668304126143148 0.0529070040087082 "Pax3/Sox9/Trp53/Sox11/Sox21/L3mbtl2/Gsk3b/Sox8/Sema6a/Cfl1/Pax6/Sema6d/Sox18/Zeb2/Sox2/Hes5/Gpm6a/Sema3f/Mir125b-1" 19
"GO:0090276" "GO:0090276" "regulation of peptide hormone secretion" "19/1046" "228/23210" 0.00758891538990106 0.0668304126143148 0.0529070040087082 "Tfap2b/Per2/Hmga2/Midn/Ptbp1/Sox4/Pim3/Pfkm/Adcyap1/Kif5b/Rbp4/Adra2a/Pax6/Nnat/Slc16a1/Nadk/Chd7/Dynll1/Hmgn3" 19
"GO:0009259" "GO:0009259" "ribonucleotide metabolic process" "25/1046" "328/23210" 0.00759015766533769 0.0668304126143148 0.0529070040087082 "Rab23/Pid1/Coasy/Acly/Guk1/Pfas/Pipox/Nme1/Psen1/Rnaseh2b/Pfkm/Acss1/Gnai3/Ampd2/Pank4/Galt/Ran/Foxk1/Gpi1/Aprt/Mvd/Cbfa2t3/Insr/Gcdh/Nme6" 25
"GO:0001756" "GO:0001756" "somitogenesis" "9/1046" "77/23210" 0.00766075290078612 0.0673346872357792 0.0533062183540284 "Pax3/Axin2/Trp53/Psen1/Otx2/Poglut1/Zeb2/Tmed2/Lfng" 9
"GO:0007052" "GO:0007052" "mitotic spindle organization" "11/1046" "105/23210" 0.00773162933819563 0.0678396782556263 0.0537059998437164 "Tubg2/Tubg1/Kpnb1/Plk2/Spice1/Fsd1/Kif3b/Gpsm2/Psrc1/Stmn1/Arhgef10" 11
"GO:0009101" "GO:0009101" "glycoprotein biosynthetic process" "22/1046" "278/23210" 0.00777367432591284 0.0680160571340549 0.0538456320510159 "Vangl2/Ncstn/Trak2/St8sia4/Aatf/Psen1/Poglut1/St6gal2/Necab3/Ext2/Tet2/Man1c1/B3galt6/Alg2/Lfng/Cog7/Chst8/Dpy19l3/St8sia2/Insr/Ctnnb1/Glce" 22
"GO:0002028" "GO:0002028" "regulation of sodium ion transport" "10/1046" "91/23210" 0.00782172907808129 0.0680160571340549 0.0538456320510159 "Atp1b1/Atp1a2/Arf1/Atp1b2/Akt1/Kif5b/Nkain4/Agrn/Ywhah/Akt2" 10
"GO:0048864" "GO:0048864" "stem cell development" "10/1046" "91/23210" 0.00782172907808129 0.0680160571340549 0.0538456320510159 "Pax3/Sox9/Sox11/Sox8/Sema6a/Cfl1/Pax6/Sema6d/Zeb2/Sema3f" 10
"GO:0000381" "GO:0000381" "regulation of alternative mRNA splicing, via spliceosome" "8/1046" "64/23210" 0.00783497749777781 0.0680160571340549 0.0538456320510159 "Celf5/Ptbp1/Srsf1/Rbfox2/Ddx17/Srrm4/Rbm5/Rbmx" 8
"GO:0098840" "GO:0098840" "protein transport along microtubule" "8/1046" "64/23210" 0.00783497749777781 0.0680160571340549 0.0538456320510159 "Kif5b/Stau1/Ssna1/Kif5c/Ttc30a1/Sfpq/Dynll1/Ift172" 8
"GO:0099118" "GO:0099118" "microtubule-based protein transport" "8/1046" "64/23210" 0.00783497749777781 0.0680160571340549 0.0538456320510159 "Kif5b/Stau1/Ssna1/Kif5c/Ttc30a1/Sfpq/Dynll1/Ift172" 8
"GO:0043087" "GO:0043087" "regulation of GTPase activity" "23/1046" "295/23210" 0.00784593615139573 0.0680160571340549 0.0538456320510159 "Rgs16/Epha4/Rundc1/Sgsm2/Adprh/Gsk3b/Adcyap1/Prex1/Vav2/Gapvd1/Dab2ip/Arhgap1/Vav3/Rcc2/Agrn/Fzd10/Adap1/Plxna1/Akt2/Mex3b/Arhgef10/Gnao1/Plxnb1" 23
"GO:0008360" "GO:0008360" "regulation of cell shape" "14/1046" "150/23210" 0.0079710685437914 0.0689220973830746 0.054562908410861 "Palm/Dapk3/Rnd2/Cdc42ep4/Arhgdia/Cdc42se2/Rnd1/Vegfa/Cfl1/Rhov/Rnd3/Plxna1/Plxnb1/Limd1" 14
"GO:1901216" "GO:1901216" "positive regulation of neuron death" "12/1046" "120/23210" 0.0079777259535217 0.0689220973830746 0.054562908410861 "Capn2/Tfap2b/Grik2/Mapt/Trp53/Cdk5r1/Gsk3b/Agrn/Fgfr3/Gsk3a/Efnb2/Ctnnb1" 12
"GO:0035023" "GO:0035023" "regulation of Rho protein signal transduction" "13/1046" "135/23210" 0.00804203881061898 0.0693591538376593 0.0549089087824012 "Arhgdia/Cdc42se2/Arhgef15/Farp1/Adra1a/Trio/Prex1/Vav2/Vav3/Arhgef2/Stmn1/Kctd10/Arhgef10" 13
"GO:0120034" "GO:0120034" "positive regulation of plasma membrane bounded cell projection assembly" "11/1046" "106/23210" 0.00828592370335698 0.0712978037913752 0.0564436615522915 "Arpc2/Palm/Hap1/Cdc42ep4/Dpysl3/Cfl1/Zmynd8/Agrn/Dynll1/Fscn1/Gpm6a" 11
"GO:0036293" "GO:0036293" "response to decreased oxygen levels" "19/1046" "230/23210" 0.0082987526447284 0.0712978037913752 0.0564436615522915 "Atp1b1/Cd24a/Prmt2/Cpeb4/Trp53/Slc2a4/Akt1/Zfp36l1/Sox4/Slc11a2/Tmbim6/Vegfa/Tm9sf4/Chrna4/Slc2a8/Prkcb/Cbfa2t3/Limd1/Hyou1" 19
"GO:0048193" "GO:0048193" "Golgi vesicle transport" "21/1046" "263/23210" 0.00831724774601076 0.0712978037913752 0.0564436615522915 "Copa/Myo1b/Arf1/Llgl1/Trappc1/Sgsm2/Gosr1/Arfgap3/Rab1b/Arfrp1/Sort1/Nbea/Tmed2/Insig1/Copg2/Exoc6b/Cog7/Trappc2l/Rab8a/Trappc4/Hyou1" 21
"GO:0034637" "GO:0034637" "cellular carbohydrate biosynthetic process" "9/1046" "78/23210" 0.0083232497500814 0.0712978037913752 0.0564436615522915 "Per2/Dyrk2/Akt1/Ppp1ca/Pck1/Ext2/Ppp1cb/Akt2/Insr" 9
"GO:0046148" "GO:0046148" "pigment biosynthetic process" "7/1046" "52/23210" 0.00843050357805726 0.0719799775431143 0.0569837116283876 "Ppox/Slc11a2/Zeb2/Sox2/Atpif1/Aprt/Gipc1" 7
"GO:0014033" "GO:0014033" "neural crest cell differentiation" "10/1046" "92/23210" 0.0084313705392805 0.0719799775431143 0.0569837116283876 "Pax3/Sox9/Sox11/Sox8/Sema6a/Cfl1/Pax6/Sema6d/Zeb2/Sema3f" 10
"GO:0005996" "GO:0005996" "monosaccharide metabolic process" "20/1046" "247/23210" 0.00851399540827132 0.0725627871726868 0.0574450990447134 "Tfap2b/Per2/Dyrk2/Midn/Trp53/Akt1/Pfkm/Rbp4/Ppp1ca/Pck1/Slc2a8/Clk2/Man1c1/Galt/Foxk1/Ppp1cb/Pgm1/Akt2/Gpi1/Insr" 20
"GO:0071542" "GO:0071542" "dopaminergic neuron differentiation" "6/1046" "40/23210" 0.00853690846920772 0.0725804938903968 0.0574591167553368 "Otx2/Gsk3b/Vegfa/Pax5/En2/Ctnnb1" 6
"GO:0042440" "GO:0042440" "pigment metabolic process" "8/1046" "65/23210" 0.008591042823174 0.0725804938903968 0.0574591167553368 "Ppox/Slc11a2/Zeb2/Sox2/Atpif1/Blvrb/Aprt/Gipc1" 8
"GO:0060215" "GO:0060215" "primitive hemopoiesis" "3/1046" "10/23210" 0.00863096098696646 0.0725804938903968 0.0574591167553368 "Vegfa/Kdm1a/Zfpm1" 3
"GO:0070862" "GO:0070862" "negative regulation of protein exit from endoplasmic reticulum" "3/1046" "10/23210" 0.00863096098696646 0.0725804938903968 0.0574591167553368 "Os9/Erlec1/Insig1" 3
"GO:0072173" "GO:0072173" "metanephric tubule morphogenesis" "3/1046" "10/23210" 0.00863096098696646 0.0725804938903968 0.0574591167553368 "Sox9/Sox8/Hes5" 3
"GO:0075522" "GO:0075522" "IRES-dependent viral translational initiation" "3/1046" "10/23210" 0.00863096098696646 0.0725804938903968 0.0574591167553368 "Ptbp1/Pcbp2/Eif3b" 3
"GO:0090129" "GO:0090129" "positive regulation of synapse maturation" "3/1046" "10/23210" 0.00863096098696646 0.0725804938903968 0.0574591167553368 "Neurod2/Anapc2/Dab2ip" 3
"GO:1905097" "GO:1905097" "regulation of guanyl-nucleotide exchange factor activity" "3/1046" "10/23210" 0.00863096098696646 0.0725804938903968 0.0574591167553368 "Epha4/Stmn1/Eif2b4" 3
"GO:0033157" "GO:0033157" "regulation of intracellular protein transport" "18/1046" "215/23210" 0.00878398217139874 0.0737445945087196 0.0583806893398962 "Rab23/Arpc2/Os9/Erlec1/Cdk5r1/Psen1/Cacnb3/Gsk3b/Kif5b/Tm9sf4/Atpif1/Ran/Insig1/Gsk3a/Akt2/Nucb1/Prkaca/Zic1" 18
"GO:0046365" "GO:0046365" "monosaccharide catabolic process" "5/1046" "29/23210" 0.00887435515750958 0.0742566075596911 0.0587860298949005 "Trp53/Pfkm/Galt/Foxk1/Gpi1" 5
"GO:0097345" "GO:0097345" "mitochondrial outer membrane permeabilization" "5/1046" "29/23210" 0.00887435515750958 0.0742566075596911 0.0587860298949005 "Gsk3b/Eya2/Atpif1/Hip1r/Gsk3a" 5
"GO:0043525" "GO:0043525" "positive regulation of neuron apoptotic process" "9/1046" "79/23210" 0.00902836677723237 0.0750745381903997 0.0594335533421593 "Tfap2b/Grik2/Trp53/Cdk5r1/Gsk3b/Agrn/Fgfr3/Gsk3a/Ctnnb1" 9
"GO:0048663" "GO:0048663" "neuron fate commitment" "9/1046" "79/23210" 0.00902836677723237 0.0750745381903997 0.0594335533421593 "Pax3/Smarcc2/Id2/Myt1l/Otx2/Zfp521/Pax6/Sox2/Pou3f2" 9
"GO:1902117" "GO:1902117" "positive regulation of organelle assembly" "9/1046" "79/23210" 0.00902836677723237 0.0750745381903997 0.0594335533421593 "Arpc2/Hap1/Mapk9/Pip4k2a/Gpsm2/5330417C22Rik/Dynll1/Fscn1/Cnot6l" 9
"GO:0007098" "GO:0007098" "centrosome cycle" "12/1046" "122/23210" 0.00905670785164981 0.0750745381903997 0.0594335533421593 "Chd3/Trim37/Plk2/Haus4/Spice1/Nsfl1c/Ckap5/Slc16a1/Alms1/Arhgef10/Ctnnb1/Chordc1" 12
"GO:0010508" "GO:0010508" "positive regulation of autophagy" "12/1046" "122/23210" 0.00905670785164981 0.0750745381903997 0.0594335533421593 "Smcr8/Sptlc2/Plk2/Gsk3b/Pip4k2a/Gnai3/5330417C22Rik/Gba/Atpif1/Map3k7/Tpcn1/Gsk3a" 12
"GO:0032872" "GO:0032872" "regulation of stress-activated MAPK cascade" "19/1046" "232/23210" 0.00906123234985039 0.0750745381903997 0.0594335533421593 "Vangl2/Epha4/Grik2/Dusp3/Mapk9/Gps2/Akt1/Map3k1/Vegfa/Men1/Dusp15/Dab2ip/Zeb2/Map3k7/Fzd10/Rell1/Hipk2/Zfp110/Map3k10" 19
"GO:0000045" "GO:0000045" "autophagosome assembly" "10/1046" "93/23210" 0.00907683506160574 0.0750807273344606 0.05943845304361 "Rab23/Atg4b/Smcr8/Psen1/Rab1b/Nsfl1c/Pip4k2a/5330417C22Rik/Stx12/Rab7" 10
"GO:0001502" "GO:0001502" "cartilage condensation" "4/1046" "19/23210" 0.00924235322324753 0.0753400857907952 0.0596437769126721 "Sox9/Mycn/Col2a1/Uncx" 4
"GO:0006883" "GO:0006883" "cellular sodium ion homeostasis" "4/1046" "19/23210" 0.00924235322324753 0.0753400857907952 0.0596437769126721 "Atp1b1/Atp1a2/Atp1b2/Atp1a3" 4
"GO:0034643" "GO:0034643" "establishment of mitochondrion localization, microtubule-mediated" "4/1046" "19/23210" 0.00924235322324753 0.0753400857907952 0.0596437769126721 "Trak2/Hap1/Mapt/Nefl" 4
"GO:0047497" "GO:0047497" "mitochondrion transport along microtubule" "4/1046" "19/23210" 0.00924235322324753 0.0753400857907952 0.0596437769126721 "Trak2/Hap1/Mapt/Nefl" 4
"GO:0048311" "GO:0048311" "mitochondrion distribution" "4/1046" "19/23210" 0.00924235322324753 0.0753400857907952 0.0596437769126721 "Trak2/Atcay/Hap1/Mapt" 4
"GO:0050774" "GO:0050774" "negative regulation of dendrite morphogenesis" "4/1046" "19/23210" 0.00924235322324753 0.0753400857907952 0.0596437769126721 "Gsk3b/Id1/Ywhah/Ube3a" 4
"GO:0070875" "GO:0070875" "positive regulation of glycogen metabolic process" "4/1046" "19/23210" 0.00924235322324753 0.0753400857907952 0.0596437769126721 "Dyrk2/Akt1/Akt2/Insr" 4
"GO:0090036" "GO:0090036" "regulation of protein kinase C signaling" "4/1046" "19/23210" 0.00924235322324753 0.0753400857907952 0.0596437769126721 "Sez6/Adra1a/Vegfa/Myadm" 4
"GO:1902236" "GO:1902236" "negative regulation of endoplasmic reticulum stress-induced intrinsic apoptotic signaling pathway" "4/1046" "19/23210" 0.00924235322324753 0.0753400857907952 0.0596437769126721 "Tmbim6/Wfs1/Herpud1/Hyou1" 4
"GO:2000377" "GO:2000377" "regulation of reactive oxygen species metabolic process" "17/1046" "200/23210" 0.00926158187997896 0.0753752573613747 0.0596716208590559 "Pid1/Mapt/Mapk9/Trp53/Aatf/Akt1/Mycn/Abcd2/Ddah2/Grin1/Gnai3/Map3k7/Dynll1/Akt2/Cyba/Insr/Gnai2" 17
"GO:0046902" "GO:0046902" "regulation of mitochondrial membrane permeability" "7/1046" "53/23210" 0.00934519054023823 0.0759334292449582 0.0601135035428084 "Trp53/Bcl2l2/Gsk3b/Eya2/Atpif1/Hip1r/Gsk3a" 7
"GO:0032922" "GO:0032922" "circadian regulation of gene expression" "8/1046" "66/23210" 0.00940035730209972 0.076259078338382 0.0603713070968675 "Per2/Mybbp1a/Id2/Csnk1e/Ppp1ca/Top1/Ppp1cb/Zfhx3" 8
"GO:0030010" "GO:0030010" "establishment of cell polarity" "13/1046" "138/23210" 0.009596992188054 0.0776810270505897 0.0614970078560581 "Vangl2/Llgl1/Gsk3b/Cfl1/Pax6/Nsfl1c/Gpsm2/Lmna/Arhgef2/Hes5/Fscn1/Cyp26b1/Amotl2" 13
"GO:0099084" "GO:0099084" "postsynaptic specialization organization" "6/1046" "41/23210" 0.00962803256153132 0.0776810270505897 0.0614970078560581 "Gap43/Ptprs/Cfl1/Zmynd8/Dgkz/Cadm1" 6
"GO:2000772" "GO:2000772" "regulation of cellular senescence" "6/1046" "41/23210" 0.00962803256153132 0.0776810270505897 0.0614970078560581 "Hmga2/Trp53/Vash1/Plk2/Rbl1/Kras" 6
"GO:0006888" "GO:0006888" "endoplasmic reticulum to Golgi vesicle-mediated transport" "12/1046" "123/23210" 0.00963711989725361 0.0776810270505897 0.0614970078560581 "Copa/Arf1/Trappc1/Gosr1/Arfgap3/Rab1b/Tmed2/Insig1/Copg2/Trappc2l/Trappc4/Hyou1" 12
"GO:0008154" "GO:0008154" "actin polymerization or depolymerization" "17/1046" "201/23210" 0.00970671195837078 0.0780445587460427 0.0617848015732631 "Arpc2/Lats1/Cdc42ep4/Arf1/Map3k1/Coro1b/Add3/Cfl1/Prex1/Ttc17/Cap1/Tmod1/Hip1r/Mical3/Add2/Myadm/Magel2" 17
"GO:0071826" "GO:0071826" "ribonucleoprotein complex subunit organization" "16/1046" "185/23210" 0.0097186132344475 0.0780445587460427 0.0617848015732631 "Snrpe/Dhx9/Celf5/Dhx8/Srsf1/Coil/Klc1/Kif5b/Mcts2/Prpf6/Ncbp1/Snrpg/Rps5/Usp4/Rbm5/Rbmx" 16
"GO:0006906" "GO:0006906" "vesicle fusion" "10/1046" "94/23210" 0.00975943037742362 0.0780445587460427 0.0617848015732631 "Snap47/Gosr1/Cplx2/Kif5b/Gnai3/Vav3/Stx12/Rab7/Akt2/Rab8a" 10
"GO:0060021" "GO:0060021" "roof of mouth development" "10/1046" "94/23210" 0.00975943037742362 0.0780445587460427 0.0617848015732631 "Sox11/Col2a1/Men1/Tiparp/Ephb2/Chd7/Insig1/Ift172/Pds5a/Bcor" 10
"GO:0097061" "GO:0097061" "dendritic spine organization" "10/1046" "94/23210" 0.00975943037742362 0.0780445587460427 0.0617848015732631 "Epha4/Arf1/Cdk5r1/Cfl1/Zmynd8/Grin1/Ephb2/Rph3a/Ube3a/Insr" 10
"GO:0009150" "GO:0009150" "purine ribonucleotide metabolic process" "24/1046" "318/23210" 0.0098358602039694 0.0784076300802229 0.0620722308405905 "Rab23/Pid1/Coasy/Acly/Guk1/Pfas/Pipox/Nme1/Psen1/Pfkm/Acss1/Gnai3/Ampd2/Pank4/Galt/Ran/Foxk1/Gpi1/Aprt/Mvd/Cbfa2t3/Insr/Gcdh/Nme6" 24
"GO:0018105" "GO:0018105" "peptidyl-serine phosphorylation" "24/1046" "318/23210" 0.0098358602039694 0.0784076300802229 0.0620722308405905 "Dyrk2/Lats1/Mapk9/Cdk5r1/Akt1/Plk2/Csnk1e/Gsk3b/Vegfa/Rps6ka2/Csnk1g3/Top1/Hipk1/Dclk1/Clspn/Hipk2/Prkcb/Gsk3a/Map3k10/Akt2/Vrk3/Terf2ip/Prkaca/Pkn1" 24
"GO:0070302" "GO:0070302" "regulation of stress-activated protein kinase signaling cascade" "19/1046" "234/23210" 0.00987905439733085 0.0786279384631655 0.0622466403054365 "Vangl2/Epha4/Grik2/Dusp3/Mapk9/Gps2/Akt1/Map3k1/Vegfa/Men1/Dusp15/Dab2ip/Zeb2/Map3k7/Fzd10/Rell1/Hipk2/Zfp110/Map3k10" 19
"GO:0034968" "GO:0034968" "histone lysine methylation" "11/1046" "109/23210" 0.0101349728069375 0.0804115424902075 0.0636586493252408 "Rbbp5/Ezh1/Ncoa6/Tet2/Lmna/Kdm4a/Kdm1a/Pax5/Prdm8/Ctnnb1/Bcor" 11
"GO:0072009" "GO:0072009" "nephron epithelium development" "11/1046" "109/23210" 0.0101349728069375 0.0804115424902075 0.0636586493252408 "Tfap2b/Pou3f3/Sox9/Irx1/Irx2/Sox8/Vegfa/Ampd2/Hes5/Irx3/Ctnnb1" 11
"GO:0007254" "GO:0007254" "JNK cascade" "17/1046" "202/23210" 0.0101687111487543 0.0804337298954228 0.0636762142195868 "Vangl2/Epha4/Grik2/Dusp3/Mapk9/Gps2/Akt1/Map3k1/Men1/Dusp15/Dab2ip/Zeb2/Map3k7/Fzd10/Hipk2/Zfp110/Map3k10" 17
"GO:0006482" "GO:0006482" "protein demethylation" "5/1046" "30/23210" 0.0102623701078911 0.0804337298954228 0.0636762142195868 "Jmjd6/Kdm1b/Phf2/Kdm4a/Kdm1a" 5
"GO:0008214" "GO:0008214" "protein dealkylation" "5/1046" "30/23210" 0.0102623701078911 0.0804337298954228 0.0636762142195868 "Jmjd6/Kdm1b/Phf2/Kdm4a/Kdm1a" 5
"GO:0009303" "GO:0009303" "rRNA transcription" "5/1046" "30/23210" 0.0102623701078911 0.0804337298954228 0.0636762142195868 "Trp53/Taf1b/Top1/Polr1e/Smarca4" 5
"GO:0070306" "GO:0070306" "lens fiber cell differentiation" "5/1046" "30/23210" 0.0102623701078911 0.0804337298954228 0.0636762142195868 "Zeb2/Tmod1/Fgfr3/Cdkn1c/Smarca4" 5
"GO:1902745" "GO:1902745" "positive regulation of lamellipodium organization" "5/1046" "30/23210" 0.0102623701078911 0.0804337298954228 0.0636762142195868 "Arpc2/Enpp2/Coro1b/Cfl1/Fscn1" 5
"GO:0001885" "GO:0001885" "endothelial cell development" "8/1046" "67/23210" 0.0102650882039073 0.0804337298954228 0.0636762142195868 "Vezf1/Akap11/Vegfa/Ptprs/Id1/Sox18/Myadm/Ctnnb1" 8
"GO:0033692" "GO:0033692" "cellular polysaccharide biosynthetic process" "8/1046" "67/23210" 0.0102650882039073 0.0804337298954228 0.0636762142195868 "Per2/Dyrk2/Akt1/Ppp1ca/Ext2/Ppp1cb/Akt2/Insr" 8
"GO:1903533" "GO:1903533" "regulation of protein targeting" "7/1046" "54/23210" 0.0103303670735639 0.0808199306343527 0.0639819541251692 "Arpc2/Cdk5r1/Cacnb3/Atpif1/Gsk3a/Akt2/Nucb1" 7
"GO:0007612" "GO:0007612" "learning" "15/1046" "171/23210" 0.0106647508319635 0.083307033546744 0.0659508954889663 "Btg2/Atp1a2/Neurod2/Jph4/Meis2/Ythdf1/Grin1/Elavl4/Ephb2/Cacna1c/Kras/Foxp2/Atp1a3/Cic/Pgrmc1" 15
"GO:0006473" "GO:0006473" "protein acetylation" "16/1046" "187/23210" 0.0107070526153693 0.0834607709862443 0.0660726033613218 "Zfp451/Tcf3/Mbd3/Tada2a/Sox4/Naa35/L3mbtl2/Mcrs1/Gsk3b/Naa20/Pck1/Bmi1/Msx3/Terf2ip/Smarca4/Sin3a" 16
"GO:0044772" "GO:0044772" "mitotic cell cycle phase transition" "26/1046" "355/23210" 0.0107174595112925 0.0834607709862443 0.0660726033613218 "Prmt2/Tcf3/Lats1/Psme3/Trp53/Akt1/Id2/Zfp36l1/Plk2/Sox4/Rnaseh2b/Calm2/Ik/Ccnj/Rbl1/Dgkz/Mir124a-2/Clspn/Rcc2/Cdk14/Phb2/Ccnd2/Cdkn1c/Cdt1/Cdc25a/Sin3a" 26
"GO:0071333" "GO:0071333" "cellular response to glucose stimulus" "13/1046" "140/23210" 0.0107576883931986 0.0836451648295782 0.0662185807004825 "Sox4/Pim3/Kif5b/Adra2a/Pck1/Neurod1/Nadk/Unc13b/Dynll1/Prkaca/Smarca4/Sin3a/Hmgn3" 13
"GO:0010765" "GO:0010765" "positive regulation of sodium ion transport" "6/1046" "42/23210" 0.0108149212760974 0.0838322271923259 0.0663666706013019 "Atp1b1/Arf1/Atp1b2/Akt1/Kif5b/Akt2" 6
"GO:0021522" "GO:0021522" "spinal cord motor neuron differentiation" "6/1046" "42/23210" 0.0108149212760974 0.0838322271923259 0.0663666706013019 "Sox4/Pax6/Lmo4/Ift172/Gdpd5/Cacna1a" 6
"GO:0009100" "GO:0009100" "glycoprotein metabolic process" "25/1046" "338/23210" 0.0108510281333098 0.0839833019689861 0.0664862705484174 "Vangl2/Ncstn/Trak2/Gpc1/St8sia4/Aatf/Psen1/Col2a1/Poglut1/St6gal2/Rab1b/Necab3/Ext2/Tet2/Man1c1/B3galt6/Alg2/Lfng/Cog7/Chst8/Dpy19l3/St8sia2/Insr/Ctnnb1/Glce" 25
"GO:0006688" "GO:0006688" "glycosphingolipid biosynthetic process" "4/1046" "20/23210" 0.0111479381130571 0.0849799083309062 0.0672752445308093 "St8sia4/B4galnt1/Ugcg/St8sia2" 4
"GO:0009163" "GO:0009163" "nucleoside biosynthetic process" "4/1046" "20/23210" 0.0111479381130571 0.0849799083309062 0.0672752445308093 "Guk1/Nme1/Aprt/Nme6" 4
"GO:0010842" "GO:0010842" "retina layer formation" "4/1046" "20/23210" 0.0111479381130571 0.0849799083309062 0.0672752445308093 "Fjx1/Hipk1/Hipk2/Rdh13" 4
"GO:0042451" "GO:0042451" "purine nucleoside biosynthetic process" "4/1046" "20/23210" 0.0111479381130571 0.0849799083309062 0.0672752445308093 "Guk1/Nme1/Aprt/Nme6" 4
"GO:0042455" "GO:0042455" "ribonucleoside biosynthetic process" "4/1046" "20/23210" 0.0111479381130571 0.0849799083309062 0.0672752445308093 "Guk1/Nme1/Aprt/Nme6" 4
"GO:0044247" "GO:0044247" "cellular polysaccharide catabolic process" "4/1046" "20/23210" 0.0111479381130571 0.0849799083309062 0.0672752445308093 "Gaa/Pfkm/Ppp1ca/Ppp1cb" 4
"GO:0046129" "GO:0046129" "purine ribonucleoside biosynthetic process" "4/1046" "20/23210" 0.0111479381130571 0.0849799083309062 0.0672752445308093 "Guk1/Nme1/Aprt/Nme6" 4
"GO:0050434" "GO:0050434" "positive regulation of viral transcription" "4/1046" "20/23210" 0.0111479381130571 0.0849799083309062 0.0672752445308093 "Dhx9/Taf11/Rsf1/Smarca4" 4
"GO:0072243" "GO:0072243" "metanephric nephron epithelium development" "4/1046" "20/23210" 0.0111479381130571 0.0849799083309062 0.0672752445308093 "Pou3f3/Sox9/Sox8/Hes5" 4
"GO:1901028" "GO:1901028" "regulation of mitochondrial outer membrane permeabilization involved in apoptotic signaling pathway" "4/1046" "20/23210" 0.0111479381130571 0.0849799083309062 0.0672752445308093 "Gsk3b/Atpif1/Hip1r/Gsk3a" 4
"GO:0032482" "GO:0032482" "Rab protein signal transduction" "8/1046" "68/23210" 0.0111873949713667 0.0850242017823867 0.0673103099108266 "Rab23/Aatk/Rab3c/Rab2b/Rabl3/Rab1b/Rab7/Rab8a" 8
"GO:1904888" "GO:1904888" "cranial skeletal system development" "8/1046" "68/23210" 0.0111873949713667 0.0850242017823867 0.0673103099108266 "Rab23/Slc39a3/Eif4a3/Foxn3/Cep55/Pax5/Insig1/Ctnnb1" 8
"GO:0030004" "GO:0030004" "cellular monovalent inorganic cation homeostasis" "10/1046" "96/23210" 0.0112412669829096 0.0851774562693033 0.0674316354486539 "Atp1b1/Atp1a2/Ccdc115/Trp53/Atp1b2/Tm9sf4/Slc9a8/Rab7/Atp1a3/Atp6v0d1" 10
"GO:0061053" "GO:0061053" "somite development" "10/1046" "96/23210" 0.0112412669829096 0.0851774562693033 0.0674316354486539 "Pax3/Axin2/Trp53/Sox11/Psen1/Otx2/Poglut1/Zeb2/Tmed2/Lfng" 10
"GO:0046513" "GO:0046513" "ceramide biosynthetic process" "7/1046" "55/23210" 0.0113889606588554 0.0860385757396938 0.0681133497982996 "Degs1/St8sia4/B4galnt1/Sptlc2/Gba/Ugcg/St8sia2" 7
"GO:0046580" "GO:0046580" "negative regulation of Ras protein signal transduction" "7/1046" "55/23210" 0.0113889606588554 0.0860385757396938 0.0681133497982996 "Git1/Adra1a/Dab2ip/Dgkz/Stmn1/Ephb2/Kctd10" 7
"GO:0032204" "GO:0032204" "regulation of telomere maintenance" "9/1046" "82/23210" 0.0114160093201 0.0860388271530506 0.0681135488323465 "Smg6/Mcrs1/Lmna/Smg5/Cct6a/Pnkp/Terf2ip/Upf1/Ctnnb1" 9
"GO:0001574" "GO:0001574" "ganglioside biosynthetic process" "3/1046" "11/23210" 0.0114741134747044 0.0860388271530506 0.0681135488323465 "St8sia4/B4galnt1/St8sia2" 3
"GO:0070601" "GO:0070601" "centromeric sister chromatid cohesion" "3/1046" "11/23210" 0.0114741134747044 0.0860388271530506 0.0681135488323465 "Axin2/Bod1/Ctnnb1" 3
"GO:0086016" "GO:0086016" "AV node cell action potential" "3/1046" "11/23210" 0.0114741134747044 0.0860388271530506 0.0681135488323465 "Cacna1g/Cxadr/Cacna1c" 3
"GO:0086027" "GO:0086027" "AV node cell to bundle of His cell signaling" "3/1046" "11/23210" 0.0114741134747044 0.0860388271530506 0.0681135488323465 "Cacna1g/Cxadr/Cacna1c" 3
"GO:0071901" "GO:0071901" "negative regulation of protein serine/threonine kinase activity" "11/1046" "111/23210" 0.0115334581029002 0.0863556996326777 0.0683644042871323 "Lats1/Dusp3/Gsk3b/Fem1a/Dusp5/Men1/Dab2ip/Gba/Dusp16/Prkar2a/Chordc1" 11
"GO:0043467" "GO:0043467" "regulation of generation of precursor metabolites and energy" "12/1046" "126/23210" 0.0115526537981921 0.0863714678935841 0.068376887397895 "Dyrk2/Trp53/Akt1/Psen1/Ppp1ca/Iscu/Ppp1cb/Phb2/Akt2/Cbfa2t3/Insr/Prkaca" 12
"GO:0016055" "GO:0016055" "Wnt signaling pathway" "30/1046" "428/23210" 0.0116134953116583 0.0866980875998836 0.0686354593479178 "Vangl2/Hmga2/Pias4/Tle2/Dapk3/Lats1/Axin2/Sox9/Psen1/Sox4/Grk6/Cby1/Csnk1e/Gsk3b/Csnk1g3/Dab2ip/Zeb2/Lypd6/Lrp4/Celsr2/Cxxc4/Sox2/Fzd10/Fgfr3/Cdk14/Gsk3a/Amotl2/Ctnnb1/Limd1/Smarca4" 30
"GO:0048015" "GO:0048015" "phosphatidylinositol-mediated signaling" "14/1046" "157/23210" 0.0116634498255292 0.0869425891124255 0.0688290215600628 "Pik3c2b/Agap2/Sox9/Akt1/Zfp36l1/Cep55/Dab2ip/Plch1/Pitpnm2/Pdgfa/Ube3a/Insr/Plxnb1/Cbl" 14
"GO:0006470" "GO:0006470" "protein dephosphorylation" "19/1046" "238/23210" 0.0116917710048203 0.0870253470668071 0.0688945377712148 "Ilkap/Ptbp1/Dusp3/Bod1/Dusp14/Ppm1e/Ptprs/Ppp1ca/Dusp5/Dusp15/Eya2/Gba/Ppp1cb/Ppp2r2c/Dusp16/Vrk3/Dusp26/Gnai2/Cdc25a" 19
"GO:0000387" "GO:0000387" "spliceosomal snRNP assembly" "5/1046" "31/23210" 0.0117920009063163 0.0873852970388897 0.0691794959791764 "Snrpe/Coil/Prpf6/Snrpg/Usp4" 5
"GO:0044030" "GO:0044030" "regulation of DNA methylation" "5/1046" "31/23210" 0.0117920009063163 0.0873852970388897 0.0691794959791764 "Dnmt3a/Kdm1b/Gsk3b/Kcnq1ot1/Gsk3a" 5
"GO:0061157" "GO:0061157" "mRNA destabilization" "5/1046" "31/23210" 0.0117920009063163 0.0873852970388897 0.0691794959791764 "Mettl16/Zfp36l1/Hnrnpr/Cnot6l/Upf1" 5
"GO:0015980" "GO:0015980" "energy derivation by oxidation of organic compounds" "20/1046" "255/23210" 0.0118298984105705 0.0875377841391264 0.0693002140072104 "Per2/Dyrk2/Gaa/Trp53/Mybbp1a/Akt1/Aco2/Pfkm/Gsk3b/Ppp1ca/Etfdh/Iscu/Ppp1cb/Slc25a18/Gsk3a/Akt2/Cbfa2t3/Insr/Prkaca/Coq9" 20
"GO:1901987" "GO:1901987" "regulation of cell cycle phase transition" "22/1046" "289/23210" 0.0118977931180853 0.0879114713725192 0.0695960474635923 "Prmt2/Tcf3/Psme3/Trp53/Akt1/Id2/Zfp36l1/Sox4/Rnaseh2b/Ik/Men1/Rbl1/Dgkz/Mir124a-2/Clspn/Rcc2/Phb2/Ccnd2/Cdkn1c/Cdt1/Cdc25a/Sin3a" 22
"GO:0050680" "GO:0050680" "negative regulation of epithelial cell proliferation" "13/1046" "142/23210" 0.0120246406135302 0.0884680699006275 0.070036684583818 "Sox9/Vash1/Ctsl/Men1/Pax6/Dab2ip/Sox2/Atpif1/Nfib/Ift172/Fgfr3/Phb2/Efnb2" 13
"GO:0071331" "GO:0071331" "cellular response to hexose stimulus" "13/1046" "142/23210" 0.0120246406135302 0.0884680699006275 0.070036684583818 "Sox4/Pim3/Kif5b/Adra2a/Pck1/Neurod1/Nadk/Unc13b/Dynll1/Prkaca/Smarca4/Sin3a/Hmgn3" 13
"GO:0036503" "GO:0036503" "ERAD pathway" "10/1046" "97/23210" 0.0120431405009165 0.0884680699006275 0.070036684583818 "Os9/Sgta/Erlec1/Ube4b/Get4/Tmub1/Tmem129/Wfs1/Ubxn8/Herpud1" 10
"GO:0045638" "GO:0045638" "negative regulation of myeloid cell differentiation" "10/1046" "97/23210" 0.0120431405009165 0.0884680699006275 0.070036684583818 "Tcf3/Meis1/Nme1/Ncapg2/Zfp36l1/Tob2/Meis2/Zbtb46/Zfpm1/Ctnnb1" 10
"GO:0031128" "GO:0031128" "developmental induction" "6/1046" "43/23210" 0.0121017216694506 0.0885124476373421 0.0700718166891336 "Sox9/Sox8/Hipk1/Sox2/Hipk2/Ctnnb1" 6
"GO:0032527" "GO:0032527" "protein exit from endoplasmic reticulum" "6/1046" "43/23210" 0.0121017216694506 0.0885124476373421 0.0700718166891336 "Os9/Erlec1/Tm9sf4/Insig1/Tmem129/Herpud1" 6
"GO:0051293" "GO:0051293" "establishment of spindle localization" "6/1046" "43/23210" 0.0121017216694506 0.0885124476373421 0.0700718166891336 "Llgl1/Kpnb1/Pax6/Nsfl1c/Gpsm2/Arhgef2" 6
"GO:0021536" "GO:0021536" "diencephalon development" "8/1046" "69/23210" 0.0121694242939514 0.0888790034416622 0.0703620044741545 "Hmga2/Hap1/Otx2/Pax6/Zeb2/Sox2/Kdm1a/Pou3f2" 8
"GO:0014065" "GO:0014065" "phosphatidylinositol 3-kinase signaling" "12/1046" "127/23210" 0.0122522380416662 0.0892477455748756 0.0706539230896012 "Pik3c2b/Agap2/Sox9/Akt1/Zfp36l1/Cep55/Dab2ip/Pdgfa/Ube3a/Insr/Plxnb1/Cbl" 12
"GO:1903707" "GO:1903707" "negative regulation of hemopoiesis" "14/1046" "158/23210" 0.0122846995385781 0.0892477455748756 0.0706539230896012 "Tcf3/Meis1/Nme1/Ncapg2/Id2/Zfp36l1/Tob2/Zfp608/Meis2/Zbtb46/Hes5/Dtx1/Zfpm1/Ctnnb1" 14
"GO:1905269" "GO:1905269" "positive regulation of chromatin organization" "11/1046" "112/23210" 0.012285652440252 0.0892477455748756 0.0706539230896012 "Trp53/Tada2a/Lpin1/L3mbtl2/Vegfa/Men1/Lmna/Kdm1a/Atf7ip/Ctnnb1/Sin3a" 11
"GO:0097581" "GO:0097581" "lamellipodium organization" "9/1046" "83/23210" 0.0123081764180764 0.0892477455748756 0.0706539230896012 "Arpc2/Nup85/Enpp2/Coro1b/Cfl1/Vav2/Vav3/Fscn1/Ablim2" 9
"GO:0098813" "GO:0098813" "nuclear chromosome segregation" "20/1046" "256/23210" 0.0123082070964955 0.0892477455748756 0.0706539230896012 "Lats1/Tubg2/Tubg1/Axin2/Bod1/Kpnb1/Eme1/Espl1/Spice1/Eme2/Ik/Psrc1/Sfpq/Rcc2/Ran/Pds5a/Phb2/Cdt1/Syce2/Ctnnb1" 20
"GO:0198738" "GO:0198738" "cell-cell signaling by wnt" "30/1046" "430/23210" 0.0123314627198578 0.0892882701807472 0.070686004823073 "Vangl2/Hmga2/Pias4/Tle2/Dapk3/Lats1/Axin2/Sox9/Psen1/Sox4/Grk6/Cby1/Csnk1e/Gsk3b/Csnk1g3/Dab2ip/Zeb2/Lypd6/Lrp4/Celsr2/Cxxc4/Sox2/Fzd10/Fgfr3/Cdk14/Gsk3a/Amotl2/Ctnnb1/Limd1/Smarca4" 30
"GO:0030041" "GO:0030041" "actin filament polymerization" "15/1046" "174/23210" 0.0123766622303843 0.0894873403610336 0.0708436008398327 "Arpc2/Lats1/Cdc42ep4/Arf1/Map3k1/Coro1b/Add3/Cfl1/Prex1/Ttc17/Tmod1/Hip1r/Add2/Myadm/Magel2" 15
"GO:0030073" "GO:0030073" "insulin secretion" "18/1046" "223/23210" 0.0124947936433053 0.0902124101046645 0.071417609982261 "Tfap2b/Per2/Midn/Ptbp1/Sox4/Pim3/Pfkm/Adcyap1/Kif5b/Rbp4/Adra2a/Nnat/Neurod1/Slc16a1/Nadk/Dynll1/Cacna1c/Hmgn3" 18
"GO:0044773" "GO:0044773" "mitotic DNA damage checkpoint" "7/1046" "56/23210" 0.0125238608349331 0.0902932848213291 0.0714816353083273 "Trp53/Eme1/Sox4/Eme2/Dgkz/Clspn/Tipin" 7
"GO:0042692" "GO:0042692" "muscle cell differentiation" "28/1046" "395/23210" 0.0125503361117422 0.0903552688158763 0.0715307055941403 "Csrp1/Vangl2/H3f3a/Capn2/Pax3/Ptbp1/Hdac5/Sox9/Akt1/Adra1a/Cby1/Gsk3b/Cxadr/Vegfa/Pdcd4/Sort1/Lmna/Fdps/Kdm1a/Tmod1/Cd9/Kras/Flnc/Cyp26b1/Gsk3a/Efnb2/Ctnnb1/Smarca4" 28
"GO:0071326" "GO:0071326" "cellular response to monosaccharide stimulus" "13/1046" "143/23210" 0.0126998586631179 0.0911719967093719 0.0721772768817451 "Sox4/Pim3/Kif5b/Adra2a/Pck1/Neurod1/Nadk/Unc13b/Dynll1/Prkaca/Smarca4/Sin3a/Hmgn3" 13
"GO:0072073" "GO:0072073" "kidney epithelium development" "13/1046" "143/23210" 0.0126998586631179 0.0911719967093719 0.0721772768817451 "Tfap2b/Pou3f3/Epha4/Sox9/Irx1/Irx2/Sox8/Vegfa/Ampd2/Hes5/Efnb2/Irx3/Ctnnb1" 13
"GO:0014706" "GO:0014706" "striated muscle tissue development" "31/1046" "449/23210" 0.0127324081979812 0.091276015649074 0.0722596245771208 "Btg2/Pax3/Gpc1/Hdac5/Meis1/Id2/Sox11/Adra1a/Cby1/Ddx17/Gsk3b/Boc/Cxadr/Sox8/Vegfa/Foxn2/Rbp4/Eya2/Nras/Mef2d/Lmna/Fdps/Ube4b/Pax5/Chd7/Foxp2/Cyp26b1/Gsk3a/Zfpm1/Efnb2/Ctnnb1" 31
"GO:0018209" "GO:0018209" "peptidyl-serine modification" "25/1046" "343/23210" 0.0128625916646464 0.0919956868395441 0.0728293598977584 "Dyrk2/Lats1/Mapk9/Cdk5r1/Akt1/Plk2/Csnk1e/Gsk3b/Poglut1/Vegfa/Rps6ka2/Csnk1g3/Top1/Hipk1/Dclk1/Clspn/Hipk2/Prkcb/Gsk3a/Map3k10/Akt2/Vrk3/Terf2ip/Prkaca/Pkn1" 25
"GO:0021761" "GO:0021761" "limbic system development" "10/1046" "98/23210" 0.0128874052794613 0.0919956868395441 0.0728293598977584 "Btg2/Hap1/Cdk5r1/Gsk3b/Ptprs/Zeb2/Neurod1/Bcan/Pou3f2/Lhx5" 10
"GO:0072080" "GO:0072080" "nephron tubule development" "10/1046" "98/23210" 0.0128874052794613 0.0919956868395441 0.0728293598977584 "Tfap2b/Pou3f3/Sox9/Irx1/Irx2/Sox8/Vegfa/Hes5/Irx3/Ctnnb1" 10
"GO:0030833" "GO:0030833" "regulation of actin filament polymerization" "14/1046" "159/23210" 0.0129313416585381 0.092179126575813 0.0729745819079552 "Arpc2/Lats1/Cdc42ep4/Arf1/Map3k1/Coro1b/Add3/Cfl1/Prex1/Tmod1/Hip1r/Add2/Myadm/Magel2" 14
"GO:1902806" "GO:1902806" "regulation of cell cycle G1/S phase transition" "12/1046" "128/23210" 0.0129838526980014 0.092423086669999 0.073167715500524 "Prmt2/Tcf3/Psme3/Trp53/Akt1/Id2/Sox4/Men1/Rbl1/Dgkz/Phb2/Ccnd2" 12
"GO:0060828" "GO:0060828" "regulation of canonical Wnt signaling pathway" "18/1046" "224/23210" 0.0130346317979058 0.0926540493763938 0.0733505595733807 "Tle2/Dapk3/Lats1/Axin2/Sox9/Psen1/Sox4/Cby1/Csnk1e/Gsk3b/Csnk1g3/Dab2ip/Lypd6/Lrp4/Sox2/Fgfr3/Cdk14/Limd1" 18
"GO:0071103" "GO:0071103" "DNA conformation change" "19/1046" "241/23210" 0.0132173513942207 0.0935417170535193 0.0740532910920849 "Dhx9/H3f3a/Hmga2/Mbd3/Sox9/Trp53/Ncapg2/Ddx1/Dnmt3a/Phf2/Rnf8/Hells/Top1/Znfx1/Atf7ip/Mcm2/Rsf1/Smarcc1/Smarca4" 19
"GO:0071214" "GO:0071214" "cellular response to abiotic stimulus" "22/1046" "292/23210" 0.0132836753743066 0.0935417170535193 0.0740532910920849 "Atp1a2/Palm/Sox9/Arhgdia/Mapk9/Trp53/Slc2a4/Neurod2/Akt1/Zfp36l1/Habp4/Polk/Gsk3b/Pck1/Swi5/Kdm1a/Rnf4/Ccnd2/Akt2/Cdc25a/Ctnnb1/Mir125b-1" 22
"GO:0104004" "GO:0104004" "cellular response to environmental stimulus" "22/1046" "292/23210" 0.0132836753743066 0.0935417170535193 0.0740532910920849 "Atp1a2/Palm/Sox9/Arhgdia/Mapk9/Trp53/Slc2a4/Neurod2/Akt1/Zfp36l1/Habp4/Polk/Gsk3b/Pck1/Swi5/Kdm1a/Rnf4/Ccnd2/Akt2/Cdc25a/Ctnnb1/Mir125b-1" 22
"GO:0032930" "GO:0032930" "positive regulation of superoxide anion generation" "4/1046" "21/23210" 0.0132890686277062 0.0935417170535193 0.0740532910920849 "Mapt/Gnai3/Cyba/Gnai2" 4
"GO:0051016" "GO:0051016" "barbed-end actin filament capping" "4/1046" "21/23210" 0.0132890686277062 0.0935417170535193 0.0740532910920849 "Arpc2/Add3/Cfl1/Add2" 4
"GO:0072170" "GO:0072170" "metanephric tubule development" "4/1046" "21/23210" 0.0132890686277062 0.0935417170535193 0.0740532910920849 "Pou3f3/Sox9/Sox8/Hes5" 4
"GO:2001224" "GO:2001224" "positive regulation of neuron migration" "4/1046" "21/23210" 0.0132890686277062 0.0935417170535193 0.0740532910920849 "Sema6a/Pax6/Dab2ip/Arhgef2" 4
"GO:0030947" "GO:0030947" "regulation of vascular endothelial growth factor receptor signaling pathway" "5/1046" "32/23210" 0.0134693684549782 0.0942855791848472 0.074642177427281 "Hgs/Vegfa/Dab2ip/Prkcb/Cadm4" 5
"GO:0043243" "GO:0043243" "positive regulation of protein-containing complex disassembly" "5/1046" "32/23210" 0.0134693684549782 0.0942855791848472 0.074642177427281 "Jmjd4/Smcr8/Cfl1/Gba/Insr" 5
"GO:0048668" "GO:0048668" "collateral sprouting" "5/1046" "32/23210" 0.0134693684549782 0.0942855791848472 0.074642177427281 "Rnd2/Bcl11a/Omg/Ptprs/Zeb2" 5
"GO:1902110" "GO:1902110" "positive regulation of mitochondrial membrane permeability involved in apoptotic process" "5/1046" "32/23210" 0.0134693684549782 0.0942855791848472 0.074642177427281 "Gsk3b/Eya2/Atpif1/Hip1r/Gsk3a" 5
"GO:0032881" "GO:0032881" "regulation of polysaccharide metabolic process" "6/1046" "44/23210" 0.0134924707488583 0.0943166627451309 0.0746667850570143 "Dyrk2/Akt1/Ppp1ca/Ppp1cb/Akt2/Insr" 6
"GO:0032868" "GO:0032868" "response to insulin" "18/1046" "225/23210" 0.0135926786049127 0.094834185751501 0.075076487626571 "Pid1/Slc2a4/Akt1/Lpin1/Zfp36l1/Gsk3b/Rbp4/Pck1/Slc2a8/Sort1/Prkcb/Gsk3a/Akt2/Bcar1/Insr/Rab8a/Gnai2/Smarcc1" 18
"GO:0048017" "GO:0048017" "inositol lipid-mediated signaling" "14/1046" "160/23210" 0.0136040333735335 0.094834185751501 0.075076487626571 "Pik3c2b/Agap2/Sox9/Akt1/Zfp36l1/Cep55/Dab2ip/Plch1/Pitpnm2/Pdgfa/Ube3a/Insr/Plxnb1/Cbl" 14
"GO:0019080" "GO:0019080" "viral gene expression" "7/1046" "57/23210" 0.0137379109118629 0.0948511436885654 0.0750899125570652 "Dhx9/Ptbp1/Pcbp2/Taf11/Eif3b/Rsf1/Smarca4" 7
"GO:0099172" "GO:0099172" "presynapse organization" "7/1046" "57/23210" 0.0137379109118629 0.0948511436885654 0.0750899125570652 "Farp1/Mdga1/Ptprs/Lrp4/Chd4/Efnb2/Cadm1" 7
"GO:0018205" "GO:0018205" "peptidyl-lysine modification" "25/1046" "345/23210" 0.0137466420263077 0.0948511436885654 0.0750899125570652 "Rbbp5/Zfp451/Pias4/Tcf3/Mbd3/Ezh1/Jmjd6/Bcl11a/Tada2a/Sox4/L3mbtl2/Mcrs1/Ncoa6/Bmi1/Tet2/Lmna/Kdm4a/Kdm1a/Pax5/Prdm8/Msx3/Ctnnb1/Smarca4/Sin3a/Bcor" 25
"GO:0010469" "GO:0010469" "regulation of signaling receptor activity" "12/1046" "129/23210" 0.0137483963179194 0.0948511436885654 0.0750899125570652 "Tcf3/Ncapg2/Psen1/Adra2a/Cfl1/Zgpat/Chrna4/Ephb2/Rph3a/Dlgap2/Homer3/Cbl" 12
"GO:0042177" "GO:0042177" "negative regulation of protein catabolic process" "12/1046" "129/23210" 0.0137483963179194 0.0948511436885654 0.0750899125570652 "Epha4/Os9/Agap2/Sgta/Erlec1/Psen1/Dab2ip/Hipk2/Gipc1/Fam192a/Smarcc1/Snx12" 12
"GO:0045995" "GO:0045995" "regulation of embryonic development" "12/1046" "129/23210" 0.0137483963179194 0.0948511436885654 0.0750899125570652 "Vangl2/Pax3/Otx2/Poglut1/Tgif1/Kdm1a/Hes5/Lfng/Myadm/Insr/Prkaca/Ctnnb1" 12
"GO:0043583" "GO:0043583" "ear development" "19/1046" "242/23210" 0.0137594158970465 0.0948511436885654 0.0750899125570652 "Vangl2/Epha4/Sox9/Mycn/Otx2/Lrp10/Col2a1/Tprn/Neurod1/Sox2/Ephb2/Hes5/Chd7/Insig1/Fgfr3/Alms1/Mcm2/Rpgrip1l/Pou3f4" 19
"GO:0043588" "GO:0043588" "skin development" "22/1046" "293/23210" 0.0137731837958441 0.0948511436885654 0.0750899125570652 "Vangl2/Tfap2b/Lats1/Sox9/Akt1/Zfp36l1/Psen1/Ctsl/Slitrk5/Sox21/Pax6/Sox18/Lhx2/Lrp4/Gba/Stmn1/Ugcg/Zdhhc21/Pdgfa/Cyp26b1/Ctnnb1/Smarca4" 22
"GO:0060993" "GO:0060993" "kidney morphogenesis" "10/1046" "99/23210" 0.0137753738558383 0.0948511436885654 0.0750899125570652 "Vangl2/Sox9/Sox4/Irx1/Irx2/Sox8/Vegfa/Hes5/Irx3/Ctnnb1" 10
"GO:0048814" "GO:0048814" "regulation of dendrite morphogenesis" "11/1046" "114/23210" 0.0139013211407083 0.0955881320342035 0.0756733571870134 "Epha4/Cdk5r1/Gsk3b/Skor2/Cfl1/Id1/Anapc2/Grin1/Ywhah/Numbl/Ube3a" 11
"GO:0032869" "GO:0032869" "cellular response to insulin stimulus" "16/1046" "193/23210" 0.0141546066414324 0.0971975298448358 0.0769474540104182 "Pid1/Slc2a4/Akt1/Lpin1/Zfp36l1/Gsk3b/Pck1/Slc2a8/Prkcb/Gsk3a/Akt2/Bcar1/Insr/Rab8a/Gnai2/Smarcc1" 16
"GO:0007093" "GO:0007093" "mitotic cell cycle checkpoint" "12/1046" "130/23210" 0.0145467675005028 0.0997549022354698 0.0789720249509551 "Trp53/Eme1/Plk2/Sox4/Eme2/Ik/Dgkz/Prcc/Clspn/Cdt1/Zwilch/Tipin" 12
"GO:1904951" "GO:1904951" "positive regulation of establishment of protein localization" "31/1046" "454/23210" 0.0146908695585644 0.100084404545816 0.0792328789450035 "Dhx9/Arpc2/Ptbp1/Arf1/Wrap53/Lgals9/Cdk5r1/Psen1/Sox4/Vps28/Pfkm/Cacnb3/Gsk3b/Kif5b/Rbp4/Unc93b1/Tm9sf4/Nnat/C1qtnf4/Nadk/Unc13b/Dynll1/Ran/Cct6a/Gsk3a/Akt2/Gpi1/Prkaca/Cadm1/Coro2b/Zic1" 31
"GO:0000041" "GO:0000041" "transition metal ion transport" "10/1046" "100/23210" 0.0147083536903706 0.100084404545816 0.0792328789450035 "Myo1b/Slc39a3/Sfxn1/Slc22a17/Slc48a1/Slc11a2/Slc30a4/Arhgap1/Iscu/Trpc2" 10
"GO:0090174" "GO:0090174" "organelle membrane fusion" "10/1046" "100/23210" 0.0147083536903706 0.100084404545816 0.0792328789450035 "Snap47/Gosr1/Cplx2/Kif5b/Gnai3/Vav3/Stx12/Rab7/Akt2/Rab8a" 10
"GO:0019896" "GO:0019896" "axonal transport of mitochondrion" "3/1046" "12/23210" 0.0147928472884298 0.100084404545816 0.0792328789450035 "Trak2/Hap1/Nefl" 3
"GO:0021670" "GO:0021670" "lateral ventricle development" "3/1046" "12/23210" 0.0147928472884298 0.100084404545816 0.0792328789450035 "Pax5/Numbl/Rpgrip1l" 3
"GO:0061577" "GO:0061577" "calcium ion transmembrane transport via high voltage-gated calcium channel" "3/1046" "12/23210" 0.0147928472884298 0.100084404545816 0.0792328789450035 "Cacnb1/Cacnb3/Cacna1c" 3
"GO:0090343" "GO:0090343" "positive regulation of cell aging" "3/1046" "12/23210" 0.0147928472884298 0.100084404545816 0.0792328789450035 "Trp53/Lmna/Kras" 3
"GO:1900426" "GO:1900426" "positive regulation of defense response to bacterium" "3/1046" "12/23210" 0.0147928472884298 0.100084404545816 0.0792328789450035 "Lgals9/Unc13b/Cyba" 3
"GO:1902287" "GO:1902287" "semaphorin-plexin signaling pathway involved in axon guidance" "3/1046" "12/23210" 0.0147928472884298 0.100084404545816 0.0792328789450035 "Plxna1/Sema3f/Plxnb1" 3
"GO:1905214" "GO:1905214" "regulation of RNA binding" "3/1046" "12/23210" 0.0147928472884298 0.100084404545816 0.0792328789450035 "Eif4a3/Ncbp1/Eif3c" 3
"GO:0030072" "GO:0030072" "peptide hormone secretion" "21/1046" "278/23210" 0.01489718089312 0.100279081738086 0.0793869972062705 "Tfap2b/Per2/Hmga2/Midn/Ptbp1/Sox4/Pim3/Pfkm/Adcyap1/Kif5b/Rbp4/Adra2a/Pax6/Nnat/Neurod1/Slc16a1/Nadk/Chd7/Dynll1/Cacna1c/Hmgn3" 21
"GO:0072006" "GO:0072006" "nephron development" "13/1046" "146/23210" 0.0149016340177593 0.100279081738086 0.0793869972062705 "Vangl2/Tfap2b/Pou3f3/Sox9/Nup85/Irx1/Irx2/Sox8/Vegfa/Ampd2/Hes5/Irx3/Ctnnb1" 13
"GO:0000819" "GO:0000819" "sister chromatid segregation" "15/1046" "178/23210" 0.0149842002970094 0.100279081738086 0.0793869972062705 "Lats1/Tubg2/Tubg1/Axin2/Bod1/Kpnb1/Espl1/Ik/Psrc1/Sfpq/Ran/Pds5a/Phb2/Cdt1/Ctnnb1" 15
"GO:0042987" "GO:0042987" "amyloid precursor protein catabolic process" "6/1046" "45/23210" 0.0149910810262573 0.100279081738086 0.0793869972062705 "Ncstn/Epha4/Hap1/Psen1/Csnk1e/Gsk3a" 6
"GO:0060135" "GO:0060135" "maternal process involved in female pregnancy" "6/1046" "45/23210" 0.0149910810262573 0.100279081738086 0.0793869972062705 "Akt1/Ctsl/Men1/Kpna6/Tmed2/Ube2a" 6
"GO:0061028" "GO:0061028" "establishment of endothelial barrier" "6/1046" "45/23210" 0.0149910810262573 0.100279081738086 0.0793869972062705 "Akap11/Vegfa/Ptprs/Sox18/Myadm/Ctnnb1" 6
"GO:0061647" "GO:0061647" "histone H3-K9 modification" "6/1046" "45/23210" 0.0149910810262573 0.100279081738086 0.0793869972062705 "Zfp451/Lmna/Kdm4a/Kdm1a/Pax5/Prdm8" 6
"GO:0071526" "GO:0071526" "semaphorin-plexin signaling pathway" "6/1046" "45/23210" 0.0149910810262573 0.100279081738086 0.0793869972062705 "Arhgdia/Sema6a/Sema6d/Plxna1/Sema3f/Plxnb1" 6
"GO:0046605" "GO:0046605" "regulation of centrosome cycle" "7/1046" "58/23210" 0.0150338999073769 0.100279081738086 0.0793869972062705 "Trim37/Plk2/Spice1/Nsfl1c/Alms1/Ctnnb1/Chordc1" 7
"GO:0030099" "GO:0030099" "myeloid cell differentiation" "28/1046" "401/23210" 0.0150774799953473 0.100279081738086 0.0793869972062705 "Efna2/Tcf3/Jmjd6/Meis1/Nme1/Ncapg2/Id2/Zfp36l1/Psen1/Sfxn1/Rbfox2/Tob2/Slc11a2/Gsk3b/Vegfa/Meis2/Zbtb46/Pip4k2a/Tet2/Atpif1/Kdm1a/Mfap2/Fgfr3/Cdkn1c/Cbfa2t3/Zfpm1/Ctnnb1/Smarca4" 28
"GO:0003281" "GO:0003281" "ventricular septum development" "9/1046" "86/23210" 0.0152965713336355 0.100279081738086 0.0793869972062705 "Cxcr4/Vangl2/Id2/Sox11/Sox4/Lmo4/Luzp1/Zfpm1/Smarca4" 9
"GO:0061333" "GO:0061333" "renal tubule morphogenesis" "9/1046" "86/23210" 0.0152965713336355 0.100279081738086 0.0793869972062705 "Hdac5/Sox9/Irx1/Irx2/Sox8/Vegfa/Hes5/Irx3/Ctnnb1" 9
"GO:0007026" "GO:0007026" "negative regulation of microtubule depolymerization" "5/1046" "33/23210" 0.0153002615641939 0.100279081738086 0.0793869972062705 "Camsap2/Map6d1/Camsap1/Arhgef2/Ckap2" 5
"GO:0021680" "GO:0021680" "cerebellar Purkinje cell layer development" "5/1046" "33/23210" 0.0153002615641939 0.100279081738086 0.0793869972062705 "Sez6/Skor2/Lhx5/Cacna1a/Nfix" 5
"GO:0034314" "GO:0034314" "Arp2/3 complex-mediated actin nucleation" "5/1046" "33/23210" 0.0153002615641939 0.100279081738086 0.0793869972062705 "Arpc2/Arf1/Coro1b/Hip1r/Magel2" 5
"GO:0040001" "GO:0040001" "establishment of mitotic spindle localization" "5/1046" "33/23210" 0.0153002615641939 0.100279081738086 0.0793869972062705 "Kpnb1/Pax6/Nsfl1c/Gpsm2/Arhgef2" 5
"GO:0050779" "GO:0050779" "RNA destabilization" "5/1046" "33/23210" 0.0153002615641939 0.100279081738086 0.0793869972062705 "Mettl16/Zfp36l1/Hnrnpr/Cnot6l/Upf1" 5
"GO:0060487" "GO:0060487" "lung epithelial cell differentiation" "5/1046" "33/23210" 0.0153002615641939 0.100279081738086 0.0793869972062705 "Sox9/Foxp4/Gpsm2/Nfib/Ncor2" 5
"GO:0090218" "GO:0090218" "positive regulation of lipid kinase activity" "5/1046" "33/23210" 0.0153002615641939 0.100279081738086 0.0793869972062705 "Eef1a2/Vav2/Dgkz/Vav3/Fgfr3" 5
"GO:0099563" "GO:0099563" "modification of synaptic structure" "5/1046" "33/23210" 0.0153002615641939 0.100279081738086 0.0793869972062705 "Epha4/Gsk3b/Cfl1/Stau1/Pgrmc1" 5
"GO:0016311" "GO:0016311" "dephosphorylation" "26/1046" "366/23210" 0.0153365048527649 0.100279081738086 0.0793869972062705 "Ilkap/Ptbp1/Dusp3/Bod1/Dusp14/Ppm1e/Farp1/Csrnp2/Ptprs/Ppp1ca/Dusp5/Dusp15/Eya2/Smg5/Gba/Ppp1cb/Ppp2r2c/Dusp16/Cd2bp2/Ppp4c/Pnkp/Vrk3/Mphosph10/Dusp26/Gnai2/Cdc25a" 26
"GO:0042303" "GO:0042303" "molting cycle" "12/1046" "131/23210" 0.0153798638704039 0.100279081738086 0.0793869972062705 "Vangl2/Sox9/Akt1/Psen1/Ctsl/Sox21/Sox18/Lhx2/Lrp4/Zdhhc21/Pdgfa/Ctnnb1" 12
"GO:0042633" "GO:0042633" "hair cycle" "12/1046" "131/23210" 0.0153798638704039 0.100279081738086 0.0793869972062705 "Vangl2/Sox9/Akt1/Psen1/Ctsl/Sox21/Sox18/Lhx2/Lrp4/Zdhhc21/Pdgfa/Ctnnb1" 12
"GO:0051650" "GO:0051650" "establishment of vesicle localization" "12/1046" "131/23210" 0.0153798638704039 0.100279081738086 0.0793869972062705 "Trak2/Hap1/Arf1/Slc2a4/Gosr1/Psen1/Dpysl2/Arfgap3/Kif5b/Kif5c/Ap3s2/Ctnnb1" 12
"GO:0021879" "GO:0021879" "forebrain neuron differentiation" "8/1046" "72/23210" 0.0154950206871745 0.100279081738086 0.0793869972062705 "Smarcc2/Zswim6/Pax6/Sox2/Hes5/Lhx5/Uncx/Pou3f4" 8
"GO:0045860" "GO:0045860" "positive regulation of protein kinase activity" "30/1046" "438/23210" 0.0155716976759377 0.100279081738086 0.0793869972062705 "Vangl2/Epha4/Agap2/Cd24a/Shc2/Tcf3/Axin2/Cdk5r1/Akt1/Ncapg2/Psen1/Map3k1/Adra1a/Dazap2/Vegfa/Adcyap1/Adra2a/Dab2ip/Zeb2/Psrc1/Lamtor2/Clspn/Agrn/Fzd10/Pdgfa/Dok7/Ccnd2/Kras/Map3k10/Insr" 30
"GO:1903828" "GO:1903828" "negative regulation of cellular protein localization" "11/1046" "116/23210" 0.0156725191387111 0.100279081738086 0.0793869972062705 "Rab23/Pid1/Os9/Mapt/Erlec1/Gsk3b/Nsfl1c/Dclk1/Insig1/Cdt1/Sin3a" 11
"GO:0006353" "GO:0006353" "DNA-templated transcription, termination" "4/1046" "22/23210" 0.0156748069990282 0.100279081738086 0.0793869972062705 "Dhx9/Per2/Polr2a/Polr3k" 4
"GO:0030252" "GO:0030252" "growth hormone secretion" "4/1046" "22/23210" 0.0156748069990282 0.100279081738086 0.0793869972062705 "Hmga2/Adcyap1/Chd7/Cacna1c" 4
"GO:0044851" "GO:0044851" "hair cycle phase" "4/1046" "22/23210" 0.0156748069990282 0.100279081738086 0.0793869972062705 "Akt1/Psen1/Ctsl/Ctnnb1" 4
"GO:0046599" "GO:0046599" "regulation of centriole replication" "4/1046" "22/23210" 0.0156748069990282 0.100279081738086 0.0793869972062705 "Trim37/Plk2/Spice1/Alms1" 4
"GO:0048857" "GO:0048857" "neural nucleus development" "4/1046" "22/23210" 0.0156748069990282 0.100279081738086 0.0793869972062705 "Cdk5r1/Nfib/Fgfr3/Cacna1a" 4
"GO:0051654" "GO:0051654" "establishment of mitochondrion localization" "4/1046" "22/23210" 0.0156748069990282 0.100279081738086 0.0793869972062705 "Trak2/Hap1/Mapt/Nefl" 4
"GO:0060749" "GO:0060749" "mammary gland alveolus development" "4/1046" "22/23210" 0.0156748069990282 0.100279081738086 0.0793869972062705 "Agap2/Id2/Vegfa/Phb2" 4
"GO:0061377" "GO:0061377" "mammary gland lobule development" "4/1046" "22/23210" 0.0156748069990282 0.100279081738086 0.0793869972062705 "Agap2/Id2/Vegfa/Phb2" 4
"GO:0070977" "GO:0070977" "bone maturation" "4/1046" "22/23210" 0.0156748069990282 0.100279081738086 0.0793869972062705 "Phospho1/Thbs3/Fgfr3/Plxnb1" 4
"GO:0071459" "GO:0071459" "protein localization to chromosome, centromeric region" "4/1046" "22/23210" 0.0156748069990282 0.100279081738086 0.0793869972062705 "Bod1/Ik/Rcc2/Cdt1" 4
"GO:0071800" "GO:0071800" "podosome assembly" "4/1046" "22/23210" 0.0156748069990282 0.100279081738086 0.0793869972062705 "Arpc2/Mapk9/Arhgef2/Fscn1" 4
"GO:0072273" "GO:0072273" "metanephric nephron morphogenesis" "4/1046" "22/23210" 0.0156748069990282 0.100279081738086 0.0793869972062705 "Sox9/Sox8/Hes5/Ctnnb1" 4
"GO:0097062" "GO:0097062" "dendritic spine maintenance" "4/1046" "22/23210" 0.0156748069990282 0.100279081738086 0.0793869972062705 "Cfl1/Zmynd8/Grin1/Insr" 4
"GO:0098743" "GO:0098743" "cell aggregation" "4/1046" "22/23210" 0.0156748069990282 0.100279081738086 0.0793869972062705 "Sox9/Mycn/Col2a1/Uncx" 4
"GO:1902307" "GO:1902307" "positive regulation of sodium ion transmembrane transport" "4/1046" "22/23210" 0.0156748069990282 0.100279081738086 0.0793869972062705 "Atp1b1/Arf1/Atp1b2/Kif5b" 4
"GO:2000757" "GO:2000757" "negative regulation of peptidyl-lysine acetylation" "4/1046" "22/23210" 0.0156748069990282 0.100279081738086 0.0793869972062705 "Zfp451/L3mbtl2/Msx3/Sin3a" 4
"GO:1903320" "GO:1903320" "regulation of protein modification by small protein conjugation or removal" "18/1046" "229/23210" 0.0160150244396023 0.102326085357459 0.0810075293032517 "Per2/Pias4/Mapk9/Gps2/Akt1/Trib2/Psen1/Sox4/Ndfip2/Vps28/Kdm1a/Fgfr3/Wfs1/Gsk3a/Ube3a/Herpud1/Usp4/Ctnnb1" 18
"GO:0007059" "GO:0007059" "chromosome segregation" "23/1046" "315/23210" 0.0162196923402903 0.103502935716953 0.0819391953554537 "Lats1/Nup43/Tubg2/Tubg1/Axin2/Bod1/Kpnb1/Eme1/Espl1/Spice1/Eme2/Ik/Ciao1/Top1/Psrc1/Sfpq/Rcc2/Ran/Pds5a/Phb2/Cdt1/Syce2/Ctnnb1" 23
"GO:0008347" "GO:0008347" "glial cell migration" "7/1046" "59/23210" 0.0164145547354631 0.104351144192491 0.0826106885792723 "Epha4/Cdk5r1/Grin1/Dab2ip/Mboat7/Ndn/Ctnnb1" 7
"GO:0015807" "GO:0015807" "L-amino acid transport" "7/1046" "59/23210" 0.0164145547354631 0.104351144192491 0.0826106885792723 "Kcnj10/Per2/Slc1a6/Psen1/Sfxn1/Slc7a8/Slc25a18" 7
"GO:0045814" "GO:0045814" "negative regulation of gene expression, epigenetic" "7/1046" "59/23210" 0.0164145547354631 0.104351144192491 0.0826106885792723 "Ezh1/Atad2b/Hells/Bmi1/Lhx2/Kdm1a/Sin3a" 7
"GO:0003231" "GO:0003231" "cardiac ventricle development" "13/1046" "148/23210" 0.0165238941529445 0.104598996577769 0.0828069035453105 "Cxcr4/Vangl2/Id2/Sox11/Sox4/Lmo4/Luzp1/Ube4b/Chd7/Gsk3a/Zfpm1/Ctnnb1/Smarca4" 13
"GO:0055067" "GO:0055067" "monovalent inorganic cation homeostasis" "13/1046" "148/23210" 0.0165238941529445 0.104598996577769 0.0828069035453105 "Atp1b1/Atp1a2/Kcnj10/Tfap2b/Ccdc115/Trp53/Atp1b2/Tm9sf4/Slc9a8/Rab7/Atp1a3/Atp6v0d1/Gnai2" 13
"GO:0021772" "GO:0021772" "olfactory bulb development" "6/1046" "46/23210" 0.0166013269332673 0.104598996577769 0.0828069035453105 "Id2/Pax6/Lhx2/Chd7/Uncx/Rpgrip1l" 6
"GO:0030517" "GO:0030517" "negative regulation of axon extension" "6/1046" "46/23210" 0.0166013269332673 0.104598996577769 0.0828069035453105 "Aatk/Cdk5r1/Ptprs/Sema6a/Sema6d/Sema3f" 6
"GO:0031111" "GO:0031111" "negative regulation of microtubule polymerization or depolymerization" "6/1046" "46/23210" 0.0166013269332673 0.104598996577769 0.0828069035453105 "Camsap2/Map6d1/Camsap1/Arhgef2/Stmn1/Ckap2" 6
"GO:0033120" "GO:0033120" "positive regulation of RNA splicing" "6/1046" "46/23210" 0.0166013269332673 0.104598996577769 0.0828069035453105 "Eif4a3/Polr2a/Srsf1/Habp4/Ncbp1/Rbmx" 6
"GO:1903727" "GO:1903727" "positive regulation of phospholipid metabolic process" "6/1046" "46/23210" 0.0166013269332673 0.104598996577769 0.0828069035453105 "Capn2/Vav2/Dgkz/Vav3/Fabp3/Fgfr3" 6
"GO:0007498" "GO:0007498" "mesoderm development" "11/1046" "117/23210" 0.01661911243608 0.104598996577769 0.0828069035453105 "Zfp36l1/Zic2/Poglut1/Ets2/Vegfa/Lhx2/Ext2/Ssbp3/Gpi1/Prkaca/Irx3" 11
"GO:0031060" "GO:0031060" "regulation of histone methylation" "8/1046" "73/23210" 0.0167369817454139 0.105083306327417 0.0831903124883908 "L3mbtl2/Men1/Lmna/Kdm4a/Kdm1a/Pax5/Ctnnb1/Bcor" 8
"GO:0002064" "GO:0002064" "epithelial cell development" "19/1046" "247/23210" 0.0167376457446716 0.105083306327417 0.0831903124883908 "Cxcr4/Sox9/Vezf1/Map3k1/Akap11/Sox8/Vegfa/Ptprs/Pax6/Insm1/Id1/Sox18/Ampd2/Tmod1/Fgfr3/Spint2/Myadm/Ctnnb1/Smarca4" 19
"GO:0010821" "GO:0010821" "regulation of mitochondrion organization" "12/1046" "133/23210" 0.0171538115945462 0.107296242325293 0.084942206710357 "Vat1/Mapt/Trp53/Akt1/Bcl2l2/Gsk3b/Lmna/Gba/Mllt11/Atpif1/Hip1r/Gsk3a" 12
"GO:0034763" "GO:0034763" "negative regulation of transmembrane transport" "12/1046" "133/23210" 0.0171538115945462 0.107296242325293 0.084942206710357 "Atp1a2/Pid1/Akt1/Grk6/Cacnb3/Gstm7/Ephb2/Agrn/Iscu/Prkcb/Gsk3a/Akt2" 12
"GO:0061025" "GO:0061025" "membrane fusion" "12/1046" "133/23210" 0.0171538115945462 0.107296242325293 0.084942206710357 "Snap47/Gosr1/Cplx2/Kif5b/Nsfl1c/Gnai3/Vav3/Stx12/Cd9/Rab7/Akt2/Rab8a" 12
"GO:0009749" "GO:0009749" "response to glucose" "15/1046" "181/23210" 0.0172037087539323 0.107385810202759 0.0850131140692495 "Sox4/Pim3/Kif5b/Adra2a/Nnat/Pck1/Neurod1/Nadk/Unc13b/Dynll1/Eif2b4/Prkaca/Smarca4/Sin3a/Hmgn3" 15
"GO:0070482" "GO:0070482" "response to oxygen levels" "21/1046" "282/23210" 0.0172106264867896 0.107385810202759 0.0850131140692495 "Atp1b1/Ccdc115/Cd24a/Prmt2/Cpeb4/Trp53/Slc2a4/Akt1/Zfp36l1/Sox4/Slc11a2/Tmbim6/Vegfa/Tm9sf4/Chrna4/Slc2a8/Prkcb/Atp6v0d1/Cbfa2t3/Limd1/Hyou1" 21
"GO:0008045" "GO:0008045" "motor neuron axon guidance" "5/1046" "34/23210" 0.017290113938002 0.107483684923324 0.0850905976284658 "Cxcr4/Epha4/Kif5c/Ntng1/Sema3f" 5
"GO:0090322" "GO:0090322" "regulation of superoxide metabolic process" "5/1046" "34/23210" 0.017290113938002 0.107483684923324 0.0850905976284658 "Mapt/Aatf/Gnai3/Cyba/Gnai2" 5
"GO:1902686" "GO:1902686" "mitochondrial outer membrane permeabilization involved in programmed cell death" "5/1046" "34/23210" 0.017290113938002 0.107483684923324 0.0850905976284658 "Gsk3b/Eya2/Atpif1/Hip1r/Gsk3a" 5
"GO:0001708" "GO:0001708" "cell fate specification" "10/1046" "103/23210" 0.017790316388886 0.110321790220159 0.0873374137476985 "Sox9/Myt1l/Psen1/Otx2/Pax6/Sox18/Lmo4/Sox2/Pou3f2/Ctnnb1" 10
"GO:0030518" "GO:0030518" "intracellular steroid hormone receptor signaling pathway" "10/1046" "103/23210" 0.017790316388886 0.110321790220159 0.0873374137476985 "Hmga2/Prmt2/Lats1/Rbfox2/Ddx17/Ncor2/Ywhah/Phb2/Ube3a/Smarca4" 10
"GO:0030837" "GO:0030837" "negative regulation of actin filament polymerization" "7/1046" "60/23210" 0.0178825326735448 0.110622178864254 0.0875752195994897 "Arpc2/Add3/Cfl1/Tmod1/Hip1r/Add2/Myadm" 7
"GO:0033209" "GO:0033209" "tumor necrosis factor-mediated signaling pathway" "7/1046" "60/23210" 0.0178825326735448 0.110622178864254 0.0875752195994897 "St18/Pias4/Gps2/Traf3/Commd7/Spata2/Hipk1" 7
"GO:2001252" "GO:2001252" "positive regulation of chromosome organization" "15/1046" "182/23210" 0.0179968787429279 0.111193429299215 0.0880274560569671 "Trp53/Tada2a/Lpin1/L3mbtl2/Vegfa/Men1/Lmna/Sfpq/Kdm1a/Cct6a/Atf7ip/Pnkp/Cdt1/Ctnnb1/Sin3a" 15
"GO:0021766" "GO:0021766" "hippocampus development" "8/1046" "74/23210" 0.0180490380687503 0.111225516002257 0.0880528578352905 "Btg2/Cdk5r1/Gsk3b/Ptprs/Zeb2/Neurod1/Bcan/Lhx5" 8
"GO:1901983" "GO:1901983" "regulation of protein acetylation" "8/1046" "74/23210" 0.0180490380687503 0.111225516002257 0.0880528578352905 "Zfp451/Tada2a/Sox4/L3mbtl2/Gsk3b/Msx3/Terf2ip/Sin3a" 8
"GO:0090316" "GO:0090316" "positive regulation of intracellular protein transport" "12/1046" "134/23210" 0.0180964439937782 0.111225516002257 0.0880528578352905 "Arpc2/Cdk5r1/Psen1/Cacnb3/Gsk3b/Kif5b/Tm9sf4/Ran/Gsk3a/Akt2/Prkaca/Zic1" 12
"GO:0000272" "GO:0000272" "polysaccharide catabolic process" "4/1046" "23/23210" 0.018313105309789 0.111225516002257 0.0880528578352905 "Gaa/Pfkm/Ppp1ca/Ppp1cb" 4
"GO:1903020" "GO:1903020" "positive regulation of glycoprotein metabolic process" "4/1046" "23/23210" 0.018313105309789 0.111225516002257 0.0880528578352905 "Ncstn/Rab1b/Insr/Ctnnb1" 4
"GO:0048010" "GO:0048010" "vascular endothelial growth factor receptor signaling pathway" "6/1046" "47/23210" 0.0183268321332492 0.111225516002257 0.0880528578352905 "Hgs/Vegfa/Dab2ip/Prkcb/Cadm4/Bcar1" 6
"GO:0048489" "GO:0048489" "synaptic vesicle transport" "6/1046" "47/23210" 0.0183268321332492 0.111225516002257 0.0880528578352905 "Arf1/Slc2a4/Dpysl2/Kif5c/Ap3s2/Ctnnb1" 6
"GO:1903018" "GO:1903018" "regulation of glycoprotein metabolic process" "6/1046" "47/23210" 0.0183268321332492 0.111225516002257 0.0880528578352905 "Ncstn/Aatf/Rab1b/Necab3/Insr/Ctnnb1" 6
"GO:0031396" "GO:0031396" "regulation of protein ubiquitination" "16/1046" "199/23210" 0.018410171836768 0.111225516002257 0.0880528578352905 "Per2/Mapk9/Gps2/Akt1/Trib2/Psen1/Sox4/Ndfip2/Vps28/Kdm1a/Fgfr3/Wfs1/Gsk3a/Ube3a/Herpud1/Usp4" 16
"GO:0007162" "GO:0007162" "negative regulation of cell adhesion" "21/1046" "284/23210" 0.0184682394740033 0.111225516002257 0.0880528578352905 "Cd24a/Dusp3/Lgals9/Akt1/Enpp2/Rnd1/Jam2/Vegfa/Sema6a/Zfp608/Men1/Cfl1/Rcc2/Dtx1/Cd9/Plxna1/Spint2/Myadm/Bcar1/Plxnb1/Coro2b" 21
"GO:0006491" "GO:0006491" "N-glycan processing" "3/1046" "13/23210" 0.0185962724617941 0.111225516002257 0.0880528578352905 "St8sia4/Man1c1/St8sia2" 3
"GO:0009950" "GO:0009950" "dorsal/ventral axis specification" "3/1046" "13/23210" 0.0185962724617941 0.111225516002257 0.0880528578352905 "Axin2/Pax6/Ctnnb1" 3
"GO:0010918" "GO:0010918" "positive regulation of mitochondrial membrane potential" "3/1046" "13/23210" 0.0185962724617941 0.111225516002257 0.0880528578352905 "Akt1/Gsk3b/Akt2" 3
"GO:0021548" "GO:0021548" "pons development" "3/1046" "13/23210" 0.0185962724617941 0.111225516002257 0.0880528578352905 "Cdk5r1/Grin1/Cacna1a" 3
"GO:0021936" "GO:0021936" "regulation of cerebellar granule cell precursor proliferation" "3/1046" "13/23210" 0.0185962724617941 0.111225516002257 0.0880528578352905 "Gpr37l1/Skor2/Lhx5" 3
"GO:0030948" "GO:0030948" "negative regulation of vascular endothelial growth factor receptor signaling pathway" "3/1046" "13/23210" 0.0185962724617941 0.111225516002257 0.0880528578352905 "Hgs/Dab2ip/Cadm4" 3
"GO:0033169" "GO:0033169" "histone H3-K9 demethylation" "3/1046" "13/23210" 0.0185962724617941 0.111225516002257 0.0880528578352905 "Phf2/Kdm4a/Kdm1a" 3
"GO:0042983" "GO:0042983" "amyloid precursor protein biosynthetic process" "3/1046" "13/23210" 0.0185962724617941 0.111225516002257 0.0880528578352905 "Ncstn/Aatf/Necab3" 3
"GO:0042984" "GO:0042984" "regulation of amyloid precursor protein biosynthetic process" "3/1046" "13/23210" 0.0185962724617941 0.111225516002257 0.0880528578352905 "Ncstn/Aatf/Necab3" 3
"GO:0051573" "GO:0051573" "negative regulation of histone H3-K9 methylation" "3/1046" "13/23210" 0.0185962724617941 0.111225516002257 0.0880528578352905 "Kdm4a/Kdm1a/Pax5" 3
"GO:0051974" "GO:0051974" "negative regulation of telomerase activity" "3/1046" "13/23210" 0.0185962724617941 0.111225516002257 0.0880528578352905 "Trp53/Mcrs1/Men1" 3
"GO:0071679" "GO:0071679" "commissural neuron axon guidance" "3/1046" "13/23210" 0.0185962724617941 0.111225516002257 0.0880528578352905 "Vegfa/Ephb2/Nfib" 3
"GO:0086067" "GO:0086067" "AV node cell to bundle of His cell communication" "3/1046" "13/23210" 0.0185962724617941 0.111225516002257 0.0880528578352905 "Cacna1g/Cxadr/Cacna1c" 3
"GO:1901070" "GO:1901070" "guanosine-containing compound biosynthetic process" "3/1046" "13/23210" 0.0185962724617941 0.111225516002257 0.0880528578352905 "Guk1/Nme1/Nme6" 3
"GO:1902285" "GO:1902285" "semaphorin-plexin signaling pathway involved in neuron projection guidance" "3/1046" "13/23210" 0.0185962724617941 0.111225516002257 0.0880528578352905 "Plxna1/Sema3f/Plxnb1" 3
"GO:1902950" "GO:1902950" "regulation of dendritic spine maintenance" "3/1046" "13/23210" 0.0185962724617941 0.111225516002257 0.0880528578352905 "Cfl1/Zmynd8/Grin1" 3
"GO:1904293" "GO:1904293" "negative regulation of ERAD pathway" "3/1046" "13/23210" 0.0185962724617941 0.111225516002257 0.0880528578352905 "Os9/Sgta/Erlec1" 3
"GO:2000278" "GO:2000278" "regulation of DNA biosynthetic process" "11/1046" "119/23210" 0.018639579682837 0.111352760894868 0.0881535926022936 "Trp53/Wrap53/Smg6/Mcrs1/Gsk3b/Vegfa/Men1/Smg5/Cct6a/Pnkp/Ctnnb1" 11
"GO:0031016" "GO:0031016" "pancreas development" "9/1046" "89/23210" 0.0187867081635426 0.112099200777502 0.0887445196416151 "Sox9/Sox4/Men1/Pax6/Insm1/Neurod1/Insr/Ctnnb1/Zic3" 9
"GO:2001235" "GO:2001235" "positive regulation of apoptotic signaling pathway" "15/1046" "183/23210" 0.018817675465842 0.112151570524016 0.0887859787061388 "St18/Pias4/Dapk3/Apaf1/Mapk9/Trp53/Gsk3b/Ppp1ca/Plagl2/Dab2ip/Mllt11/Sfpq/Atpif1/Hip1r/Gsk3a" 15
"GO:0007009" "GO:0007009" "plasma membrane organization" "10/1046" "104/23210" 0.0189162430003579 0.112606233361377 0.0891459173570892 "Cxcr4/Tlcd1/Akt1/Fcho2/Abcd2/Xkr7/Agrn/Ugcg/Sh3gl2/Akt2" 10
"GO:0030178" "GO:0030178" "negative regulation of Wnt signaling pathway" "13/1046" "151/23210" 0.0192041400685004 0.113606817045804 0.0899380400289712 "Hmga2/Tle2/Lats1/Axin2/Sox9/Cby1/Csnk1e/Gsk3b/Dab2ip/Lrp4/Cxxc4/Sox2/Limd1" 13
"GO:0006323" "GO:0006323" "DNA packaging" "16/1046" "200/23210" 0.0192057013982279 0.113606817045804 0.0899380400289712 "H3f3a/Hmga2/Mbd3/Sox9/Trp53/Ncapg2/Dnmt3a/Phf2/Rnf8/Hells/Znfx1/Atf7ip/Mcm2/Rsf1/Smarcc1/Smarca4" 16
"GO:1901888" "GO:1901888" "regulation of cell junction assembly" "16/1046" "200/23210" 0.0192057013982279 0.113606817045804 0.0899380400289712 "Dapk3/Dusp3/Lrrn3/Slitrk5/Farp1/Enpp2/Gap43/Mdga1/Vegfa/Ptprs/Cfl1/Grin1/Ephb2/Rcc2/Agrn/Prkaca" 16
"GO:0000271" "GO:0000271" "polysaccharide biosynthetic process" "8/1046" "75/23210" 0.0194331591689344 0.113606817045804 0.0899380400289712 "Per2/Dyrk2/Akt1/Ppp1ca/Ext2/Ppp1cb/Akt2/Insr" 8
"GO:0032272" "GO:0032272" "negative regulation of protein polymerization" "8/1046" "75/23210" 0.0194331591689344 0.113606817045804 0.0899380400289712 "Arpc2/Add3/Cfl1/Stmn1/Tmod1/Hip1r/Add2/Myadm" 8
"GO:0051058" "GO:0051058" "negative regulation of small GTPase mediated signal transduction" "7/1046" "61/23210" 0.0194404141320965 0.113606817045804 0.0899380400289712 "Git1/Adra1a/Dab2ip/Dgkz/Stmn1/Ephb2/Kctd10" 7
"GO:1902305" "GO:1902305" "regulation of sodium ion transmembrane transport" "7/1046" "61/23210" 0.0194404141320965 0.113606817045804 0.0899380400289712 "Atp1b1/Atp1a2/Arf1/Atp1b2/Kif5b/Agrn/Ywhah" 7
"GO:1903428" "GO:1903428" "positive regulation of reactive oxygen species biosynthetic process" "7/1046" "61/23210" 0.0194404141320965 0.113606817045804 0.0899380400289712 "Mapk9/Akt1/Ddah2/Grin1/Akt2/Cyba/Insr" 7
"GO:0030201" "GO:0030201" "heparan sulfate proteoglycan metabolic process" "5/1046" "35/23210" 0.0194439843182865 0.113606817045804 0.0899380400289712 "Vangl2/Gpc1/Ext2/Ctnnb1/Glce" 5
"GO:0033866" "GO:0033866" "nucleoside bisphosphate biosynthetic process" "5/1046" "35/23210" 0.0194439843182865 0.113606817045804 0.0899380400289712 "Coasy/Acly/Acss1/Pank4/Gcdh" 5
"GO:0034030" "GO:0034030" "ribonucleoside bisphosphate biosynthetic process" "5/1046" "35/23210" 0.0194439843182865 0.113606817045804 0.0899380400289712 "Coasy/Acly/Acss1/Pank4/Gcdh" 5
"GO:0034033" "GO:0034033" "purine nucleoside bisphosphate biosynthetic process" "5/1046" "35/23210" 0.0194439843182865 0.113606817045804 0.0899380400289712 "Coasy/Acly/Acss1/Pank4/Gcdh" 5
"GO:0038084" "GO:0038084" "vascular endothelial growth factor signaling pathway" "5/1046" "35/23210" 0.0194439843182865 0.113606817045804 0.0899380400289712 "Vegfa/Sema6a/Tcf4/Dab2ip/Cadm4" 5
"GO:0051567" "GO:0051567" "histone H3-K9 methylation" "5/1046" "35/23210" 0.0194439843182865 0.113606817045804 0.0899380400289712 "Lmna/Kdm4a/Kdm1a/Pax5/Prdm8" 5
"GO:0097106" "GO:0097106" "postsynaptic density organization" "5/1046" "35/23210" 0.0194439843182865 0.113606817045804 0.0899380400289712 "Ptprs/Cfl1/Zmynd8/Dgkz/Cadm1" 5
"GO:1903959" "GO:1903959" "regulation of anion transmembrane transport" "5/1046" "35/23210" 0.0194439843182865 0.113606817045804 0.0899380400289712 "Per2/Akt1/Psen1/Grk6/Akt2" 5
"GO:0006753" "GO:0006753" "nucleoside phosphate metabolic process" "29/1046" "428/23210" 0.0195571763629146 0.114136223254238 0.0903571500613082 "Rab23/Pid1/Coasy/Acly/Guk1/Nt5m/Pfas/Pipox/Nme1/Nudt14/Rrm2/Psen1/Rnaseh2b/Pfkm/Acss1/Gnai3/Ampd2/Pank4/Nadk/Galt/Ran/Foxk1/Gpi1/Aprt/Mvd/Cbfa2t3/Insr/Gcdh/Nme6" 29
"GO:0009746" "GO:0009746" "response to hexose" "15/1046" "184/23210" 0.0196666728438238 0.114642865689372 0.0907582389113998 "Sox4/Pim3/Kif5b/Adra2a/Nnat/Pck1/Neurod1/Nadk/Unc13b/Dynll1/Eif2b4/Prkaca/Smarca4/Sin3a/Hmgn3" 15
"GO:0098659" "GO:0098659" "inorganic cation import across plasma membrane" "9/1046" "90/23210" 0.0200689413154109 0.11624233285063 0.0920244740310429 "Atp1b1/Atp1a2/Kcnj9/Kcnj10/Atp1b2/Slc11a2/Kcnj6/Iscu/Atp1a3" 9
"GO:0099587" "GO:0099587" "inorganic ion import across plasma membrane" "9/1046" "90/23210" 0.0200689413154109 0.11624233285063 0.0920244740310429 "Atp1b1/Atp1a2/Kcnj9/Kcnj10/Atp1b2/Slc11a2/Kcnj6/Iscu/Atp1a3" 9
"GO:0035270" "GO:0035270" "endocrine system development" "12/1046" "136/23210" 0.0200974414621726 0.11624233285063 0.0920244740310429 "Hmga2/Sox9/Sox4/Men1/Pax6/Insm1/Neurod1/Sox2/Kdm1a/Pou3f2/Cdkn1c/Insr" 12
"GO:0006342" "GO:0006342" "chromatin silencing" "6/1046" "48/23210" 0.0201710577582119 0.11624233285063 0.0920244740310429 "Ezh1/Atad2b/Hells/Bmi1/Kdm1a/Sin3a" 6
"GO:0008089" "GO:0008089" "anterograde axonal transport" "6/1046" "48/23210" 0.0201710577582119 0.11624233285063 0.0920244740310429 "Trak2/Hap1/Nefl/Kif5b/Kif5c/Ap3s2" 6
"GO:0021988" "GO:0021988" "olfactory lobe development" "6/1046" "48/23210" 0.0201710577582119 0.11624233285063 0.0920244740310429 "Id2/Pax6/Lhx2/Chd7/Uncx/Rpgrip1l" 6
"GO:0030857" "GO:0030857" "negative regulation of epithelial cell differentiation" "6/1046" "48/23210" 0.0201710577582119 0.11624233285063 0.0920244740310429 "Sox9/Vegfa/Foxp4/Id1/Hes5/Ctnnb1" 6
"GO:0051653" "GO:0051653" "spindle localization" "6/1046" "48/23210" 0.0201710577582119 0.11624233285063 0.0920244740310429 "Llgl1/Kpnb1/Pax6/Nsfl1c/Gpsm2/Arhgef2" 6
"GO:0051972" "GO:0051972" "regulation of telomerase activity" "6/1046" "48/23210" 0.0201710577582119 0.11624233285063 0.0920244740310429 "Trp53/Wrap53/Mcrs1/Men1/Pnkp/Ctnnb1" 6
"GO:0090311" "GO:0090311" "regulation of protein deacetylation" "6/1046" "48/23210" 0.0201710577582119 0.11624233285063 0.0920244740310429 "Mapt/Trp53/Tada2a/Lpin1/Vegfa/Ncor2" 6
"GO:0034284" "GO:0034284" "response to monosaccharide" "15/1046" "185/23210" 0.0205444428093571 0.117990470407376 0.0934084056439787 "Sox4/Pim3/Kif5b/Adra2a/Nnat/Pck1/Neurod1/Nadk/Unc13b/Dynll1/Eif2b4/Prkaca/Smarca4/Sin3a/Hmgn3" 15
"GO:0044843" "GO:0044843" "cell cycle G1/S phase transition" "15/1046" "185/23210" 0.0205444428093571 0.117990470407376 0.0934084056439787 "Prmt2/Tcf3/Lats1/Psme3/Trp53/Akt1/Id2/Plk2/Sox4/Men1/Rbl1/Dgkz/Phb2/Ccnd2/Cdc25a" 15
"GO:0050796" "GO:0050796" "regulation of insulin secretion" "15/1046" "185/23210" 0.0205444428093571 0.117990470407376 0.0934084056439787 "Tfap2b/Per2/Midn/Ptbp1/Sox4/Pim3/Pfkm/Kif5b/Rbp4/Adra2a/Nnat/Slc16a1/Nadk/Dynll1/Hmgn3" 15
"GO:0008286" "GO:0008286" "insulin receptor signaling pathway" "11/1046" "121/23210" 0.0208367143241922 0.119533205669089 0.0946297283544473 "Pid1/Akt1/Gsk3b/Slc2a8/Prkcb/Gsk3a/Akt2/Bcar1/Insr/Gnai2/Smarcc1" 11
"GO:0009116" "GO:0009116" "nucleoside metabolic process" "8/1046" "76/23210" 0.02089126904594 0.119574715467928 0.094662590026367 "Rab23/Guk1/Nme1/Gnai3/Ampd2/Ran/Aprt/Nme6" 8
"GO:0060350" "GO:0060350" "endochondral bone morphogenesis" "8/1046" "76/23210" 0.02089126904594 0.119574715467928 0.094662590026367 "Axin2/Sox9/Phospho1/Col2a1/Mef2d/Thbs3/Serpinh1/Sik3" 8
"GO:0050821" "GO:0050821" "protein stabilization" "14/1046" "169/23210" 0.0209392377510188 0.119713696372906 0.0947726157318679 "Atp1b1/Pex19/Epha4/Tcf3/Trp53/Atp1b2/Sox4/Stx12/Hip1r/Cct6a/Wfs1/Phb2/Atf7ip/Cog7" 14
"GO:0015800" "GO:0015800" "acidic amino acid transport" "7/1046" "62/23210" 0.0210906957480023 0.11977585609446 0.0948218251338271 "Kcnj10/Per2/Slc1a6/Psen1/Dpysl2/Slc25a18/Gipc1" 7
"GO:0030858" "GO:0030858" "positive regulation of epithelial cell differentiation" "7/1046" "62/23210" 0.0210906957480023 0.11977585609446 0.0948218251338271 "Sox9/Vezf1/Akap11/Pax6/Zeb2/Sox2/Ctnnb1" 7
"GO:0048008" "GO:0048008" "platelet-derived growth factor receptor signaling pathway" "7/1046" "62/23210" 0.0210906957480023 0.11977585609446 0.0948218251338271 "Hgs/Vegfa/Tiparp/Hip1r/Pdgfa/Bcar1/Cbl" 7
"GO:0070988" "GO:0070988" "demethylation" "7/1046" "62/23210" 0.0210906957480023 0.11977585609446 0.0948218251338271 "Jmjd6/Kdm1b/Phf2/Alkbh3/Tet2/Kdm4a/Kdm1a" 7
"GO:0031061" "GO:0031061" "negative regulation of histone methylation" "4/1046" "24/23210" 0.0212108015838033 0.11977585609446 0.0948218251338271 "Kdm4a/Kdm1a/Pax5/Bcor" 4
"GO:0048670" "GO:0048670" "regulation of collateral sprouting" "4/1046" "24/23210" 0.0212108015838033 0.11977585609446 0.0948218251338271 "Rnd2/Bcl11a/Omg/Ptprs" 4
"GO:0060216" "GO:0060216" "definitive hemopoiesis" "4/1046" "24/23210" 0.0212108015838033 0.11977585609446 0.0948218251338271 "Meis1/Rbfox2/Zfpm1/Smarca4" 4
"GO:0072207" "GO:0072207" "metanephric epithelium development" "4/1046" "24/23210" 0.0212108015838033 0.11977585609446 0.0948218251338271 "Pou3f3/Sox9/Sox8/Hes5" 4
"GO:0097150" "GO:0097150" "neuronal stem cell population maintenance" "4/1046" "24/23210" 0.0212108015838033 0.11977585609446 0.0948218251338271 "Igf2bp1/Mmp24/Sox2/Hes5" 4
"GO:1901659" "GO:1901659" "glycosyl compound biosynthetic process" "4/1046" "24/23210" 0.0212108015838033 0.11977585609446 0.0948218251338271 "Guk1/Nme1/Aprt/Nme6" 4
"GO:2000637" "GO:2000637" "positive regulation of gene silencing by miRNA" "4/1046" "24/23210" 0.0212108015838033 0.11977585609446 0.0948218251338271 "Dhx9/Trp53/Fxr1/Limd1" 4
"GO:0032091" "GO:0032091" "negative regulation of protein binding" "10/1046" "106/23210" 0.0213235339887397 0.120278058905235 0.0952193993082704 "Akt1/Csnk1e/Tmbim6/Gsk3b/Id1/Stmn1/Kdm1a/Eif2b4/Zfpm1/Fam192a" 10
"GO:0021954" "GO:0021954" "central nervous system neuron development" "9/1046" "91/23210" 0.0214131475365812 0.120648882552822 0.0955129657766181 "Btg2/Epha4/Dcc/Zeb2/Dclk1/Ephb2/Nfib/Prdm8/Grcc10" 9
"GO:0031114" "GO:0031114" "regulation of microtubule depolymerization" "5/1046" "36/23210" 0.0217665396927552 0.122095551173346 0.0966582363130585 "Camsap2/Map6d1/Camsap1/Arhgef2/Ckap2" 5
"GO:0035886" "GO:0035886" "vascular smooth muscle cell differentiation" "5/1046" "36/23210" 0.0217665396927552 0.122095551173346 0.0966582363130585 "Vangl2/Vegfa/Pdcd4/Ctnnb1/Smarca4" 5
"GO:0045601" "GO:0045601" "regulation of endothelial cell differentiation" "5/1046" "36/23210" 0.0217665396927552 0.122095551173346 0.0966582363130585 "Vezf1/Akap11/Vegfa/Id1/Ctnnb1" 5
"GO:0051294" "GO:0051294" "establishment of spindle orientation" "5/1046" "36/23210" 0.0217665396927552 0.122095551173346 0.0966582363130585 "Llgl1/Pax6/Nsfl1c/Gpsm2/Arhgef2" 5
"GO:0006163" "GO:0006163" "purine nucleotide metabolic process" "24/1046" "342/23210" 0.0219382509210776 0.122922306158676 0.0973127456541206 "Rab23/Pid1/Coasy/Acly/Guk1/Pfas/Pipox/Nme1/Psen1/Pfkm/Acss1/Gnai3/Ampd2/Pank4/Galt/Ran/Foxk1/Gpi1/Aprt/Mvd/Cbfa2t3/Insr/Gcdh/Nme6" 24
"GO:0018022" "GO:0018022" "peptidyl-lysine methylation" "11/1046" "122/23210" 0.0220041023530027 0.123018510278845 0.0973889066648385 "Rbbp5/Ezh1/Ncoa6/Tet2/Lmna/Kdm4a/Kdm1a/Pax5/Prdm8/Ctnnb1/Bcor" 11
"GO:0048284" "GO:0048284" "organelle fusion" "11/1046" "122/23210" 0.0220041023530027 0.123018510278845 0.0973889066648385 "Vat1/Snap47/Gosr1/Cplx2/Kif5b/Gnai3/Vav3/Stx12/Rab7/Akt2/Rab8a" 11
"GO:0000288" "GO:0000288" "nuclear-transcribed mRNA catabolic process, deadenylation-dependent decay" "6/1046" "49/23210" 0.0221372915907126 0.123626377568465 0.0978701312431502 "Btg2/Cnot8/Tob1/Zfp36l1/Cnot6l/Exosc7" 6
"GO:0051924" "GO:0051924" "regulation of calcium ion transport" "20/1046" "272/23210" 0.0222604535828507 0.124176967337447 0.0983060114655692 "Cxcr4/Atp1b1/Atp1a2/Hap1/Cacna1g/Cacnb1/Jph4/Cacnb3/Tmbim6/Grin1/Gstm7/Chd7/Wfs1/Cacna1c/Cyba/Homer3/Cacna1a/Gnao1/Gnai2/Ctnnb1" 20
"GO:0120031" "GO:0120031" "plasma membrane bounded cell projection assembly" "32/1046" "488/23210" 0.0223876644577659 0.124683358334455 0.0987069012620045 "Vangl2/Rab23/Arpc2/Stk36/Palm/Hap1/Cdc42ep4/Nup85/B9d1/Cby1/Ttll1/Gap43/Dpysl3/Cfl1/Zmynd8/Vav2/Celsr2/Vav3/Fnbp1l/Rcc2/Agrn/Dynll1/Unc119b/Tctn2/Fscn1/Ift172/Ablim2/Alms1/Cdk10/Gpm6a/Rab8a/Rpgrip1l" 32
"GO:0006835" "GO:0006835" "dicarboxylic acid transport" "8/1046" "77/23210" 0.0224252419323346 0.124683358334455 0.0987069012620045 "Kcnj10/Per2/Slc1a6/Psen1/Dpysl2/Slc25a30/Slc25a18/Gipc1" 8
"GO:0010833" "GO:0010833" "telomere maintenance via telomere lengthening" "8/1046" "77/23210" 0.0224252419323346 0.124683358334455 0.0987069012620045 "Wrap53/Smg6/Mcrs1/Smg5/Cct6a/Pnkp/Terf2ip/Ctnnb1" 8
"GO:0031098" "GO:0031098" "stress-activated protein kinase signaling cascade" "21/1046" "290/23210" 0.0226741157052484 0.125453435864139 0.0993165412949811 "Vangl2/Epha4/Grik2/Dusp3/Mapk9/Gps2/Akt1/Zfp36l1/Map3k1/Vegfa/Men1/Dusp15/Dab2ip/Zeb2/Map3k7/Fzd10/Fgfr3/Rell1/Hipk2/Zfp110/Map3k10" 21
"GO:0031334" "GO:0031334" "positive regulation of protein-containing complex assembly" "17/1046" "221/23210" 0.0227419368225279 0.125453435864139 0.0993165412949811 "Arpc2/Cd24a/Mapt/Cdc42ep4/Mapk9/Arf1/Trp53/Map3k1/Gsk3b/Vegfa/Coro1b/Psrc1/Unc13b/Hip1r/Fscn1/Magel2/Cdt1" 17
"GO:0006855" "GO:0006855" "drug transmembrane transport" "7/1046" "63/23210" 0.0228357838204491 0.125453435864139 0.0993165412949811 "Kcnj10/Per2/Slc1a6/Psen1/Slc25a30/Rbp4/Slc25a18" 7
"GO:0000076" "GO:0000076" "DNA replication checkpoint" "3/1046" "14/23210" 0.0228891240326447 0.125453435864139 0.0993165412949811 "Clspn/Cdt1/Tipin" 3
"GO:0007175" "GO:0007175" "negative regulation of epidermal growth factor-activated receptor activity" "3/1046" "14/23210" 0.0228891240326447 0.125453435864139 0.0993165412949811 "Psen1/Zgpat/Cbl" 3
"GO:0021527" "GO:0021527" "spinal cord association neuron differentiation" "3/1046" "14/23210" 0.0228891240326447 0.125453435864139 0.0993165412949811 "Pax3/Lmo4/Lhx5" 3
"GO:0021702" "GO:0021702" "cerebellar Purkinje cell differentiation" "3/1046" "14/23210" 0.0228891240326447 0.125453435864139 0.0993165412949811 "Skor2/Lhx5/Cacna1a" 3
"GO:0021903" "GO:0021903" "rostrocaudal neural tube patterning" "3/1046" "14/23210" 0.0228891240326447 0.125453435864139 0.0993165412949811 "Pax6/Bmi1/Ssbp3" 3
"GO:0030950" "GO:0030950" "establishment or maintenance of actin cytoskeleton polarity" "3/1046" "14/23210" 0.0228891240326447 0.125453435864139 0.0993165412949811 "Rnd2/Rnd1/Rnd3" 3
"GO:0031573" "GO:0031573" "intra-S DNA damage checkpoint" "3/1046" "14/23210" 0.0228891240326447 0.125453435864139 0.0993165412949811 "Eme1/Eme2/Tipin" 3
"GO:0045647" "GO:0045647" "negative regulation of erythrocyte differentiation" "3/1046" "14/23210" 0.0228891240326447 0.125453435864139 0.0993165412949811 "Tcf3/Ncapg2/Zfp36l1" 3
"GO:0048505" "GO:0048505" "regulation of timing of cell differentiation" "3/1046" "14/23210" 0.0228891240326447 0.125453435864139 0.0993165412949811 "Pax6/Hes5/Gdpd5" 3
"GO:0071803" "GO:0071803" "positive regulation of podosome assembly" "3/1046" "14/23210" 0.0228891240326447 0.125453435864139 0.0993165412949811 "Arpc2/Mapk9/Fscn1" 3
"GO:0043409" "GO:0043409" "negative regulation of MAPK cascade" "14/1046" "171/23210" 0.0229112626241789 0.125453435864139 0.0993165412949811 "Dusp3/Gps2/Akt1/Gsk3b/Fem1a/Sema6a/Dusp5/Men1/Dab2ip/Gba/Ephb2/Dusp16/Vrk3/Dusp26" 14
"GO:0071383" "GO:0071383" "cellular response to steroid hormone stimulus" "13/1046" "155/23210" 0.0232702254491739 0.127281081623512 0.100763416418672 "Atp1a2/Hmga2/Prmt2/Lats1/Zfp36l1/Rbfox2/Ddx17/Pck1/Ncor2/Ywhah/Phb2/Ube3a/Smarca4" 13
"GO:0009152" "GO:0009152" "purine ribonucleotide biosynthetic process" "12/1046" "139/23210" 0.0234013112131759 0.127859704725828 0.101221489526352 "Pid1/Coasy/Acly/Guk1/Pfas/Nme1/Acss1/Ampd2/Pank4/Aprt/Gcdh/Nme6" 12
"GO:0035725" "GO:0035725" "sodium ion transmembrane transport" "10/1046" "108/23210" 0.0239462063466293 0.129395277960847 0.102437142342528 "Atp1b1/Atp1a2/Arf1/Atp1b2/Kif5b/Agrn/Tpcn1/Ywhah/Atp1a3/Kcnk1" 10
"GO:0046785" "GO:0046785" "microtubule polymerization" "8/1046" "78/23210" 0.024036898181735 0.129395277960847 0.102437142342528 "Camsap2/Tubg2/Tubg1/Mapt/Camsap1/Ckap5/Psrc1/Stmn1" 8
"GO:0051881" "GO:0051881" "regulation of mitochondrial membrane potential" "8/1046" "78/23210" 0.024036898181735 0.129395277960847 0.102437142342528 "Pid1/Mapt/Akt1/Gsk3b/Mllt11/Atpif1/Akt2/Slc25a36" 8
"GO:0097193" "GO:0097193" "intrinsic apoptotic signaling pathway" "21/1046" "292/23210" 0.0242286061106948 0.129395277960847 0.102437142342528 "Dyrk2/Pias4/Apaf1/Mapt/Trp53/Mybbp1a/Bcl2l2/Tmbim6/Gsk3b/Hells/Plagl2/Dab2ip/Hipk1/Mllt11/Sfpq/Kdm1a/Armc10/Wfs1/Hipk2/Herpud1/Hyou1" 21
"GO:0008038" "GO:0008038" "neuron recognition" "6/1046" "50/23210" 0.0242286382037775 0.129395277960847 0.102437142342528 "Epha4/Efnb3/Cdk5r1/Gap43/Ephb2/Ndn" 6
"GO:0050891" "GO:0050891" "multicellular organismal water homeostasis" "6/1046" "50/23210" 0.0242286382037775 0.129395277960847 0.102437142342528 "Tfap2b/Gba/Stmn1/Ugcg/Wfs1/Cyp26b1" 6
"GO:0099054" "GO:0099054" "presynapse assembly" "6/1046" "50/23210" 0.0242286382037775 0.129395277960847 0.102437142342528 "Farp1/Mdga1/Ptprs/Lrp4/Efnb2/Cadm1" 6
"GO:1902373" "GO:1902373" "negative regulation of mRNA catabolic process" "6/1046" "50/23210" 0.0242286382037775 0.129395277960847 0.102437142342528 "Dhx9/Ptbp1/Axin2/Tob1/Igf2bp1/Vegfa" 6
"GO:0000184" "GO:0000184" "nuclear-transcribed mRNA catabolic process, nonsense-mediated decay" "5/1046" "37/23210" 0.0242620414561972 0.129395277960847 0.102437142342528 "Eif4a3/Smg6/Smg5/Ncbp1/Upf1" 5
"GO:0042554" "GO:0042554" "superoxide anion generation" "5/1046" "37/23210" 0.0242620414561972 0.129395277960847 0.102437142342528 "Mapt/Aatf/Gnai3/Cyba/Gnai2" 5
"GO:0051693" "GO:0051693" "actin filament capping" "5/1046" "37/23210" 0.0242620414561972 0.129395277960847 0.102437142342528 "Arpc2/Add3/Cfl1/Tmod1/Add2" 5
"GO:2000273" "GO:2000273" "positive regulation of signaling receptor activity" "5/1046" "37/23210" 0.0242620414561972 0.129395277960847 0.102437142342528 "Tcf3/Ncapg2/Adra2a/Cfl1/Ephb2" 5
"GO:0007215" "GO:0007215" "glutamate receptor signaling pathway" "9/1046" "93/23210" 0.0242933788569409 0.129395277960847 0.102437142342528 "Ncstn/Cpeb4/Cdk5r1/Cfl1/Grin1/Ephb2/Rph3a/Atp1a3/Homer3" 9
"GO:0009062" "GO:0009062" "fatty acid catabolic process" "9/1046" "93/23210" 0.0242933788569409 0.129395277960847 0.102437142342528 "Aig1/Akt1/Lpin1/Abcd2/Pck1/Etfdh/Pex5/Akt2/Gcdh" 9
"GO:0045445" "GO:0045445" "myoblast differentiation" "9/1046" "93/23210" 0.0242933788569409 0.129395277960847 0.102437142342528 "Sox9/Zfp36l1/Cmtm5/Ddx17/Boc/Sox8/Sra1/Id3/Zfhx3" 9
"GO:0007413" "GO:0007413" "axonal fasciculation" "4/1046" "25/23210" 0.0243736257654781 0.129395277960847 0.102437142342528 "Epha4/Cdk5r1/Ephb2/Ndn" 4
"GO:0010669" "GO:0010669" "epithelial structure maintenance" "4/1046" "25/23210" 0.0243736257654781 0.129395277960847 0.102437142342528 "Sox9/Cxadr/Rbp4/Neurod1" 4
"GO:0021801" "GO:0021801" "cerebral cortex radial glia guided migration" "4/1046" "25/23210" 0.0243736257654781 0.129395277960847 0.102437142342528 "Cdk5r1/Dab2ip/Mboat7/Ctnnb1" 4
"GO:0021895" "GO:0021895" "cerebral cortex neuron differentiation" "4/1046" "25/23210" 0.0243736257654781 0.129395277960847 0.102437142342528 "Psen1/Pex5/Gdpd5/Sin3a" 4
"GO:0022030" "GO:0022030" "telencephalon glial cell migration" "4/1046" "25/23210" 0.0243736257654781 0.129395277960847 0.102437142342528 "Cdk5r1/Dab2ip/Mboat7/Ctnnb1" 4
"GO:0030325" "GO:0030325" "adrenal gland development" "4/1046" "25/23210" 0.0243736257654781 0.129395277960847 0.102437142342528 "Hmga2/Insm1/Cdkn1c/Insr" 4
"GO:0032469" "GO:0032469" "endoplasmic reticulum calcium ion homeostasis" "4/1046" "25/23210" 0.0243736257654781 0.129395277960847 0.102437142342528 "Psen1/Tmbim6/Wfs1/Herpud1" 4
"GO:0050951" "GO:0050951" "sensory perception of temperature stimulus" "4/1046" "25/23210" 0.0243736257654781 0.129395277960847 0.102437142342528 "Cxcr4/Adra2a/Mmp24/Nr2f6" 4
"GO:0060148" "GO:0060148" "positive regulation of posttranscriptional gene silencing" "4/1046" "25/23210" 0.0243736257654781 0.129395277960847 0.102437142342528 "Dhx9/Trp53/Fxr1/Limd1" 4
"GO:0070861" "GO:0070861" "regulation of protein exit from endoplasmic reticulum" "4/1046" "25/23210" 0.0243736257654781 0.129395277960847 0.102437142342528 "Os9/Erlec1/Tm9sf4/Insig1" 4
"GO:0106030" "GO:0106030" "neuron projection fasciculation" "4/1046" "25/23210" 0.0243736257654781 0.129395277960847 0.102437142342528 "Epha4/Cdk5r1/Ephb2/Ndn" 4
"GO:2000679" "GO:2000679" "positive regulation of transcription regulatory region DNA binding" "4/1046" "25/23210" 0.0243736257654781 0.129395277960847 0.102437142342528 "Lgals9/Pax6/Neurod1/Ctnnb1" 4
"GO:0009117" "GO:0009117" "nucleotide metabolic process" "28/1046" "418/23210" 0.0244971790846139 0.129914735670135 0.102848376540142 "Rab23/Pid1/Coasy/Acly/Guk1/Nt5m/Pfas/Pipox/Nme1/Rrm2/Psen1/Rnaseh2b/Pfkm/Acss1/Gnai3/Ampd2/Pank4/Nadk/Galt/Ran/Foxk1/Gpi1/Aprt/Mvd/Cbfa2t3/Insr/Gcdh/Nme6" 28
"GO:0044774" "GO:0044774" "mitotic DNA integrity checkpoint" "7/1046" "64/23210" 0.0246779881056894 0.130599530770842 0.103390501834913 "Trp53/Eme1/Sox4/Eme2/Dgkz/Clspn/Tipin" 7
"GO:0090398" "GO:0090398" "cellular senescence" "7/1046" "64/23210" 0.0246779881056894 0.130599530770842 0.103390501834913 "Hmga2/Trp53/Id2/Vash1/Plk2/Rbl1/Kras" 7
"GO:0008544" "GO:0008544" "epidermis development" "23/1046" "329/23210" 0.0254457250276487 0.134521646746586 0.106495486489862 "Vangl2/Lats1/Sox9/Akt1/Mycn/Zfp36l1/Psen1/Ctsl/Sox21/Pax6/Sox18/Lhx2/Lrp4/Hes5/Pou3f2/Ugcg/Zdhhc21/Pdgfa/Ift172/Cyp26b1/Insr/Ctnnb1/Smarca4" 23
"GO:0006029" "GO:0006029" "proteoglycan metabolic process" "8/1046" "79/23210" 0.0257280003118198 0.135588439599518 0.107340024351273 "Vangl2/Gpc1/Col2a1/Ext2/Man1c1/Chst8/Ctnnb1/Glce" 8
"GO:0038034" "GO:0038034" "signal transduction in absence of ligand" "8/1046" "79/23210" 0.0257280003118198 0.135588439599518 0.107340024351273 "Agap2/Dapk3/Bcl2l2/Col2a1/Gsk3b/Ppp1ca/Eya2/Gsk3a" 8
"GO:0097192" "GO:0097192" "extrinsic apoptotic signaling pathway in absence of ligand" "8/1046" "79/23210" 0.0257280003118198 0.135588439599518 0.107340024351273 "Agap2/Dapk3/Bcl2l2/Col2a1/Gsk3b/Ppp1ca/Eya2/Gsk3a" 8
"GO:0042254" "GO:0042254" "ribosome biogenesis" "21/1046" "294/23210" 0.0258634340980407 0.13616020409531 0.107792667770452 "Mrps9/Rpl27/Mybbp1a/Mettl16/Aatf/Rpp40/Mrpl36/Dcaf13/Ddx17/Tfb1m/Wdr55/Sart1/Isg20l2/Chd7/Dhx37/Ran/Emg1/Wbp11/Rps5/Mphosph10/Exosc7" 21
"GO:0031018" "GO:0031018" "endocrine pancreas development" "6/1046" "51/23210" 0.0264480100652722 0.138938370222597 0.109992032411241 "Sox9/Sox4/Men1/Pax6/Insm1/Neurod1" 6
"GO:0051353" "GO:0051353" "positive regulation of oxidoreductase activity" "6/1046" "51/23210" 0.0264480100652722 0.138938370222597 0.109992032411241 "Lgals9/Akt1/Gnai3/Kras/Cyba/Gnai2" 6
"GO:0016458" "GO:0016458" "gene silencing" "17/1046" "225/23210" 0.0264736150622004 0.138938370222597 0.109992032411241 "Dhx9/Ezh1/Cnot8/Trp53/Atad2b/Ddx17/Hells/Bmi1/Mir124a-2/Fxr1/Kdm1a/Ncbp1/Ncor2/Cnot6l/Kcnq1ot1/Limd1/Sin3a" 17
"GO:0030032" "GO:0030032" "lamellipodium assembly" "7/1046" "65/23210" 0.0266195159846136 0.139414542783666 0.110368999462794 "Arpc2/Nup85/Cfl1/Vav2/Vav3/Fscn1/Ablim2" 7
"GO:0090559" "GO:0090559" "regulation of membrane permeability" "7/1046" "65/23210" 0.0266195159846136 0.139414542783666 0.110368999462794 "Trp53/Bcl2l2/Gsk3b/Eya2/Atpif1/Hip1r/Gsk3a" 7
"GO:0043401" "GO:0043401" "steroid hormone mediated signaling pathway" "10/1046" "110/23210" 0.0267937161714194 0.140181616491049 0.11097626148803 "Hmga2/Prmt2/Lats1/Rbfox2/Ddx17/Ncor2/Ywhah/Phb2/Ube3a/Smarca4" 10
"GO:0030521" "GO:0030521" "androgen receptor signaling pathway" "5/1046" "38/23210" 0.0269343344016894 0.140626163291465 0.111328191671185 "Prmt2/Ddx17/Ncor2/Ube3a/Smarca4" 5
"GO:1902475" "GO:1902475" "L-alpha-amino acid transmembrane transport" "5/1046" "38/23210" 0.0269343344016894 0.140626163291465 0.111328191671185 "Kcnj10/Per2/Slc1a6/Psen1/Slc25a18" 5
"GO:0032200" "GO:0032200" "telomere organization" "11/1046" "126/23210" 0.0271557481714824 0.141635863012046 0.112127531149644 "H3f3a/Wrap53/Smg6/Mcrs1/Lmna/Smg5/Cct6a/Pnkp/Terf2ip/Upf1/Ctnnb1" 11
"GO:0032410" "GO:0032410" "negative regulation of transporter activity" "8/1046" "80/23210" 0.0275002492114669 0.142527998682858 0.112833799802875 "Atp1a2/Grk6/Ndfip2/Cacnb3/Gstm7/Ephb2/Agrn/Insr" 8
"GO:0072078" "GO:0072078" "nephron tubule morphogenesis" "8/1046" "80/23210" 0.0275002492114669 0.142527998682858 0.112833799802875 "Sox9/Irx1/Irx2/Sox8/Vegfa/Hes5/Irx3/Ctnnb1" 8
"GO:0032388" "GO:0032388" "positive regulation of intracellular transport" "15/1046" "192/23210" 0.0275418632418109 0.142527998682858 0.112833799802875 "Dhx9/Arpc2/Arf1/Cdk5r1/Psen1/Mlc1/Cacnb3/Gsk3b/Kif5b/Tm9sf4/Ran/Gsk3a/Akt2/Prkaca/Zic1" 15
"GO:0000212" "GO:0000212" "meiotic spindle organization" "3/1046" "15/23210" 0.0276722532068082 0.142527998682858 0.112833799802875 "Tubg2/Tubg1/Espl1" 3
"GO:0021694" "GO:0021694" "cerebellar Purkinje cell layer formation" "3/1046" "15/23210" 0.0276722532068082 0.142527998682858 0.112833799802875 "Skor2/Lhx5/Cacna1a" 3
"GO:0048385" "GO:0048385" "regulation of retinoic acid receptor signaling pathway" "3/1046" "15/23210" 0.0276722532068082 0.142527998682858 0.112833799802875 "Tgif1/Cyp26b1/Zfp536" 3
"GO:0061000" "GO:0061000" "negative regulation of dendritic spine development" "3/1046" "15/23210" 0.0276722532068082 0.142527998682858 0.112833799802875 "Plk2/Ptprs/Ube3a" 3
"GO:0070307" "GO:0070307" "lens fiber cell development" "3/1046" "15/23210" 0.0276722532068082 0.142527998682858 0.112833799802875 "Tmod1/Fgfr3/Smarca4" 3
"GO:0098962" "GO:0098962" "regulation of postsynaptic neurotransmitter receptor activity" "3/1046" "15/23210" 0.0276722532068082 0.142527998682858 0.112833799802875 "Chrna4/Dlgap2/Homer3" 3
"GO:2000369" "GO:2000369" "regulation of clathrin-dependent endocytosis" "3/1046" "15/23210" 0.0276722532068082 0.142527998682858 0.112833799802875 "Dnajc6/Sh3gl2/Hip1r" 3
"GO:0007176" "GO:0007176" "regulation of epidermal growth factor-activated receptor activity" "4/1046" "26/23210" 0.0278062142266122 0.142527998682858 0.112833799802875 "Psen1/Adra2a/Zgpat/Cbl" 4
"GO:0048799" "GO:0048799" "animal organ maturation" "4/1046" "26/23210" 0.0278062142266122 0.142527998682858 0.112833799802875 "Phospho1/Thbs3/Fgfr3/Plxnb1" 4
"GO:0051125" "GO:0051125" "regulation of actin nucleation" "4/1046" "26/23210" 0.0278062142266122 0.142527998682858 0.112833799802875 "Arf1/Coro1b/Hip1r/Magel2" 4
"GO:0051570" "GO:0051570" "regulation of histone H3-K9 methylation" "4/1046" "26/23210" 0.0278062142266122 0.142527998682858 0.112833799802875 "Lmna/Kdm4a/Kdm1a/Pax5" 4
"GO:0060716" "GO:0060716" "labyrinthine layer blood vessel development" "4/1046" "26/23210" 0.0278062142266122 0.142527998682858 0.112833799802875 "Akt1/Vash1/Ncoa6/Tmed2" 4
"GO:0089718" "GO:0089718" "amino acid import across plasma membrane" "4/1046" "26/23210" 0.0278062142266122 0.142527998682858 0.112833799802875 "Kcnj10/Per2/Slc1a6/Psen1" 4
"GO:0150117" "GO:0150117" "positive regulation of cell-substrate junction organization" "4/1046" "26/23210" 0.0278062142266122 0.142527998682858 0.112833799802875 "Dusp3/Enpp2/Vegfa/Cfl1" 4
"GO:0044262" "GO:0044262" "cellular carbohydrate metabolic process" "20/1046" "279/23210" 0.0281906484544732 0.143936072019403 0.113948515973955 "Per2/Dyrk2/Midn/Gaa/Trp53/Akt1/Pfkm/Gsk3b/Gnptg/Ppp1ca/Pck1/Ext2/Clk2/Foxk1/Ppp1cb/Nagk/Gsk3a/Akt2/Cbfa2t3/Insr" 20
"GO:0060070" "GO:0060070" "canonical Wnt signaling pathway" "20/1046" "279/23210" 0.0281906484544732 0.143936072019403 0.113948515973955 "Tle2/Dapk3/Lats1/Axin2/Sox9/Psen1/Sox4/Cby1/Csnk1e/Gsk3b/Csnk1g3/Dab2ip/Lypd6/Lrp4/Sox2/Fzd10/Fgfr3/Cdk14/Ctnnb1/Limd1" 20
"GO:0071902" "GO:0071902" "positive regulation of protein serine/threonine kinase activity" "20/1046" "279/23210" 0.0281906484544732 0.143936072019403 0.113948515973955 "Vangl2/Epha4/Cd24a/Shc2/Akt1/Psen1/Map3k1/Dazap2/Vegfa/Adra2a/Dab2ip/Zeb2/Psrc1/Lamtor2/Fzd10/Pdgfa/Ccnd2/Kras/Map3k10/Insr" 20
"GO:0071375" "GO:0071375" "cellular response to peptide hormone stimulus" "18/1046" "244/23210" 0.0281948380093408 0.143936072019403 0.113948515973955 "Pid1/Slc2a4/Akt1/Lpin1/Zfp36l1/Gsk3b/Cfl1/Pck1/Slc2a8/Prkcb/Gsk3a/Akt2/Bcar1/Insr/Rab8a/Gnai2/Smarcc1/Ctnnb1" 18
"GO:0008064" "GO:0008064" "regulation of actin polymerization or depolymerization" "14/1046" "176/23210" 0.0284453009434444 0.144921926379202 0.114728978019983 "Arpc2/Lats1/Cdc42ep4/Arf1/Map3k1/Coro1b/Add3/Cfl1/Prex1/Tmod1/Hip1r/Add2/Myadm/Magel2" 14
"GO:0016202" "GO:0016202" "regulation of striated muscle tissue development" "14/1046" "176/23210" 0.0284453009434444 0.144921926379202 0.114728978019983 "Gpc1/Hdac5/Meis1/Ddx17/Gsk3b/Boc/Cxadr/Rbp4/Nras/Fdps/Cyp26b1/Gsk3a/Efnb2/Ctnnb1" 14
"GO:0035924" "GO:0035924" "cellular response to vascular endothelial growth factor stimulus" "6/1046" "52/23210" 0.0287981196070829 0.146130217363651 0.115685534375948 "Akt1/Vegfa/Sema6a/Tcf4/Dab2ip/Cadm4" 6
"GO:0048713" "GO:0048713" "regulation of oligodendrocyte differentiation" "6/1046" "52/23210" 0.0287981196070829 0.146130217363651 0.115685534375948 "Cxcr4/Id2/Enpp2/Dusp15/Hes5/Ctnnb1" 6
"GO:0060351" "GO:0060351" "cartilage development involved in endochondral bone morphogenesis" "6/1046" "52/23210" 0.0287981196070829 0.146130217363651 0.115685534375948 "Axin2/Sox9/Col2a1/Thbs3/Serpinh1/Sik3" 6
"GO:1900271" "GO:1900271" "regulation of long-term synaptic potentiation" "6/1046" "52/23210" 0.0287981196070829 0.146130217363651 0.115685534375948 "Ncstn/Epha4/Gsk3b/Stau1/Ythdf1/Ephb2" 6
"GO:0014066" "GO:0014066" "regulation of phosphatidylinositol 3-kinase signaling" "9/1046" "96/23210" 0.0291144632174411 0.147291788889837 0.116605104777929 "Agap2/Sox9/Cep55/Dab2ip/Pdgfa/Ube3a/Insr/Plxnb1/Cbl" 9
"GO:0099565" "GO:0099565" "chemical synaptic transmission, postsynaptic" "9/1046" "96/23210" 0.0291144632174411 0.147291788889837 0.116605104777929 "Grik2/Eif4a3/Sez6/Cacnb3/Gsk3b/Zmynd8/Chrna4/Grin1/Unc13b" 9
"GO:0140029" "GO:0140029" "exocytic process" "9/1046" "96/23210" 0.0291144632174411 0.147291788889837 0.116605104777929 "Snap47/Psen1/Rab3c/Cplx2/Vps45/Unc13b/Exoc6b/Napa/Rab8a" 9
"GO:0046034" "GO:0046034" "ATP metabolic process" "18/1046" "245/23210" 0.0292021664190264 0.147587749081759 0.116839404798652 "Atp1b1/Atp1a2/Pid1/Guk1/Trp53/Psen1/Pfkm/Adcyap1/Kif5c/Ampd2/Atpif1/Galt/Iscu/Foxk1/Gpi1/Cbfa2t3/Insr/Coq9" 18
"GO:0046530" "GO:0046530" "photoreceptor cell differentiation" "8/1046" "81/23210" 0.0293552805206725 0.148065456837803 0.117217587203568 "Sox9/Otx2/Sox8/Vegfa/Pax6/Mir124a-2/Alms1/Rdh13" 8
"GO:0072384" "GO:0072384" "organelle transport along microtubule" "8/1046" "81/23210" 0.0293552805206725 0.148065456837803 0.117217587203568 "Trak2/Hap1/Mapt/Nefl/Kif5b/Arhgap21/Copg2/Ap3s2" 8
"GO:0010810" "GO:0010810" "regulation of cell-substrate adhesion" "16/1046" "211/23210" 0.0297829681163575 0.149642083207615 0.118465740168734 "Arpc2/Dapk3/Dusp3/Vtn/Ninj1/Enpp2/Gsk3b/Vegfa/Men1/Cfl1/Prex1/Hsd17b12/Rcc2/Myadm/Bcar1/Coro2b" 16
"GO:0021983" "GO:0021983" "pituitary gland development" "5/1046" "39/23210" 0.0297868384084447 0.149642083207615 0.118465740168734 "Hmga2/Pax6/Sox2/Kdm1a/Pou3f2" 5
"GO:0001667" "GO:0001667" "ameboidal-type cell migration" "27/1046" "407/23210" 0.0297985640057126 0.149642083207615 0.118465740168734 "Cxcr4/Pax3/Hdac5/Sox9/Akt1/Vash1/Plk2/Enpp2/Sox8/Vegfa/Sema6a/Coro1b/Cfl1/Pax6/Sema6d/Dab2ip/Zeb2/Cap1/Rcc2/Glipr2/Gpi1/Bcar1/Efnb2/Pkn1/Gipc1/Amotl2/Sema3f" 27
"GO:0000209" "GO:0000209" "protein polyubiquitination" "15/1046" "194/23210" 0.0298318918119173 0.149642083207615 0.118465740168734 "Gps2/Ube2g1/Ttc3/Rnf8/Anapc2/Ube4b/Ube3c/Tmem129/Rnf4/Mkrn1/Ube3a/Magel2/Ctnnb1/Cbl/Ube2a" 15
"GO:0030308" "GO:0030308" "negative regulation of cell growth" "15/1046" "194/23210" 0.0298318918119173 0.149642083207615 0.118465740168734 "Aatk/Bcl11a/Trp53/Cdk5r1/Ptprs/Sema6a/Cfl1/Sema6d/Dab2ip/Prdm11/Psrc1/Gsk3a/Sema3f/Nme6/Smarca4" 15
"GO:0060078" "GO:0060078" "regulation of postsynaptic membrane potential" "10/1046" "112/23210" 0.0298751210835938 0.149642083207615 0.118465740168734 "Grik2/Eif4a3/Sez6/Cacnb3/Gsk3b/Adcyap1/Zmynd8/Chrna4/Grin1/Unc13b" 10
"GO:0072329" "GO:0072329" "monocarboxylic acid catabolic process" "10/1046" "112/23210" 0.0298751210835938 0.149642083207615 0.118465740168734 "Aig1/Akt1/Lpin1/Abcd2/Pck1/Etfdh/Pex5/Cyp26b1/Akt2/Gcdh" 10
"GO:0003279" "GO:0003279" "cardiac septum development" "11/1046" "128/23210" 0.030034283456403 0.150290364939268 0.118978959268148 "Cxcr4/Vangl2/Trp53/Id2/Sox11/Sox4/Lmo4/Luzp1/Chd7/Zfpm1/Smarca4" 11
"GO:0097191" "GO:0097191" "extrinsic apoptotic signaling pathway" "17/1046" "229/23210" 0.0306468228430897 0.153203800839738 0.121285411657644 "Agap2/Dapk3/Psme3/Bcl2l2/Col2a1/Gsk3b/Vegfa/Ppp1ca/Eya2/Dab2ip/Hipk1/Sort1/Lmna/Mllt11/Fgfr3/Zfp110/Gsk3a" 17
"GO:0048678" "GO:0048678" "response to axon injury" "7/1046" "67/23210" 0.0308088278760065 0.153431900722745 0.121465989346043 "Epha4/Omg/Nefl/Gap43/Ptprs/Dpysl3/Fgfr3" 7
"GO:0051298" "GO:0051298" "centrosome duplication" "7/1046" "67/23210" 0.0308088278760065 0.153431900722745 0.121465989346043 "Trim37/Plk2/Spice1/Ckap5/Alms1/Arhgef10/Chordc1" 7
"GO:0060688" "GO:0060688" "regulation of morphogenesis of a branching structure" "7/1046" "67/23210" 0.0308088278760065 0.153431900722745 0.121465989346043 "Sox9/Bcl11a/Sox8/Vegfa/Pdgfa/Phb2/Ctnnb1" 7
"GO:0030510" "GO:0030510" "regulation of BMP signaling pathway" "9/1046" "97/23210" 0.030860393949813 0.153431900722745 0.121465989346043 "Tfap2b/Tob1/Sox11/Fstl1/Skor2/Hes5/Htra3/Hipk2/Zfp423" 9
"GO:0003205" "GO:0003205" "cardiac chamber development" "15/1046" "195/23210" 0.0310280551143986 0.153431900722745 0.121465989346043 "Cxcr4/Vangl2/Trp53/Id2/Sox11/Sox4/Rbp4/Lmo4/Luzp1/Ube4b/Chd7/Gsk3a/Zfpm1/Ctnnb1/Smarca4" 15
"GO:1902905" "GO:1902905" "positive regulation of supramolecular fiber organization" "15/1046" "195/23210" 0.0310280551143986 0.153431900722745 0.121465989346043 "Arpc2/Mapt/Cdc42ep4/Arf1/Arhgef15/Ppm1e/Psen1/Map3k1/Coro1b/Cfl1/Id1/Psrc1/Hip1r/Magel2/Arhgef10" 15
"GO:0010823" "GO:0010823" "negative regulation of mitochondrion organization" "6/1046" "53/23210" 0.0312814722539141 0.153431900722745 0.121465989346043 "Vat1/Mapt/Trp53/Akt1/Bcl2l2/Lmna" 6
"GO:0043470" "GO:0043470" "regulation of carbohydrate catabolic process" "6/1046" "53/23210" 0.0312814722539141 0.153431900722745 0.121465989346043 "Trp53/Psen1/Ppp1ca/Ppp1cb/Cbfa2t3/Insr" 6
"GO:0048546" "GO:0048546" "digestive tract morphogenesis" "6/1046" "53/23210" 0.0312814722539141 0.153431900722745 0.121465989346043 "Vangl2/Id2/Sox11/Foxp4/Fgfr3/Ctnnb1" 6
"GO:0055078" "GO:0055078" "sodium ion homeostasis" "6/1046" "53/23210" 0.0312814722539141 0.153431900722745 0.121465989346043 "Atp1b1/Atp1a2/Tfap2b/Atp1b2/Atp1a3/Gnai2" 6
"GO:0098815" "GO:0098815" "modulation of excitatory postsynaptic potential" "6/1046" "53/23210" 0.0312814722539141 0.153431900722745 0.121465989346043 "Eif4a3/Cacnb3/Gsk3b/Zmynd8/Chrna4/Grin1" 6
"GO:1900024" "GO:1900024" "regulation of substrate adhesion-dependent cell spreading" "6/1046" "53/23210" 0.0312814722539141 0.153431900722745 0.121465989346043 "Arpc2/Enpp2/Prex1/Rcc2/Myadm/Bcar1" 6
"GO:1901799" "GO:1901799" "negative regulation of proteasomal protein catabolic process" "6/1046" "53/23210" 0.0312814722539141 0.153431900722745 0.121465989346043 "Os9/Sgta/Erlec1/Gipc1/Fam192a/Smarcc1" 6
"GO:0021872" "GO:0021872" "forebrain generation of neurons" "8/1046" "82/23210" 0.0312946611910046 0.153431900722745 0.121465989346043 "Smarcc2/Zswim6/Pax6/Sox2/Hes5/Lhx5/Uncx/Pou3f4" 8
"GO:0072088" "GO:0072088" "nephron epithelium morphogenesis" "8/1046" "82/23210" 0.0312946611910046 0.153431900722745 0.121465989346043 "Sox9/Irx1/Irx2/Sox8/Vegfa/Hes5/Irx3/Ctnnb1" 8
"GO:0007568" "GO:0007568" "aging" "18/1046" "247/23210" 0.0312971664224889 0.153431900722745 0.121465989346043 "Hmga2/Trp53/Akt1/Id2/Psen1/Vash1/Plk2/Adra1a/Pdcd4/Rbl1/Lmna/Pax5/Kras/Cdkn1c/Gsk3a/Gnao1/Mir125b-1/Sin3a" 18
"GO:0003338" "GO:0003338" "metanephros morphogenesis" "4/1046" "27/23210" 0.0315121315690957 0.153431900722745 0.121465989346043 "Sox9/Sox8/Hes5/Ctnnb1" 4
"GO:0016577" "GO:0016577" "histone demethylation" "4/1046" "27/23210" 0.0315121315690957 0.153431900722745 0.121465989346043 "Kdm1b/Phf2/Kdm4a/Kdm1a" 4
"GO:0021533" "GO:0021533" "cell differentiation in hindbrain" "4/1046" "27/23210" 0.0315121315690957 0.153431900722745 0.121465989346043 "Skor2/Lhx5/Cacna1a/Nfix" 4
"GO:0030970" "GO:0030970" "retrograde protein transport, ER to cytosol" "4/1046" "27/23210" 0.0315121315690957 0.153431900722745 0.121465989346043 "Os9/Erlec1/Tmem129/Herpud1" 4
"GO:0031365" "GO:0031365" "N-terminal protein amino acid modification" "4/1046" "27/23210" 0.0315121315690957 0.153431900722745 0.121465989346043 "Sox4/Naa35/Map6d1/Naa20" 4
"GO:0032509" "GO:0032509" "endosome transport via multivesicular body sorting pathway" "4/1046" "27/23210" 0.0315121315690957 0.153431900722745 0.121465989346043 "Vps28/Sort1/Tmem50a/Vps37b" 4
"GO:0050849" "GO:0050849" "negative regulation of calcium-mediated signaling" "4/1046" "27/23210" 0.0315121315690957 0.153431900722745 0.121465989346043 "Dyrk2/Gsk3b/Gstm7/Homer3" 4
"GO:0060343" "GO:0060343" "trabecula formation" "4/1046" "27/23210" 0.0315121315690957 0.153431900722745 0.121465989346043 "Vegfa/Rbp4/Thbs3/Smarca4" 4
"GO:0070076" "GO:0070076" "histone lysine demethylation" "4/1046" "27/23210" 0.0315121315690957 0.153431900722745 0.121465989346043 "Kdm1b/Phf2/Kdm4a/Kdm1a" 4
"GO:1903513" "GO:1903513" "endoplasmic reticulum to cytosol transport" "4/1046" "27/23210" 0.0315121315690957 0.153431900722745 0.121465989346043 "Os9/Erlec1/Tmem129/Herpud1" 4
"GO:2000272" "GO:2000272" "negative regulation of signaling receptor activity" "4/1046" "27/23210" 0.0315121315690957 0.153431900722745 0.121465989346043 "Psen1/Zgpat/Ephb2/Cbl" 4
"GO:0030832" "GO:0030832" "regulation of actin filament length" "14/1046" "179/23210" 0.032204474184368 0.156501358199804 0.123895957869213 "Arpc2/Lats1/Cdc42ep4/Arf1/Map3k1/Coro1b/Add3/Cfl1/Prex1/Tmod1/Hip1r/Add2/Myadm/Magel2" 14
"GO:1901861" "GO:1901861" "regulation of muscle tissue development" "14/1046" "179/23210" 0.032204474184368 0.156501358199804 0.123895957869213 "Gpc1/Hdac5/Meis1/Ddx17/Gsk3b/Boc/Cxadr/Rbp4/Nras/Fdps/Cyp26b1/Gsk3a/Efnb2/Ctnnb1" 14
"GO:0007006" "GO:0007006" "mitochondrial membrane organization" "9/1046" "98/23210" 0.0326778871861408 0.15707010976008 0.124346216066079 "Timm13/Trp53/Bcl2l2/Gsk3b/Eya2/Atpif1/Hip1r/Pex5/Gsk3a" 9
"GO:1901657" "GO:1901657" "glycosyl compound metabolic process" "9/1046" "98/23210" 0.0326778871861408 0.15707010976008 0.124346216066079 "Rab23/Guk1/Nme1/Gnai3/Ampd2/Gba/Ran/Aprt/Nme6" 9
"GO:0014037" "GO:0014037" "Schwann cell differentiation" "5/1046" "40/23210" 0.0328225426854786 0.15707010976008 0.124346216066079 "Gpc1/Akt1/Pou3f2/Akt2/Arhgef10" 5
"GO:0038179" "GO:0038179" "neurotrophin signaling pathway" "5/1046" "40/23210" 0.0328225426854786 0.15707010976008 0.124346216066079 "Hap1/Kidins220/Sort1/Ndn/Bcar1" 5
"GO:0045747" "GO:0045747" "positive regulation of Notch signaling pathway" "5/1046" "40/23210" 0.0328225426854786 0.15707010976008 0.124346216066079 "Tspan14/Poglut1/Sox2/Hes5/Lfng" 5
"GO:0021978" "GO:0021978" "telencephalon regionalization" "3/1046" "16/23210" 0.0329430780264513 0.15707010976008 0.124346216066079 "Otx2/Pax6/Lhx2" 3
"GO:0030011" "GO:0030011" "maintenance of cell polarity" "3/1046" "16/23210" 0.0329430780264513 0.15707010976008 0.124346216066079 "Llgl1/Gsk3b/Lhx2" 3
"GO:0032230" "GO:0032230" "positive regulation of synaptic transmission, GABAergic" "3/1046" "16/23210" 0.0329430780264513 0.15707010976008 0.124346216066079 "Hap1/Adra1a/Kif5b" 3
"GO:0034315" "GO:0034315" "regulation of Arp2/3 complex-mediated actin nucleation" "3/1046" "16/23210" 0.0329430780264513 0.15707010976008 0.124346216066079 "Arf1/Coro1b/Hip1r" 3
"GO:0036315" "GO:0036315" "cellular response to sterol" "3/1046" "16/23210" 0.0329430780264513 0.15707010976008 0.124346216066079 "Mlc1/Insig1/Gramd1b" 3
"GO:0040034" "GO:0040034" "regulation of development, heterochronic" "3/1046" "16/23210" 0.0329430780264513 0.15707010976008 0.124346216066079 "Pax6/Hes5/Gdpd5" 3
"GO:0042640" "GO:0042640" "anagen" "3/1046" "16/23210" 0.0329430780264513 0.15707010976008 0.124346216066079 "Akt1/Psen1/Ctnnb1" 3
"GO:0043584" "GO:0043584" "nose development" "3/1046" "16/23210" 0.0329430780264513 0.15707010976008 0.124346216066079 "Sox2/Chd7/Rpgrip1l" 3
"GO:0044320" "GO:0044320" "cellular response to leptin stimulus" "3/1046" "16/23210" 0.0329430780264513 0.15707010976008 0.124346216066079 "Pid1/Prmt2/Ugcg" 3
"GO:0048715" "GO:0048715" "negative regulation of oligodendrocyte differentiation" "3/1046" "16/23210" 0.0329430780264513 0.15707010976008 0.124346216066079 "Id2/Hes5/Ctnnb1" 3
"GO:0060221" "GO:0060221" "retinal rod cell differentiation" "3/1046" "16/23210" 0.0329430780264513 0.15707010976008 0.124346216066079 "Sox9/Sox8/Alms1" 3
"GO:0070885" "GO:0070885" "negative regulation of calcineurin-NFAT signaling cascade" "3/1046" "16/23210" 0.0329430780264513 0.15707010976008 0.124346216066079 "Dyrk2/Gsk3b/Homer3" 3
"GO:0097094" "GO:0097094" "craniofacial suture morphogenesis" "3/1046" "16/23210" 0.0329430780264513 0.15707010976008 0.124346216066079 "Rab23/Foxn3/Insig1" 3
"GO:0106057" "GO:0106057" "negative regulation of calcineurin-mediated signaling" "3/1046" "16/23210" 0.0329430780264513 0.15707010976008 0.124346216066079 "Dyrk2/Gsk3b/Homer3" 3
"GO:1902004" "GO:1902004" "positive regulation of amyloid-beta formation" "3/1046" "16/23210" 0.0329430780264513 0.15707010976008 0.124346216066079 "Epha4/Csnk1e/Gsk3a" 3
"GO:0000281" "GO:0000281" "mitotic cytokinesis" "7/1046" "68/23210" 0.0330604677175226 0.157332960305423 0.124554304484392 "Arf1/Kif20a/Cep55/Cfl1/Stmn1/Cdt1/Ckap2" 7
"GO:0006513" "GO:0006513" "protein monoubiquitination" "7/1046" "68/23210" 0.0330604677175226 0.157332960305423 0.124554304484392 "Trim37/Zfp598/Pcgf6/Bmi1/Ube4b/Cbl/Bcor" 7
"GO:2000045" "GO:2000045" "regulation of G1/S transition of mitotic cell cycle" "10/1046" "114/23210" 0.0331990222006381 0.157676690097245 0.124826421814848 "Prmt2/Tcf3/Psme3/Trp53/Akt1/Id2/Sox4/Rbl1/Dgkz/Ccnd2" 10
"GO:0048639" "GO:0048639" "positive regulation of developmental growth" "16/1046" "214/23210" 0.0333002013862162 0.157676690097245 0.124826421814848 "Cxcr4/Hmga2/Rnd2/Mapt/Bcl11a/Akt1/Gsk3b/Vegfa/Anapc2/Fdps/Agrn/Pou3f2/Chd7/Pex5/Insr/Rpl4" 16
"GO:0006672" "GO:0006672" "ceramide metabolic process" "8/1046" "83/23210" 0.0333198862334502 0.157676690097245 0.124826421814848 "Degs1/St8sia4/B4galnt1/Sptlc2/Cerk/Gba/Ugcg/St8sia2" 8
"GO:0072028" "GO:0072028" "nephron morphogenesis" "8/1046" "83/23210" 0.0333198862334502 0.157676690097245 0.124826421814848 "Sox9/Irx1/Irx2/Sox8/Vegfa/Hes5/Irx3/Ctnnb1" 8
"GO:1901992" "GO:1901992" "positive regulation of mitotic cell cycle phase transition" "8/1046" "83/23210" 0.0333198862334502 0.157676690097245 0.124826421814848 "Akt1/Mir124a-2/Rcc2/Phb2/Ccnd2/Cdt1/Cdc25a/Sin3a" 8
"GO:1903321" "GO:1903321" "negative regulation of protein modification by small protein conjugation or removal" "8/1046" "83/23210" 0.0333198862334502 0.157676690097245 0.124826421814848 "Per2/Gps2/Akt1/Psen1/Sox4/Vps28/Usp4/Ctnnb1" 8
"GO:0031503" "GO:0031503" "protein-containing complex localization" "18/1046" "249/23210" 0.0335018139471043 0.158389305602119 0.12539057142725 "Hap1/Nup85/Snap47/Git1/Gsk3b/Stau1/Ssna1/Kif5c/Ttc30a1/Sfpq/Rcc2/Ncbp1/Dynll1/Ran/Ift172/Rab8a/Efnb2/Ddx39" 18
"GO:0048634" "GO:0048634" "regulation of muscle organ development" "14/1046" "180/23210" 0.0335342113985262 0.158394303185188 0.125394527816821 "Gpc1/Hdac5/Meis1/Ddx17/Gsk3b/Boc/Cxadr/Rbp4/Nras/Fdps/Cyp26b1/Gsk3a/Efnb2/Ctnnb1" 14
"GO:0007585" "GO:0007585" "respiratory gaseous exchange by respiratory system" "6/1046" "54/23210" 0.0339003604014578 0.159378996715319 0.126174070879747 "Atp1a2/Gaa/Chrna4/Grin1/Pbx3/Ndn" 6
"GO:0034332" "GO:0034332" "adherens junction organization" "6/1046" "54/23210" 0.0339003604014578 0.159378996715319 0.126174070879747 "Cdh20/Vegfa/Hipk1/Plekha7/Numbl/Ctnnb1" 6
"GO:0035272" "GO:0035272" "exocrine system development" "6/1046" "54/23210" 0.0339003604014578 0.159378996715319 0.126174070879747 "Sox9/Pax6/Nfib/Pdgfa/Plxna1/Insr" 6
"GO:0051290" "GO:0051290" "protein heterotetramerization" "6/1046" "54/23210" 0.0339003604014578 0.159378996715319 0.126174070879747 "Farsb/Rrm2/Grin1/Lrp4/Agrn/Insr" 6
"GO:0051568" "GO:0051568" "histone H3-K4 methylation" "6/1046" "54/23210" 0.0339003604014578 0.159378996715319 0.126174070879747 "Rbbp5/Ncoa6/Tet2/Kdm1a/Ctnnb1/Bcor" 6
"GO:0061448" "GO:0061448" "connective tissue development" "20/1046" "285/23210" 0.0341618667090664 0.160459176902994 0.127029206966505 "Hmga2/Axin2/Sox9/Mycn/Id2/Sptlc2/Chadl/Col2a1/Sox8/Mex3c/Mef2d/Lmna/Thbs3/Hes5/Nfib/Uncx/Fgfr3/Serpinh1/Ctnnb1/Sik3" 20
"GO:0006364" "GO:0006364" "rRNA processing" "15/1046" "198/23210" 0.0348273267477475 0.163432970643562 0.12938344227942 "Mrps9/Rpl27/Mettl16/Rpp40/Dcaf13/Ddx17/Tfb1m/Wdr55/Sart1/Chd7/Dhx37/Emg1/Wbp11/Mphosph10/Exosc7" 15
"GO:0010906" "GO:0010906" "regulation of glucose metabolic process" "10/1046" "115/23210" 0.034954458249684 0.16372551621307 0.129615039078141 "Dyrk2/Midn/Trp53/Akt1/Ppp1ca/Clk2/Foxk1/Ppp1cb/Akt2/Insr" 10
"GO:1902414" "GO:1902414" "protein localization to cell junction" "10/1046" "115/23210" 0.034954458249684 0.16372551621307 0.129615039078141 "Mapt/Mapk9/Snap47/Git1/Klc1/Gsk3b/Kif5b/Grin1/Kif5c/Rab8a" 10
"GO:0070838" "GO:0070838" "divalent metal ion transport" "30/1046" "469/23210" 0.0350154550838629 0.16385936110541 0.129720998804837 "Cxcr4/Atp1b1/Atp1a2/Slc39a3/Hap1/Cacna1g/Cacnb1/Jph4/Adra1a/Cacnb3/Slc11a2/Tmbim6/Slc30a4/Chrna4/Grin1/Gstm7/Plch1/Cachd1/Chd7/Tpcn1/Wfs1/Cacna1c/Trpc2/Prkcb/Cyba/Homer3/Cacna1a/Gnao1/Gnai2/Ctnnb1" 30
"GO:0043407" "GO:0043407" "negative regulation of MAP kinase activity" "7/1046" "69/23210" 0.0354191339105064 0.164423614653591 0.130167696102785 "Dusp3/Gsk3b/Fem1a/Dusp5/Dab2ip/Gba/Dusp16" 7
"GO:0050885" "GO:0050885" "neuromuscular process controlling balance" "7/1046" "69/23210" 0.0354191339105064 0.164423614653591 0.130167696102785 "Gaa/Jph4/Nefl/Rbfox2/Sox2/Cacna1a/Igdcc3" 7
"GO:0001945" "GO:0001945" "lymph vessel development" "4/1046" "28/23210" 0.0354938986123997 0.164423614653591 0.130167696102785 "Vash1/Vegfa/Sox18/Efnb2" 4
"GO:0009167" "GO:0009167" "purine ribonucleoside monophosphate metabolic process" "4/1046" "28/23210" 0.0354938986123997 0.164423614653591 0.130167696102785 "Guk1/Pfas/Ampd2/Aprt" 4
"GO:0021697" "GO:0021697" "cerebellar cortex formation" "4/1046" "28/23210" 0.0354938986123997 0.164423614653591 0.130167696102785 "Skor2/Lhx5/Cacna1a/Nfix" 4
"GO:0031063" "GO:0031063" "regulation of histone deacetylation" "4/1046" "28/23210" 0.0354938986123997 0.164423614653591 0.130167696102785 "Trp53/Tada2a/Lpin1/Vegfa" 4
"GO:0048596" "GO:0048596" "embryonic camera-type eye morphogenesis" "4/1046" "28/23210" 0.0354938986123997 0.164423614653591 0.130167696102785 "Sox11/Pax6/Hipk1/Hipk2" 4
"GO:0048820" "GO:0048820" "hair follicle maturation" "4/1046" "28/23210" 0.0354938986123997 0.164423614653591 0.130167696102785 "Akt1/Psen1/Ctsl/Ctnnb1" 4
"GO:0090312" "GO:0090312" "positive regulation of protein deacetylation" "4/1046" "28/23210" 0.0354938986123997 0.164423614653591 0.130167696102785 "Trp53/Lpin1/Vegfa/Ncor2" 4
"GO:0090314" "GO:0090314" "positive regulation of protein targeting to membrane" "4/1046" "28/23210" 0.0354938986123997 0.164423614653591 0.130167696102785 "Arpc2/Cdk5r1/Cacnb3/Akt2" 4
"GO:1904292" "GO:1904292" "regulation of ERAD pathway" "4/1046" "28/23210" 0.0354938986123997 0.164423614653591 0.130167696102785 "Os9/Sgta/Erlec1/Herpud1" 4
"GO:0003206" "GO:0003206" "cardiac chamber morphogenesis" "12/1046" "148/23210" 0.0356993060421825 0.165072545962663 0.130681429447042 "Vangl2/Trp53/Id2/Sox11/Sox4/Rbp4/Ube4b/Chd7/Gsk3a/Zfpm1/Ctnnb1/Smarca4" 12
"GO:0009260" "GO:0009260" "ribonucleotide biosynthetic process" "12/1046" "148/23210" 0.0356993060421825 0.165072545962663 0.130681429447042 "Pid1/Coasy/Acly/Guk1/Pfas/Nme1/Acss1/Ampd2/Pank4/Aprt/Gcdh/Nme6" 12
"GO:0009123" "GO:0009123" "nucleoside monophosphate metabolic process" "5/1046" "41/23210" 0.0360440024249156 0.166514066047097 0.131822624090353 "Guk1/Nt5m/Pfas/Ampd2/Aprt" 5
"GO:0050679" "GO:0050679" "positive regulation of epithelial cell proliferation" "15/1046" "199/23210" 0.0361656817676644 0.166923612469202 0.132146845853297 "Hmga2/Agap2/Sox9/Nme1/Akt1/Sox11/Cxadr/Vegfa/Id1/Nras/Fgfr3/Ccnd2/Foxp2/Cyba/Ctnnb1" 15
"GO:0035051" "GO:0035051" "cardiocyte differentiation" "14/1046" "182/23210" 0.0363120986414407 0.167293843695389 0.132439943324969 "Vangl2/Pax3/Adra1a/Cby1/Gsk3b/Cxadr/Vegfa/Pdcd4/Sox18/Lmna/Fdps/Gsk3a/Efnb2/Ctnnb1" 14
"GO:0120032" "GO:0120032" "regulation of plasma membrane bounded cell projection assembly" "14/1046" "182/23210" 0.0363120986414407 0.167293843695389 0.132439943324969 "Arpc2/Palm/Hap1/Cdc42ep4/Gap43/Dpysl3/Cfl1/Zmynd8/Rcc2/Agrn/Dynll1/Fscn1/Cdk10/Gpm6a" 14
"GO:0006165" "GO:0006165" "nucleoside diphosphate phosphorylation" "9/1046" "100/23210" 0.0365322930626787 0.167963519488114 0.132970099259434 "Nme1/Psen1/Pfkm/Galt/Foxk1/Gpi1/Cbfa2t3/Insr/Nme6" 9
"GO:0035418" "GO:0035418" "protein localization to synapse" "9/1046" "100/23210" 0.0365322930626787 0.167963519488114 0.132970099259434 "Mapt/Snap47/Git1/Klc1/Gsk3b/Kif5b/Grin1/Kif5c/Rab8a" 9
"GO:0007528" "GO:0007528" "neuromuscular junction development" "6/1046" "55/23210" 0.0366568583291235 0.167963519488114 0.132970099259434 "Cacnb1/Cacnb3/Lrp4/Agrn/Unc13b/Dok7" 6
"GO:0030042" "GO:0030042" "actin filament depolymerization" "6/1046" "55/23210" 0.0366568583291235 0.167963519488114 0.132970099259434 "Arpc2/Add3/Cfl1/Tmod1/Mical3/Add2" 6
"GO:0030166" "GO:0030166" "proteoglycan biosynthetic process" "6/1046" "55/23210" 0.0366568583291235 0.167963519488114 0.132970099259434 "Vangl2/Ext2/Man1c1/Chst8/Ctnnb1/Glce" 6
"GO:0035019" "GO:0035019" "somatic stem cell population maintenance" "6/1046" "55/23210" 0.0366568583291235 0.167963519488114 0.132970099259434 "Vangl2/Hmga2/Sox9/Sox4/Sox2/Fgfr3" 6
"GO:0043434" "GO:0043434" "response to peptide hormone" "22/1046" "324/23210" 0.0373951507538814 0.171191206440323 0.135525331822562 "Pid1/Slc2a4/Akt1/Lpin1/Zfp36l1/Gsk3b/Rbp4/Cfl1/Gatm/Pck1/Slc2a8/Sort1/Eif2b4/Prkcb/Gsk3a/Akt2/Bcar1/Insr/Rab8a/Gnai2/Smarcc1/Ctnnb1" 22
"GO:0072511" "GO:0072511" "divalent inorganic cation transport" "30/1046" "472/23210" 0.03759391854294 0.171945397571058 0.136122395219543 "Cxcr4/Atp1b1/Atp1a2/Slc39a3/Hap1/Cacna1g/Cacnb1/Jph4/Adra1a/Cacnb3/Slc11a2/Tmbim6/Slc30a4/Chrna4/Grin1/Gstm7/Plch1/Cachd1/Chd7/Tpcn1/Wfs1/Cacna1c/Trpc2/Prkcb/Cyba/Homer3/Cacna1a/Gnao1/Gnai2/Ctnnb1" 30
"GO:0051341" "GO:0051341" "regulation of oxidoreductase activity" "8/1046" "85/23210" 0.0376334716214468 0.171970674118257 0.13614240566586 "Lgals9/Akt1/Gsk3b/Gnai3/Phb2/Kras/Cyba/Gnai2" 8
"GO:0045931" "GO:0045931" "positive regulation of mitotic cell cycle" "13/1046" "166/23210" 0.0377100057907064 0.17216474188458 0.136296041468621 "Dusp3/Poldip2/Akt1/Meis2/Nsfl1c/Mir124a-2/Rcc2/Phb2/Ccnd2/Cdt1/Insr/Cdc25a/Sin3a" 13
"GO:0098656" "GO:0098656" "anion transmembrane transport" "14/1046" "183/23210" 0.0377613407979994 0.172243516600261 0.136358404306665 "Kcnj10/Per2/Slc1a6/Slc38a10/Akt1/Psen1/Grk6/Slc7a8/Slc25a30/Ank/Rbp4/Slc16a1/Slc25a18/Akt2" 14
"GO:0003333" "GO:0003333" "amino acid transmembrane transport" "7/1046" "70/23210" 0.0378864482104989 0.172658349193743 0.13668681092317 "Kcnj10/Per2/Slc1a6/Slc38a10/Psen1/Slc7a8/Slc25a18" 7
"GO:0034470" "GO:0034470" "ncRNA processing" "23/1046" "343/23210" 0.0382496311366631 0.173223707626021 0.137134382914316 "Mrps9/Rpl27/Mettl16/Ddx1/Rpp40/Fars2/Dcaf13/Ddx17/Trmu/Tfb1m/Wdr55/Sart1/Polr3k/Ints12/Chd7/Dhx37/Tyw1/Ptcd1/Emg1/Wbp11/Mphosph10/Exosc7/Mto1" 23
"GO:0007005" "GO:0007005" "mitochondrion organization" "29/1046" "454/23210" 0.0382576975614976 0.173223707626021 0.137134382914316 "Trak2/Pid1/Cd24a/Atcay/Timm13/Hap1/Vat1/Mapt/Mapk9/Trp53/Poldip2/Akt1/Lpin1/Map3k1/Bcl2l2/Gsk3b/Cxadr/Mrpl39/Eya2/Ndufc1/Lmna/Gba/Mllt11/Atpif1/Hip1r/Pex5/Phb2/Gsk3a/Slc25a36" 29
"GO:0051495" "GO:0051495" "positive regulation of cytoskeleton organization" "16/1046" "218/23210" 0.0384507130541523 0.173223707626021 0.137134382914316 "Arpc2/Mapt/Cdc42ep4/Arf1/Arhgef15/Ppm1e/Map3k1/Coro1b/Cfl1/Nsfl1c/Id1/Gpsm2/Psrc1/Hip1r/Magel2/Arhgef10" 16
"GO:0050848" "GO:0050848" "regulation of calcium-mediated signaling" "9/1046" "101/23210" 0.0385714434040914 0.173223707626021 0.137134382914316 "Dyrk2/Cd24a/Ptbp1/Hap1/Mapt/Neurod2/Gsk3b/Gstm7/Homer3" 9
"GO:0055086" "GO:0055086" "nucleobase-containing small molecule metabolic process" "31/1046" "492/23210" 0.0386486286679401 0.173223707626021 0.137134382914316 "Rab23/Pid1/Coasy/Acly/Guk1/Nt5m/Pfas/Pipox/Nme1/Nudt14/Rrm2/Psen1/Rnaseh2b/Pfkm/Acss1/Gnai3/Ampd2/Tet2/Kdm1a/Pank4/Nadk/Galt/Ran/Foxk1/Gpi1/Aprt/Mvd/Cbfa2t3/Insr/Gcdh/Nme6" 31
"GO:0009132" "GO:0009132" "nucleoside diphosphate metabolic process" "10/1046" "117/23210" 0.038657097583334 0.173223707626021 0.137134382914316 "Guk1/Nme1/Psen1/Pfkm/Galt/Foxk1/Gpi1/Cbfa2t3/Insr/Nme6" 10
"GO:0000188" "GO:0000188" "inactivation of MAPK activity" "3/1046" "17/23210" 0.0386959964206129 0.173223707626021 0.137134382914316 "Dusp3/Dusp5/Dusp16" 3
"GO:0006474" "GO:0006474" "N-terminal protein amino acid acetylation" "3/1046" "17/23210" 0.0386959964206129 0.173223707626021 0.137134382914316 "Sox4/Naa35/Naa20" 3
"GO:0006625" "GO:0006625" "protein targeting to peroxisome" "3/1046" "17/23210" 0.0386959964206129 0.173223707626021 0.137134382914316 "Pex19/Pex26/Pex5" 3
"GO:0007096" "GO:0007096" "regulation of exit from mitosis" "3/1046" "17/23210" 0.0386959964206129 0.173223707626021 0.137134382914316 "Mir124a-2/Phb2/Cdkn1c" 3
"GO:0015919" "GO:0015919" "peroxisomal membrane transport" "3/1046" "17/23210" 0.0386959964206129 0.173223707626021 0.137134382914316 "Pex19/Pex26/Pex5" 3
"GO:0030277" "GO:0030277" "maintenance of gastrointestinal epithelium" "3/1046" "17/23210" 0.0386959964206129 0.173223707626021 0.137134382914316 "Sox9/Rbp4/Neurod1" 3
"GO:0034501" "GO:0034501" "protein localization to kinetochore" "3/1046" "17/23210" 0.0386959964206129 0.173223707626021 0.137134382914316 "Ik/Rcc2/Cdt1" 3
"GO:0044539" "GO:0044539" "long-chain fatty acid import into cell" "3/1046" "17/23210" 0.0386959964206129 0.173223707626021 0.137134382914316 "Akt1/Fabp3/Akt2" 3
"GO:0045603" "GO:0045603" "positive regulation of endothelial cell differentiation" "3/1046" "17/23210" 0.0386959964206129 0.173223707626021 0.137134382914316 "Vezf1/Akap11/Ctnnb1" 3
"GO:0071071" "GO:0071071" "regulation of phospholipid biosynthetic process" "3/1046" "17/23210" 0.0386959964206129 0.173223707626021 0.137134382914316 "Capn2/Fabp3/Pdgfa" 3
"GO:0072662" "GO:0072662" "protein localization to peroxisome" "3/1046" "17/23210" 0.0386959964206129 0.173223707626021 0.137134382914316 "Pex19/Pex26/Pex5" 3
"GO:0072663" "GO:0072663" "establishment of protein localization to peroxisome" "3/1046" "17/23210" 0.0386959964206129 0.173223707626021 0.137134382914316 "Pex19/Pex26/Pex5" 3
"GO:0140354" "GO:0140354" "lipid import into cell" "3/1046" "17/23210" 0.0386959964206129 0.173223707626021 0.137134382914316 "Akt1/Fabp3/Akt2" 3
"GO:1903960" "GO:1903960" "negative regulation of anion transmembrane transport" "3/1046" "17/23210" 0.0386959964206129 0.173223707626021 0.137134382914316 "Akt1/Grk6/Akt2" 3
"GO:0060491" "GO:0060491" "regulation of cell projection assembly" "14/1046" "184/23210" 0.0392514899236373 0.175024609635603 0.138560086065217 "Arpc2/Palm/Hap1/Cdc42ep4/Gap43/Dpysl3/Cfl1/Zmynd8/Rcc2/Agrn/Dynll1/Fscn1/Cdk10/Gpm6a" 14
"GO:0001709" "GO:0001709" "cell fate determination" "5/1046" "42/23210" 0.0394533377152964 0.175024609635603 0.138560086065217 "Otx2/Pax6/Cyp26b1/Ctnnb1/Smarca4" 5
"GO:0006687" "GO:0006687" "glycosphingolipid metabolic process" "5/1046" "42/23210" 0.0394533377152964 0.175024609635603 0.138560086065217 "St8sia4/B4galnt1/Gba/Ugcg/St8sia2" 5
"GO:0010559" "GO:0010559" "regulation of glycoprotein biosynthetic process" "5/1046" "42/23210" 0.0394533377152964 0.175024609635603 0.138560086065217 "Ncstn/Aatf/Necab3/Insr/Ctnnb1" 5
"GO:0030835" "GO:0030835" "negative regulation of actin filament depolymerization" "5/1046" "42/23210" 0.0394533377152964 0.175024609635603 0.138560086065217 "Arpc2/Add3/Cfl1/Tmod1/Add2" 5
"GO:0046621" "GO:0046621" "negative regulation of organ growth" "5/1046" "42/23210" 0.0394533377152964 0.175024609635603 0.138560086065217 "Meis1/Cxadr/Rbp4/Men1/Gsk3a" 5
"GO:0048255" "GO:0048255" "mRNA stabilization" "5/1046" "42/23210" 0.0394533377152964 0.175024609635603 0.138560086065217 "Dhx9/Ptbp1/Axin2/Igf2bp1/Vegfa" 5
"GO:1902743" "GO:1902743" "regulation of lamellipodium organization" "5/1046" "42/23210" 0.0394533377152964 0.175024609635603 0.138560086065217 "Arpc2/Enpp2/Coro1b/Cfl1/Fscn1" 5
"GO:0007062" "GO:0007062" "sister chromatid cohesion" "6/1046" "56/23210" 0.0395528180284263 0.175024609635603 0.138560086065217 "Axin2/Bod1/Sfpq/Pds5a/Phb2/Ctnnb1" 6
"GO:0030104" "GO:0030104" "water homeostasis" "6/1046" "56/23210" 0.0395528180284263 0.175024609635603 0.138560086065217 "Tfap2b/Gba/Stmn1/Ugcg/Wfs1/Cyp26b1" 6
"GO:0032409" "GO:0032409" "regulation of transporter activity" "19/1046" "272/23210" 0.0397433004095057 0.175024609635603 0.138560086065217 "Atp1b1/Atp1a2/Hap1/Atp1b2/Cacnb1/Grk6/Ndfip2/Cacnb3/Kif5b/Cfl1/Chrna4/Gstm7/Ephb2/Agrn/Rph3a/Ywhah/Phb2/Insr/Cacna1a" 19
"GO:0006734" "GO:0006734" "NADH metabolic process" "4/1046" "29/23210" 0.0397530255651821 0.175024609635603 0.138560086065217 "Trp53/Pfkm/Foxk1/Gpi1" 4
"GO:0009126" "GO:0009126" "purine nucleoside monophosphate metabolic process" "4/1046" "29/23210" 0.0397530255651821 0.175024609635603 0.138560086065217 "Guk1/Pfas/Ampd2/Aprt" 4
"GO:0043090" "GO:0043090" "amino acid import" "4/1046" "29/23210" 0.0397530255651821 0.175024609635603 0.138560086065217 "Kcnj10/Per2/Slc1a6/Psen1" 4
"GO:0045292" "GO:0045292" "mRNA cis splicing, via spliceosome" "4/1046" "29/23210" 0.0397530255651821 0.175024609635603 0.138560086065217 "Srsf1/Sart1/Ncbp1/Wbp11" 4
"GO:0060571" "GO:0060571" "morphogenesis of an epithelial fold" "4/1046" "29/23210" 0.0397530255651821 0.175024609635603 0.138560086065217 "Cfl1/Luzp1/Gatad2a/Ctnnb1" 4
"GO:0071354" "GO:0071354" "cellular response to interleukin-6" "4/1046" "29/23210" 0.0397530255651821 0.175024609635603 0.138560086065217 "St18/Pid1/Cfl1/C1qtnf4" 4
"GO:1902235" "GO:1902235" "regulation of endoplasmic reticulum stress-induced intrinsic apoptotic signaling pathway" "4/1046" "29/23210" 0.0397530255651821 0.175024609635603 0.138560086065217 "Tmbim6/Wfs1/Herpud1/Hyou1" 4
"GO:0045927" "GO:0045927" "positive regulation of growth" "21/1046" "308/23210" 0.0397562825211064 0.175024609635603 0.138560086065217 "Cxcr4/Hmga2/Rnd2/Mapt/Bcl11a/Akt1/Gsk3b/Vegfa/Cfl1/Anapc2/Fdps/Agrn/Pou3f2/Ncbp1/Chd7/Armc10/Wfs1/Pex5/Cyba/Insr/Rpl4" 21
"GO:0060079" "GO:0060079" "excitatory postsynaptic potential" "8/1046" "86/23210" 0.0399244357535301 0.175611921930671 0.139025038064374 "Grik2/Eif4a3/Sez6/Cacnb3/Gsk3b/Zmynd8/Chrna4/Grin1" 8
"GO:0007034" "GO:0007034" "vacuolar transport" "11/1046" "134/23210" 0.0399666411429789 0.175644699423144 0.139050986713467 "Trak2/Hgs/Arf1/Ndfip2/Vps28/Sort1/Tmem50a/Vps37b/Rab7/Atp6v0d1/Aktip" 11
"GO:0098742" "GO:0098742" "cell-cell adhesion via plasma-membrane adhesion molecules" "15/1046" "202/23210" 0.0404033013075951 0.177409456827615 0.140448075604892 "Cdh20/Cd24a/Lgals9/Cxadr/Mdga1/Ptprs/Pcdhga4/Mmp24/Celsr2/Ntng1/Pcdh10/Igsf21/Myadm/Unc5d/Cadm1" 15
"GO:0014068" "GO:0014068" "positive regulation of phosphatidylinositol 3-kinase signaling" "7/1046" "71/23210" 0.040463903330211 0.177521325894867 0.14053663793689 "Agap2/Sox9/Pdgfa/Ube3a/Insr/Plxnb1/Cbl" 7
"GO:0072521" "GO:0072521" "purine-containing compound metabolic process" "25/1046" "382/23210" 0.0406240337067977 0.17803481924319 0.140943150384972 "Rab23/Pid1/Coasy/Acly/Guk1/Pfas/Pipox/Nme1/Psen1/Pfkm/Acss1/Gnai3/Ampd2/Kdm1a/Pank4/Galt/Ran/Foxk1/Gpi1/Aprt/Mvd/Cbfa2t3/Insr/Gcdh/Nme6" 25
"GO:0051648" "GO:0051648" "vesicle localization" "12/1046" "151/23210" 0.0406634805401862 0.17803481924319 0.140943150384972 "Trak2/Hap1/Arf1/Slc2a4/Gosr1/Psen1/Dpysl2/Arfgap3/Kif5b/Kif5c/Ap3s2/Ctnnb1" 12
"GO:1905477" "GO:1905477" "positive regulation of protein localization to membrane" "9/1046" "102/23210" 0.04068662766638 0.17803481924319 0.140943150384972 "Arpc2/Cdk5r1/Akt1/Cacnb3/Kif5b/Lrp4/Ephb2/Akt2/Pgrmc1" 9
"GO:0051222" "GO:0051222" "positive regulation of protein transport" "28/1046" "438/23210" 0.0408247254134887 0.178484569411567 0.141299199869487 "Dhx9/Arpc2/Ptbp1/Arf1/Lgals9/Cdk5r1/Psen1/Sox4/Vps28/Pfkm/Cacnb3/Gsk3b/Kif5b/Rbp4/Unc93b1/Tm9sf4/Nnat/C1qtnf4/Nadk/Unc13b/Dynll1/Ran/Gsk3a/Akt2/Gpi1/Prkaca/Cadm1/Zic1" 28
"GO:0048659" "GO:0048659" "smooth muscle cell proliferation" "13/1046" "168/23210" 0.0408981034039722 0.178650833711042 0.141430824763225 "Trp53/Akt1/Id2/Naa35/Gsk3b/Vegfa/Pdcd4/Gnai3/Mef2d/Hes5/Cyba/Gnai2/Ctnnb1" 13
"GO:0006302" "GO:0006302" "double-strand break repair" "16/1046" "220/23210" 0.0412312966427328 0.179795490278146 0.142337004258687 "Trp53/Wrap53/Eme1/Ddx1/Exd2/Dek/Eme2/Rnf8/Swi5/Sfpq/Kdm1a/Mms22l/Mcm2/Ppp4c/Fan1/Terf2ip" 16
"GO:0043406" "GO:0043406" "positive regulation of MAP kinase activity" "16/1046" "220/23210" 0.0412312966427328 0.179795490278146 0.142337004258687 "Vangl2/Epha4/Cd24a/Shc2/Psen1/Map3k1/Vegfa/Adra2a/Dab2ip/Zeb2/Lamtor2/Fzd10/Pdgfa/Kras/Map3k10/Insr" 16
"GO:0090407" "GO:0090407" "organophosphate biosynthetic process" "27/1046" "421/23210" 0.0425305742304406 0.184899987472325 0.1463780335289 "Pik3c2b/Capn2/Pid1/Pdxk/Coasy/Acly/Guk1/Pfas/Nme1/Rrm2/Sptlc2/Plcb4/Acss1/Pigt/Dgkz/Ampd2/Plch1/Fdps/Fabp3/Pank4/Nadk/Pdgfa/Mboat7/Aprt/Mvd/Gcdh/Nme6" 27
"GO:0042551" "GO:0042551" "neuron maturation" "6/1046" "57/23210" 0.0425898659244926 0.184899987472325 0.1463780335289 "Bcl11a/Rnd1/Gsk3b/Srrm4/Cdkn1c/Irx5" 6
"GO:0051893" "GO:0051893" "regulation of focal adhesion assembly" "6/1046" "57/23210" 0.0425898659244926 0.184899987472325 0.1463780335289 "Dapk3/Dusp3/Enpp2/Vegfa/Cfl1/Rcc2" 6
"GO:0090109" "GO:0090109" "regulation of cell-substrate junction assembly" "6/1046" "57/23210" 0.0425898659244926 0.184899987472325 0.1463780335289 "Dapk3/Dusp3/Enpp2/Vegfa/Cfl1/Rcc2" 6
"GO:0150116" "GO:0150116" "regulation of cell-substrate junction organization" "6/1046" "57/23210" 0.0425898659244926 0.184899987472325 0.1463780335289 "Dapk3/Dusp3/Enpp2/Vegfa/Cfl1/Rcc2" 6
"GO:0090090" "GO:0090090" "negative regulation of canonical Wnt signaling pathway" "10/1046" "119/23210" 0.0426213861110524 0.184899987472325 0.1463780335289 "Tle2/Lats1/Axin2/Sox9/Cby1/Gsk3b/Dab2ip/Lrp4/Sox2/Limd1" 10
"GO:1903426" "GO:1903426" "regulation of reactive oxygen species biosynthetic process" "9/1046" "103/23210" 0.0428788276823103 0.185812120822883 0.147100133557115 "Mapk9/Akt1/Abcd2/Ddah2/Grin1/Dynll1/Akt2/Cyba/Insr" 9
"GO:0010824" "GO:0010824" "regulation of centrosome duplication" "5/1046" "43/23210" 0.043052234563434 0.185812120822883 0.147100133557115 "Trim37/Plk2/Spice1/Alms1/Chordc1" 5
"GO:0042462" "GO:0042462" "eye photoreceptor cell development" "5/1046" "43/23210" 0.043052234563434 0.185812120822883 0.147100133557115 "Vegfa/Pax6/Mir124a-2/Alms1/Rdh13" 5
"GO:0042771" "GO:0042771" "intrinsic apoptotic signaling pathway in response to DNA damage by p53 class mediator" "5/1046" "43/23210" 0.043052234563434 0.185812120822883 0.147100133557115 "Dyrk2/Trp53/Hipk1/Kdm1a/Hipk2" 5
"GO:0044091" "GO:0044091" "membrane biogenesis" "5/1046" "43/23210" 0.043052234563434 0.185812120822883 0.147100133557115 "Pex19/Tlcd1/Lrp4/Ephb2/Ugcg" 5
"GO:0060964" "GO:0060964" "regulation of gene silencing by miRNA" "5/1046" "43/23210" 0.043052234563434 0.185812120822883 0.147100133557115 "Dhx9/Trp53/Fxr1/Ncor2/Limd1" 5
"GO:0034765" "GO:0034765" "regulation of ion transmembrane transport" "30/1046" "478/23210" 0.0431766566612621 0.186190121814009 0.147399382045498 "Atp1b1/Atp1a2/Kcnj9/Kcnj10/Per2/Hap1/Arf1/Atp1b2/Cacnb1/Akt1/Psen1/Grk6/Cacnb3/Kcnj6/Kif5b/Cfl1/Chrna4/Gstm7/Ephb2/Agrn/Chd7/Iscu/Rph3a/Tpcn1/Ywhah/Cacna1c/Phb2/Akt2/Cyba/Cacna1a" 30
"GO:0044282" "GO:0044282" "small molecule catabolic process" "21/1046" "311/23210" 0.0433369292469046 0.186721944086834 0.1478204047808 "Aig1/Trp53/Pipox/Akt1/Lpin1/Abcd2/Pfkm/Haghl/Ddah2/Pck1/Gad2/Etfdh/Galt/Foxk1/Pex5/Cyp26b1/Nagk/Pcyox1/Akt2/Gpi1/Gcdh" 21
"GO:1990778" "GO:1990778" "protein localization to cell periphery" "23/1046" "348/23210" 0.0438200156521085 0.187946730891013 0.148790020227176 "Atp1b1/Pid1/Palm/Snap47/Git1/Ttc7b/Akt1/Rab3c/Fcho2/Tspan14/Cacnb3/Gsk3b/Kif5b/Arfrp1/Grin1/Gpsm2/Ephb2/Fam126a/Akt2/Myadm/Mex3b/Rab8a/Pgrmc1" 23
"GO:0031497" "GO:0031497" "chromatin assembly" "12/1046" "153/23210" 0.0442293953024879 0.187946730891013 0.148790020227176 "H3f3a/Mbd3/Sox9/Trp53/Dnmt3a/Phf2/Hells/Znfx1/Atf7ip/Mcm2/Rsf1/Smarca4" 12
"GO:0000132" "GO:0000132" "establishment of mitotic spindle orientation" "4/1046" "30/23210" 0.0442900494816884 0.187946730891013 0.148790020227176 "Pax6/Nsfl1c/Gpsm2/Arhgef2" 4
"GO:0010390" "GO:0010390" "histone monoubiquitination" "4/1046" "30/23210" 0.0442900494816884 0.187946730891013 0.148790020227176 "Trim37/Pcgf6/Bmi1/Bcor" 4
"GO:0010803" "GO:0010803" "regulation of tumor necrosis factor-mediated signaling pathway" "4/1046" "30/23210" 0.0442900494816884 0.187946730891013 0.148790020227176 "Pias4/Gps2/Spata2/Hipk1" 4
"GO:0015012" "GO:0015012" "heparan sulfate proteoglycan biosynthetic process" "4/1046" "30/23210" 0.0442900494816884 0.187946730891013 0.148790020227176 "Vangl2/Ext2/Ctnnb1/Glce" 4
"GO:0022011" "GO:0022011" "myelination in peripheral nervous system" "4/1046" "30/23210" 0.0442900494816884 0.187946730891013 0.148790020227176 "Akt1/Pou3f2/Akt2/Arhgef10" 4
"GO:0032292" "GO:0032292" "peripheral nervous system axon ensheathment" "4/1046" "30/23210" 0.0442900494816884 0.187946730891013 0.148790020227176 "Akt1/Pou3f2/Akt2/Arhgef10" 4
"GO:0034260" "GO:0034260" "negative regulation of GTPase activity" "4/1046" "30/23210" 0.0442900494816884 0.187946730891013 0.148790020227176 "Adcyap1/Dab2ip/Rcc2/Fzd10" 4
"GO:0035329" "GO:0035329" "hippo signaling" "4/1046" "30/23210" 0.0442900494816884 0.187946730891013 0.148790020227176 "Lats1/Sox11/Amotl2/Limd1" 4
"GO:0042168" "GO:0042168" "heme metabolic process" "4/1046" "30/23210" 0.0442900494816884 0.187946730891013 0.148790020227176 "Ppox/Slc11a2/Atpif1/Blvrb" 4
"GO:0055022" "GO:0055022" "negative regulation of cardiac muscle tissue growth" "4/1046" "30/23210" 0.0442900494816884 0.187946730891013 0.148790020227176 "Meis1/Cxadr/Rbp4/Gsk3a" 4
"GO:0061117" "GO:0061117" "negative regulation of heart growth" "4/1046" "30/23210" 0.0442900494816884 0.187946730891013 0.148790020227176 "Meis1/Cxadr/Rbp4/Gsk3a" 4
"GO:1902003" "GO:1902003" "regulation of amyloid-beta formation" "4/1046" "30/23210" 0.0442900494816884 0.187946730891013 0.148790020227176 "Epha4/Hap1/Csnk1e/Gsk3a" 4
"GO:2000778" "GO:2000778" "positive regulation of interleukin-6 secretion" "4/1046" "30/23210" 0.0442900494816884 0.187946730891013 0.148790020227176 "Dhx9/Lgals9/Unc93b1/C1qtnf4" 4
"GO:0006816" "GO:0006816" "calcium ion transport" "27/1046" "423/23210" 0.0446358628876325 0.187946730891013 0.148790020227176 "Cxcr4/Atp1b1/Atp1a2/Hap1/Cacna1g/Cacnb1/Jph4/Adra1a/Cacnb3/Tmbim6/Chrna4/Grin1/Gstm7/Plch1/Cachd1/Chd7/Tpcn1/Wfs1/Cacna1c/Trpc2/Prkcb/Cyba/Homer3/Cacna1a/Gnao1/Gnai2/Ctnnb1" 27
"GO:0090277" "GO:0090277" "positive regulation of peptide hormone secretion" "10/1046" "120/23210" 0.0447037351599707 0.187946730891013 0.148790020227176 "Ptbp1/Sox4/Pfkm/Adcyap1/Kif5b/Rbp4/Pax6/Nnat/Nadk/Dynll1" 10
"GO:0009144" "GO:0009144" "purine nucleoside triphosphate metabolic process" "8/1046" "88/23210" 0.0447805979803031 0.187946730891013 0.148790020227176 "Rab23/Pid1/Guk1/Nme1/Gnai3/Ampd2/Ran/Nme6" 8
"GO:0031110" "GO:0031110" "regulation of microtubule polymerization or depolymerization" "8/1046" "88/23210" 0.0447805979803031 0.187946730891013 0.148790020227176 "Camsap2/Mapt/Map6d1/Camsap1/Psrc1/Arhgef2/Stmn1/Ckap2" 8
"GO:0032024" "GO:0032024" "positive regulation of insulin secretion" "8/1046" "88/23210" 0.0447805979803031 0.187946730891013 0.148790020227176 "Ptbp1/Sox4/Pfkm/Kif5b/Rbp4/Nnat/Nadk/Dynll1" 8
"GO:0002076" "GO:0002076" "osteoblast development" "3/1046" "18/23210" 0.0449227643285207 0.187946730891013 0.148790020227176 "Hdac5/Men1/Limd1" 3
"GO:0007252" "GO:0007252" "I-kappaB phosphorylation" "3/1046" "18/23210" 0.0449227643285207 0.187946730891013 0.148790020227176 "Akt1/Dab2ip/Map3k7" 3
"GO:0021924" "GO:0021924" "cell proliferation in external granule layer" "3/1046" "18/23210" 0.0449227643285207 0.187946730891013 0.148790020227176 "Gpr37l1/Skor2/Lhx5" 3
"GO:0021930" "GO:0021930" "cerebellar granule cell precursor proliferation" "3/1046" "18/23210" 0.0449227643285207 0.187946730891013 0.148790020227176 "Gpr37l1/Skor2/Lhx5" 3
"GO:0042754" "GO:0042754" "negative regulation of circadian rhythm" "3/1046" "18/23210" 0.0449227643285207 0.187946730891013 0.148790020227176 "Per2/Sfpq/Sin3a" 3
"GO:0042790" "GO:0042790" "nucleolar large rRNA transcription by RNA polymerase I" "3/1046" "18/23210" 0.0449227643285207 0.187946730891013 0.148790020227176 "Taf1b/Polr1e/Smarca4" 3
"GO:0043094" "GO:0043094" "cellular metabolic compound salvage" "3/1046" "18/23210" 0.0449227643285207 0.187946730891013 0.148790020227176 "Pdxk/Ampd2/Aprt" 3
"GO:0044321" "GO:0044321" "response to leptin" "3/1046" "18/23210" 0.0449227643285207 0.187946730891013 0.148790020227176 "Pid1/Prmt2/Ugcg" 3
"GO:0050961" "GO:0050961" "detection of temperature stimulus involved in sensory perception" "3/1046" "18/23210" 0.0449227643285207 0.187946730891013 0.148790020227176 "Cxcr4/Mmp24/Nr2f6" 3
"GO:0050965" "GO:0050965" "detection of temperature stimulus involved in sensory perception of pain" "3/1046" "18/23210" 0.0449227643285207 0.187946730891013 0.148790020227176 "Cxcr4/Mmp24/Nr2f6" 3
"GO:0060044" "GO:0060044" "negative regulation of cardiac muscle cell proliferation" "3/1046" "18/23210" 0.0449227643285207 0.187946730891013 0.148790020227176 "Meis1/Cxadr/Rbp4" 3
"GO:0060947" "GO:0060947" "cardiac vascular smooth muscle cell differentiation" "3/1046" "18/23210" 0.0449227643285207 0.187946730891013 0.148790020227176 "Vangl2/Vegfa/Ctnnb1" 3
"GO:0072077" "GO:0072077" "renal vesicle morphogenesis" "3/1046" "18/23210" 0.0449227643285207 0.187946730891013 0.148790020227176 "Sox9/Sox8/Ctnnb1" 3
"GO:1900153" "GO:1900153" "positive regulation of nuclear-transcribed mRNA catabolic process, deadenylation-dependent decay" "3/1046" "18/23210" 0.0449227643285207 0.187946730891013 0.148790020227176 "Btg2/Tob1/Zfp36l1" 3
"GO:1904424" "GO:1904424" "regulation of GTP binding" "3/1046" "18/23210" 0.0449227643285207 0.187946730891013 0.148790020227176 "Epha4/Stmn1/Eif2b4" 3
"GO:0006413" "GO:0006413" "translational initiation" "9/1046" "104/23210" 0.0451489672837585 0.188580893100922 0.149292061457648 "Habp4/Eif4ebp3/Rps6kb2/Mcts2/Ythdf1/Ncbp1/Eif3b/Eif2b4/Eif3c" 9
"GO:0009108" "GO:0009108" "coenzyme biosynthetic process" "9/1046" "104/23210" 0.0451489672837585 0.188580893100922 0.149292061457648 "Pdxk/Coasy/Acly/Mettl16/Acss1/Pank4/Nadk/Gcdh/Coq9" 9
"GO:0021517" "GO:0021517" "ventral spinal cord development" "6/1046" "58/23210" 0.045769400464929 0.190699546537305 0.150969315891175 "Sox4/Pax6/Lmo4/Ift172/Gdpd5/Cacna1a" 6
"GO:0098930" "GO:0098930" "axonal transport" "6/1046" "58/23210" 0.045769400464929 0.190699546537305 0.150969315891175 "Trak2/Hap1/Nefl/Kif5b/Kif5c/Ap3s2" 6
"GO:1902369" "GO:1902369" "negative regulation of RNA catabolic process" "6/1046" "58/23210" 0.045769400464929 0.190699546537305 0.150969315891175 "Dhx9/Ptbp1/Axin2/Tob1/Igf2bp1/Vegfa" 6
"GO:0006414" "GO:0006414" "translational elongation" "7/1046" "73/23210" 0.0459545439716269 0.190993576272571 0.151202087645438 "Eef2/Eif4a3/Zfp598/Secisbp2l/Eef1a2/Tufm/Rplp1" 7
"GO:0010822" "GO:0010822" "positive regulation of mitochondrion organization" "7/1046" "73/23210" 0.0459545439716269 0.190993576272571 0.151202087645438 "Trp53/Gsk3b/Gba/Mllt11/Atpif1/Hip1r/Gsk3a" 7
"GO:0031397" "GO:0031397" "negative regulation of protein ubiquitination" "7/1046" "73/23210" 0.0459545439716269 0.190993576272571 0.151202087645438 "Per2/Gps2/Akt1/Psen1/Sox4/Vps28/Usp4" 7
"GO:0000082" "GO:0000082" "G1/S transition of mitotic cell cycle" "13/1046" "171/23210" 0.0460289228136112 0.190993576272571 0.151202087645438 "Prmt2/Tcf3/Lats1/Psme3/Trp53/Akt1/Id2/Plk2/Sox4/Rbl1/Dgkz/Ccnd2/Cdc25a" 13
"GO:0043271" "GO:0043271" "negative regulation of ion transport" "13/1046" "171/23210" 0.0460289228136112 0.190993576272571 0.151202087645438 "Atp1a2/Akt1/Grk6/Cacnb3/Tmbim6/Adcyap1/Plcb4/Gstm7/Ephb2/Agrn/Iscu/Akt2/Gnao1" 13
"GO:0016197" "GO:0016197" "endosomal transport" "15/1046" "206/23210" 0.0465897345223697 0.193162033040243 0.152918769413693 "Agap2/Plekhj1/Sgsm2/Gosr1/Vps28/Arfrp1/Arhgap1/Sort1/Stx12/Tmem50a/Vps37b/Alms1/Rab7/Magel2/Rab8a" 15
"GO:0006904" "GO:0006904" "vesicle docking involved in exocytosis" "5/1046" "44/23210" 0.0468419478729951 0.193463805241807 0.153157670573409 "Rab3c/Vps45/Unc13b/Exoc6b/Rab8a" 5
"GO:0043044" "GO:0043044" "ATP-dependent chromatin remodeling" "5/1046" "44/23210" 0.0468419478729951 0.193463805241807 0.153157670573409 "Smarcc2/Chd3/Rnf8/Smarcc1/Smarca4" 5
"GO:0098781" "GO:0098781" "ncRNA transcription" "5/1046" "44/23210" 0.0468419478729951 0.193463805241807 0.153157670573409 "Trp53/Taf1b/Top1/Polr1e/Smarca4" 5
"GO:0048565" "GO:0048565" "digestive tract development" "10/1046" "121/23210" 0.046853917217248 0.193463805241807 0.153157670573409 "Vangl2/Id2/Sox11/Foxp4/Cbfa2t2/Pdgfa/Ift172/Fgfr3/Ctnnb1/Zic3" 10
"GO:1900180" "GO:1900180" "regulation of protein localization to nucleus" "10/1046" "121/23210" 0.046853917217248 0.193463805241807 0.153157670573409 "Rab23/Akt1/Psen1/Mcrs1/Gsk3b/Dclk1/Lmna/Ran/Sin3a/Zic1" 10
"GO:0003015" "GO:0003015" "heart process" "16/1046" "224/23210" 0.0472193984259782 0.194813746648893 0.154226365986804 "Cxcr4/Atp1b1/Atp1a2/Gaa/Srsf1/Cacna1g/Adra1a/Cxadr/Rps6ka2/Agrn/Cacna1c/Atp1a3/Gsk3a/Irx5/Gnao1/Gnai2" 16
"GO:0046883" "GO:0046883" "regulation of hormone secretion" "20/1046" "296/23210" 0.0474705519324187 0.195166211967677 0.154505398889705 "Tfap2b/Per2/Hmga2/Midn/Ptbp1/Sox11/Sox4/Pim3/Pfkm/Adcyap1/Kif5b/Rbp4/Adra2a/Pax6/Nnat/Slc16a1/Nadk/Chd7/Dynll1/Hmgn3" 20
"GO:0008306" "GO:0008306" "associative learning" "9/1046" "105/23210" 0.0474979107083979 0.195166211967677 0.154505398889705 "Btg2/Atp1a2/Neurod2/Meis2/Grin1/Cacna1c/Kras/Atp1a3/Pgrmc1" 9
"GO:0016241" "GO:0016241" "regulation of macroautophagy" "9/1046" "105/23210" 0.0474979107083979 0.195166211967677 0.154505398889705 "Smcr8/Trp53/Poldip2/Sptlc2/Rab1b/Pip4k2a/Gnai3/5330417C22Rik/Map3k7" 9
"GO:0034766" "GO:0034766" "negative regulation of ion transmembrane transport" "9/1046" "105/23210" 0.0474979107083979 0.195166211967677 0.154505398889705 "Atp1a2/Akt1/Grk6/Cacnb3/Gstm7/Ephb2/Agrn/Iscu/Akt2" 9
"GO:0048704" "GO:0048704" "embryonic skeletal system morphogenesis" "9/1046" "105/23210" 0.0474979107083979 0.195166211967677 0.154505398889705 "Slc39a3/Eif4a3/Mycn/Sox11/Col2a1/Men1/Bmi1/Pax5/Ctnnb1" 9
"GO:1903706" "GO:1903706" "regulation of hemopoiesis" "26/1046" "407/23210" 0.0476604405509292 0.195674952513726 0.154908148731525 "Sox13/Cd24a/Tcf3/Meis1/Lgals9/Nme1/Ncapg2/Id2/Zfp36l1/Rbfox2/Tob2/Gsk3b/Vegfa/Zfp608/Sart1/Meis2/Zbtb46/Bmi1/Kdm1a/Hes5/Dtx1/Fgfr3/Cyp26b1/Fanca/Zfpm1/Ctnnb1" 26
"GO:0046390" "GO:0046390" "ribose phosphate biosynthetic process" "12/1046" "155/23210" 0.0480061850671247 0.196934463741273 0.155905254135459 "Pid1/Coasy/Acly/Guk1/Pfas/Nme1/Acss1/Ampd2/Pank4/Aprt/Gcdh/Nme6" 12
"GO:0016072" "GO:0016072" "rRNA metabolic process" "15/1046" "207/23210" 0.0482349688424807 0.197712516244848 0.156521207640986 "Mrps9/Rpl27/Mettl16/Rpp40/Dcaf13/Ddx17/Tfb1m/Wdr55/Sart1/Chd7/Dhx37/Emg1/Wbp11/Mphosph10/Exosc7" 15
"GO:0006091" "GO:0006091" "generation of precursor metabolites and energy" "25/1046" "389/23210" 0.0484719172121819 0.19852274683174 0.157162635266999 "Per2/Dyrk2/Gaa/Trp53/Mybbp1a/Akt1/Psen1/Aco2/Pfkm/Gsk3b/Ppp1ca/Etfdh/Galt/Iscu/Foxk1/Ppp1cb/Slc25a18/Phb2/Gsk3a/Akt2/Gpi1/Cbfa2t3/Insr/Prkaca/Coq9" 25
"GO:0010948" "GO:0010948" "negative regulation of cell cycle process" "16/1046" "225/23210" 0.0488075923677028 0.198857790900165 0.157427876452529 "Prmt2/Tom1l2/Trp53/Trim37/Zfp36l1/Sox4/Rps6ka2/Ik/Men1/Rbl1/Dab2ip/Dgkz/Clspn/Fgfr3/Cdt1/Nme6" 16
"GO:0010507" "GO:0010507" "negative regulation of autophagy" "7/1046" "74/23210" 0.0488700445883454 0.198857790900165 0.157427876452529 "Smcr8/Trp53/Poldip2/Akt1/Adra1a/Kdm4a/Foxk1" 7
"GO:2001023" "GO:2001023" "regulation of response to drug" "10/1046" "122/23210" 0.0490726506872698 0.198857790900165 0.157427876452529 "Gpr37l1/Per2/Palm/Trp53/Psen1/Syt12/Chrna4/Syt13/Prkcb/Cacna1a" 10
"GO:0060711" "GO:0060711" "labyrinthine layer development" "6/1046" "59/23210" 0.0490925905475101 0.198857790900165 0.157427876452529 "Akt1/Zfp36l1/Vash1/Ncoa6/Tmed2/Spint2" 6
"GO:0070936" "GO:0070936" "protein K48-linked ubiquitination" "6/1046" "59/23210" 0.0490925905475101 0.198857790900165 0.157427876452529 "Ube2g1/Ttc3/Rnf8/Rnf4/Ube3a/Ube2a" 6
"GO:0001958" "GO:0001958" "endochondral ossification" "4/1046" "31/23210" 0.0491045751965583 0.198857790900165 0.157427876452529 "Phospho1/Col2a1/Mef2d/Sik3" 4
"GO:0033561" "GO:0033561" "regulation of water loss via skin" "4/1046" "31/23210" 0.0491045751965583 0.198857790900165 0.157427876452529 "Gba/Stmn1/Ugcg/Cyp26b1" 4
"GO:0036075" "GO:0036075" "replacement ossification" "4/1046" "31/23210" 0.0491045751965583 0.198857790900165 0.157427876452529 "Phospho1/Col2a1/Mef2d/Sik3" 4
"GO:0045920" "GO:0045920" "negative regulation of exocytosis" "4/1046" "31/23210" 0.0491045751965583 0.198857790900165 0.157427876452529 "Lgals9/Adra2a/Rab7/Gnai2" 4
"GO:0048011" "GO:0048011" "neurotrophin TRK receptor signaling pathway" "4/1046" "31/23210" 0.0491045751965583 0.198857790900165 0.157427876452529 "Hap1/Sort1/Ndn/Bcar1" 4
"GO:0062149" "GO:0062149" "detection of stimulus involved in sensory perception of pain" "4/1046" "31/23210" 0.0491045751965583 0.198857790900165 0.157427876452529 "Cxcr4/Cacnb3/Mmp24/Nr2f6" 4
"GO:0070741" "GO:0070741" "response to interleukin-6" "4/1046" "31/23210" 0.0491045751965583 0.198857790900165 0.157427876452529 "St18/Pid1/Cfl1/C1qtnf4" 4
"GO:0071875" "GO:0071875" "adrenergic receptor signaling pathway" "4/1046" "31/23210" 0.0491045751965583 0.198857790900165 0.157427876452529 "Adra1a/Adra2a/Gsk3a/Gnai2" 4
"GO:0099560" "GO:0099560" "synaptic membrane adhesion" "4/1046" "31/23210" 0.0491045751965583 0.198857790900165 0.157427876452529 "Mdga1/Ptprs/Ntng1/Cadm1" 4
"GO:0010256" "GO:0010256" "endomembrane system organization" "25/1046" "390/23210" 0.0496771501066612 0.201015465683799 0.159136022548918 "Cxcr4/Camsap2/Plekhj1/Sgta/Ptbp1/Tlcd1/Akt1/Fcho2/Syngr1/Abcd2/Nsfl1c/Xkr7/Arhgap21/Surf4/Lmna/Agrn/Ugcg/Sh3gl2/Tmed2/Get4/Pex5/Reep1/Cog7/Akt2/Aktip" 25
"GO:0045446" "GO:0045446" "endothelial cell differentiation" "9/1046" "106/23210" 0.0499264611256858 0.201540203298096 0.159551436639256 "Cxcr4/Vezf1/Akap11/Vegfa/Ptprs/Id1/Sox18/Myadm/Ctnnb1" 9
"GO:0048661" "GO:0048661" "positive regulation of smooth muscle cell proliferation" "9/1046" "106/23210" 0.0499264611256858 0.201540203298096 0.159551436639256 "Akt1/Id2/Gsk3b/Vegfa/Gnai3/Mef2d/Hes5/Cyba/Gnai2" 9
"GO:0060840" "GO:0060840" "artery development" "9/1046" "106/23210" 0.0499264611256858 0.201540203298096 0.159551436639256 "Cxcr4/Tfap2b/Sox4/Vegfa/Luzp1/Chd7/Efnb2/Ctnnb1/Smarca4" 9
"GO:0006164" "GO:0006164" "purine nucleotide biosynthetic process" "12/1046" "156/23210" 0.0499750658838198 0.20157540540848 0.1595793047628 "Pid1/Coasy/Acly/Guk1/Pfas/Nme1/Acss1/Ampd2/Pank4/Aprt/Gcdh/Nme6" 12
"GO:0000245" "GO:0000245" "spliceosomal complex assembly" "5/1046" "45/23210" 0.0508233062288374 0.204507157388968 0.161900257271045 "Celf5/Srsf1/Ncbp1/Rbm5/Rbmx" 5
"GO:0007212" "GO:0007212" "dopamine receptor signaling pathway" "5/1046" "45/23210" 0.0508233062288374 0.204507157388968 0.161900257271045 "Ncstn/Klf16/Palm/Gnai3/Gnao1" 5
"GO:0051646" "GO:0051646" "mitochondrion localization" "5/1046" "45/23210" 0.0508233062288374 0.204507157388968 0.161900257271045 "Trak2/Atcay/Hap1/Mapt/Nefl" 5
"GO:0009127" "GO:0009127" "purine nucleoside monophosphate biosynthetic process" "3/1046" "19/23210" 0.0516128414107594 0.20523312391029 0.162474976357031 "Pfas/Ampd2/Aprt" 3
"GO:0009168" "GO:0009168" "purine ribonucleoside monophosphate biosynthetic process" "3/1046" "19/23210" 0.0516128414107594 0.20523312391029 0.162474976357031 "Pfas/Ampd2/Aprt" 3
"GO:0021534" "GO:0021534" "cell proliferation in hindbrain" "3/1046" "19/23210" 0.0516128414107594 0.20523312391029 0.162474976357031 "Gpr37l1/Skor2/Lhx5" 3
"GO:0021692" "GO:0021692" "cerebellar Purkinje cell layer morphogenesis" "3/1046" "19/23210" 0.0516128414107594 0.20523312391029 0.162474976357031 "Skor2/Lhx5/Cacna1a" 3
"GO:0031571" "GO:0031571" "mitotic G1 DNA damage checkpoint" "3/1046" "19/23210" 0.0516128414107594 0.20523312391029 0.162474976357031 "Trp53/Sox4/Dgkz" 3
"GO:0031998" "GO:0031998" "regulation of fatty acid beta-oxidation" "3/1046" "19/23210" 0.0516128414107594 0.20523312391029 0.162474976357031 "Akt1/Abcd2/Akt2" 3
"GO:0033962" "GO:0033962" "cytoplasmic mRNA processing body assembly" "3/1046" "19/23210" 0.0516128414107594 0.20523312391029 0.162474976357031 "Cnot6l/Limd1/Edc3" 3
"GO:0043574" "GO:0043574" "peroxisomal transport" "3/1046" "19/23210" 0.0516128414107594 0.20523312391029 0.162474976357031 "Pex19/Pex26/Pex5" 3
"GO:0048172" "GO:0048172" "regulation of short-term neuronal synaptic plasticity" "3/1046" "19/23210" 0.0516128414107594 0.20523312391029 0.162474976357031 "Grik2/Syngr1/Unc13b" 3
"GO:0060123" "GO:0060123" "regulation of growth hormone secretion" "3/1046" "19/23210" 0.0516128414107594 0.20523312391029 0.162474976357031 "Hmga2/Adcyap1/Chd7" 3
"GO:0070989" "GO:0070989" "oxidative demethylation" "3/1046" "19/23210" 0.0516128414107594 0.20523312391029 0.162474976357031 "Jmjd6/Alkbh3/Tet2" 3
"GO:0072189" "GO:0072189" "ureter development" "3/1046" "19/23210" 0.0516128414107594 0.20523312391029 0.162474976357031 "Sox9/Sox8/Nfia" 3
"GO:1900424" "GO:1900424" "regulation of defense response to bacterium" "3/1046" "19/23210" 0.0516128414107594 0.20523312391029 0.162474976357031 "Lgals9/Unc13b/Cyba" 3
"GO:1905874" "GO:1905874" "regulation of postsynaptic density organization" "3/1046" "19/23210" 0.0516128414107594 0.20523312391029 0.162474976357031 "Ptprs/Cfl1/Zmynd8" 3
"GO:2000773" "GO:2000773" "negative regulation of cellular senescence" "3/1046" "19/23210" 0.0516128414107594 0.20523312391029 0.162474976357031 "Hmga2/Plk2/Rbl1" 3
"GO:0046323" "GO:0046323" "glucose import" "7/1046" "75/23210" 0.0519003122050495 0.206117199705261 0.163174864324182 "Pid1/Slc2a4/Akt1/Sort1/Gsk3a/Akt2/Insr" 7
"GO:0016052" "GO:0016052" "carbohydrate catabolic process" "11/1046" "140/23210" 0.0519754850738041 0.206117199705261 0.163174864324182 "Gaa/Trp53/Psen1/Pfkm/Ppp1ca/Galt/Foxk1/Ppp1cb/Gpi1/Cbfa2t3/Insr" 11
"GO:0000910" "GO:0000910" "cytokinesis" "12/1046" "157/23210" 0.0519983042390596 0.206117199705261 0.163174864324182 "Arf1/Git1/Plk2/Fsd1/Kif20a/Cep55/Cfl1/Kif3b/Stmn1/Cdt1/Ckap2/Gipc1" 12
"GO:0045834" "GO:0045834" "positive regulation of lipid metabolic process" "12/1046" "157/23210" 0.0519983042390596 0.206117199705261 0.163174864324182 "Capn2/Mapk9/Akt1/Abcd2/Eef1a2/Vav2/Dgkz/Vav3/Fdps/Fabp3/Fgfr3/Akt2" 12
"GO:0001836" "GO:0001836" "release of cytochrome c from mitochondria" "6/1046" "60/23210" 0.0525603747557284 0.207856129902544 0.164551506833476 "Mapk9/Trp53/Akt1/Bcl2l2/Lmna/Mllt11" 6
"GO:0006446" "GO:0006446" "regulation of translational initiation" "6/1046" "60/23210" 0.0525603747557284 0.207856129902544 0.164551506833476 "Habp4/Eif4ebp3/Rps6kb2/Ythdf1/Ncbp1/Eif3b" 6
"GO:0097479" "GO:0097479" "synaptic vesicle localization" "6/1046" "60/23210" 0.0525603747557284 0.207856129902544 0.164551506833476 "Arf1/Slc2a4/Dpysl2/Kif5c/Ap3s2/Ctnnb1" 6
"GO:0009798" "GO:0009798" "axis specification" "8/1046" "91/23210" 0.0527655086759985 0.208504207074665 0.165064563991169 "Axin2/Otx2/Ets2/Pax6/Tmed2/Ift172/Ctnnb1/Bcor" 8
"GO:0070085" "GO:0070085" "glycosylation" "15/1046" "210/23210" 0.0534137036652774 0.210900670565869 0.166961749697138 "Trak2/St8sia4/B4galnt1/Psen1/Poglut1/St6gal2/Ext2/Tet2/Gba/B3galt6/Alg2/Lfng/Cog7/Dpy19l3/St8sia2" 15
"GO:0000723" "GO:0000723" "telomere maintenance" "10/1046" "124/23210" 0.0537184217989028 0.211938254310425 0.167783163858523 "Wrap53/Smg6/Mcrs1/Lmna/Smg5/Cct6a/Pnkp/Terf2ip/Upf1/Ctnnb1" 10
"GO:0003016" "GO:0003016" "respiratory system process" "4/1046" "32/23210" 0.054195319016784 0.212822954398467 0.168483546053896 "Atp1a2/Gaa/Pbx3/Ndn" 4
"GO:0009161" "GO:0009161" "ribonucleoside monophosphate metabolic process" "4/1046" "32/23210" 0.054195319016784 0.212822954398467 0.168483546053896 "Guk1/Pfas/Ampd2/Aprt" 4
"GO:0048048" "GO:0048048" "embryonic eye morphogenesis" "4/1046" "32/23210" 0.054195319016784 0.212822954398467 0.168483546053896 "Sox11/Pax6/Hipk1/Hipk2" 4
"GO:0071985" "GO:0071985" "multivesicular body sorting pathway" "4/1046" "32/23210" 0.054195319016784 0.212822954398467 0.168483546053896 "Vps28/Sort1/Tmem50a/Vps37b" 4
"GO:1900181" "GO:1900181" "negative regulation of protein localization to nucleus" "4/1046" "32/23210" 0.054195319016784 0.212822954398467 0.168483546053896 "Rab23/Gsk3b/Dclk1/Sin3a" 4
"GO:2000191" "GO:2000191" "regulation of fatty acid transport" "4/1046" "32/23210" 0.054195319016784 0.212822954398467 0.168483546053896 "Mapk9/Akt1/Fabp3/Akt2" 4
"GO:0045010" "GO:0045010" "actin nucleation" "5/1046" "46/23210" 0.0549967183380531 0.214828786334297 0.170071484151514 "Arpc2/Arf1/Coro1b/Hip1r/Magel2" 5
"GO:0060147" "GO:0060147" "regulation of posttranscriptional gene silencing" "5/1046" "46/23210" 0.0549967183380531 0.214828786334297 0.170071484151514 "Dhx9/Trp53/Fxr1/Ncor2/Limd1" 5
"GO:0060966" "GO:0060966" "regulation of gene silencing by RNA" "5/1046" "46/23210" 0.0549967183380531 0.214828786334297 0.170071484151514 "Dhx9/Trp53/Fxr1/Ncor2/Limd1" 5
"GO:0140115" "GO:0140115" "export across plasma membrane" "5/1046" "46/23210" 0.0549967183380531 0.214828786334297 0.170071484151514 "Atp1b1/Atp1a2/Atp1b2/Agrn/Atp1a3" 5
"GO:1904659" "GO:1904659" "glucose transmembrane transport" "9/1046" "108/23210" 0.0550252822779737 0.214828786334297 0.170071484151514 "Pid1/Slc2a4/Akt1/Slc2a8/Sort1/Prkcb/Gsk3a/Akt2/Insr" 9
"GO:0019229" "GO:0019229" "regulation of vasoconstriction" "7/1046" "76/23210" 0.0550461571632201 0.214828786334297 0.170071484151514 "Atp1a2/Per2/Akt1/Adra1a/Dusp5/Add3/Cacna1c" 7
"GO:0048041" "GO:0048041" "focal adhesion assembly" "7/1046" "76/23210" 0.0550461571632201 0.214828786334297 0.170071484151514 "Dapk3/Dusp3/Enpp2/Vegfa/Cfl1/Rcc2/Coro2b" 7
"GO:0048844" "GO:0048844" "artery morphogenesis" "7/1046" "76/23210" 0.0550461571632201 0.214828786334297 0.170071484151514 "Tfap2b/Sox4/Vegfa/Chd7/Efnb2/Ctnnb1/Smarca4" 7
"GO:0016032" "GO:0016032" "viral process" "19/1046" "283/23210" 0.0550889636731475 0.214829955558709 0.170072409780404 "Cxcr4/Dhx9/Pias4/Ptbp1/Trp53/Pcbp2/Taf11/Cfl1/Stau1/Kpna6/Vps37b/Eif3b/Pcbp1/Rab7/Rsf1/Ifitm2/Insr/Rad23a/Smarca4" 19
"GO:0006814" "GO:0006814" "sodium ion transport" "15/1046" "211/23210" 0.0552221783246336 0.215017634247071 0.170220987601924 "Atp1b1/Atp1a2/Slc38a10/Arf1/Atp1b2/Akt1/Kif5b/Slc9a8/Nkain4/Agrn/Tpcn1/Ywhah/Atp1a3/Akt2/Kcnk1" 15
"GO:0051216" "GO:0051216" "cartilage development" "15/1046" "211/23210" 0.0552221783246336 0.215017634247071 0.170220987601924 "Axin2/Sox9/Mycn/Chadl/Col2a1/Mex3c/Mef2d/Thbs3/Hes5/Nfib/Uncx/Fgfr3/Serpinh1/Ctnnb1/Sik3" 15
"GO:0009612" "GO:0009612" "response to mechanical stimulus" "13/1046" "176/23210" 0.0555441819535047 0.216104923474221 0.171081751635081 "Cxcr4/Atp1a2/Sox9/Arhgdia/Mapk9/Akt1/Habp4/Cacnb3/Gsk3b/Sox2/Foxp2/Ctnnb1/Mir125b-1" 13
"GO:0099175" "GO:0099175" "regulation of postsynapse organization" "10/1046" "125/23210" 0.0561466694974267 0.218217274219843 0.172754016476709 "Epha4/Cdk5r1/Gap43/Ptprs/Cfl1/Zmynd8/Grin1/Lrp4/Ube3a/Sema3f" 10
"GO:0048286" "GO:0048286" "lung alveolus development" "6/1046" "61/23210" 0.0561734613692155 0.218217274219843 0.172754016476709 "Vegfa/Sox2/Pdgfa/Fgfr3/Foxp2/Cic" 6
"GO:0008645" "GO:0008645" "hexose transmembrane transport" "9/1046" "109/23210" 0.057696842443252 0.223618926619711 0.177030291812951 "Pid1/Slc2a4/Akt1/Slc2a8/Sort1/Prkcb/Gsk3a/Akt2/Insr" 9
"GO:0048259" "GO:0048259" "regulation of receptor-mediated endocytosis" "9/1046" "109/23210" 0.057696842443252 0.223618926619711 0.177030291812951 "Hap1/Arf1/Vtn/Vegfa/Dnajc6/Sh3gl2/Hip1r/Efnb2/Cbl" 9
"GO:0009205" "GO:0009205" "purine ribonucleoside triphosphate metabolic process" "7/1046" "77/23210" 0.0583082486863083 0.223618926619711 0.177030291812951 "Rab23/Pid1/Nme1/Gnai3/Ampd2/Ran/Nme6" 7
"GO:0030148" "GO:0030148" "sphingolipid biosynthetic process" "7/1046" "77/23210" 0.0583082486863083 0.223618926619711 0.177030291812951 "Degs1/St8sia4/B4galnt1/Sptlc2/Gba/Ugcg/St8sia2" 7
"GO:0072332" "GO:0072332" "intrinsic apoptotic signaling pathway by p53 class mediator" "7/1046" "77/23210" 0.0583082486863083 0.223618926619711 0.177030291812951 "Dyrk2/Trp53/Mybbp1a/Hipk1/Kdm1a/Armc10/Hipk2" 7
"GO:1905897" "GO:1905897" "regulation of response to endoplasmic reticulum stress" "7/1046" "77/23210" 0.0583082486863083 0.223618926619711 0.177030291812951 "Os9/Sgta/Erlec1/Tmbim6/Wfs1/Herpud1/Hyou1" 7
"GO:0060048" "GO:0060048" "cardiac muscle contraction" "10/1046" "126/23210" 0.0586458868531116 0.223618926619711 0.177030291812951 "Cxcr4/Atp1b1/Atp1a2/Gaa/Srsf1/Cacna1g/Adra1a/Agrn/Cacna1c/Atp1a3" 10
"GO:0001573" "GO:0001573" "ganglioside metabolic process" "3/1046" "20/23210" 0.0587537066985892 0.223618926619711 0.177030291812951 "St8sia4/B4galnt1/St8sia2" 3
"GO:0001946" "GO:0001946" "lymphangiogenesis" "3/1046" "20/23210" 0.0587537066985892 0.223618926619711 0.177030291812951 "Vash1/Vegfa/Sox18" 3
"GO:0006089" "GO:0006089" "lactate metabolic process" "3/1046" "20/23210" 0.0587537066985892 0.223618926619711 0.177030291812951 "Per2/Trp53/Haghl" 3
"GO:0008090" "GO:0008090" "retrograde axonal transport" "3/1046" "20/23210" 0.0587537066985892 0.223618926619711 0.177030291812951 "Hap1/Nefl/Kif5b" 3
"GO:0016226" "GO:0016226" "iron-sulfur cluster assembly" "3/1046" "20/23210" 0.0587537066985892 0.223618926619711 0.177030291812951 "Nubp2/Ciao1/Iscu" 3
"GO:0031163" "GO:0031163" "metallo-sulfur cluster assembly" "3/1046" "20/23210" 0.0587537066985892 0.223618926619711 0.177030291812951 "Nubp2/Ciao1/Iscu" 3
"GO:0031167" "GO:0031167" "rRNA methylation" "3/1046" "20/23210" 0.0587537066985892 0.223618926619711 0.177030291812951 "Mettl16/Tfb1m/Emg1" 3
"GO:0035855" "GO:0035855" "megakaryocyte development" "3/1046" "20/23210" 0.0587537066985892 0.223618926619711 0.177030291812951 "Meis1/Pip4k2a/Zfpm1" 3
"GO:0043931" "GO:0043931" "ossification involved in bone maturation" "3/1046" "20/23210" 0.0587537066985892 0.223618926619711 0.177030291812951 "Phospho1/Thbs3/Plxnb1" 3
"GO:0044783" "GO:0044783" "G1 DNA damage checkpoint" "3/1046" "20/23210" 0.0587537066985892 0.223618926619711 0.177030291812951 "Trp53/Sox4/Dgkz" 3
"GO:0044819" "GO:0044819" "mitotic G1/S transition checkpoint" "3/1046" "20/23210" 0.0587537066985892 0.223618926619711 0.177030291812951 "Trp53/Sox4/Dgkz" 3
"GO:0045838" "GO:0045838" "positive regulation of membrane potential" "3/1046" "20/23210" 0.0587537066985892 0.223618926619711 0.177030291812951 "Akt1/Gsk3b/Akt2" 3
"GO:0045948" "GO:0045948" "positive regulation of translational initiation" "3/1046" "20/23210" 0.0587537066985892 0.223618926619711 0.177030291812951 "Habp4/Rps6kb2/Ythdf1" 3
"GO:0072087" "GO:0072087" "renal vesicle development" "3/1046" "20/23210" 0.0587537066985892 0.223618926619711 0.177030291812951 "Sox9/Sox8/Ctnnb1" 3
"GO:0090201" "GO:0090201" "negative regulation of release of cytochrome c from mitochondria" "3/1046" "20/23210" 0.0587537066985892 0.223618926619711 0.177030291812951 "Akt1/Bcl2l2/Lmna" 3
"GO:1900151" "GO:1900151" "regulation of nuclear-transcribed mRNA catabolic process, deadenylation-dependent decay" "3/1046" "20/23210" 0.0587537066985892 0.223618926619711 0.177030291812951 "Btg2/Tob1/Zfp36l1" 3
"GO:1902993" "GO:1902993" "positive regulation of amyloid precursor protein catabolic process" "3/1046" "20/23210" 0.0587537066985892 0.223618926619711 0.177030291812951 "Epha4/Csnk1e/Gsk3a" 3
"GO:1990403" "GO:1990403" "embryonic brain development" "3/1046" "20/23210" 0.0587537066985892 0.223618926619711 0.177030291812951 "Tubb2b/En2/Ctnnb1" 3
"GO:0030326" "GO:0030326" "embryonic limb morphogenesis" "11/1046" "143/23210" 0.0588028400232679 0.223618926619711 0.177030291812951 "Rab23/B9d1/Mycn/Psen1/Lrp4/Chd7/Cacna1c/Cyp26b1/Rpgrip1l/Ctnnb1/Smarca4" 11
"GO:0035113" "GO:0035113" "embryonic appendage morphogenesis" "11/1046" "143/23210" 0.0588028400232679 0.223618926619711 0.177030291812951 "Rab23/B9d1/Mycn/Psen1/Lrp4/Chd7/Cacna1c/Cyp26b1/Rpgrip1l/Ctnnb1/Smarca4" 11
"GO:0090288" "GO:0090288" "negative regulation of cellular response to growth factor stimulus" "11/1046" "143/23210" 0.0588028400232679 0.223618926619711 0.177030291812951 "Zfp451/Gpc1/Hgs/Trp53/Tob1/Sema6a/Skor2/Dab2ip/Htra3/Hipk2/Cadm4" 11
"GO:0016054" "GO:0016054" "organic acid catabolic process" "15/1046" "213/23210" 0.058964518508413 0.223896826853132 0.177250294476237 "Aig1/Pipox/Akt1/Lpin1/Abcd2/Ddah2/Pck1/Gad2/Etfdh/Pex5/Cyp26b1/Nagk/Pcyox1/Akt2/Gcdh" 15
"GO:0046395" "GO:0046395" "carboxylic acid catabolic process" "15/1046" "213/23210" 0.058964518508413 0.223896826853132 0.177250294476237 "Aig1/Pipox/Akt1/Lpin1/Abcd2/Ddah2/Pck1/Gad2/Etfdh/Pex5/Cyp26b1/Nagk/Pcyox1/Akt2/Gcdh" 15
"GO:0001504" "GO:0001504" "neurotransmitter uptake" "5/1046" "47/23210" 0.0593621809814822 0.224639567896952 0.177838293290632 "Atp1a2/Kcnj10/Per2/Slc1a6/Psen1" 5
"GO:0045429" "GO:0045429" "positive regulation of nitric oxide biosynthetic process" "5/1046" "47/23210" 0.0593621809814822 0.224639567896952 0.177838293290632 "Mapk9/Akt1/Ddah2/Akt2/Insr" 5
"GO:0090199" "GO:0090199" "regulation of release of cytochrome c from mitochondria" "5/1046" "47/23210" 0.0593621809814822 0.224639567896952 0.177838293290632 "Trp53/Akt1/Bcl2l2/Lmna/Mllt11" 5
"GO:2001239" "GO:2001239" "regulation of extrinsic apoptotic signaling pathway in absence of ligand" "5/1046" "47/23210" 0.0593621809814822 0.224639567896952 0.177838293290632 "Agap2/Dapk3/Col2a1/Ppp1ca/Eya2" 5
"GO:0006084" "GO:0006084" "acetyl-CoA metabolic process" "4/1046" "33/23210" 0.0595601545274862 0.224639567896952 0.177838293290632 "Acly/Pipox/Acss1/Mvd" 4
"GO:0014044" "GO:0014044" "Schwann cell development" "4/1046" "33/23210" 0.0595601545274862 0.224639567896952 0.177838293290632 "Akt1/Pou3f2/Akt2/Arhgef10" 4
"GO:0035883" "GO:0035883" "enteroendocrine cell differentiation" "4/1046" "33/23210" 0.0595601545274862 0.224639567896952 0.177838293290632 "Men1/Pax6/Insm1/Neurod1" 4
"GO:0048841" "GO:0048841" "regulation of axon extension involved in axon guidance" "4/1046" "33/23210" 0.0595601545274862 0.224639567896952 0.177838293290632 "Vegfa/Sema6a/Sema6d/Sema3f" 4
"GO:1903146" "GO:1903146" "regulation of autophagy of mitochondrion" "4/1046" "33/23210" 0.0595601545274862 0.224639567896952 0.177838293290632 "Trp53/Gba/Atpif1/Gsk3a" 4
"GO:0000075" "GO:0000075" "cell cycle checkpoint" "13/1046" "178/23210" 0.0596981845974979 0.224824608759877 0.177984782849706 "Trp53/Eme1/Plk2/Sox4/Rnaseh2b/Eme2/Ik/Dgkz/Prcc/Clspn/Cdt1/Zwilch/Tipin" 13
"GO:0022618" "GO:0022618" "ribonucleoprotein complex assembly" "13/1046" "178/23210" 0.0596981845974979 0.224824608759877 0.177984782849706 "Snrpe/Dhx9/Celf5/Srsf1/Coil/Mcts2/Prpf6/Ncbp1/Snrpg/Rps5/Usp4/Rbm5/Rbmx" 13
"GO:0006367" "GO:0006367" "transcription initiation from RNA polymerase II promoter" "6/1046" "62/23210" 0.0599323291143455 0.225035654787446 0.178151859672814 "Zfp451/Med16/Trp53/Taf11/Tcf4/Atf7ip" 6
"GO:0006721" "GO:0006721" "terpenoid metabolic process" "6/1046" "62/23210" 0.0599323291143455 0.225035654787446 0.178151859672814 "Rdh5/Rbp4/Fdps/Cyp26b1/Cyp2e1/Rdh13" 6
"GO:0021695" "GO:0021695" "cerebellar cortex development" "6/1046" "62/23210" 0.0599323291143455 0.225035654787446 0.178151859672814 "Sez6/Neurod2/Skor2/Lhx5/Cacna1a/Nfix" 6
"GO:1904356" "GO:1904356" "regulation of telomere maintenance via telomere lengthening" "6/1046" "62/23210" 0.0599323291143455 0.225035654787446 0.178151859672814 "Smg6/Mcrs1/Smg5/Cct6a/Pnkp/Ctnnb1" 6
"GO:0072522" "GO:0072522" "purine-containing compound biosynthetic process" "12/1046" "161/23210" 0.0606442709072442 0.227539825660885 0.180134313068757 "Pid1/Coasy/Acly/Guk1/Pfas/Nme1/Acss1/Ampd2/Pank4/Aprt/Gcdh/Nme6" 12
"GO:0060047" "GO:0060047" "heart contraction" "15/1046" "214/23210" 0.0608990147739052 0.228326128091481 0.180756797716394 "Cxcr4/Atp1b1/Atp1a2/Gaa/Srsf1/Cacna1g/Adra1a/Cxadr/Rps6ka2/Agrn/Cacna1c/Atp1a3/Gsk3a/Irx5/Gnao1" 15
"GO:0002065" "GO:0002065" "columnar/cuboidal epithelial cell differentiation" "11/1046" "144/23210" 0.0612040273484652 0.228837643340004 0.181161744180817 "B9d1/Mycn/Sox11/Sox4/Foxp4/Men1/Pax6/Insm1/Cbfa2t2/Neurod1/Hes5" 11
"GO:0000724" "GO:0000724" "double-strand break repair via homologous recombination" "10/1046" "127/23210" 0.0612165599120866 0.228837643340004 0.181161744180817 "Wrap53/Exd2/Swi5/Sfpq/Kdm1a/Mms22l/Mcm2/Ppp4c/Fan1/Terf2ip" 10
"GO:0000725" "GO:0000725" "recombinational repair" "10/1046" "127/23210" 0.0612165599120866 0.228837643340004 0.181161744180817 "Wrap53/Exd2/Swi5/Sfpq/Kdm1a/Mms22l/Mcm2/Ppp4c/Fan1/Terf2ip" 10
"GO:0010811" "GO:0010811" "positive regulation of cell-substrate adhesion" "10/1046" "127/23210" 0.0612165599120866 0.228837643340004 0.181161744180817 "Arpc2/Vtn/Ninj1/Enpp2/Gsk3b/Vegfa/Cfl1/Prex1/Hsd17b12/Myadm" 10
"GO:0043507" "GO:0043507" "positive regulation of JUN kinase activity" "7/1046" "78/23210" 0.0616871142290129 0.230426219743852 0.182419357517002 "Vangl2/Epha4/Map3k1/Dab2ip/Zeb2/Fzd10/Map3k10" 7
"GO:0030217" "GO:0030217" "T cell differentiation" "18/1046" "269/23210" 0.0621871767975177 0.232122593452477 0.183762309731295 "Sox13/Tcf3/Jmjd6/Bcl11a/Trp53/Lgals9/Zfp36l1/Sox4/Zfp608/Sart1/Prex1/Bmi1/Chd7/Dtx1/Lfng/Cyp26b1/Fanca/Ctnnb1" 18
"GO:0007519" "GO:0007519" "skeletal muscle tissue development" "14/1046" "197/23210" 0.0625604405024063 0.233343517563957 0.184728867236082 "Btg2/Pax3/Gpc1/Hdac5/Sox11/Ddx17/Sox8/Foxn2/Nras/Mef2d/Pax5/Foxp2/Cyp26b1/Ctnnb1" 14
"GO:0035265" "GO:0035265" "organ growth" "15/1046" "215/23210" 0.0628761236278165 0.234175334425191 0.185387383864818 "Lats1/Sox9/Meis1/Akt1/Adra1a/Gsk3b/Cxadr/Rbp4/Men1/Thbs3/Fdps/Cacna1c/Gsk3a/Ube3a/Ctnnb1" 15
"GO:0045637" "GO:0045637" "regulation of myeloid cell differentiation" "15/1046" "215/23210" 0.0628761236278165 0.234175334425191 0.185387383864818 "Tcf3/Meis1/Nme1/Ncapg2/Id2/Zfp36l1/Rbfox2/Tob2/Gsk3b/Meis2/Zbtb46/Kdm1a/Fgfr3/Zfpm1/Ctnnb1" 15
"GO:0007088" "GO:0007088" "regulation of mitotic nuclear division" "12/1046" "162/23210" 0.0629461324464041 0.2342634413727 0.185457134663035 "Tubg1/Tom1l2/Ik/Nsfl1c/Mir124a-2/Ywhah/Fgfr3/Phb2/Cdkn1c/Cdt1/Insr/Nme6" 12
"GO:0072593" "GO:0072593" "reactive oxygen species metabolic process" "19/1046" "288/23210" 0.0632844209398531 0.234773316304585 0.185860782553419 "Pid1/Mapt/Mapk9/Trp53/Aatf/Akt1/Mycn/Abcd2/Ddah2/Prex1/Grin1/Gnai3/Atpif1/Map3k7/Dynll1/Akt2/Cyba/Insr/Gnai2" 19
"GO:0015749" "GO:0015749" "monosaccharide transmembrane transport" "9/1046" "111/23210" 0.0632869940352234 0.234773316304585 0.185860782553419 "Pid1/Slc2a4/Akt1/Slc2a8/Sort1/Prkcb/Gsk3a/Akt2/Insr" 9
"GO:0031570" "GO:0031570" "DNA integrity checkpoint" "9/1046" "111/23210" 0.0632869940352234 0.234773316304585 0.185860782553419 "Trp53/Eme1/Sox4/Rnaseh2b/Eme2/Dgkz/Clspn/Cdt1/Tipin" 9
"GO:0006278" "GO:0006278" "RNA-dependent DNA biosynthetic process" "6/1046" "63/23210" 0.0638372286189662 0.234773316304585 0.185860782553419 "Wrap53/Smg6/Smg5/Cct6a/Pnkp/Ctnnb1" 6
"GO:0007004" "GO:0007004" "telomere maintenance via telomerase" "6/1046" "63/23210" 0.0638372286189662 0.234773316304585 0.185860782553419 "Wrap53/Smg6/Smg5/Cct6a/Pnkp/Ctnnb1" 6
"GO:0035904" "GO:0035904" "aorta development" "6/1046" "63/23210" 0.0638372286189662 0.234773316304585 0.185860782553419 "Cxcr4/Tfap2b/Sox4/Chd7/Efnb2/Smarca4" 6
"GO:0060999" "GO:0060999" "positive regulation of dendritic spine development" "6/1046" "63/23210" 0.0638372286189662 0.234773316304585 0.185860782553419 "Llph/Palm/Arf1/Psen1/Cfl1/Zmynd8" 6
"GO:0062237" "GO:0062237" "protein localization to postsynapse" "6/1046" "63/23210" 0.0638372286189662 0.234773316304585 0.185860782553419 "Snap47/Git1/Gsk3b/Grin1/Kif5c/Rab8a" 6
"GO:0099601" "GO:0099601" "regulation of neurotransmitter receptor activity" "6/1046" "63/23210" 0.0638372286189662 0.234773316304585 0.185860782553419 "Cfl1/Chrna4/Ephb2/Rph3a/Dlgap2/Homer3" 6
"GO:2000756" "GO:2000756" "regulation of peptidyl-lysine acetylation" "6/1046" "63/23210" 0.0638372286189662 0.234773316304585 0.185860782553419 "Zfp451/Tada2a/Sox4/L3mbtl2/Msx3/Sin3a" 6
"GO:0002762" "GO:0002762" "negative regulation of myeloid leukocyte differentiation" "5/1046" "48/23210" 0.0639192883330252 0.234773316304585 0.185860782553419 "Nme1/Tob2/Zbtb46/Zfpm1/Ctnnb1" 5
"GO:0007157" "GO:0007157" "heterophilic cell-cell adhesion via plasma membrane cell adhesion molecules" "5/1046" "48/23210" 0.0639192883330252 0.234773316304585 0.185860782553419 "Cd24a/Lgals9/Cxadr/Igsf21/Cadm1" 5
"GO:0038066" "GO:0038066" "p38MAPK cascade" "5/1046" "48/23210" 0.0639192883330252 0.234773316304585 0.185860782553419 "Zfp36l1/Vegfa/Dab2ip/Fgfr3/Rell1" 5
"GO:0043489" "GO:0043489" "RNA stabilization" "5/1046" "48/23210" 0.0639192883330252 0.234773316304585 0.185860782553419 "Dhx9/Ptbp1/Axin2/Igf2bp1/Vegfa" 5
"GO:0044848" "GO:0044848" "biological phase" "5/1046" "48/23210" 0.0639192883330252 0.234773316304585 0.185860782553419 "Akt1/Psen1/Dek/Ctsl/Ctnnb1" 5
"GO:0050850" "GO:0050850" "positive regulation of calcium-mediated signaling" "5/1046" "48/23210" 0.0639192883330252 0.234773316304585 0.185860782553419 "Cd24a/Ptbp1/Hap1/Neurod2/Gstm7" 5
"GO:0070534" "GO:0070534" "protein K63-linked ubiquitination" "5/1046" "48/23210" 0.0639192883330252 0.234773316304585 0.185860782553419 "Gps2/Ube2g1/Rnf8/Rnf4/Magel2" 5
"GO:1904407" "GO:1904407" "positive regulation of nitric oxide metabolic process" "5/1046" "48/23210" 0.0639192883330252 0.234773316304585 0.185860782553419 "Mapk9/Akt1/Ddah2/Akt2/Insr" 5
"GO:0030522" "GO:0030522" "intracellular receptor signaling pathway" "14/1046" "198/23210" 0.0646705687228693 0.237187992979232 0.187772386918972 "Hmga2/Prmt2/Lats1/Gps2/Rbfox2/Ddx17/Tgif1/Ncor2/Ywhah/Phb2/Cyp26b1/Zfp536/Ube3a/Smarca4" 14
"GO:0048469" "GO:0048469" "cell maturation" "14/1046" "198/23210" 0.0646705687228693 0.237187992979232 0.187772386918972 "Bcl11a/Id2/Rnd1/Gsk3b/Sox8/Vegfa/Rps6ka2/Sox18/Hes5/Srrm4/Cdkn1c/Prkaca/Irx5/Ctnnb1" 14
"GO:0033002" "GO:0033002" "muscle cell proliferation" "16/1046" "234/23210" 0.0648134023742514 0.23739293395808 0.187934630615596 "Meis1/Trp53/Akt1/Id2/Naa35/Gsk3b/Cxadr/Vegfa/Rbp4/Pdcd4/Gnai3/Mef2d/Hes5/Cyba/Gnai2/Ctnnb1" 16
"GO:0032890" "GO:0032890" "regulation of organic acid transport" "7/1046" "79/23210" 0.0651831391931843 0.23739293395808 0.187934630615596 "Per2/Mapk9/Akt1/Psen1/Dpysl2/Fabp3/Akt2" 7
"GO:0060968" "GO:0060968" "regulation of gene silencing" "7/1046" "79/23210" 0.0651831391931843 0.23739293395808 0.187934630615596 "Dhx9/Trp53/Atad2b/Fxr1/Ncor2/Limd1/Sin3a" 7
"GO:0002931" "GO:0002931" "response to ischemia" "4/1046" "34/23210" 0.0651961599394174 0.23739293395808 0.187934630615596 "Per2/Cpeb4/Trp53/Hyou1" 4
"GO:0006984" "GO:0006984" "ER-nucleus signaling pathway" "4/1046" "34/23210" 0.0651961599394174 0.23739293395808 0.187934630615596 "Trp53/Gsk3b/Insig1/Wfs1" 4
"GO:0035116" "GO:0035116" "embryonic hindlimb morphogenesis" "4/1046" "34/23210" 0.0651961599394174 0.23739293395808 0.187934630615596 "Chd7/Rpgrip1l/Ctnnb1/Smarca4" 4
"GO:0044275" "GO:0044275" "cellular carbohydrate catabolic process" "4/1046" "34/23210" 0.0651961599394174 0.23739293395808 0.187934630615596 "Gaa/Pfkm/Ppp1ca/Ppp1cb" 4
"GO:0090313" "GO:0090313" "regulation of protein targeting to membrane" "4/1046" "34/23210" 0.0651961599394174 0.23739293395808 0.187934630615596 "Arpc2/Cdk5r1/Cacnb3/Akt2" 4
"GO:0099068" "GO:0099068" "postsynapse assembly" "4/1046" "34/23210" 0.0651961599394174 0.23739293395808 0.187934630615596 "Gap43/Ptprs/Lrp4/Ephb2" 4
"GO:2000785" "GO:2000785" "regulation of autophagosome assembly" "4/1046" "34/23210" 0.0651961599394174 0.23739293395808 0.187934630615596 "Smcr8/Rab1b/Pip4k2a/5330417C22Rik" 4
"GO:0048660" "GO:0048660" "regulation of smooth muscle cell proliferation" "12/1046" "163/23210" 0.0653048882441336 0.237617642322427 0.188112523372325 "Trp53/Akt1/Id2/Gsk3b/Vegfa/Pdcd4/Gnai3/Mef2d/Hes5/Cyba/Gnai2/Ctnnb1" 12
"GO:0006865" "GO:0006865" "amino acid transport" "11/1046" "146/23210" 0.066196994650071 0.239284520906289 0.189432125458689 "Kcnj10/Per2/Slc1a6/Slc38a10/Psen1/Sfxn1/Slc7a8/Dpysl2/Slc25a18/Cacna1a/Gipc1" 11
"GO:0010675" "GO:0010675" "regulation of cellular carbohydrate metabolic process" "11/1046" "146/23210" 0.066196994650071 0.239284520906289 0.189432125458689 "Dyrk2/Midn/Trp53/Akt1/Ppp1ca/Clk2/Foxk1/Ppp1cb/Akt2/Cbfa2t3/Insr" 11
"GO:0034219" "GO:0034219" "carbohydrate transmembrane transport" "9/1046" "112/23210" 0.0662064780795405 0.239284520906289 0.189432125458689 "Pid1/Slc2a4/Akt1/Slc2a8/Sort1/Prkcb/Gsk3a/Akt2/Insr" 9
"GO:0006783" "GO:0006783" "heme biosynthetic process" "3/1046" "21/23210" 0.0663311463770698 0.239284520906289 0.189432125458689 "Ppox/Slc11a2/Atpif1" 3
"GO:0010560" "GO:0010560" "positive regulation of glycoprotein biosynthetic process" "3/1046" "21/23210" 0.0663311463770698 0.239284520906289 0.189432125458689 "Ncstn/Insr/Ctnnb1" 3
"GO:0031065" "GO:0031065" "positive regulation of histone deacetylation" "3/1046" "21/23210" 0.0663311463770698 0.239284520906289 0.189432125458689 "Trp53/Lpin1/Vegfa" 3
"GO:0031290" "GO:0031290" "retinal ganglion cell axon guidance" "3/1046" "21/23210" 0.0663311463770698 0.239284520906289 0.189432125458689 "Zic2/Vegfa/Ephb2" 3
"GO:0036303" "GO:0036303" "lymph vessel morphogenesis" "3/1046" "21/23210" 0.0663311463770698 0.239284520906289 0.189432125458689 "Vash1/Vegfa/Sox18" 3
"GO:0043586" "GO:0043586" "tongue development" "3/1046" "21/23210" 0.0663311463770698 0.239284520906289 0.189432125458689 "Sox2/Cyp26b1/Ctnnb1" 3
"GO:0051023" "GO:0051023" "regulation of immunoglobulin secretion" "3/1046" "21/23210" 0.0663311463770698 0.239284520906289 0.189432125458689 "Tmbim6/Rbp4/Gpi1" 3
"GO:0098780" "GO:0098780" "response to mitochondrial depolarisation" "3/1046" "21/23210" 0.0663311463770698 0.239284520906289 0.189432125458689 "Gps2/Gba/Atpif1" 3
"GO:1901522" "GO:1901522" "positive regulation of transcription from RNA polymerase II promoter involved in cellular response to chemical stimulus" "3/1046" "21/23210" 0.0663311463770698 0.239284520906289 0.189432125458689 "Trp53/Vegfa/Chd6" 3
"GO:0044782" "GO:0044782" "cilium organization" "21/1046" "327/23210" 0.0664559134183062 0.23956361370622 0.189653072229884 "Vangl2/Rab23/Stk36/Hap1/B9d1/Zic2/Cby1/Ttll1/Ssna1/Ttc30a1/Ttc17/Celsr2/Fnbp1l/Dynll1/Unc119b/Tctn2/Ift172/Alms1/Cdk10/Rab8a/Rpgrip1l" 21
"GO:0043547" "GO:0043547" "positive regulation of GTPase activity" "15/1046" "217/23210" 0.0669592705846221 0.241206096603478 0.190953361212551 "Rgs16/Rundc1/Sgsm2/Adprh/Gsk3b/Adcyap1/Prex1/Rcc2/Agrn/Fzd10/Akt2/Mex3b/Arhgef10/Gnao1/Plxnb1" 15
"GO:0046824" "GO:0046824" "positive regulation of nucleocytoplasmic transport" "6/1046" "64/23210" 0.0678881845341327 0.244030501163234 0.193189330998157 "Dhx9/Psen1/Gsk3b/Ran/Prkaca/Zic1" 6
"GO:0048278" "GO:0048278" "vesicle docking" "6/1046" "64/23210" 0.0678881845341327 0.244030501163234 0.193189330998157 "Rab3c/Vps45/Stx12/Unc13b/Exoc6b/Rab8a" 6
"GO:1902807" "GO:1902807" "negative regulation of cell cycle G1/S phase transition" "6/1046" "64/23210" 0.0678881845341327 0.244030501163234 0.193189330998157 "Prmt2/Trp53/Sox4/Men1/Rbl1/Dgkz" 6
"GO:0120162" "GO:0120162" "positive regulation of cold-induced thermogenesis" "8/1046" "96/23210" 0.0679925392752859 0.244058447086147 0.193211454684032 "Cxcr4/Per2/Lpin1/Vegfa/Adcyap1/Gatm/Kdm1a/Mfap2" 8
"GO:1901989" "GO:1901989" "positive regulation of cell cycle phase transition" "8/1046" "96/23210" 0.0679925392752859 0.244058447086147 0.193211454684032 "Akt1/Mir124a-2/Rcc2/Phb2/Ccnd2/Cdt1/Cdc25a/Sin3a" 8
"GO:0032412" "GO:0032412" "regulation of ion transmembrane transporter activity" "17/1046" "254/23210" 0.0683022793900902 0.244996252688088 0.193953878421974 "Atp1b1/Atp1a2/Hap1/Atp1b2/Cacnb1/Grk6/Cacnb3/Kif5b/Cfl1/Chrna4/Gstm7/Ephb2/Agrn/Rph3a/Ywhah/Phb2/Cacna1a" 17
"GO:0008333" "GO:0008333" "endosome to lysosome transport" "5/1046" "49/23210" 0.0686672425082881 0.245782042235756 0.194575957040408 "Trak2/Hgs/Sort1/Rab7/Aktip" 5
"GO:0035088" "GO:0035088" "establishment or maintenance of apical/basal cell polarity" "5/1046" "49/23210" 0.0686672425082881 0.245782042235756 0.194575957040408 "Vangl2/Llgl1/Lhx2/Fscn1/Ooep" 5
"GO:0061245" "GO:0061245" "establishment or maintenance of bipolar cell polarity" "5/1046" "49/23210" 0.0686672425082881 0.245782042235756 0.194575957040408 "Vangl2/Llgl1/Lhx2/Fscn1/Ooep" 5
"GO:0006475" "GO:0006475" "internal protein amino acid acetylation" "11/1046" "147/23210" 0.0687894723638539 0.245896640464097 0.194666679941689 "Zfp451/Tcf3/Mbd3/Tada2a/L3mbtl2/Mcrs1/Pck1/Bmi1/Msx3/Smarca4/Sin3a" 11
"GO:0022406" "GO:0022406" "membrane docking" "7/1046" "80/23210" 0.0687965669996504 0.245896640464097 0.194666679941689 "Rab3c/Vps45/Stx12/Unc13b/Exoc6b/Rab7/Rab8a" 7
"GO:0090305" "GO:0090305" "nucleic acid phosphodiester bond hydrolysis" "9/1046" "113/23210" 0.0692093831762973 0.247022756054383 0.195558181276469 "Apaf1/Ddx1/Rnaseh1/Exd2/Polr3k/Ncbp1/Fan1/Exosc7/Edc3" 9
"GO:1904019" "GO:1904019" "epithelial cell apoptotic process" "9/1046" "113/23210" 0.0692093831762973 0.247022756054383 0.195558181276469 "Pias4/Zfp36l1/Gsk3b/Pdcd4/Neurod1/Hipk1/Sort1/Wfs1/Tia1" 9
"GO:0019827" "GO:0019827" "stem cell population maintenance" "12/1046" "165/23210" 0.0701943386684735 0.248078258225767 0.196393780750243 "Vangl2/Hmga2/Sox9/Igf2bp1/Sox4/Med10/Mmp24/Sox2/Hes5/Fgfr3/Ctnnb1/Smarca4" 12
"GO:0034976" "GO:0034976" "response to endoplasmic reticulum stress" "16/1046" "237/23210" 0.070855922746716 0.248078258225767 0.196393780750243 "Os9/Sgta/Apaf1/Erlec1/Trp53/Tmbim6/Gsk3b/Dab2ip/Ube4b/Get4/Tmub1/Tmem129/Wfs1/Ubxn8/Herpud1/Hyou1" 16
"GO:0032228" "GO:0032228" "regulation of synaptic transmission, GABAergic" "4/1046" "35/23210" 0.0710996664711763 0.248078258225767 0.196393780750243 "Hap1/Adra1a/Kif5b/Kras" 4
"GO:0035909" "GO:0035909" "aorta morphogenesis" "4/1046" "35/23210" 0.0710996664711763 0.248078258225767 0.196393780750243 "Tfap2b/Sox4/Chd7/Efnb2" 4
"GO:0046320" "GO:0046320" "regulation of fatty acid oxidation" "4/1046" "35/23210" 0.0710996664711763 0.248078258225767 0.196393780750243 "Akt1/Abcd2/Fabp3/Akt2" 4
"GO:1902116" "GO:1902116" "negative regulation of organelle assembly" "4/1046" "35/23210" 0.0710996664711763 0.248078258225767 0.196393780750243 "Smcr8/Trim37/Arhgef2/Cdk10" 4
"GO:2000249" "GO:2000249" "regulation of actin cytoskeleton reorganization" "4/1046" "35/23210" 0.0710996664711763 0.248078258225767 0.196393780750243 "Arpc2/Dapk3/Arhgdia/Ctsl" 4
"GO:0009165" "GO:0009165" "nucleotide biosynthetic process" "14/1046" "201/23210" 0.0712839791300196 0.248078258225767 0.196393780750243 "Pid1/Coasy/Acly/Guk1/Pfas/Nme1/Rrm2/Acss1/Ampd2/Pank4/Nadk/Aprt/Gcdh/Nme6" 14
"GO:0031058" "GO:0031058" "positive regulation of histone modification" "8/1046" "97/23210" 0.0713302602034183 0.248078258225767 0.196393780750243 "Trp53/Tada2a/Lpin1/L3mbtl2/Vegfa/Men1/Lmna/Kdm1a" 8
"GO:2001243" "GO:2001243" "negative regulation of intrinsic apoptotic signaling pathway" "8/1046" "97/23210" 0.0713302602034183 0.248078258225767 0.196393780750243 "Bcl2l2/Tmbim6/Hells/Kdm1a/Armc10/Wfs1/Herpud1/Hyou1" 8
"GO:0003149" "GO:0003149" "membranous septum morphogenesis" "2/1046" "10/23210" 0.0718121273811432 0.248078258225767 0.196393780750243 "Vangl2/Id2" 2
"GO:0003211" "GO:0003211" "cardiac ventricle formation" "2/1046" "10/23210" 0.0718121273811432 0.248078258225767 0.196393780750243 "Sox11/Sox4" 2
"GO:0006183" "GO:0006183" "GTP biosynthetic process" "2/1046" "10/23210" 0.0718121273811432 0.248078258225767 0.196393780750243 "Nme1/Nme6" 2
"GO:0007220" "GO:0007220" "Notch receptor processing" "2/1046" "10/23210" 0.0718121273811432 0.248078258225767 0.196393780750243 "Ncstn/Psen1" 2
"GO:0007270" "GO:0007270" "neuron-neuron synaptic transmission" "2/1046" "10/23210" 0.0718121273811432 0.248078258225767 0.196393780750243 "Dlgap2/Cacna1a" 2
"GO:0009209" "GO:0009209" "pyrimidine ribonucleoside triphosphate biosynthetic process" "2/1046" "10/23210" 0.0718121273811432 0.248078258225767 0.196393780750243 "Nme1/Nme6" 2
"GO:0010288" "GO:0010288" "response to lead ion" "2/1046" "10/23210" 0.0718121273811432 0.248078258225767 0.196393780750243 "Mapt/Ppp1ca" 2
"GO:0010958" "GO:0010958" "regulation of amino acid import across plasma membrane" "2/1046" "10/23210" 0.0718121273811432 0.248078258225767 0.196393780750243 "Per2/Psen1" 2
"GO:0015937" "GO:0015937" "coenzyme A biosynthetic process" "2/1046" "10/23210" 0.0718121273811432 0.248078258225767 0.196393780750243 "Coasy/Pank4" 2
"GO:0021940" "GO:0021940" "positive regulation of cerebellar granule cell precursor proliferation" "2/1046" "10/23210" 0.0718121273811432 0.248078258225767 0.196393780750243 "Gpr37l1/Lhx5" 2
"GO:0032000" "GO:0032000" "positive regulation of fatty acid beta-oxidation" "2/1046" "10/23210" 0.0718121273811432 0.248078258225767 0.196393780750243 "Abcd2/Akt2" 2
"GO:0033572" "GO:0033572" "transferrin transport" "2/1046" "10/23210" 0.0718121273811432 0.248078258225767 0.196393780750243 "Myo1b/Arhgap1" 2
"GO:0035090" "GO:0035090" "maintenance of apical/basal cell polarity" "2/1046" "10/23210" 0.0718121273811432 0.248078258225767 0.196393780750243 "Llgl1/Lhx2" 2
"GO:0035437" "GO:0035437" "maintenance of protein localization in endoplasmic reticulum" "2/1046" "10/23210" 0.0718121273811432 0.248078258225767 0.196393780750243 "Os9/Insig1" 2
"GO:0045176" "GO:0045176" "apical protein localization" "2/1046" "10/23210" 0.0718121273811432 0.248078258225767 0.196393780750243 "Vangl2/Napa" 2
"GO:0045607" "GO:0045607" "regulation of inner ear auditory receptor cell differentiation" "2/1046" "10/23210" 0.0718121273811432 0.248078258225767 0.196393780750243 "Mycn/Hes5" 2
"GO:0045631" "GO:0045631" "regulation of mechanoreceptor differentiation" "2/1046" "10/23210" 0.0718121273811432 0.248078258225767 0.196393780750243 "Mycn/Hes5" 2
"GO:0045955" "GO:0045955" "negative regulation of calcium ion-dependent exocytosis" "2/1046" "10/23210" 0.0718121273811432 0.248078258225767 0.196393780750243 "Adra2a/Gnai2" 2
"GO:0046512" "GO:0046512" "sphingosine biosynthetic process" "2/1046" "10/23210" 0.0718121273811432 0.248078258225767 0.196393780750243 "Sptlc2/Gba" 2
"GO:0048382" "GO:0048382" "mesendoderm development" "2/1046" "10/23210" 0.0718121273811432 0.248078258225767 0.196393780750243 "Zfp36l1/Ssbp3" 2
"GO:0048671" "GO:0048671" "negative regulation of collateral sprouting" "2/1046" "10/23210" 0.0718121273811432 0.248078258225767 0.196393780750243 "Bcl11a/Ptprs" 2
"GO:0051124" "GO:0051124" "synaptic growth at neuromuscular junction" "2/1046" "10/23210" 0.0718121273811432 0.248078258225767 0.196393780750243 "Lrp4/Agrn" 2
"GO:0060982" "GO:0060982" "coronary artery morphogenesis" "2/1046" "10/23210" 0.0718121273811432 0.248078258225767 0.196393780750243 "Vegfa/Ctnnb1" 2
"GO:0071257" "GO:0071257" "cellular response to electrical stimulus" "2/1046" "10/23210" 0.0718121273811432 0.248078258225767 0.196393780750243 "Palm/Neurod2" 2
"GO:0072017" "GO:0072017" "distal tubule development" "2/1046" "10/23210" 0.0718121273811432 0.248078258225767 0.196393780750243 "Tfap2b/Pou3f3" 2
"GO:0072321" "GO:0072321" "chaperone-mediated protein transport" "2/1046" "10/23210" 0.0718121273811432 0.248078258225767 0.196393780750243 "Pex19/Timm13" 2
"GO:0090009" "GO:0090009" "primitive streak formation" "2/1046" "10/23210" 0.0718121273811432 0.248078258225767 0.196393780750243 "Otx2/Ets2" 2
"GO:0098598" "GO:0098598" "learned vocalization behavior or vocal learning" "2/1046" "10/23210" 0.0718121273811432 0.248078258225767 0.196393780750243 "Pax6/Foxp2" 2
"GO:1900038" "GO:1900038" "negative regulation of cellular response to hypoxia" "2/1046" "10/23210" 0.0718121273811432 0.248078258225767 0.196393780750243 "Tmbim6/Hyou1" 2
"GO:1902001" "GO:1902001" "fatty acid transmembrane transport" "2/1046" "10/23210" 0.0718121273811432 0.248078258225767 0.196393780750243 "Akt1/Akt2" 2
"GO:1902415" "GO:1902415" "regulation of mRNA binding" "2/1046" "10/23210" 0.0718121273811432 0.248078258225767 0.196393780750243 "Eif4a3/Eif3c" 2
"GO:1903789" "GO:1903789" "regulation of amino acid transmembrane transport" "2/1046" "10/23210" 0.0718121273811432 0.248078258225767 0.196393780750243 "Per2/Psen1" 2
"GO:1904779" "GO:1904779" "regulation of protein localization to centrosome" "2/1046" "10/23210" 0.0718121273811432 0.248078258225767 0.196393780750243 "Gsk3b/Nsfl1c" 2
"GO:1904851" "GO:1904851" "positive regulation of establishment of protein localization to telomere" "2/1046" "10/23210" 0.0718121273811432 0.248078258225767 0.196393780750243 "Wrap53/Cct6a" 2
"GO:1905962" "GO:1905962" "glutamatergic neuron differentiation" "2/1046" "10/23210" 0.0718121273811432 0.248078258225767 0.196393780750243 "Pax6/Irx5" 2
"GO:2000980" "GO:2000980" "regulation of inner ear receptor cell differentiation" "2/1046" "10/23210" 0.0718121273811432 0.248078258225767 0.196393780750243 "Mycn/Hes5" 2
"GO:2001280" "GO:2001280" "positive regulation of unsaturated fatty acid biosynthetic process" "2/1046" "10/23210" 0.0718121273811432 0.248078258225767 0.196393780750243 "Mapk9/Abcd2" 2
"GO:0042472" "GO:0042472" "inner ear morphogenesis" "9/1046" "114/23210" 0.0722959855456395 0.249579174144578 0.197581996734955 "Vangl2/Sox9/Otx2/Col2a1/Sox2/Ephb2/Chd7/Insig1/Pou3f4" 9
"GO:0009199" "GO:0009199" "ribonucleoside triphosphate metabolic process" "7/1046" "81/23210" 0.0725274995044187 0.250036822984537 0.197944299286491 "Rab23/Pid1/Nme1/Gnai3/Ampd2/Ran/Nme6" 7
"GO:1903312" "GO:1903312" "negative regulation of mRNA metabolic process" "7/1046" "81/23210" 0.0725274995044187 0.250036822984537 0.197944299286491 "Dhx9/Ptbp1/Axin2/Tob1/Igf2bp1/Ccnt1/Vegfa" 7
"GO:0042594" "GO:0042594" "response to starvation" "12/1046" "166/23210" 0.0727255853862216 0.250548812912041 0.198349621535557 "Nuak2/Pik3c2b/Atg4b/Cpeb4/Trp53/Mybbp1a/Fstl1/Pck1/5330417C22Rik/Gba/Foxk1/Depdc5" 12
"GO:0035137" "GO:0035137" "hindlimb morphogenesis" "5/1046" "50/23210" 0.0736048652087893 0.25306053657498 0.200338054177306 "Tfap2b/Chd7/Rpgrip1l/Ctnnb1/Smarca4" 5
"GO:0060612" "GO:0060612" "adipose tissue development" "5/1046" "50/23210" 0.0736048652087893 0.25306053657498 0.200338054177306 "Hmga2/Id2/Sptlc2/Sox8/Lmna" 5
"GO:2000059" "GO:2000059" "negative regulation of ubiquitin-dependent protein catabolic process" "5/1046" "50/23210" 0.0736048652087893 0.25306053657498 0.200338054177306 "Sgta/Psen1/Hipk2/Gipc1/Smarcc1" 5
"GO:0007063" "GO:0007063" "regulation of sister chromatid cohesion" "3/1046" "22/23210" 0.07432951575255 0.254513125076821 0.201488011250494 "Axin2/Sfpq/Ctnnb1" 3
"GO:0016048" "GO:0016048" "detection of temperature stimulus" "3/1046" "22/23210" 0.07432951575255 0.254513125076821 0.201488011250494 "Cxcr4/Mmp24/Nr2f6" 3
"GO:0032331" "GO:0032331" "negative regulation of chondrocyte differentiation" "3/1046" "22/23210" 0.07432951575255 0.254513125076821 0.201488011250494 "Sox9/Chadl/Ctnnb1" 3
"GO:0036314" "GO:0036314" "response to sterol" "3/1046" "22/23210" 0.07432951575255 0.254513125076821 0.201488011250494 "Mlc1/Insig1/Gramd1b" 3
"GO:0060080" "GO:0060080" "inhibitory postsynaptic potential" "3/1046" "22/23210" 0.07432951575255 0.254513125076821 0.201488011250494 "Grik2/Chrna4/Unc13b" 3
"GO:1902410" "GO:1902410" "mitotic cytokinetic process" "3/1046" "22/23210" 0.07432951575255 0.254513125076821 0.201488011250494 "Arf1/Kif20a/Cep55" 3
"GO:0071897" "GO:0071897" "DNA biosynthetic process" "12/1046" "167/23210" 0.0753148297722119 0.257712355903019 0.20402071622006 "Trp53/Wrap53/Smg6/Polk/Mcrs1/Gsk3b/Vegfa/Men1/Smg5/Cct6a/Pnkp/Ctnnb1" 12
"GO:0061138" "GO:0061138" "morphogenesis of a branching epithelium" "15/1046" "221/23210" 0.0756480124682552 0.258677303798756 0.204784627442374 "Cxcr4/Vangl2/Hmga2/Sox9/Mycn/Sox8/Vegfa/Ppp1ca/Sox2/Pdgfa/Phb2/Kras/Plxna1/Spint2/Ctnnb1" 15
"GO:0006720" "GO:0006720" "isoprenoid metabolic process" "7/1046" "82/23210" 0.0763758977470039 0.260636524045881 0.206335664902921 "Rdh5/Rbp4/Fdps/Cyp26b1/Cyp2e1/Rdh13/Mvd" 7
"GO:0035050" "GO:0035050" "embryonic heart tube development" "7/1046" "82/23210" 0.0763758977470039 0.260636524045881 0.206335664902921 "Vangl2/Psen1/Sox18/Tmed2/Ift172/Ctnnb1/Zic3" 7
"GO:0051899" "GO:0051899" "membrane depolarization" "7/1046" "82/23210" 0.0763758977470039 0.260636524045881 0.206335664902921 "Cacna1g/Chrna4/Mllt11/Atpif1/Ywhah/Cacna1c/Cacna1a" 7
"GO:0051784" "GO:0051784" "negative regulation of nuclear division" "6/1046" "66/23210" 0.0764272514119502 0.260636524045881 0.206335664902921 "Tom1l2/Rps6ka2/Ik/Fgfr3/Cdt1/Nme6" 6
"GO:0001763" "GO:0001763" "morphogenesis of a branching structure" "16/1046" "240/23210" 0.0772626524709043 0.26173184798096 0.207202789697713 "Cxcr4/Vangl2/Hmga2/Sox9/Bcl11a/Mycn/Sox8/Vegfa/Ppp1ca/Sox2/Pdgfa/Phb2/Kras/Plxna1/Spint2/Ctnnb1" 16
"GO:0001702" "GO:0001702" "gastrulation with mouth forming second" "4/1046" "36/23210" 0.0772663073184789 0.26173184798096 0.207202789697713 "Otx2/Ets2/Zbtb17/Ctnnb1" 4
"GO:0045880" "GO:0045880" "positive regulation of smoothened signaling pathway" "4/1046" "36/23210" 0.0772663073184789 0.26173184798096 0.207202789697713 "Stk36/Scube3/Skor2/Ift172" 4
"GO:0046329" "GO:0046329" "negative regulation of JNK cascade" "4/1046" "36/23210" 0.0772663073184789 0.26173184798096 0.207202789697713 "Dusp3/Gps2/Akt1/Men1" 4
"GO:0060219" "GO:0060219" "camera-type eye photoreceptor cell differentiation" "4/1046" "36/23210" 0.0772663073184789 0.26173184798096 0.207202789697713 "Sox9/Sox8/Mir124a-2/Alms1" 4
"GO:0061384" "GO:0061384" "heart trabecula morphogenesis" "4/1046" "36/23210" 0.0772663073184789 0.26173184798096 0.207202789697713 "Rbp4/Ube4b/Chd7/Smarca4" 4
"GO:0071709" "GO:0071709" "membrane assembly" "4/1046" "36/23210" 0.0772663073184789 0.26173184798096 0.207202789697713 "Tlcd1/Lrp4/Ephb2/Ugcg" 4
"GO:0072583" "GO:0072583" "clathrin-dependent endocytosis" "4/1046" "36/23210" 0.0772663073184789 0.26173184798096 0.207202789697713 "Fcho2/Dnajc6/Sh3gl2/Hip1r" 4
"GO:1902991" "GO:1902991" "regulation of amyloid precursor protein catabolic process" "4/1046" "36/23210" 0.0772663073184789 0.26173184798096 0.207202789697713 "Epha4/Hap1/Csnk1e/Gsk3a" 4
"GO:1904037" "GO:1904037" "positive regulation of epithelial cell apoptotic process" "4/1046" "36/23210" 0.0772663073184789 0.26173184798096 0.207202789697713 "Pias4/Pdcd4/Sort1/Tia1" 4
"GO:0006898" "GO:0006898" "receptor-mediated endocytosis" "15/1046" "222/23210" 0.0779302484949022 0.263804069586896 0.208843285880864 "Hap1/Arf1/Vtn/Fcho2/Lmbr1l/Vegfa/Ldlrad3/Dnajc6/Cap1/Sh3gl2/Hip1r/Cd9/Insr/Efnb2/Cbl" 15
"GO:0009135" "GO:0009135" "purine nucleoside diphosphate metabolic process" "8/1046" "99/23210" 0.0782999069729351 0.264700822636263 0.209553209930735 "Guk1/Psen1/Pfkm/Galt/Foxk1/Gpi1/Cbfa2t3/Insr" 8
"GO:0009179" "GO:0009179" "purine ribonucleoside diphosphate metabolic process" "8/1046" "99/23210" 0.0782999069729351 0.264700822636263 0.209553209930735 "Guk1/Psen1/Pfkm/Galt/Foxk1/Gpi1/Cbfa2t3/Insr" 8
"GO:1905475" "GO:1905475" "regulation of protein localization to membrane" "13/1046" "186/23210" 0.0783726428767121 0.264769610360229 0.209607666461007 "Arpc2/Pid1/Gpc1/Cdk5r1/Akt1/Cacnb3/Gsk3b/Kif5b/Zmynd8/Lrp4/Ephb2/Akt2/Pgrmc1" 13
"GO:0030834" "GO:0030834" "regulation of actin filament depolymerization" "5/1046" "51/23210" 0.0787306103330846 0.264916447818515 0.20972391189015 "Arpc2/Add3/Cfl1/Tmod1/Add2" 5
"GO:0030901" "GO:0030901" "midbrain development" "5/1046" "51/23210" 0.0787306103330846 0.264916447818515 0.20972391189015 "Otx2/Barhl1/En2/Fgfr3/Ctnnb1" 5
"GO:0031103" "GO:0031103" "axon regeneration" "5/1046" "51/23210" 0.0787306103330846 0.264916447818515 0.20972391189015 "Epha4/Omg/Nefl/Gap43/Ptprs" 5
"GO:0043618" "GO:0043618" "regulation of transcription from RNA polymerase II promoter in response to stress" "5/1046" "51/23210" 0.0787306103330846 0.264916447818515 0.20972391189015 "Trp53/Tmbim6/Vegfa/Chd6/Sin3a" 5
"GO:0060412" "GO:0060412" "ventricular septum morphogenesis" "5/1046" "51/23210" 0.0787306103330846 0.264916447818515 0.20972391189015 "Vangl2/Id2/Sox11/Sox4/Zfpm1" 5
"GO:2000649" "GO:2000649" "regulation of sodium ion transmembrane transporter activity" "5/1046" "51/23210" 0.0787306103330846 0.264916447818515 0.20972391189015 "Atp1b1/Atp1a2/Kif5b/Agrn/Ywhah" 5
"GO:1901019" "GO:1901019" "regulation of calcium ion transmembrane transporter activity" "7/1046" "83/23210" 0.0803415830179892 0.270157259196885 0.213872855728107 "Atp1b1/Atp1a2/Hap1/Cacnb1/Cacnb3/Gstm7/Cacna1a" 7
"GO:0051146" "GO:0051146" "striated muscle cell differentiation" "20/1046" "316/23210" 0.0805001053867549 0.270379885293675 0.214049100035669 "Csrp1/Capn2/Pax3/Hdac5/Akt1/Adra1a/Cby1/Gsk3b/Cxadr/Vegfa/Sort1/Lmna/Fdps/Tmod1/Cd9/Kras/Flnc/Cyp26b1/Gsk3a/Efnb2" 20
"GO:0048738" "GO:0048738" "cardiac muscle tissue development" "17/1046" "260/23210" 0.080654417322669 0.270379885293675 0.214049100035669 "Pax3/Meis1/Id2/Adra1a/Cby1/Gsk3b/Cxadr/Vegfa/Rbp4/Lmna/Fdps/Ube4b/Chd7/Gsk3a/Zfpm1/Efnb2/Ctnnb1" 17
"GO:0098727" "GO:0098727" "maintenance of cell number" "12/1046" "169/23210" 0.0806680736801931 0.270379885293675 0.214049100035669 "Vangl2/Hmga2/Sox9/Igf2bp1/Sox4/Med10/Mmp24/Sox2/Hes5/Fgfr3/Ctnnb1/Smarca4" 12
"GO:2001242" "GO:2001242" "regulation of intrinsic apoptotic signaling pathway" "12/1046" "169/23210" 0.0806680736801931 0.270379885293675 0.214049100035669 "Pias4/Trp53/Bcl2l2/Tmbim6/Hells/Plagl2/Sfpq/Kdm1a/Armc10/Wfs1/Herpud1/Hyou1" 12
"GO:0006635" "GO:0006635" "fatty acid beta-oxidation" "6/1046" "67/23210" 0.080914309464666 0.270379885293675 0.214049100035669 "Akt1/Abcd2/Etfdh/Pex5/Akt2/Gcdh" 6
"GO:0016239" "GO:0016239" "positive regulation of macroautophagy" "6/1046" "67/23210" 0.080914309464666 0.270379885293675 0.214049100035669 "Smcr8/Sptlc2/Pip4k2a/Gnai3/5330417C22Rik/Map3k7" 6
"GO:0043113" "GO:0043113" "receptor clustering" "6/1046" "67/23210" 0.080914309464666 0.270379885293675 0.214049100035669 "Grik2/Ssna1/Lrp4/Agrn/Dok7/Cacna1a" 6
"GO:0097194" "GO:0097194" "execution phase of apoptosis" "6/1046" "67/23210" 0.080914309464666 0.270379885293675 0.214049100035669 "Cd24a/Apaf1/Trp53/Akt1/Xkr7/Blcap" 6
"GO:2000378" "GO:2000378" "negative regulation of reactive oxygen species metabolic process" "6/1046" "67/23210" 0.080914309464666 0.270379885293675 0.214049100035669 "Trp53/Aatf/Mycn/Abcd2/Map3k7/Dynll1" 6
"GO:0016051" "GO:0016051" "carbohydrate biosynthetic process" "13/1046" "187/23210" 0.0809427713591867 0.270379885293675 0.214049100035669 "Per2/Dyrk2/Akt1/Rbp4/Ppp1ca/Pck1/Ext2/Clk2/Ppp1cb/Akt2/Gpi1/Chst8/Insr" 13
"GO:0001837" "GO:0001837" "epithelial to mesenchymal transition" "10/1046" "134/23210" 0.0812424162163136 0.271201566418262 0.214699592601132 "Vangl2/Axin2/Sox9/Ddx17/Gsk3b/Vegfa/Pdcd4/Dab2ip/Glipr2/Ctnnb1" 10
"GO:0006282" "GO:0006282" "regulation of DNA repair" "9/1046" "117/23210" 0.0820597046758178 0.273749008205665 0.216716301874437 "Dhx9/Axin2/Wrap53/Dek/Rnf8/Eya2/Kdm1a/Ppp4c/Terf2ip" 9
"GO:0009156" "GO:0009156" "ribonucleoside monophosphate biosynthetic process" "3/1046" "23/23210" 0.0827319773189641 0.273811052527016 0.216765419918603 "Pfas/Ampd2/Aprt" 3
"GO:0010592" "GO:0010592" "positive regulation of lamellipodium assembly" "3/1046" "23/23210" 0.0827319773189641 0.273811052527016 0.216765419918603 "Arpc2/Cfl1/Fscn1" 3
"GO:0043576" "GO:0043576" "regulation of respiratory gaseous exchange" "3/1046" "23/23210" 0.0827319773189641 0.273811052527016 0.216765419918603 "Atp1a2/Grin1/Pbx3" 3
"GO:0090190" "GO:0090190" "positive regulation of branching involved in ureteric bud morphogenesis" "3/1046" "23/23210" 0.0827319773189641 0.273811052527016 0.216765419918603 "Sox9/Sox8/Vegfa" 3
"GO:1903306" "GO:1903306" "negative regulation of regulated secretory pathway" "3/1046" "23/23210" 0.0827319773189641 0.273811052527016 0.216765419918603 "Lgals9/Adra2a/Gnai2" 3
"GO:0060538" "GO:0060538" "skeletal muscle organ development" "14/1046" "206/23210" 0.0832631553555403 0.273811052527016 0.216765419918603 "Btg2/Pax3/Gpc1/Hdac5/Sox11/Ddx17/Sox8/Foxn2/Nras/Mef2d/Pax5/Foxp2/Cyp26b1/Ctnnb1" 14
"GO:0007435" "GO:0007435" "salivary gland morphogenesis" "4/1046" "37/23210" 0.0836910668169373 0.273811052527016 0.216765419918603 "Pax6/Nfib/Pdgfa/Plxna1" 4
"GO:0033144" "GO:0033144" "negative regulation of intracellular steroid hormone receptor signaling pathway" "4/1046" "37/23210" 0.0836910668169373 0.273811052527016 0.216765419918603 "Hmga2/Ncor2/Phb2/Smarca4" 4
"GO:0033260" "GO:0033260" "nuclear DNA replication" "4/1046" "37/23210" 0.0836910668169373 0.273811052527016 0.216765419918603 "Ilkap/Mcm2/Cdt1/Upf1" 4
"GO:0045746" "GO:0045746" "negative regulation of Notch signaling pathway" "4/1046" "37/23210" 0.0836910668169373 0.273811052527016 0.216765419918603 "Cbfa2t2/Kctd10/Lfng/Gdpd5" 4
"GO:0048846" "GO:0048846" "axon extension involved in axon guidance" "4/1046" "37/23210" 0.0836910668169373 0.273811052527016 0.216765419918603 "Vegfa/Sema6a/Sema6d/Sema3f" 4
"GO:0051205" "GO:0051205" "protein insertion into membrane" "4/1046" "37/23210" 0.0836910668169373 0.273811052527016 0.216765419918603 "Timm13/Sgta/Get4/Reep1" 4
"GO:0060674" "GO:0060674" "placenta blood vessel development" "4/1046" "37/23210" 0.0836910668169373 0.273811052527016 0.216765419918603 "Akt1/Vash1/Ncoa6/Tmed2" 4
"GO:1902284" "GO:1902284" "neuron projection extension involved in neuron projection guidance" "4/1046" "37/23210" 0.0836910668169373 0.273811052527016 0.216765419918603 "Vegfa/Sema6a/Sema6d/Sema3f" 4
"GO:0001954" "GO:0001954" "positive regulation of cell-matrix adhesion" "5/1046" "52/23210" 0.0840425774315954 0.273811052527016 0.216765419918603 "Ninj1/Enpp2/Gsk3b/Vegfa/Cfl1" 5
"GO:0061614" "GO:0061614" "pri-miRNA transcription by RNA polymerase II" "5/1046" "52/23210" 0.0840425774315954 0.273811052527016 0.216765419918603 "Sox9/Trp53/Ddx17/Nfib/Smarca4" 5
"GO:0071453" "GO:0071453" "cellular response to oxygen levels" "10/1046" "135/23210" 0.0843962317220035 0.273811052527016 0.216765419918603 "Ccdc115/Cpeb4/Trp53/Slc2a4/Akt1/Zfp36l1/Tmbim6/Vegfa/Atp6v0d1/Hyou1" 10
"GO:0048871" "GO:0048871" "multicellular organismal homeostasis" "29/1046" "491/23210" 0.0844809267765554 0.273811052527016 0.216765419918603 "Cxcr4/Tfap2b/Per2/Sox9/Lpin1/Col2a1/Slc11a2/Cxadr/Vegfa/Adcyap1/Mex3c/Rbp4/Gatm/Id1/Neurod1/Ampd2/Gba/Stmn1/Kdm1a/Mfap2/Ugcg/Wfs1/Kras/Cyp26b1/Rab7/Ndn/Zfp423/Irx3/Ctnnb1" 29
"GO:0022898" "GO:0022898" "regulation of transmembrane transporter activity" "17/1046" "262/23210" 0.0850768804111418 0.273811052527016 0.216765419918603 "Atp1b1/Atp1a2/Hap1/Atp1b2/Cacnb1/Grk6/Cacnb3/Kif5b/Cfl1/Chrna4/Gstm7/Ephb2/Agrn/Rph3a/Ywhah/Phb2/Cacna1a" 17
"GO:0006054" "GO:0006054" "N-acetylneuraminate metabolic process" "2/1046" "11/23210" 0.0852205749159073 0.273811052527016 0.216765419918603 "St6gal2/Nagk" 2
"GO:0006107" "GO:0006107" "oxaloacetate metabolic process" "2/1046" "11/23210" 0.0852205749159073 0.273811052527016 0.216765419918603 "Acly/Pck1" 2
"GO:0006450" "GO:0006450" "regulation of translational fidelity" "2/1046" "11/23210" 0.0852205749159073 0.273811052527016 0.216765419918603 "Rps5/Rps9" 2
"GO:0006977" "GO:0006977" "DNA damage response, signal transduction by p53 class mediator resulting in cell cycle arrest" "2/1046" "11/23210" 0.0852205749159073 0.273811052527016 0.216765419918603 "Trp53/Sox4" 2
"GO:0009208" "GO:0009208" "pyrimidine ribonucleoside triphosphate metabolic process" "2/1046" "11/23210" 0.0852205749159073 0.273811052527016 0.216765419918603 "Nme1/Nme6" 2
"GO:0010807" "GO:0010807" "regulation of synaptic vesicle priming" "2/1046" "11/23210" 0.0852205749159073 0.273811052527016 0.216765419918603 "Unc13b/Napa" 2
"GO:0018206" "GO:0018206" "peptidyl-methionine modification" "2/1046" "11/23210" 0.0852205749159073 0.273811052527016 0.216765419918603 "Naa35/Naa20" 2
"GO:0031055" "GO:0031055" "chromatin remodeling at centromere" "2/1046" "11/23210" 0.0852205749159073 0.273811052527016 0.216765419918603 "H3f3a/Hells" 2
"GO:0032463" "GO:0032463" "negative regulation of protein homooligomerization" "2/1046" "11/23210" 0.0852205749159073 0.273811052527016 0.216765419918603 "Gba/Pex5" 2
"GO:0033210" "GO:0033210" "leptin-mediated signaling pathway" "2/1046" "11/23210" 0.0852205749159073 0.273811052527016 0.216765419918603 "Prmt2/Ugcg" 2
"GO:0033539" "GO:0033539" "fatty acid beta-oxidation using acyl-CoA dehydrogenase" "2/1046" "11/23210" 0.0852205749159073 0.273811052527016 0.216765419918603 "Etfdh/Gcdh" 2
"GO:0035330" "GO:0035330" "regulation of hippo signaling" "2/1046" "11/23210" 0.0852205749159073 0.273811052527016 0.216765419918603 "Sox11/Limd1" 2
"GO:0035726" "GO:0035726" "common myeloid progenitor cell proliferation" "2/1046" "11/23210" 0.0852205749159073 0.273811052527016 0.216765419918603 "Uncx/Mir125b-1" 2
"GO:0043589" "GO:0043589" "skin morphogenesis" "2/1046" "11/23210" 0.0852205749159073 0.273811052527016 0.216765419918603 "Psen1/Gba" 2
"GO:0043619" "GO:0043619" "regulation of transcription from RNA polymerase II promoter in response to oxidative stress" "2/1046" "11/23210" 0.0852205749159073 0.273811052527016 0.216765419918603 "Chd6/Sin3a" 2
"GO:0045602" "GO:0045602" "negative regulation of endothelial cell differentiation" "2/1046" "11/23210" 0.0852205749159073 0.273811052527016 0.216765419918603 "Vegfa/Id1" 2
"GO:0046040" "GO:0046040" "IMP metabolic process" "2/1046" "11/23210" 0.0852205749159073 0.273811052527016 0.216765419918603 "Pfas/Ampd2" 2
"GO:0046520" "GO:0046520" "sphingoid biosynthetic process" "2/1046" "11/23210" 0.0852205749159073 0.273811052527016 0.216765419918603 "Sptlc2/Gba" 2
"GO:0046532" "GO:0046532" "regulation of photoreceptor cell differentiation" "2/1046" "11/23210" 0.0852205749159073 0.273811052527016 0.216765419918603 "Sox9/Sox8" 2
"GO:0048021" "GO:0048021" "regulation of melanin biosynthetic process" "2/1046" "11/23210" 0.0852205749159073 0.273811052527016 0.216765419918603 "Zeb2/Gipc1" 2
"GO:0048617" "GO:0048617" "embryonic foregut morphogenesis" "2/1046" "11/23210" 0.0852205749159073 0.273811052527016 0.216765419918603 "Foxp4/Ctnnb1" 2
"GO:0048845" "GO:0048845" "venous blood vessel morphogenesis" "2/1046" "11/23210" 0.0852205749159073 0.273811052527016 0.216765419918603 "Vegfa/Efnb2" 2
"GO:0051657" "GO:0051657" "maintenance of organelle location" "2/1046" "11/23210" 0.0852205749159073 0.273811052527016 0.216765419918603 "Arhgap21/Gpsm2" 2
"GO:0060346" "GO:0060346" "bone trabecula formation" "2/1046" "11/23210" 0.0852205749159073 0.273811052527016 0.216765419918603 "Vegfa/Thbs3" 2
"GO:0060600" "GO:0060600" "dichotomous subdivision of an epithelial terminal unit" "2/1046" "11/23210" 0.0852205749159073 0.273811052527016 0.216765419918603 "Vangl2/Plxna1" 2
"GO:0061669" "GO:0061669" "spontaneous neurotransmitter secretion" "2/1046" "11/23210" 0.0852205749159073 0.273811052527016 0.216765419918603 "Unc13b/Rph3a" 2
"GO:0070142" "GO:0070142" "synaptic vesicle budding" "2/1046" "11/23210" 0.0852205749159073 0.273811052527016 0.216765419918603 "Arf1/Slc2a4" 2
"GO:0070203" "GO:0070203" "regulation of establishment of protein localization to telomere" "2/1046" "11/23210" 0.0852205749159073 0.273811052527016 0.216765419918603 "Wrap53/Cct6a" 2
"GO:0071864" "GO:0071864" "positive regulation of cell proliferation in bone marrow" "2/1046" "11/23210" 0.0852205749159073 0.273811052527016 0.216765419918603 "Hmga2/Fgfr3" 2
"GO:0072178" "GO:0072178" "nephric duct morphogenesis" "2/1046" "11/23210" 0.0852205749159073 0.273811052527016 0.216765419918603 "Epha4/Efnb2" 2
"GO:0090037" "GO:0090037" "positive regulation of protein kinase C signaling" "2/1046" "11/23210" 0.0852205749159073 0.273811052527016 0.216765419918603 "Adra1a/Vegfa" 2
"GO:0090043" "GO:0090043" "regulation of tubulin deacetylation" "2/1046" "11/23210" 0.0852205749159073 0.273811052527016 0.216765419918603 "Mapt/Tada2a" 2
"GO:0097104" "GO:0097104" "postsynaptic membrane assembly" "2/1046" "11/23210" 0.0852205749159073 0.273811052527016 0.216765419918603 "Lrp4/Ephb2" 2
"GO:0097421" "GO:0097421" "liver regeneration" "2/1046" "11/23210" 0.0852205749159073 0.273811052527016 0.216765419918603 "Ezh1/Vtn" 2
"GO:0099558" "GO:0099558" "maintenance of synapse structure" "2/1046" "11/23210" 0.0852205749159073 0.273811052527016 0.216765419918603 "Dgkz/Cadm1" 2
"GO:1901678" "GO:1901678" "iron coordination entity transport" "2/1046" "11/23210" 0.0852205749159073 0.273811052527016 0.216765419918603 "Slc22a17/Slc48a1" 2
"GO:1902514" "GO:1902514" "regulation of calcium ion transmembrane transport via high voltage-gated calcium channel" "2/1046" "11/23210" 0.0852205749159073 0.273811052527016 0.216765419918603 "Cacnb1/Cacna1c" 2
"GO:1903799" "GO:1903799" "negative regulation of production of miRNAs involved in gene silencing by miRNA" "2/1046" "11/23210" 0.0852205749159073 0.273811052527016 0.216765419918603 "Trp53/Ncor2" 2
"GO:2000786" "GO:2000786" "positive regulation of autophagosome assembly" "2/1046" "11/23210" 0.0852205749159073 0.273811052527016 0.216765419918603 "Pip4k2a/5330417C22Rik" 2
"GO:0046620" "GO:0046620" "regulation of organ growth" "9/1046" "118/23210" 0.0854824786918075 0.274331268823426 0.217177254659747 "Lats1/Meis1/Akt1/Cxadr/Rbp4/Men1/Fdps/Cacna1c/Gsk3a" 9
"GO:0045428" "GO:0045428" "regulation of nitric oxide biosynthetic process" "6/1046" "68/23210" 0.085545326407938 0.274331268823426 0.217177254659747 "Mapk9/Akt1/Ddah2/Dynll1/Akt2/Insr" 6
"GO:0051453" "GO:0051453" "regulation of intracellular pH" "6/1046" "68/23210" 0.085545326407938 0.274331268823426 0.217177254659747 "Ccdc115/Trp53/Tm9sf4/Slc9a8/Rab7/Atp6v0d1" 6
"GO:0000077" "GO:0000077" "DNA damage checkpoint" "8/1046" "101/23210" 0.0856618028619199 0.274356623361308 0.217197326848214 "Trp53/Eme1/Sox4/Rnaseh2b/Eme2/Dgkz/Clspn/Tipin" 8
"GO:0042310" "GO:0042310" "vasoconstriction" "8/1046" "101/23210" 0.0856618028619199 0.274356623361308 0.217197326848214 "Atp1a2/Per2/Cacna1g/Akt1/Adra1a/Dusp5/Add3/Cacna1c" 8
"GO:1901293" "GO:1901293" "nucleoside phosphate biosynthetic process" "14/1046" "207/23210" 0.0858040600766949 0.274638201157452 0.217420240892982 "Pid1/Coasy/Acly/Guk1/Pfas/Nme1/Rrm2/Acss1/Ampd2/Pank4/Nadk/Aprt/Gcdh/Nme6" 14
"GO:0032874" "GO:0032874" "positive regulation of stress-activated MAPK cascade" "12/1046" "171/23210" 0.0862552770322675 0.275907702608279 0.218425255162991 "Vangl2/Epha4/Map3k1/Vegfa/Dusp15/Dab2ip/Zeb2/Map3k7/Fzd10/Rell1/Hipk2/Map3k10" 12
"GO:0046879" "GO:0046879" "hormone secretion" "22/1046" "357/23210" 0.0864729047504365 0.276428880840421 0.218837851430746 "Tfap2b/Per2/Hmga2/Midn/Ptbp1/Sox11/Sox4/Pim3/Pfkm/Adcyap1/Kif5b/Rbp4/Adra2a/Pax6/Nnat/Neurod1/Slc16a1/Nadk/Chd7/Dynll1/Cacna1c/Hmgn3" 22
"GO:0019216" "GO:0019216" "regulation of lipid metabolic process" "21/1046" "338/23210" 0.0865742651522227 0.276577962123473 0.218955873207531 "Capn2/Mapk9/Arf1/Gps2/Akt1/Id2/Abcd2/Adra2a/Rbl1/Eef1a2/Vav2/Dab2ip/Dgkz/Vav3/Fdps/Fabp3/Ccnc/Pdgfa/Insig1/Fgfr3/Akt2" 21
"GO:0050905" "GO:0050905" "neuromuscular process" "10/1046" "136/23210" 0.0876236085953933 0.279753454100517 0.221469785065725 "Gaa/Npas3/Jph4/Nefl/Rbfox2/Grin1/Sox2/Pex5/Cacna1a/Igdcc3" 10
"GO:0071559" "GO:0071559" "response to transforming growth factor beta" "14/1046" "208/23210" 0.0883935983863768 0.282033615053503 0.223274898635445 "Zfp451/Apaf1/Sox9/Trp53/Zfp36l1/Map3k1/Skor2/Men1/Dusp15/Map3k7/Htra3/Hipk2/Zfhx3/Gipc1" 14
"GO:0034502" "GO:0034502" "protein localization to chromosome" "7/1046" "85/23210" 0.0886234095949061 0.282410285052116 0.223573093429507 "Bod1/Wrap53/Ik/Rcc2/Cct6a/Terf2ip/Cdt1" 7
"GO:0042632" "GO:0042632" "cholesterol homeostasis" "7/1046" "85/23210" 0.0886234095949061 0.282410285052116 0.223573093429507 "Cd24a/Raly/Ampd2/Fabp3/Insig1/Alms1/Gramd1b" 7
"GO:0003158" "GO:0003158" "endothelium development" "9/1046" "119/23210" 0.0889892953575058 0.28321907980909 0.224213384365557 "Cxcr4/Vezf1/Akap11/Vegfa/Ptprs/Id1/Sox18/Myadm/Ctnnb1" 9
"GO:0051963" "GO:0051963" "regulation of synapse assembly" "9/1046" "119/23210" 0.0889892953575058 0.28321907980909 0.224213384365557 "Lrrn3/Slitrk5/Farp1/Gap43/Mdga1/Ptprs/Grin1/Ephb2/Agrn" 9
"GO:0070304" "GO:0070304" "positive regulation of stress-activated protein kinase signaling cascade" "12/1046" "172/23210" 0.0891368504227626 0.283510158613368 0.224443819984049 "Vangl2/Epha4/Map3k1/Vegfa/Dusp15/Dab2ip/Zeb2/Map3k7/Fzd10/Rell1/Hipk2/Map3k10" 12
"GO:1902106" "GO:1902106" "negative regulation of leukocyte differentiation" "8/1046" "102/23210" 0.0894894773466468 0.284251074017557 0.225030373511493 "Nme1/Id2/Tob2/Zfp608/Zbtb46/Dtx1/Zfpm1/Ctnnb1" 8
"GO:0031113" "GO:0031113" "regulation of microtubule polymerization" "5/1046" "53/23210" 0.0895385258876039 0.284251074017557 0.225030373511493 "Camsap2/Mapt/Camsap1/Psrc1/Stmn1" 5
"GO:0032210" "GO:0032210" "regulation of telomere maintenance via telomerase" "5/1046" "53/23210" 0.0895385258876039 0.284251074017557 0.225030373511493 "Smg6/Smg5/Cct6a/Pnkp/Ctnnb1" 5
"GO:0007492" "GO:0007492" "endoderm development" "6/1046" "69/23210" 0.0903192495029314 0.2847391128807 0.225416734646771 "Vtn/Zfp36l1/Otx2/Sox2/Ssbp3/Ctnnb1" 6
"GO:0008542" "GO:0008542" "visual learning" "6/1046" "69/23210" 0.0903192495029314 0.2847391128807 0.225416734646771 "Atp1a2/Meis2/Grin1/Cacna1c/Kras/Atp1a3" 6
"GO:0006778" "GO:0006778" "porphyrin-containing compound metabolic process" "4/1046" "38/23210" 0.0903683294540251 0.2847391128807 0.225416734646771 "Ppox/Slc11a2/Atpif1/Blvrb" 4
"GO:0007099" "GO:0007099" "centriole replication" "4/1046" "38/23210" 0.0903683294540251 0.2847391128807 0.225416734646771 "Trim37/Plk2/Spice1/Alms1" 4
"GO:0010907" "GO:0010907" "positive regulation of glucose metabolic process" "4/1046" "38/23210" 0.0903683294540251 0.2847391128807 0.225416734646771 "Dyrk2/Akt1/Akt2/Insr" 4
"GO:0030851" "GO:0030851" "granulocyte differentiation" "4/1046" "38/23210" 0.0903683294540251 0.2847391128807 0.225416734646771 "Zbtb46/Kdm1a/Cbfa2t3/Zfpm1" 4
"GO:0032392" "GO:0032392" "DNA geometric change" "4/1046" "38/23210" 0.0903683294540251 0.2847391128807 0.225416734646771 "Dhx9/Trp53/Ddx1/Mcm2" 4
"GO:0042149" "GO:0042149" "cellular response to glucose starvation" "4/1046" "38/23210" 0.0903683294540251 0.2847391128807 0.225416734646771 "Nuak2/Cpeb4/Trp53/Mybbp1a" 4
"GO:0043628" "GO:0043628" "ncRNA 3'-end processing" "4/1046" "38/23210" 0.0903683294540251 0.2847391128807 0.225416734646771 "Polr3k/Ints12/Ptcd1/Exosc7" 4
"GO:0045005" "GO:0045005" "DNA-dependent DNA replication maintenance of fidelity" "4/1046" "38/23210" 0.0903683294540251 0.2847391128807 0.225416734646771 "Eme1/Eme2/Mms22l/Tipin" 4
"GO:0072595" "GO:0072595" "maintenance of protein localization in organelle" "4/1046" "38/23210" 0.0903683294540251 0.2847391128807 0.225416734646771 "Os9/Akt1/Insig1/Arl2bp" 4
"GO:1900026" "GO:1900026" "positive regulation of substrate adhesion-dependent cell spreading" "4/1046" "38/23210" 0.0903683294540251 0.2847391128807 0.225416734646771 "Arpc2/Enpp2/Prex1/Myadm" 4
"GO:0009411" "GO:0009411" "response to UV" "10/1046" "137/23210" 0.0909245222217552 0.286313106111371 0.226662803059447 "Mapk9/Trp53/Akt1/Polk/Men1/Kdm1a/Ube4b/Cdc25a/Tipin/Ube2a" 10
"GO:0009048" "GO:0009048" "dosage compensation by inactivation of X chromosome" "3/1046" "24/23210" 0.0915207167097013 0.287295467236541 0.227440499649281 "Cdyl/Pcgf6/Upf1" 3
"GO:0010499" "GO:0010499" "proteasomal ubiquitin-independent protein catabolic process" "3/1046" "24/23210" 0.0915207167097013 0.287295467236541 0.227440499649281 "Enc1/Psmb7/Psmb2" 3
"GO:0035561" "GO:0035561" "regulation of chromatin binding" "3/1046" "24/23210" 0.0915207167097013 0.287295467236541 0.227440499649281 "Kdm1a/Cdt1/Ctnnb1" 3
"GO:0048791" "GO:0048791" "calcium ion-regulated exocytosis of neurotransmitter" "3/1046" "24/23210" 0.0915207167097013 0.287295467236541 0.227440499649281 "Rims4/Unc13b/Cacna1a" 3
"GO:0065005" "GO:0065005" "protein-lipid complex assembly" "3/1046" "24/23210" 0.0915207167097013 0.287295467236541 0.227440499649281 "Arf1/Plagl2/Sh3gl2" 3
"GO:0018394" "GO:0018394" "peptidyl-lysine acetylation" "11/1046" "155/23210" 0.0918637186216251 0.288193192994223 0.228151193753992 "Zfp451/Tcf3/Mbd3/Tada2a/Sox4/L3mbtl2/Mcrs1/Bmi1/Msx3/Smarca4/Sin3a" 11
"GO:0051604" "GO:0051604" "protein maturation" "18/1046" "284/23210" 0.0925119405841183 0.290046741756907 0.229618575264617 "Ncstn/Capn2/Psen1/Sox4/Naa35/Ctsl/Tspan14/Rps6ka2/Ldlrad3/Ciao1/Naa20/Ambp/Ift172/Serpinh1/Chst8/Tmem208/Prkaca/Snx12" 18
"GO:0002062" "GO:0002062" "chondrocyte differentiation" "9/1046" "120/23210" 0.092580016454603 0.290080225146661 0.229645082744769 "Axin2/Sox9/Chadl/Col2a1/Mex3c/Mef2d/Nfib/Serpinh1/Ctnnb1" 9
"GO:0043270" "GO:0043270" "positive regulation of ion transport" "20/1046" "322/23210" 0.0928196802516244 0.290303598378057 0.229821918529356 "Cxcr4/Atp1b1/Hap1/Mapk9/Arf1/Atp1b2/Akt1/Psen1/Dpysl2/Cacnb3/Kif5b/Cfl1/Chrna4/Grin1/Gstm7/Fabp3/Ephb2/Wfs1/Cacna1c/Akt2" 20
"GO:0007044" "GO:0007044" "cell-substrate junction assembly" "7/1046" "86/23210" 0.0929385085428763 0.290303598378057 0.229821918529356 "Dapk3/Dusp3/Enpp2/Vegfa/Cfl1/Rcc2/Coro2b" 7
"GO:0055092" "GO:0055092" "sterol homeostasis" "7/1046" "86/23210" 0.0929385085428763 0.290303598378057 0.229821918529356 "Cd24a/Raly/Ampd2/Fabp3/Insig1/Alms1/Gramd1b" 7
"GO:0060411" "GO:0060411" "cardiac septum morphogenesis" "7/1046" "86/23210" 0.0929385085428763 0.290303598378057 0.229821918529356 "Vangl2/Trp53/Id2/Sox11/Sox4/Chd7/Zfpm1" 7
"GO:0150115" "GO:0150115" "cell-substrate junction organization" "7/1046" "86/23210" 0.0929385085428763 0.290303598378057 0.229821918529356 "Dapk3/Dusp3/Enpp2/Vegfa/Cfl1/Rcc2/Coro2b" 7
"GO:0009185" "GO:0009185" "ribonucleoside diphosphate metabolic process" "8/1046" "103/23210" 0.0934145846868015 0.291430438893268 0.230713993758631 "Guk1/Psen1/Pfkm/Galt/Foxk1/Gpi1/Cbfa2t3/Insr" 8
"GO:0032231" "GO:0032231" "regulation of actin filament bundle assembly" "8/1046" "103/23210" 0.0934145846868015 0.291430438893268 0.230713993758631 "Arhgef15/Ppm1e/Cfl1/Id1/Stmn1/Alms1/Arhgef10/Coro2b" 8
"GO:0071496" "GO:0071496" "cellular response to external stimulus" "18/1046" "285/23210" 0.0948202219467572 0.295633190449667 0.234041146543475 "Nuak2/Pik3c2b/Atp1a2/Atg4b/Sox9/Arhgdia/Cpeb4/Trp53/Mybbp1a/Akt1/Habp4/Gsk3b/Pck1/5330417C22Rik/Gba/Depdc5/Ctnnb1/Mir125b-1" 18
"GO:0062012" "GO:0062012" "regulation of small molecule metabolic process" "20/1046" "323/23210" 0.0949850304615542 0.295830856576636 0.234197631026554 "Pid1/Dyrk2/Midn/Atcay/Mapk9/Trp53/Akt1/Psen1/Abcd2/Ppp1ca/Clk2/Fdps/Fabp3/Foxk1/Insig1/Ppp1cb/Akt2/Cbfa2t3/Insr/Cacna1a" 20
"GO:0051302" "GO:0051302" "regulation of cell division" "11/1046" "156/23210" 0.0950414784844931 0.295830856576636 0.234197631026554 "Git1/Plk2/Vegfa/Fsd1/Kif20a/Men1/Pax6/Kif3b/Rbl1/Pdgfa/Gipc1" 11
"GO:0035065" "GO:0035065" "regulation of histone acetylation" "5/1046" "54/23210" 0.0952158897127208 0.295830856576636 0.234197631026554 "Zfp451/Tada2a/L3mbtl2/Msx3/Sin3a" 5
"GO:0045839" "GO:0045839" "negative regulation of mitotic nuclear division" "5/1046" "54/23210" 0.0952158897127208 0.295830856576636 0.234197631026554 "Tom1l2/Ik/Fgfr3/Cdt1/Nme6" 5
"GO:0050922" "GO:0050922" "negative regulation of chemotaxis" "5/1046" "54/23210" 0.0952158897127208 0.295830856576636 0.234197631026554 "Dusp3/Sema6a/Coro1b/Sema6d/Sema3f" 5
"GO:0048641" "GO:0048641" "regulation of skeletal muscle tissue development" "6/1046" "70/23210" 0.095234824624097 0.295830856576636 0.234197631026554 "Gpc1/Hdac5/Ddx17/Nras/Cyp26b1/Ctnnb1" 6
"GO:0001889" "GO:0001889" "liver development" "9/1046" "121/23210" 0.0962544351433192 0.298631009953551 0.236414402106398 "Ezh1/Sox9/Vtn/Pck1/Tet2/Rpgrip1l/Smarca4/Cadm1/Zic3" 9
"GO:1903409" "GO:1903409" "reactive oxygen species biosynthetic process" "9/1046" "121/23210" 0.0962544351433192 0.298631009953551 0.236414402106398 "Mapk9/Akt1/Abcd2/Ddah2/Grin1/Dynll1/Akt2/Cyba/Insr" 9
"GO:0009914" "GO:0009914" "hormone transport" "22/1046" "362/23210" 0.0965074175138553 0.299232201297561 0.236890341601656 "Tfap2b/Per2/Hmga2/Midn/Ptbp1/Sox11/Sox4/Pim3/Pfkm/Adcyap1/Kif5b/Rbp4/Adra2a/Pax6/Nnat/Neurod1/Slc16a1/Nadk/Chd7/Dynll1/Cacna1c/Hmgn3" 22
"GO:0045861" "GO:0045861" "negative regulation of proteolysis" "21/1046" "343/23210" 0.0969173269870775 0.300175318606968 0.237636970409073 "Rab23/Epha4/Os9/Sgta/Erlec1/Trp53/Vtn/Akt1/Psen1/Vegfa/Ambp/Hipk2/Serpinh1/Akt2/Spint2/Gpi1/Gipc1/Herpud1/Fam192a/Smarcc1/Snx12" 21
"GO:0031076" "GO:0031076" "embryonic camera-type eye development" "4/1046" "39/23210" 0.0972919284306629 0.300175318606968 0.237636970409073 "Sox11/Pax6/Hipk1/Hipk2" 4
"GO:0043551" "GO:0043551" "regulation of phosphatidylinositol 3-kinase activity" "4/1046" "39/23210" 0.0972919284306629 0.300175318606968 0.237636970409073 "Vav2/Dab2ip/Vav3/Fgfr3" 4
"GO:0044088" "GO:0044088" "regulation of vacuole organization" "4/1046" "39/23210" 0.0972919284306629 0.300175318606968 0.237636970409073 "Smcr8/Rab1b/Pip4k2a/5330417C22Rik" 4
"GO:0044331" "GO:0044331" "cell-cell adhesion mediated by cadherin" "4/1046" "39/23210" 0.0972919284306629 0.300175318606968 0.237636970409073 "Cdh20/Vegfa/Mmp24/Plekha7" 4
"GO:0098534" "GO:0098534" "centriole assembly" "4/1046" "39/23210" 0.0972919284306629 0.300175318606968 0.237636970409073 "Trim37/Plk2/Spice1/Alms1" 4
"GO:1901021" "GO:1901021" "positive regulation of calcium ion transmembrane transporter activity" "4/1046" "39/23210" 0.0972919284306629 0.300175318606968 0.237636970409073 "Atp1b1/Hap1/Cacnb3/Gstm7" 4
"GO:2000142" "GO:2000142" "regulation of DNA-templated transcription, initiation" "4/1046" "39/23210" 0.0972919284306629 0.300175318606968 0.237636970409073 "Zfp451/Trp53/Atf7ip/Ctnnb1" 4
"GO:0006096" "GO:0006096" "glycolytic process" "7/1046" "87/23210" 0.0973688139522285 0.300175318606968 0.237636970409073 "Psen1/Pfkm/Galt/Foxk1/Gpi1/Cbfa2t3/Insr" 7
"GO:0016573" "GO:0016573" "histone acetylation" "10/1046" "139/23210" 0.0977466005089872 0.300175318606968 0.237636970409073 "Zfp451/Tcf3/Mbd3/Tada2a/L3mbtl2/Mcrs1/Bmi1/Msx3/Smarca4/Sin3a" 10
"GO:0048706" "GO:0048706" "embryonic skeletal system development" "10/1046" "139/23210" 0.0977466005089872 0.300175318606968 0.237636970409073 "Slc39a3/Eif4a3/Mycn/Sox11/Col2a1/Rbp4/Men1/Bmi1/Pax5/Ctnnb1" 10
"GO:0001840" "GO:0001840" "neural plate development" "2/1046" "12/23210" 0.0993061204414028 0.300175318606968 0.237636970409073 "Vangl2/Ctnnb1" 2
"GO:0002016" "GO:0002016" "regulation of blood volume by renin-angiotensin" "2/1046" "12/23210" 0.0993061204414028 0.300175318606968 0.237636970409073 "Rps6ka2/Cyba" 2
"GO:0003091" "GO:0003091" "renal water homeostasis" "2/1046" "12/23210" 0.0993061204414028 0.300175318606968 0.237636970409073 "Tfap2b/Wfs1" 2
"GO:0003183" "GO:0003183" "mitral valve morphogenesis" "2/1046" "12/23210" 0.0993061204414028 0.300175318606968 0.237636970409073 "Sox4/Zfpm1" 2
"GO:0003207" "GO:0003207" "cardiac chamber formation" "2/1046" "12/23210" 0.0993061204414028 0.300175318606968 0.237636970409073 "Sox11/Sox4" 2
"GO:0003306" "GO:0003306" "Wnt signaling pathway involved in heart development" "2/1046" "12/23210" 0.0993061204414028 0.300175318606968 0.237636970409073 "Vangl2/Ctnnb1" 2
"GO:0006521" "GO:0006521" "regulation of cellular amino acid metabolic process" "2/1046" "12/23210" 0.0993061204414028 0.300175318606968 0.237636970409073 "Atcay/Cacna1a" 2
"GO:0007440" "GO:0007440" "foregut morphogenesis" "2/1046" "12/23210" 0.0993061204414028 0.300175318606968 0.237636970409073 "Foxp4/Ctnnb1" 2
"GO:0016558" "GO:0016558" "protein import into peroxisome matrix" "2/1046" "12/23210" 0.0993061204414028 0.300175318606968 0.237636970409073 "Pex26/Pex5" 2
"GO:0036295" "GO:0036295" "cellular response to increased oxygen levels" "2/1046" "12/23210" 0.0993061204414028 0.300175318606968 0.237636970409073 "Ccdc115/Atp6v0d1" 2
"GO:0043471" "GO:0043471" "regulation of cellular carbohydrate catabolic process" "2/1046" "12/23210" 0.0993061204414028 0.300175318606968 0.237636970409073 "Ppp1ca/Ppp1cb" 2
"GO:0048096" "GO:0048096" "chromatin-mediated maintenance of transcription" "2/1046" "12/23210" 0.0993061204414028 0.300175318606968 0.237636970409073 "Smarcd1/Ctnnb1" 2
"GO:0051024" "GO:0051024" "positive regulation of immunoglobulin secretion" "2/1046" "12/23210" 0.0993061204414028 0.300175318606968 0.237636970409073 "Rbp4/Gpi1" 2
"GO:0055091" "GO:0055091" "phospholipid homeostasis" "2/1046" "12/23210" 0.0993061204414028 0.300175318606968 0.237636970409073 "Tlcd1/Fabp3" 2
"GO:0060073" "GO:0060073" "micturition" "2/1046" "12/23210" 0.0993061204414028 0.300175318606968 0.237636970409073 "Adra1a/Cacna1c" 2
"GO:0060179" "GO:0060179" "male mating behavior" "2/1046" "12/23210" 0.0993061204414028 0.300175318606968 0.237636970409073 "Grin1/Trpc2" 2
"GO:0060213" "GO:0060213" "positive regulation of nuclear-transcribed mRNA poly(A) tail shortening" "2/1046" "12/23210" 0.0993061204414028 0.300175318606968 0.237636970409073 "Btg2/Tob1" 2
"GO:0060433" "GO:0060433" "bronchus development" "2/1046" "12/23210" 0.0993061204414028 0.300175318606968 0.237636970409073 "Sox9/Foxp4" 2
"GO:0060767" "GO:0060767" "epithelial cell proliferation involved in prostate gland development" "2/1046" "12/23210" 0.0993061204414028 0.300175318606968 0.237636970409073 "Sox9/Ctnnb1" 2
"GO:0070202" "GO:0070202" "regulation of establishment of protein localization to chromosome" "2/1046" "12/23210" 0.0993061204414028 0.300175318606968 0.237636970409073 "Wrap53/Cct6a" 2
"GO:0070341" "GO:0070341" "fat cell proliferation" "2/1046" "12/23210" 0.0993061204414028 0.300175318606968 0.237636970409073 "Pid1/Per2" 2
"GO:0070344" "GO:0070344" "regulation of fat cell proliferation" "2/1046" "12/23210" 0.0993061204414028 0.300175318606968 0.237636970409073 "Pid1/Per2" 2
"GO:0071073" "GO:0071073" "positive regulation of phospholipid biosynthetic process" "2/1046" "12/23210" 0.0993061204414028 0.300175318606968 0.237636970409073 "Capn2/Fabp3" 2
"GO:0071863" "GO:0071863" "regulation of cell proliferation in bone marrow" "2/1046" "12/23210" 0.0993061204414028 0.300175318606968 0.237636970409073 "Hmga2/Fgfr3" 2
"GO:0072176" "GO:0072176" "nephric duct development" "2/1046" "12/23210" 0.0993061204414028 0.300175318606968 0.237636970409073 "Epha4/Efnb2" 2
"GO:0072431" "GO:0072431" "signal transduction involved in mitotic G1 DNA damage checkpoint" "2/1046" "12/23210" 0.0993061204414028 0.300175318606968 0.237636970409073 "Trp53/Sox4" 2
"GO:1900112" "GO:1900112" "regulation of histone H3-K9 trimethylation" "2/1046" "12/23210" 0.0993061204414028 0.300175318606968 0.237636970409073 "Lmna/Kdm4a" 2
"GO:1900376" "GO:1900376" "regulation of secondary metabolite biosynthetic process" "2/1046" "12/23210" 0.0993061204414028 0.300175318606968 0.237636970409073 "Zeb2/Gipc1" 2
"GO:1902400" "GO:1902400" "intracellular signal transduction involved in G1 DNA damage checkpoint" "2/1046" "12/23210" 0.0993061204414028 0.300175318606968 0.237636970409073 "Trp53/Sox4" 2
"GO:1904152" "GO:1904152" "regulation of retrograde protein transport, ER to cytosol" "2/1046" "12/23210" 0.0993061204414028 0.300175318606968 0.237636970409073 "Os9/Erlec1" 2
"GO:2000674" "GO:2000674" "regulation of type B pancreatic cell apoptotic process" "2/1046" "12/23210" 0.0993061204414028 0.300175318606968 0.237636970409073 "Neurod1/Wfs1" 2
"GO:0016042" "GO:0016042" "lipid catabolic process" "19/1046" "306/23210" 0.0995794422689337 0.300544746883279 0.237929432216971 "Aig1/Akt1/Lpin1/Abhd4/Enpp2/Abcd2/Adra2a/Pck1/Plch1/Etfdh/Gba/Plbd2/Ywhah/Pex5/Cyp26b1/Rab7/Pafah1b3/Akt2/Gcdh" 19
"GO:0032413" "GO:0032413" "negative regulation of ion transmembrane transporter activity" "6/1046" "71/23210" 0.100290601974302 0.300544746883279 0.237929432216971 "Atp1a2/Grk6/Cacnb3/Gstm7/Ephb2/Agrn" 6
"GO:0051783" "GO:0051783" "regulation of nuclear division" "13/1046" "194/23210" 0.100422456278689 0.300544746883279 0.237929432216971 "Tubg1/Tom1l2/Rps6ka2/Ik/Nsfl1c/Mir124a-2/Ywhah/Fgfr3/Phb2/Cdkn1c/Cdt1/Insr/Nme6" 13
"GO:0000002" "GO:0000002" "mitochondrial genome maintenance" "3/1046" "25/23210" 0.100677138202096 0.300544746883279 0.237929432216971 "Trp53/Mrpl39/Slc25a36" 3
"GO:0000289" "GO:0000289" "nuclear-transcribed mRNA poly(A) tail shortening" "3/1046" "25/23210" 0.100677138202096 0.300544746883279 0.237929432216971 "Btg2/Tob1/Cnot6l" 3
"GO:0010640" "GO:0010640" "regulation of platelet-derived growth factor receptor signaling pathway" "3/1046" "25/23210" 0.100677138202096 0.300544746883279 0.237929432216971 "Hgs/Hip1r/Cbl" 3
"GO:0018200" "GO:0018200" "peptidyl-glutamic acid modification" "3/1046" "25/23210" 0.100677138202096 0.300544746883279 0.237929432216971 "Ttll4/Ttll1/Agbl5" 3
"GO:0030903" "GO:0030903" "notochord development" "3/1046" "25/23210" 0.100677138202096 0.300544746883279 0.237929432216971 "Sox9/Col2a1/Id3" 3
"GO:0035024" "GO:0035024" "negative regulation of Rho protein signal transduction" "3/1046" "25/23210" 0.100677138202096 0.300544746883279 0.237929432216971 "Adra1a/Stmn1/Kctd10" 3
"GO:0035384" "GO:0035384" "thioester biosynthetic process" "3/1046" "25/23210" 0.100677138202096 0.300544746883279 0.237929432216971 "Acly/Acss1/Gcdh" 3
"GO:0045737" "GO:0045737" "positive regulation of cyclin-dependent protein serine/threonine kinase activity" "3/1046" "25/23210" 0.100677138202096 0.300544746883279 0.237929432216971 "Akt1/Psrc1/Ccnd2" 3
"GO:0046426" "GO:0046426" "negative regulation of receptor signaling pathway via JAK-STAT" "3/1046" "25/23210" 0.100677138202096 0.300544746883279 0.237929432216971 "Hmga2/Hgs/Neurod1" 3
"GO:0051894" "GO:0051894" "positive regulation of focal adhesion assembly" "3/1046" "25/23210" 0.100677138202096 0.300544746883279 0.237929432216971 "Enpp2/Vegfa/Cfl1" 3
"GO:0060004" "GO:0060004" "reflex" "3/1046" "25/23210" 0.100677138202096 0.300544746883279 0.237929432216971 "Adra1a/Foxp2/Cacna1a" 3
"GO:0061213" "GO:0061213" "positive regulation of mesonephros development" "3/1046" "25/23210" 0.100677138202096 0.300544746883279 0.237929432216971 "Sox9/Sox8/Vegfa" 3
"GO:0071616" "GO:0071616" "acyl-CoA biosynthetic process" "3/1046" "25/23210" 0.100677138202096 0.300544746883279 0.237929432216971 "Acly/Acss1/Gcdh" 3
"GO:0086019" "GO:0086019" "cell-cell signaling involved in cardiac conduction" "3/1046" "25/23210" 0.100677138202096 0.300544746883279 0.237929432216971 "Cacna1g/Cxadr/Cacna1c" 3
"GO:0090344" "GO:0090344" "negative regulation of cell aging" "3/1046" "25/23210" 0.100677138202096 0.300544746883279 0.237929432216971 "Hmga2/Plk2/Rbl1" 3
"GO:0095500" "GO:0095500" "acetylcholine receptor signaling pathway" "3/1046" "25/23210" 0.100677138202096 0.300544746883279 0.237929432216971 "Cdk5r1/Chrna4/Gnai2" 3
"GO:1903747" "GO:1903747" "regulation of establishment of protein localization to mitochondrion" "3/1046" "25/23210" 0.100677138202096 0.300544746883279 0.237929432216971 "Mapt/Atpif1/Gsk3a" 3
"GO:2000765" "GO:2000765" "regulation of cytoplasmic translation" "3/1046" "25/23210" 0.100677138202096 0.300544746883279 0.237929432216971 "Dhx9/Eef2/Cpeb4" 3
"GO:0002042" "GO:0002042" "cell migration involved in sprouting angiogenesis" "5/1046" "55/23210" 0.10107179285108 0.301189175158821 0.238439600687039 "Hdac5/Akt1/Plk2/Vegfa/Efnb2" 5
"GO:0045773" "GO:0045773" "positive regulation of axon extension" "5/1046" "55/23210" 0.10107179285108 0.301189175158821 0.238439600687039 "Mapt/Gsk3b/Vegfa/Anapc2/Rpl4" 5
"GO:0048066" "GO:0048066" "developmental pigmentation" "5/1046" "55/23210" 0.10107179285108 0.301189175158821 0.238439600687039 "Pax3/Spns2/Zic2/Zeb2/Ap1m1" 5
"GO:0035249" "GO:0035249" "synaptic transmission, glutamatergic" "8/1046" "105/23210" 0.101555384110553 0.302273799349077 0.239298254915511 "Grik2/Psen1/Adcyap1/Grin1/Unc13b/Napa/Prkaca/Cacna1a" 8
"GO:0055017" "GO:0055017" "cardiac muscle tissue growth" "8/1046" "105/23210" 0.101555384110553 0.302273799349077 0.239298254915511 "Meis1/Adra1a/Gsk3b/Cxadr/Rbp4/Fdps/Gsk3a/Ctnnb1" 8
"GO:0006757" "GO:0006757" "ATP generation from ADP" "7/1046" "88/23210" 0.101913474591777 0.302982765051084 0.239859515122815 "Psen1/Pfkm/Galt/Foxk1/Gpi1/Cbfa2t3/Insr" 7
"GO:0033077" "GO:0033077" "T cell differentiation in thymus" "7/1046" "88/23210" 0.101913474591777 0.302982765051084 0.239859515122815 "Tcf3/Jmjd6/Trp53/Zfp36l1/Zfp608/Bmi1/Ctnnb1" 7
"GO:0050920" "GO:0050920" "regulation of chemotaxis" "14/1046" "213/23210" 0.102072668331596 0.303277640063424 0.240092956049627 "Cxcr4/Dusp3/Zswim6/Tubb2b/Vegfa/Sema6a/Coro1b/Sema6d/Ythdf1/Agrn/Akt2/Efnb2/Zswim4/Sema3f" 14
"GO:0030307" "GO:0030307" "positive regulation of cell growth" "13/1046" "195/23210" 0.103418344158615 0.307095365086745 0.243115298501389 "Cxcr4/Rnd2/Mapt/Bcl11a/Akt1/Gsk3b/Vegfa/Cfl1/Anapc2/Fdps/Ncbp1/Cyba/Rpl4" 13
"GO:0006665" "GO:0006665" "sphingolipid metabolic process" "9/1046" "123/23210" 0.103853197457084 0.308205554872637 0.243994192004435 "Degs1/St8sia4/B4galnt1/Spns2/Sptlc2/Cerk/Gba/Ugcg/St8sia2" 9
"GO:0001835" "GO:0001835" "blastocyst hatching" "4/1046" "40/23210" 0.104455193513461 0.308542693171849 0.244261091109949 "Slc35e2/Smarca4/Bcor/Ube2a" 4
"GO:0010470" "GO:0010470" "regulation of gastrulation" "4/1046" "40/23210" 0.104455193513461 0.308542693171849 0.244261091109949 "Otx2/Poglut1/Tgif1/Myadm" 4
"GO:0035188" "GO:0035188" "hatching" "4/1046" "40/23210" 0.104455193513461 0.308542693171849 0.244261091109949 "Slc35e2/Smarca4/Bcor/Ube2a" 4
"GO:0035307" "GO:0035307" "positive regulation of protein dephosphorylation" "4/1046" "40/23210" 0.104455193513461 0.308542693171849 0.244261091109949 "Ptbp1/Gba/Vrk3/Dusp26" 4
"GO:0070884" "GO:0070884" "regulation of calcineurin-NFAT signaling cascade" "4/1046" "40/23210" 0.104455193513461 0.308542693171849 0.244261091109949 "Dyrk2/Ptbp1/Gsk3b/Homer3" 4
"GO:0071684" "GO:0071684" "organism emergence from protective structure" "4/1046" "40/23210" 0.104455193513461 0.308542693171849 0.244261091109949 "Slc35e2/Smarca4/Bcor/Ube2a" 4
"GO:0106056" "GO:0106056" "regulation of calcineurin-mediated signaling" "4/1046" "40/23210" 0.104455193513461 0.308542693171849 0.244261091109949 "Dyrk2/Ptbp1/Gsk3b/Homer3" 4
"GO:1905332" "GO:1905332" "positive regulation of morphogenesis of an epithelium" "4/1046" "40/23210" 0.104455193513461 0.308542693171849 0.244261091109949 "Sox9/Sox8/Vegfa/Ctnnb1" 4
"GO:0046887" "GO:0046887" "positive regulation of hormone secretion" "11/1046" "159/23210" 0.104965585926642 0.309869200510075 0.245311234694519 "Ptbp1/Sox11/Sox4/Pfkm/Adcyap1/Kif5b/Rbp4/Pax6/Nnat/Nadk/Dynll1" 11
"GO:0000079" "GO:0000079" "regulation of cyclin-dependent protein serine/threonine kinase activity" "6/1046" "72/23210" 0.105484942160826 0.310857666286188 0.246093764095933 "Lats1/Akt1/Ccnj/Men1/Psrc1/Ccnd2" 6
"GO:0007632" "GO:0007632" "visual behavior" "6/1046" "72/23210" 0.105484942160826 0.310857666286188 0.246093764095933 "Atp1a2/Meis2/Grin1/Cacna1c/Kras/Atp1a3" 6
"GO:0043627" "GO:0043627" "response to estrogen" "6/1046" "72/23210" 0.105484942160826 0.310857666286188 0.246093764095933 "Rbbp5/Cd24a/Sra1/Gba/Ctnnb1/Mir125b-1" 6
"GO:0016999" "GO:0016999" "antibiotic metabolic process" "8/1046" "106/23210" 0.105769990068501 0.311153393367988 0.246327879572558 "Acly/Aco2/St6gal2/Acss1/Pck1/Nagk/Cyba/Insr" 8
"GO:0051668" "GO:0051668" "localization within membrane" "8/1046" "106/23210" 0.105769990068501 0.311153393367988 0.246327879572558 "Cd24a/Grik2/Ssna1/Lrp4/Agrn/Insig1/Dok7/Cacna1a" 8
"GO:0055006" "GO:0055006" "cardiac cell development" "8/1046" "106/23210" 0.105769990068501 0.311153393367988 0.246327879572558 "Adra1a/Gsk3b/Cxadr/Vegfa/Pdcd4/Lmna/Fdps/Gsk3a" 8
"GO:0090092" "GO:0090092" "regulation of transmembrane receptor protein serine/threonine kinase signaling pathway" "15/1046" "233/23210" 0.105985231786389 0.311605213175342 0.24668556750869 "Tfap2b/Zfp451/Trp53/Lgals9/Tob1/Sox11/Zic2/Fstl1/Skor2/Men1/Hes5/Htra3/Hipk2/Gipc1/Zfp423" 15
"GO:0006486" "GO:0006486" "protein glycosylation" "13/1046" "196/23210" 0.106467399464295 0.312601521005195 0.247474305155009 "Trak2/St8sia4/Psen1/Poglut1/St6gal2/Ext2/Tet2/B3galt6/Alg2/Lfng/Cog7/Dpy19l3/St8sia2" 13
"GO:0043413" "GO:0043413" "macromolecule glycosylation" "13/1046" "196/23210" 0.106467399464295 0.312601521005195 0.247474305155009 "Trak2/St8sia4/Psen1/Poglut1/St6gal2/Ext2/Tet2/B3galt6/Alg2/Lfng/Cog7/Dpy19l3/St8sia2" 13
"GO:1903578" "GO:1903578" "regulation of ATP metabolic process" "7/1046" "89/23210" 0.106571511810833 0.312601521005195 0.247474305155009 "Pid1/Trp53/Psen1/Atpif1/Iscu/Cbfa2t3/Insr" 7
"GO:1904035" "GO:1904035" "regulation of epithelial cell apoptotic process" "7/1046" "89/23210" 0.106571511810833 0.312601521005195 0.247474305155009 "Pias4/Zfp36l1/Pdcd4/Neurod1/Sort1/Wfs1/Tia1" 7
"GO:0043620" "GO:0043620" "regulation of DNA-templated transcription in response to stress" "5/1046" "56/23210" 0.107103064892517 0.313978474458691 0.248564384941054 "Trp53/Tmbim6/Vegfa/Chd6/Sin3a" 5
"GO:0006109" "GO:0006109" "regulation of carbohydrate metabolic process" "12/1046" "178/23210" 0.107658246103043 0.315423058437553 0.249708005148843 "Dyrk2/Midn/Trp53/Akt1/Psen1/Ppp1ca/Clk2/Foxk1/Ppp1cb/Akt2/Cbfa2t3/Insr" 12
"GO:0061008" "GO:0061008" "hepaticobiliary system development" "9/1046" "124/23210" 0.10777678859555 0.315587421530654 0.249838124932418 "Ezh1/Sox9/Vtn/Pck1/Tet2/Rpgrip1l/Smarca4/Cadm1/Zic3" 9
"GO:0048545" "GO:0048545" "response to steroid hormone" "14/1046" "215/23210" 0.107885678838542 0.315723347336415 0.249945732036264 "Atp1a2/Hmga2/Prmt2/Lats1/Zfp36l1/Rbfox2/Ddx17/Pck1/Gba/Ncor2/Ywhah/Phb2/Ube3a/Smarca4" 14
"GO:0006941" "GO:0006941" "striated muscle contraction" "11/1046" "160/23210" 0.108403391094565 0.316868093634473 0.250851982568186 "Cxcr4/Atp1b1/Atp1a2/Gaa/Srsf1/Cacna1g/Adra1a/Agrn/Cacna1c/Grcc10/Atp1a3" 11
"GO:0051291" "GO:0051291" "protein heterooligomerization" "11/1046" "160/23210" 0.108403391094565 0.316868093634473 0.250851982568186 "Farsb/Rrm2/Prkag1/Scube3/Chrna4/Grin1/Lrp4/Agrn/Insr/Prkar2a/Ctnnb1" 11
"GO:0106106" "GO:0106106" "cold-induced thermogenesis" "10/1046" "142/23210" 0.10852763555229 0.316868093634473 0.250851982568186 "Cxcr4/Per2/Lpin1/Vegfa/Adcyap1/Gatm/Id1/Kdm1a/Mfap2/Zfp423" 10
"GO:0120161" "GO:0120161" "regulation of cold-induced thermogenesis" "10/1046" "142/23210" 0.10852763555229 0.316868093634473 0.250851982568186 "Cxcr4/Per2/Lpin1/Vegfa/Adcyap1/Gatm/Id1/Kdm1a/Mfap2/Zfp423" 10
"GO:0003014" "GO:0003014" "renal system process" "8/1046" "107/23210" 0.110079859222829 0.317562373619186 0.251401616671845 "Tfap2b/Adra1a/Wfs1/Cacna1c/Cyba/Pkn1/Gnai2/Coro2b" 8
"GO:0097756" "GO:0097756" "negative regulation of blood vessel diameter" "8/1046" "107/23210" 0.110079859222829 0.317562373619186 0.251401616671845 "Atp1a2/Per2/Cacna1g/Akt1/Adra1a/Dusp5/Add3/Cacna1c" 8
"GO:0000154" "GO:0000154" "rRNA modification" "3/1046" "26/23210" 0.110182041329332 0.317562373619186 0.251401616671845 "Mettl16/Tfb1m/Emg1" 3
"GO:0006779" "GO:0006779" "porphyrin-containing compound biosynthetic process" "3/1046" "26/23210" 0.110182041329332 0.317562373619186 0.251401616671845 "Ppox/Slc11a2/Atpif1" 3
"GO:0007549" "GO:0007549" "dosage compensation" "3/1046" "26/23210" 0.110182041329332 0.317562373619186 0.251401616671845 "Cdyl/Pcgf6/Upf1" 3
"GO:0009299" "GO:0009299" "mRNA transcription" "3/1046" "26/23210" 0.110182041329332 0.317562373619186 0.251401616671845 "Trp53/Tfcp2/Sox18" 3
"GO:0010829" "GO:0010829" "negative regulation of glucose transmembrane transport" "3/1046" "26/23210" 0.110182041329332 0.317562373619186 0.251401616671845 "Pid1/Prkcb/Gsk3a" 3
"GO:0016082" "GO:0016082" "synaptic vesicle priming" "3/1046" "26/23210" 0.110182041329332 0.317562373619186 0.251401616671845 "Snap47/Unc13b/Napa" 3
"GO:0033688" "GO:0033688" "regulation of osteoblast proliferation" "3/1046" "26/23210" 0.110182041329332 0.317562373619186 0.251401616671845 "Gsk3b/Sox8/Plxnb1" 3
"GO:0036342" "GO:0036342" "post-anal tail morphogenesis" "3/1046" "26/23210" 0.110182041329332 0.317562373619186 0.251401616671845 "Vangl2/Tmed2/Fgfr3" 3
"GO:0045742" "GO:0045742" "positive regulation of epidermal growth factor receptor signaling pathway" "3/1046" "26/23210" 0.110182041329332 0.317562373619186 0.251401616671845 "Hap1/Adra2a/Hip1r" 3
"GO:0051123" "GO:0051123" "RNA polymerase II preinitiation complex assembly" "3/1046" "26/23210" 0.110182041329332 0.317562373619186 0.251401616671845 "Trp53/Taf11/Atf7ip" 3
"GO:0060765" "GO:0060765" "regulation of androgen receptor signaling pathway" "3/1046" "26/23210" 0.110182041329332 0.317562373619186 0.251401616671845 "Prmt2/Ncor2/Smarca4" 3
"GO:0061436" "GO:0061436" "establishment of skin barrier" "3/1046" "26/23210" 0.110182041329332 0.317562373619186 0.251401616671845 "Stmn1/Ugcg/Cyp26b1" 3
"GO:0090189" "GO:0090189" "regulation of branching involved in ureteric bud morphogenesis" "3/1046" "26/23210" 0.110182041329332 0.317562373619186 0.251401616671845 "Sox9/Sox8/Vegfa" 3
"GO:0099010" "GO:0099010" "modification of postsynaptic structure" "3/1046" "26/23210" 0.110182041329332 0.317562373619186 0.251401616671845 "Gsk3b/Cfl1/Stau1" 3
"GO:1903579" "GO:1903579" "negative regulation of ATP metabolic process" "3/1046" "26/23210" 0.110182041329332 0.317562373619186 0.251401616671845 "Pid1/Trp53/Cbfa2t3" 3
"GO:1904893" "GO:1904893" "negative regulation of receptor signaling pathway via STAT" "3/1046" "26/23210" 0.110182041329332 0.317562373619186 0.251401616671845 "Hmga2/Hgs/Neurod1" 3
"GO:1904062" "GO:1904062" "regulation of cation transmembrane transport" "21/1046" "349/23210" 0.110335017830604 0.317562373619186 0.251401616671845 "Atp1b1/Atp1a2/Hap1/Arf1/Atp1b2/Cacnb1/Cacnb3/Kif5b/Cfl1/Chrna4/Gstm7/Ephb2/Agrn/Chd7/Iscu/Rph3a/Ywhah/Cacna1c/Phb2/Cyba/Cacna1a" 21
"GO:0007422" "GO:0007422" "peripheral nervous system development" "6/1046" "73/23210" 0.110816022595679 0.317562373619186 0.251401616671845 "Gpc1/Akt1/Sox8/Pou3f2/Akt2/Arhgef10" 6
"GO:0051145" "GO:0051145" "smooth muscle cell differentiation" "6/1046" "73/23210" 0.110816022595679 0.317562373619186 0.251401616671845 "Vangl2/Sox9/Vegfa/Pdcd4/Ctnnb1/Smarca4" 6
"GO:0051865" "GO:0051865" "protein autoubiquitination" "6/1046" "73/23210" 0.110816022595679 0.317562373619186 0.251401616671845 "Trim37/Rnf8/Ube4b/Rnf4/Ube3a/Ube2a" 6
"GO:0002573" "GO:0002573" "myeloid leukocyte differentiation" "14/1046" "216/23210" 0.110865153079671 0.317562373619186 0.251401616671845 "Efna2/Nme1/Id2/Zfp36l1/Psen1/Tob2/Gsk3b/Vegfa/Zbtb46/Kdm1a/Fgfr3/Cbfa2t3/Zfpm1/Ctnnb1" 14
"GO:0071772" "GO:0071772" "response to BMP" "12/1046" "179/23210" 0.110949762721418 0.317562373619186 0.251401616671845 "Tfap2b/Tob1/Sox11/Col2a1/Fstl1/Skor2/Pdcd4/Id1/Hes5/Htra3/Hipk2/Zfp423" 12
"GO:0071773" "GO:0071773" "cellular response to BMP stimulus" "12/1046" "179/23210" 0.110949762721418 0.317562373619186 0.251401616671845 "Tfap2b/Tob1/Sox11/Col2a1/Fstl1/Skor2/Pdcd4/Id1/Hes5/Htra3/Hipk2/Zfp423" 12
"GO:0032526" "GO:0032526" "response to retinoic acid" "7/1046" "90/23210" 0.111341822445111 0.317562373619186 0.251401616671845 "Sox9/Rbp4/Sox2/Clk2/Scamp3/Mest/Cyp26b1" 7
"GO:0002761" "GO:0002761" "regulation of myeloid leukocyte differentiation" "9/1046" "125/23210" 0.11178257369799 0.317562373619186 0.251401616671845 "Nme1/Id2/Zfp36l1/Tob2/Gsk3b/Zbtb46/Fgfr3/Zfpm1/Ctnnb1" 9
"GO:0032273" "GO:0032273" "positive regulation of protein polymerization" "9/1046" "125/23210" 0.11178257369799 0.317562373619186 0.251401616671845 "Arpc2/Mapt/Cdc42ep4/Arf1/Map3k1/Coro1b/Psrc1/Hip1r/Magel2" 9
"GO:0003298" "GO:0003298" "physiological muscle hypertrophy" "4/1046" "41/23210" 0.111850997955466 0.317562373619186 0.251401616671845 "Adra1a/Gsk3b/Fdps/Gsk3a" 4
"GO:0003301" "GO:0003301" "physiological cardiac muscle hypertrophy" "4/1046" "41/23210" 0.111850997955466 0.317562373619186 0.251401616671845 "Adra1a/Gsk3b/Fdps/Gsk3a" 4
"GO:0006509" "GO:0006509" "membrane protein ectodomain proteolysis" "4/1046" "41/23210" 0.111850997955466 0.317562373619186 0.251401616671845 "Ncstn/Psen1/Adra2a/Rbmx" 4
"GO:0007431" "GO:0007431" "salivary gland development" "4/1046" "41/23210" 0.111850997955466 0.317562373619186 0.251401616671845 "Pax6/Nfib/Pdgfa/Plxna1" 4
"GO:0021696" "GO:0021696" "cerebellar cortex morphogenesis" "4/1046" "41/23210" 0.111850997955466 0.317562373619186 0.251401616671845 "Skor2/Lhx5/Cacna1a/Nfix" 4
"GO:0046782" "GO:0046782" "regulation of viral transcription" "4/1046" "41/23210" 0.111850997955466 0.317562373619186 0.251401616671845 "Dhx9/Taf11/Rsf1/Smarca4" 4
"GO:0055026" "GO:0055026" "negative regulation of cardiac muscle tissue development" "4/1046" "41/23210" 0.111850997955466 0.317562373619186 0.251401616671845 "Meis1/Cxadr/Rbp4/Gsk3a" 4
"GO:0060122" "GO:0060122" "inner ear receptor cell stereocilium organization" "4/1046" "41/23210" 0.111850997955466 0.317562373619186 0.251401616671845 "Vangl2/Tprn/Hes5/Alms1" 4
"GO:0061049" "GO:0061049" "cell growth involved in cardiac muscle cell development" "4/1046" "41/23210" 0.111850997955466 0.317562373619186 0.251401616671845 "Adra1a/Gsk3b/Fdps/Gsk3a" 4
"GO:0097484" "GO:0097484" "dendrite extension" "4/1046" "41/23210" 0.111850997955466 0.317562373619186 0.251401616671845 "Cxcr4/Llph/Bcl11a/Sh3gl2" 4
"GO:0009267" "GO:0009267" "cellular response to starvation" "10/1046" "143/23210" 0.112266341983043 0.317562373619186 0.251401616671845 "Nuak2/Pik3c2b/Atg4b/Cpeb4/Trp53/Mybbp1a/Pck1/5330417C22Rik/Gba/Depdc5" 10
"GO:0019233" "GO:0019233" "sensory perception of pain" "10/1046" "143/23210" 0.112266341983043 0.317562373619186 0.251401616671845 "Cxcr4/Kcnj10/Cacnb3/Adcyap1/Mmp24/Chrna4/Grin1/Ndn/Nr2f6/Cacna1a" 10
"GO:0046330" "GO:0046330" "positive regulation of JNK cascade" "10/1046" "143/23210" 0.112266341983043 0.317562373619186 0.251401616671845 "Vangl2/Epha4/Map3k1/Dusp15/Dab2ip/Zeb2/Map3k7/Fzd10/Hipk2/Map3k10" 10
"GO:0055007" "GO:0055007" "cardiac muscle cell differentiation" "10/1046" "143/23210" 0.112266341983043 0.317562373619186 0.251401616671845 "Pax3/Adra1a/Cby1/Gsk3b/Cxadr/Vegfa/Lmna/Fdps/Gsk3a/Efnb2" 10
"GO:0015893" "GO:0015893" "drug transport" "13/1046" "198/23210" 0.112724583115923 0.317562373619186 0.251401616671845 "Kcnj10/Per2/Slc1a6/Psen1/Sfxn1/Slc25a30/Rbp4/Syt12/Chrna4/Syt13/Slc25a18/Prkcb/Cacna1a" 13
"GO:0002067" "GO:0002067" "glandular epithelial cell differentiation" "5/1046" "57/23210" 0.113306257100981 0.317562373619186 0.251401616671845 "Foxp4/Men1/Pax6/Insm1/Neurod1" 5
"GO:0009247" "GO:0009247" "glycolipid biosynthetic process" "5/1046" "57/23210" 0.113306257100981 0.317562373619186 0.251401616671845 "St8sia4/B4galnt1/Pigt/Ugcg/St8sia2" 5
"GO:0051310" "GO:0051310" "metaphase plate congression" "5/1046" "57/23210" 0.113306257100981 0.317562373619186 0.251401616671845 "Bod1/Kpnb1/Spice1/Psrc1/Cdt1" 5
"GO:0002087" "GO:0002087" "regulation of respiratory gaseous exchange by nervous system process" "2/1046" "13/23210" 0.113980638255877 0.317562373619186 0.251401616671845 "Atp1a2/Pbx3" 2
"GO:0002328" "GO:0002328" "pro-B cell differentiation" "2/1046" "13/23210" 0.113980638255877 0.317562373619186 0.251401616671845 "Sox4/Hes5" 2
"GO:0003093" "GO:0003093" "regulation of glomerular filtration" "2/1046" "13/23210" 0.113980638255877 0.317562373619186 0.251401616671845 "Cyba/Coro2b" 2
"GO:0003174" "GO:0003174" "mitral valve development" "2/1046" "13/23210" 0.113980638255877 0.317562373619186 0.251401616671845 "Sox4/Zfpm1" 2
"GO:0006670" "GO:0006670" "sphingosine metabolic process" "2/1046" "13/23210" 0.113980638255877 0.317562373619186 0.251401616671845 "Sptlc2/Gba" 2
"GO:0006983" "GO:0006983" "ER overload response" "2/1046" "13/23210" 0.113980638255877 0.317562373619186 0.251401616671845 "Trp53/Gsk3b" 2
"GO:0007213" "GO:0007213" "G protein-coupled acetylcholine receptor signaling pathway" "2/1046" "13/23210" 0.113980638255877 0.317562373619186 0.251401616671845 "Cdk5r1/Gnai2" 2
"GO:0008298" "GO:0008298" "intracellular mRNA localization" "2/1046" "13/23210" 0.113980638255877 0.317562373619186 0.251401616671845 "Zfp36l1/Stau1" 2
"GO:0009148" "GO:0009148" "pyrimidine nucleoside triphosphate biosynthetic process" "2/1046" "13/23210" 0.113980638255877 0.317562373619186 0.251401616671845 "Nme1/Nme6" 2
"GO:0021877" "GO:0021877" "forebrain neuron fate commitment" "2/1046" "13/23210" 0.113980638255877 0.317562373619186 0.251401616671845 "Smarcc2/Pax6" 2
"GO:0032486" "GO:0032486" "Rap protein signal transduction" "2/1046" "13/23210" 0.113980638255877 0.317562373619186 0.251401616671845 "Plk2/Cbl" 2
"GO:0032525" "GO:0032525" "somite rostral/caudal axis specification" "2/1046" "13/23210" 0.113980638255877 0.317562373619186 0.251401616671845 "Otx2/Tmed2" 2
"GO:0033262" "GO:0033262" "regulation of nuclear cell cycle DNA replication" "2/1046" "13/23210" 0.113980638255877 0.317562373619186 0.251401616671845 "Ilkap/Cdt1" 2
"GO:0035435" "GO:0035435" "phosphate ion transmembrane transport" "2/1046" "13/23210" 0.113980638255877 0.317562373619186 0.251401616671845 "Slc25a30/Ank" 2
"GO:0035810" "GO:0035810" "positive regulation of urine volume" "2/1046" "13/23210" 0.113980638255877 0.317562373619186 0.251401616671845 "Tfap2b/Gnai2" 2
"GO:0036296" "GO:0036296" "response to increased oxygen levels" "2/1046" "13/23210" 0.113980638255877 0.317562373619186 0.251401616671845 "Ccdc115/Atp6v0d1" 2
"GO:0042048" "GO:0042048" "olfactory behavior" "2/1046" "13/23210" 0.113980638255877 0.317562373619186 0.251401616671845 "Grin1/Chd7" 2
"GO:0044090" "GO:0044090" "positive regulation of vacuole organization" "2/1046" "13/23210" 0.113980638255877 0.317562373619186 0.251401616671845 "Pip4k2a/5330417C22Rik" 2
"GO:0048012" "GO:0048012" "hepatocyte growth factor receptor signaling pathway" "2/1046" "13/23210" 0.113980638255877 0.317562373619186 0.251401616671845 "Stmn1/Bcar1" 2
"GO:0048103" "GO:0048103" "somatic stem cell division" "2/1046" "13/23210" 0.113980638255877 0.317562373619186 0.251401616671845 "Vangl2/Bmi1" 2
"GO:0051315" "GO:0051315" "attachment of mitotic spindle microtubules to kinetochore" "2/1046" "13/23210" 0.113980638255877 0.317562373619186 0.251401616671845 "Bod1/Cdt1" 2
"GO:0060272" "GO:0060272" "embryonic skeletal joint morphogenesis" "2/1046" "13/23210" 0.113980638255877 0.317562373619186 0.251401616671845 "Col2a1/Ctnnb1" 2
"GO:0061140" "GO:0061140" "lung secretory cell differentiation" "2/1046" "13/23210" 0.113980638255877 0.317562373619186 0.251401616671845 "Foxp4/Nfib" 2
"GO:0061418" "GO:0061418" "regulation of transcription from RNA polymerase II promoter in response to hypoxia" "2/1046" "13/23210" 0.113980638255877 0.317562373619186 0.251401616671845 "Trp53/Vegfa" 2
"GO:0071285" "GO:0071285" "cellular response to lithium ion" "2/1046" "13/23210" 0.113980638255877 0.317562373619186 0.251401616671845 "Id2/Gsk3a" 2
"GO:0071397" "GO:0071397" "cellular response to cholesterol" "2/1046" "13/23210" 0.113980638255877 0.317562373619186 0.251401616671845 "Mlc1/Gramd1b" 2
"GO:0071838" "GO:0071838" "cell proliferation in bone marrow" "2/1046" "13/23210" 0.113980638255877 0.317562373619186 0.251401616671845 "Hmga2/Fgfr3" 2
"GO:0090042" "GO:0090042" "tubulin deacetylation" "2/1046" "13/23210" 0.113980638255877 0.317562373619186 0.251401616671845 "Mapt/Tada2a" 2
"GO:0150146" "GO:0150146" "cell junction disassembly" "2/1046" "13/23210" 0.113980638255877 0.317562373619186 0.251401616671845 "Epha4/Dusp3" 2
"GO:1900025" "GO:1900025" "negative regulation of substrate adhesion-dependent cell spreading" "2/1046" "13/23210" 0.113980638255877 0.317562373619186 0.251401616671845 "Rcc2/Bcar1" 2
"GO:1902857" "GO:1902857" "positive regulation of non-motile cilium assembly" "2/1046" "13/23210" 0.113980638255877 0.317562373619186 0.251401616671845 "Hap1/Dynll1" 2
"GO:1904396" "GO:1904396" "regulation of neuromuscular junction development" "2/1046" "13/23210" 0.113980638255877 0.317562373619186 0.251401616671845 "Lrp4/Agrn" 2
"GO:1904816" "GO:1904816" "positive regulation of protein localization to chromosome, telomeric region" "2/1046" "13/23210" 0.113980638255877 0.317562373619186 0.251401616671845 "Wrap53/Cct6a" 2
"GO:1904925" "GO:1904925" "positive regulation of autophagy of mitochondrion in response to mitochondrial depolarization" "2/1046" "13/23210" 0.113980638255877 0.317562373619186 0.251401616671845 "Gba/Atpif1" 2
"GO:2000650" "GO:2000650" "negative regulation of sodium ion transmembrane transporter activity" "2/1046" "13/23210" 0.113980638255877 0.317562373619186 0.251401616671845 "Atp1a2/Agrn" 2
"GO:2001054" "GO:2001054" "negative regulation of mesenchymal cell apoptotic process" "2/1046" "13/23210" 0.113980638255877 0.317562373619186 0.251401616671845 "Sox9/Pou3f4" 2
"GO:2001279" "GO:2001279" "regulation of unsaturated fatty acid biosynthetic process" "2/1046" "13/23210" 0.113980638255877 0.317562373619186 0.251401616671845 "Mapk9/Abcd2" 2
"GO:0000070" "GO:0000070" "mitotic sister chromatid segregation" "10/1046" "144/23210" 0.116076962478161 0.323046788747041 0.255743411998313 "Tubg2/Tubg1/Bod1/Kpnb1/Espl1/Ik/Psrc1/Ran/Pds5a/Cdt1" 10
"GO:0018393" "GO:0018393" "internal peptidyl-lysine acetylation" "10/1046" "144/23210" 0.116076962478161 0.323046788747041 0.255743411998313 "Zfp451/Tcf3/Mbd3/Tada2a/L3mbtl2/Mcrs1/Bmi1/Msx3/Smarca4/Sin3a" 10
"GO:0062014" "GO:0062014" "negative regulation of small molecule metabolic process" "7/1046" "91/23210" 0.11622318192587 0.32308325481516 0.255772280747386 "Pid1/Atcay/Trp53/Akt1/Clk2/Insig1/Cbfa2t3" 7
"GO:0097327" "GO:0097327" "response to antineoplastic agent" "6/1046" "74/23210" 0.116281844184562 0.32308325481516 0.255772280747386 "Arpc2/Nefl/Pck1/Gba/Rnf4/Ctnnb1" 6
"GO:2000573" "GO:2000573" "positive regulation of DNA biosynthetic process" "6/1046" "74/23210" 0.116281844184562 0.32308325481516 0.255772280747386 "Wrap53/Gsk3b/Vegfa/Cct6a/Pnkp/Ctnnb1" 6
"GO:0030258" "GO:0030258" "lipid modification" "14/1046" "218/23210" 0.116969530418231 0.324815388315241 0.25714354257935 "Pik3c2b/B4galnt1/Ttc7b/Akt1/Abcd2/Dgkz/Etfdh/Gba/Fabp3/Fam126a/Pex5/Cyp2e1/Akt2/Gcdh" 14
"GO:1902105" "GO:1902105" "regulation of leukocyte differentiation" "18/1046" "294/23210" 0.117232586431366 0.32536710149595 0.257580312162561 "Sox13/Cd24a/Lgals9/Nme1/Id2/Zfp36l1/Tob2/Gsk3b/Zfp608/Sart1/Zbtb46/Bmi1/Dtx1/Fgfr3/Cyp26b1/Fanca/Zfpm1/Ctnnb1" 18
"GO:0006839" "GO:0006839" "mitochondrial transport" "12/1046" "181/23210" 0.117706766412926 0.32650384053289 0.258480223661408 "Timm13/Trp53/Psen1/Bcl2l2/Gsk3b/Kif5b/Eya2/Atpif1/Hip1r/Slc25a18/Gsk3a/Slc25a36" 12
"GO:0009141" "GO:0009141" "nucleoside triphosphate metabolic process" "8/1046" "109/23210" 0.118982235907935 0.328758673370989 0.260265285960705 "Rab23/Pid1/Guk1/Nme1/Gnai3/Ampd2/Ran/Nme6" 8
"GO:0034660" "GO:0034660" "ncRNA metabolic process" "25/1046" "431/23210" 0.119227539700023 0.328758673370989 0.260265285960705 "Mrps9/Farsb/Rpl27/Mettl16/Ddx1/Rpp40/Fars2/Dcaf13/Ddx17/Trmu/Tfb1m/Hars/Wdr55/Sart1/Polr3k/Ints12/Chd7/Dhx37/Tyw1/Ptcd1/Emg1/Wbp11/Mphosph10/Exosc7/Mto1" 25
"GO:0007080" "GO:0007080" "mitotic metaphase plate congression" "4/1046" "42/23210" 0.119471804296537 0.328758673370989 0.260265285960705 "Bod1/Kpnb1/Psrc1/Cdt1" 4
"GO:0090224" "GO:0090224" "regulation of spindle organization" "4/1046" "42/23210" 0.119471804296537 0.328758673370989 0.260265285960705 "Fsd1/Gpsm2/Psrc1/Rnf4" 4
"GO:0045744" "GO:0045744" "negative regulation of G protein-coupled receptor signaling pathway" "5/1046" "58/23210" 0.11967765867042 0.328758673370989 0.260265285960705 "Grk6/Stmn1/Rgs12/Rpgrip1l/Gnai2" 5
"GO:0051445" "GO:0051445" "regulation of meiotic cell cycle" "5/1046" "58/23210" 0.11967765867042 0.328758673370989 0.260265285960705 "Rps6ka2/Lfng/Insr/Prkaca/Cdc25a" 5
"GO:0098900" "GO:0098900" "regulation of action potential" "5/1046" "58/23210" 0.11967765867042 0.328758673370989 0.260265285960705 "Adra1a/Cacnb3/Cxadr/Gba/Cacna1c" 5
"GO:0006376" "GO:0006376" "mRNA splice site selection" "3/1046" "27/23210" 0.120015780049362 0.328758673370989 0.260265285960705 "Celf5/Srsf1/Rbmx" 3
"GO:0010971" "GO:0010971" "positive regulation of G2/M transition of mitotic cell cycle" "3/1046" "27/23210" 0.120015780049362 0.328758673370989 0.260265285960705 "Rcc2/Cdc25a/Sin3a" 3
"GO:0021871" "GO:0021871" "forebrain regionalization" "3/1046" "27/23210" 0.120015780049362 0.328758673370989 0.260265285960705 "Otx2/Pax6/Lhx2" 3
"GO:0031440" "GO:0031440" "regulation of mRNA 3'-end processing" "3/1046" "27/23210" 0.120015780049362 0.328758673370989 0.260265285960705 "Zfp36l1/Ccnt1/Ncbp1" 3
"GO:0033014" "GO:0033014" "tetrapyrrole biosynthetic process" "3/1046" "27/23210" 0.120015780049362 0.328758673370989 0.260265285960705 "Ppox/Slc11a2/Atpif1" 3
"GO:0035987" "GO:0035987" "endodermal cell differentiation" "3/1046" "27/23210" 0.120015780049362 0.328758673370989 0.260265285960705 "Vtn/Sox2/Ctnnb1" 3
"GO:0036003" "GO:0036003" "positive regulation of transcription from RNA polymerase II promoter in response to stress" "3/1046" "27/23210" 0.120015780049362 0.328758673370989 0.260265285960705 "Trp53/Vegfa/Chd6" 3
"GO:0045730" "GO:0045730" "respiratory burst" "3/1046" "27/23210" 0.120015780049362 0.328758673370989 0.260265285960705 "Cd24a/Cyba/Insr" 3
"GO:0048305" "GO:0048305" "immunoglobulin secretion" "3/1046" "27/23210" 0.120015780049362 0.328758673370989 0.260265285960705 "Tmbim6/Rbp4/Gpi1" 3
"GO:0048745" "GO:0048745" "smooth muscle tissue development" "3/1046" "27/23210" 0.120015780049362 0.328758673370989 0.260265285960705 "Sox9/Tiparp/Foxp2" 3
"GO:0048843" "GO:0048843" "negative regulation of axon extension involved in axon guidance" "3/1046" "27/23210" 0.120015780049362 0.328758673370989 0.260265285960705 "Sema6a/Sema6d/Sema3f" 3
"GO:0061099" "GO:0061099" "negative regulation of protein tyrosine kinase activity" "3/1046" "27/23210" 0.120015780049362 0.328758673370989 0.260265285960705 "Psen1/Zgpat/Cbl" 3
"GO:0090103" "GO:0090103" "cochlea morphogenesis" "3/1046" "27/23210" 0.120015780049362 0.328758673370989 0.260265285960705 "Vangl2/Sox9/Pou3f4" 3
"GO:1905144" "GO:1905144" "response to acetylcholine" "3/1046" "27/23210" 0.120015780049362 0.328758673370989 0.260265285960705 "Cdk5r1/Chrna4/Gnai2" 3
"GO:1905145" "GO:1905145" "cellular response to acetylcholine" "3/1046" "27/23210" 0.120015780049362 0.328758673370989 0.260265285960705 "Cdk5r1/Chrna4/Gnai2" 3
"GO:2000727" "GO:2000727" "positive regulation of cardiac muscle cell differentiation" "3/1046" "27/23210" 0.120015780049362 0.328758673370989 0.260265285960705 "Gsk3b/Fdps/Efnb2" 3
"GO:0030838" "GO:0030838" "positive regulation of actin filament polymerization" "7/1046" "92/23210" 0.121214247577244 0.331682082975307 0.262579634138492 "Arpc2/Cdc42ep4/Arf1/Map3k1/Coro1b/Hip1r/Magel2" 7
"GO:0061640" "GO:0061640" "cytoskeleton-dependent cytokinesis" "7/1046" "92/23210" 0.121214247577244 0.331682082975307 0.262579634138492 "Arf1/Kif20a/Cep55/Cfl1/Stmn1/Cdt1/Ckap2" 7
"GO:0030641" "GO:0030641" "regulation of cellular pH" "6/1046" "75/23210" 0.121880238269737 0.332604062751215 0.263309529193628 "Ccdc115/Trp53/Tm9sf4/Slc9a8/Rab7/Atp6v0d1" 6
"GO:0045843" "GO:0045843" "negative regulation of striated muscle tissue development" "6/1046" "75/23210" 0.121880238269737 0.332604062751215 0.263309529193628 "Hdac5/Meis1/Cxadr/Rbp4/Nras/Gsk3a" 6
"GO:0060563" "GO:0060563" "neuroepithelial cell differentiation" "6/1046" "75/23210" 0.121880238269737 0.332604062751215 0.263309529193628 "B9d1/Mycn/Sox11/Sox4/Insm1/Hes5" 6
"GO:0070373" "GO:0070373" "negative regulation of ERK1 and ERK2 cascade" "6/1046" "75/23210" 0.121880238269737 0.332604062751215 0.263309529193628 "Dusp3/Sema6a/Dab2ip/Ephb2/Vrk3/Dusp26" 6
"GO:0140056" "GO:0140056" "organelle localization by membrane tethering" "6/1046" "75/23210" 0.121880238269737 0.332604062751215 0.263309529193628 "Rab3c/Vps45/Stx12/Unc13b/Exoc6b/Rab8a" 6
"GO:0043281" "GO:0043281" "regulation of cysteine-type endopeptidase activity involved in apoptotic process" "13/1046" "201/23210" 0.122505731638858 0.334130581598913 0.264518014008179 "St18/Apaf1/Mapk9/Akt1/Slc11a2/Mtch1/Vegfa/Men1/Sox2/Hip1r/Akt2/Gpi1/Herpud1" 13
"GO:0000086" "GO:0000086" "G2/M transition of mitotic cell cycle" "8/1046" "110/23210" 0.123572953518874 0.336505383199327 0.266398050848862 "Lats1/Rnaseh2b/Calm2/Clspn/Rcc2/Cdk14/Cdc25a/Sin3a" 8
"GO:0090100" "GO:0090100" "positive regulation of transmembrane receptor protein serine/threonine kinase signaling pathway" "8/1046" "110/23210" 0.123572953518874 0.336505383199327 0.266398050848862 "Lgals9/Sox11/Zic2/Men1/Hes5/Hipk2/Gipc1/Zfp423" 8
"GO:1903522" "GO:1903522" "regulation of blood circulation" "15/1046" "239/23210" 0.123576175547675 0.336505383199327 0.266398050848862 "Atp1b1/Atp1a2/Per2/Gaa/Cacna1g/Akt1/Adra1a/Cxadr/Dusp5/Add3/Agrn/Cacna1c/Gsk3a/Irx5/Gnao1" 15
"GO:1901343" "GO:1901343" "negative regulation of vasculature development" "9/1046" "128/23210" 0.124287354556969 0.338259714556231 0.267786885849298 "Hdac5/Hgs/Vash1/Plk2/Sema6a/Tcf4/Pdcd4/Dab2ip/Ctnnb1" 9
"GO:0050792" "GO:0050792" "regulation of viral process" "12/1046" "183/23210" 0.124694089307896 0.339184029796611 0.268518629799621 "Cxcr4/Dhx9/Taf11/Cfl1/Stau1/Kpna6/Vps37b/Rab7/Rsf1/Ifitm2/Rad23a/Smarca4" 12
"GO:0070972" "GO:0070972" "protein localization to endoplasmic reticulum" "5/1046" "59/23210" 0.126213313126245 0.34154755089479 0.270389736311227 "Os9/Sgta/Srp14/Ssr3/Insig1" 5
"GO:1903350" "GO:1903350" "response to dopamine" "5/1046" "59/23210" 0.126213313126245 0.34154755089479 0.270389736311227 "Ncstn/Klf16/Palm/Gnai3/Gnao1" 5
"GO:1903351" "GO:1903351" "cellular response to dopamine" "5/1046" "59/23210" 0.126213313126245 0.34154755089479 0.270389736311227 "Ncstn/Klf16/Palm/Gnai3/Gnao1" 5
"GO:1903539" "GO:1903539" "protein localization to postsynaptic membrane" "5/1046" "59/23210" 0.126213313126245 0.34154755089479 0.270389736311227 "Snap47/Git1/Gsk3b/Grin1/Rab8a" 5
"GO:0043506" "GO:0043506" "regulation of JUN kinase activity" "7/1046" "93/23210" 0.126313562086795 0.34154755089479 0.270389736311227 "Vangl2/Epha4/Map3k1/Dab2ip/Zeb2/Fzd10/Map3k10" 7
"GO:0030098" "GO:0030098" "lymphocyte differentiation" "23/1046" "395/23210" 0.126909880162469 0.34154755089479 0.270389736311227 "Sox13/Cd24a/Tcf3/Hdac5/Jmjd6/Bcl11a/Trp53/Gps2/Lgals9/Id2/Zfp36l1/Sox4/Zfp608/Hells/Sart1/Prex1/Bmi1/Chd7/Dtx1/Lfng/Cyp26b1/Fanca/Ctnnb1" 23
"GO:0051346" "GO:0051346" "negative regulation of hydrolase activity" "23/1046" "395/23210" 0.126909880162469 0.34154755089479 0.270389736311227 "Bod1/Vtn/Akt1/Farp1/Csrnp2/Tmbim6/Vegfa/Adcyap1/Dab2ip/Sort1/Atpif1/Rcc2/Ambp/Fzd10/Mcm2/Serpinh1/Cd2bp2/Akt2/Spint2/Gpi1/Mphosph10/Herpud1/Gnai2" 23
"GO:0016925" "GO:0016925" "protein sumoylation" "4/1046" "43/23210" 0.127309708884547 0.34154755089479 0.270389736311227 "Zfp451/Pias4/Bcl11a/Ctnnb1" 4
"GO:0040018" "GO:0040018" "positive regulation of multicellular organism growth" "4/1046" "43/23210" 0.127309708884547 0.34154755089479 0.270389736311227 "Hmga2/Pou3f2/Chd7/Pex5" 4
"GO:0090317" "GO:0090317" "negative regulation of intracellular protein transport" "4/1046" "43/23210" 0.127309708884547 0.34154755089479 0.270389736311227 "Rab23/Os9/Erlec1/Insig1" 4
"GO:0006405" "GO:0006405" "RNA export from nucleus" "6/1046" "76/23210" 0.127608873793153 0.34154755089479 0.270389736311227 "Dhx9/Nup85/Nup153/Ncbp1/Ran/Ddx39" 6
"GO:0006809" "GO:0006809" "nitric oxide biosynthetic process" "6/1046" "76/23210" 0.127608873793153 0.34154755089479 0.270389736311227 "Mapk9/Akt1/Ddah2/Dynll1/Akt2/Insr" 6
"GO:1904029" "GO:1904029" "regulation of cyclin-dependent protein kinase activity" "6/1046" "76/23210" 0.127608873793153 0.34154755089479 0.270389736311227 "Lats1/Akt1/Ccnj/Men1/Psrc1/Ccnd2" 6
"GO:0016482" "GO:0016482" "cytosolic transport" "10/1046" "147/23210" 0.127935708340546 0.34154755089479 0.270389736311227 "Plekhj1/Sgsm2/Gosr1/Kif5b/Arfrp1/Sort1/Rab7/Magel2/Aktip/Snx12" 10
"GO:0046660" "GO:0046660" "female sex differentiation" "10/1046" "147/23210" 0.127935708340546 0.34154755089479 0.270389736311227 "Vegfa/Adcyap1/Rbp4/Tiparp/Chd7/Lfng/Eif2b4/Ube3a/Fanca/Insr" 10
"GO:0048754" "GO:0048754" "branching morphogenesis of an epithelial tube" "12/1046" "184/23210" 0.128273385249724 0.34154755089479 0.270389736311227 "Cxcr4/Vangl2/Hmga2/Sox9/Mycn/Sox8/Vegfa/Ppp1ca/Sox2/Phb2/Kras/Ctnnb1" 12
"GO:0072659" "GO:0072659" "protein localization to plasma membrane" "17/1046" "279/23210" 0.128925386737877 0.34154755089479 0.270389736311227 "Atp1b1/Pid1/Palm/Ttc7b/Akt1/Rab3c/Fcho2/Tspan14/Cacnb3/Kif5b/Arfrp1/Ephb2/Fam126a/Akt2/Myadm/Rab8a/Pgrmc1" 17
"GO:0006415" "GO:0006415" "translational termination" "2/1046" "14/23210" 0.129162557293083 0.34154755089479 0.270389736311227 "Jmjd4/Upf1" 2
"GO:0009263" "GO:0009263" "deoxyribonucleotide biosynthetic process" "2/1046" "14/23210" 0.129162557293083 0.34154755089479 0.270389736311227 "Guk1/Rrm2" 2
"GO:0010226" "GO:0010226" "response to lithium ion" "2/1046" "14/23210" 0.129162557293083 0.34154755089479 0.270389736311227 "Id2/Gsk3a" 2
"GO:0010804" "GO:0010804" "negative regulation of tumor necrosis factor-mediated signaling pathway" "2/1046" "14/23210" 0.129162557293083 0.34154755089479 0.270389736311227 "Pias4/Gps2" 2
"GO:0010839" "GO:0010839" "negative regulation of keratinocyte proliferation" "2/1046" "14/23210" 0.129162557293083 0.34154755089479 0.270389736311227 "Ctsl/Efnb2" 2
"GO:0015936" "GO:0015936" "coenzyme A metabolic process" "2/1046" "14/23210" 0.129162557293083 0.34154755089479 0.270389736311227 "Coasy/Pank4" 2
"GO:0030949" "GO:0030949" "positive regulation of vascular endothelial growth factor receptor signaling pathway" "2/1046" "14/23210" 0.129162557293083 0.34154755089479 0.270389736311227 "Vegfa/Prkcb" 2
"GO:0031340" "GO:0031340" "positive regulation of vesicle fusion" "2/1046" "14/23210" 0.129162557293083 0.34154755089479 0.270389736311227 "Kif5b/Akt2" 2
"GO:0033690" "GO:0033690" "positive regulation of osteoblast proliferation" "2/1046" "14/23210" 0.129162557293083 0.34154755089479 0.270389736311227 "Gsk3b/Sox8" 2
"GO:0035563" "GO:0035563" "positive regulation of chromatin binding" "2/1046" "14/23210" 0.129162557293083 0.34154755089479 0.270389736311227 "Kdm1a/Cdt1" 2
"GO:0035791" "GO:0035791" "platelet-derived growth factor receptor-beta signaling pathway" "2/1046" "14/23210" 0.129162557293083 0.34154755089479 0.270389736311227 "Hip1r/Pdgfa" 2
"GO:0035970" "GO:0035970" "peptidyl-threonine dephosphorylation" "2/1046" "14/23210" 0.129162557293083 0.34154755089479 0.270389736311227 "Ppm1e/Dusp5" 2
"GO:0042574" "GO:0042574" "retinal metabolic process" "2/1046" "14/23210" 0.129162557293083 0.34154755089479 0.270389736311227 "Rbp4/Rdh13" 2
"GO:0045792" "GO:0045792" "negative regulation of cell size" "2/1046" "14/23210" 0.129162557293083 0.34154755089479 0.270389736311227 "Akt1/Cfl1" 2
"GO:0046185" "GO:0046185" "aldehyde catabolic process" "2/1046" "14/23210" 0.129162557293083 0.34154755089479 0.270389736311227 "Haghl/Gpi1" 2
"GO:0046459" "GO:0046459" "short-chain fatty acid metabolic process" "2/1046" "14/23210" 0.129162557293083 0.34154755089479 0.270389736311227 "Acss1/Pck1" 2
"GO:0046831" "GO:0046831" "regulation of RNA export from nucleus" "2/1046" "14/23210" 0.129162557293083 0.34154755089479 0.270389736311227 "Dhx9/Nup153" 2
"GO:0048537" "GO:0048537" "mucosal-associated lymphoid tissue development" "2/1046" "14/23210" 0.129162557293083 0.34154755089479 0.270389736311227 "Tcf3/Id2" 2
"GO:0048541" "GO:0048541" "Peyer's patch development" "2/1046" "14/23210" 0.129162557293083 0.34154755089479 0.270389736311227 "Tcf3/Id2" 2
"GO:0048672" "GO:0048672" "positive regulation of collateral sprouting" "2/1046" "14/23210" 0.129162557293083 0.34154755089479 0.270389736311227 "Rnd2/Bcl11a" 2
[truncated: 520,539 more chars]
