# Supplementary material for: Identification and characterization of transcribed enhancers during cerebellar development through enhancer RNA analysis
Source: BMC Genomics. 2023 Jun 26;24:351. doi: 10.1186/s12864-023-09368-4 (PMC10291752; doi:10.1186/s12864-023-09368-4)
Supplement: Supplementary file 13 — Supplementary Material 13 [file 12864_2023_9368_MOESM13_ESM.txt]

"ID" "Description" "GeneRatio" "BgRatio" "pvalue" "p.adjust" "qvalue" "geneID" "Count"
"GO:0006397" "GO:0006397" "mRNA processing" "89/1537" "448/23210" 4.54092889906992e-21 2.53111376834157e-17 1.92678783075272e-17 "Prdx6/Cdc40/Dazap1/Snrpf/Srsf2/Zmat5/Npm1/Slu7/Alkbh5/Tbrg4/Zfp830/Dhx40/Zc3h14/Cpsf2/Papola/Ppwd1/Srek1ip1/Prpf4b/Snrnp48/Rnf219/Mettl3/Prmt5/Pabpn1/Khdrbs3/Phf5a/Ncbp2/Ppil1/U2af1/Safb/Srsf7/Qk/Rprd1a/Rbm22/Rnmt/Txnl4a/Thoc1/Prpf19/Cwf19l1/Sf1/Plcb1/Snrpb2/Crnkl1/Rbm39/Rprd1b/Cstf1/Setx/Cdk9/Prpf18/Celf2/Hnrnpa3/Clp1/Celf1/Ttf2/Ddx20/Ptbp2/Mbnl1/Celf3/Scnm1/Sf3b4/Khdrbs1/Syf2/Tardbp/Smu1/Psip1/Zfp326/Sart3/Srrt/Bud31/Srpk2/Dhx15/Fip1l1/Ppp4r2/Ddx47/Rbm28/Luc7l2/Hnrnpa2b1/Usp39/Nup98/Ctr9/Sympk/Hnrnpl/Sf3b3/Frg1/Rbmxl1/Lsm6/Cwc15/Dcps/Bud13/Rbm7" 89
"GO:0008380" "GO:0008380" "RNA splicing" "75/1537" "364/23210" 6.88674370337473e-19 1.91933547013054e-15 1.46107704570019e-15 "Prdx6/Clk1/Cdc40/Dazap1/Snrpf/Srsf2/Zmat5/Npm1/Slu7/Zfp830/Dhx40/Pik3r1/Ppwd1/Srek1ip1/Prpf4b/Snrnp48/Rnf219/Mettl3/Prmt5/Khdrbs3/Phf5a/Ncbp2/Ppil1/U2af1/Srsf7/Qk/Rbm22/Txnl4a/Thoc1/Prpf19/Cwf19l1/Sf1/Snrpb2/Crnkl1/Rbm39/Setx/Prpf18/Celf2/Hnrnpa3/Clp1/Celf1/Ttf2/Ddx20/Ptbp2/Mbnl1/Celf3/Scnm1/Sf3b4/Khdrbs1/Syf2/Tardbp/Smu1/Psip1/Zfp326/Sart3/Bud31/Srpk2/Dhx15/Ppp4r2/Ddx47/Rbm28/Luc7l2/Hnrnpa2b1/Usp39/Nup98/Rps13/Hnrnpl/Sf3b3/Frg1/Rbmxl1/Lsm6/Cwc15/Dcps/Bud13/Rbm7" 75
"GO:0000375" "GO:0000375" "RNA splicing, via transesterification reactions" "53/1537" "256/23210" 7.91418072118938e-14 8.82272866798192e-11 6.71622368149776e-11 "Prdx6/Cdc40/Dazap1/Snrpf/Srsf2/Npm1/Slu7/Dhx40/Rnf219/Mettl3/Prmt5/Khdrbs3/Phf5a/Ncbp2/Ppil1/U2af1/Srsf7/Rbm22/Txnl4a/Prpf19/Cwf19l1/Sf1/Snrpb2/Crnkl1/Setx/Prpf18/Celf2/Celf1/Ddx20/Ptbp2/Mbnl1/Celf3/Scnm1/Sf3b4/Khdrbs1/Syf2/Smu1/Psip1/Sart3/Bud31/Srpk2/Luc7l2/Hnrnpa2b1/Usp39/Nup98/Hnrnpl/Sf3b3/Rbmxl1/Lsm6/Cwc15/Dcps/Bud13/Rbm7" 53
"GO:0000377" "GO:0000377" "RNA splicing, via transesterification reactions with bulged adenosine as nucleophile" "53/1537" "256/23210" 7.91418072118938e-14 8.82272866798192e-11 6.71622368149776e-11 "Prdx6/Cdc40/Dazap1/Snrpf/Srsf2/Npm1/Slu7/Dhx40/Rnf219/Mettl3/Prmt5/Khdrbs3/Phf5a/Ncbp2/Ppil1/U2af1/Srsf7/Rbm22/Txnl4a/Prpf19/Cwf19l1/Sf1/Snrpb2/Crnkl1/Setx/Prpf18/Celf2/Celf1/Ddx20/Ptbp2/Mbnl1/Celf3/Scnm1/Sf3b4/Khdrbs1/Syf2/Smu1/Psip1/Sart3/Bud31/Srpk2/Luc7l2/Hnrnpa2b1/Usp39/Nup98/Hnrnpl/Sf3b3/Rbmxl1/Lsm6/Cwc15/Dcps/Bud13/Rbm7" 53
"GO:0000398" "GO:0000398" "mRNA splicing, via spliceosome" "53/1537" "256/23210" 7.91418072118938e-14 8.82272866798192e-11 6.71622368149776e-11 "Prdx6/Cdc40/Dazap1/Snrpf/Srsf2/Npm1/Slu7/Dhx40/Rnf219/Mettl3/Prmt5/Khdrbs3/Phf5a/Ncbp2/Ppil1/U2af1/Srsf7/Rbm22/Txnl4a/Prpf19/Cwf19l1/Sf1/Snrpb2/Crnkl1/Setx/Prpf18/Celf2/Celf1/Ddx20/Ptbp2/Mbnl1/Celf3/Scnm1/Sf3b4/Khdrbs1/Syf2/Smu1/Psip1/Sart3/Bud31/Srpk2/Luc7l2/Hnrnpa2b1/Usp39/Nup98/Hnrnpl/Sf3b3/Rbmxl1/Lsm6/Cwc15/Dcps/Bud13/Rbm7" 53
"GO:0006913" "GO:0006913" "nucleocytoplasmic transport" "56/1537" "289/23210" 2.90574538632482e-13 2.31380354048208e-10 1.76136235372562e-10 "Ipo9/Nup107/Ranbp2/Kpna2/Ranbp17/Npm1/Alkbh5/Ywhae/Akap1/Nfkbia/Ppm1a/Akap5/Tnpo1/Pik3r1/Gli3/Atxn1/Appl1/Pabpn1/Aaas/Ubr5/Angpt1/Rangap1/Poldip3/Lsg1/Ier3/Xpo5/Phax/Rbm22/Rab18/Thoc1/Pola2/Nxt1/Pkig/Cse1l/Nup188/Ect2/Kpna4/Khdrbs1/Tardbp/BC005561/Ppp1cc/Pom121/Smo/Tnpo3/Hnrnpa2b1/Nup98/Arntl/Fam53b/Ddx19a/Nup133/Gas6/Calr/Heatr3/Nup93/Hyal2/Anp32a" 56
"GO:0051169" "GO:0051169" "nuclear transport" "56/1537" "289/23210" 2.90574538632482e-13 2.31380354048208e-10 1.76136235372562e-10 "Ipo9/Nup107/Ranbp2/Kpna2/Ranbp17/Npm1/Alkbh5/Ywhae/Akap1/Nfkbia/Ppm1a/Akap5/Tnpo1/Pik3r1/Gli3/Atxn1/Appl1/Pabpn1/Aaas/Ubr5/Angpt1/Rangap1/Poldip3/Lsg1/Ier3/Xpo5/Phax/Rbm22/Rab18/Thoc1/Pola2/Nxt1/Pkig/Cse1l/Nup188/Ect2/Kpna4/Khdrbs1/Tardbp/BC005561/Ppp1cc/Pom121/Smo/Tnpo3/Hnrnpa2b1/Nup98/Arntl/Fam53b/Ddx19a/Nup133/Gas6/Calr/Heatr3/Nup93/Hyal2/Anp32a" 56
"GO:0006403" "GO:0006403" "RNA localization" "41/1537" "172/23210" 4.12986237546849e-13 2.68861745439438e-10 2.04668611007191e-10 "Nup107/Ranbp2/Nup37/Ranbp17/Npm1/Alkbh5/Yy1/Bicd2/Pabpn1/Aaas/Poldip3/Igf2bp2/Ncbp2/Xpo5/Rftn1/Srsf7/Qk/Pura/Dcp2/Phax/Seh1l/Thoc1/Nxt1/Nup188/Prpf18/Hnrnpa3/Eif5a2/Khdrbs1/Exosc10/Exosc3/BC005561/Pom121/Sec13/Hnrnpa2b1/Nup210/Nup98/Ddx19a/Nup133/Tomm20/Nup93/Atr" 41
"GO:0006260" "GO:0006260" "DNA replication" "50/1537" "242/23210" 4.34114766586822e-13 2.68861745439438e-10 2.04668611007191e-10 "Gli2/Zranb3/Mcm6/Nucks1/Mcm3/Orc2/Smarcal1/Prim1/Fbxo5/Cdk1/Egfr/Npm1/Atad5/Zfp830/Hus1/Gen1/Gmnn/Mapk8/Dach1/Dnaja3/Donson/Pura/Thoc1/Fen1/Pola2/Rad51/Cdan1/Pcna/Gins1/Ciz1/Cdk9/Orc4/Orc1/Faf1/Rbbp4/Rpa2/Cdc7/Rfc2/Rfc3/Orc5/Dnajc2/Atg7/Ing4/Ssbp1/Rpa3/Nup98/Mcmbp/Ccne1/Chtf8/Atr" 50
"GO:0015931" "GO:0015931" "nucleobase-containing compound transport" "42/1537" "181/23210" 5.65765159764121e-13 3.15357500052521e-10 2.40063090422018e-10 "Nup107/Ranbp2/Slc29a3/Nup37/Ranbp17/Npm1/Alkbh5/Bicd2/Pabpn1/Aaas/Poldip3/Igf2bp2/Ncbp2/Slc29a1/Xpo5/Rftn1/Srsf7/Qk/Pura/Slc35a4/Phax/Seh1l/Thoc1/Nxt1/Nup188/Hnrnpa3/Slc35c1/Slc25a24/Eif5a2/Khdrbs1/Slc25a33/BC005561/Pom121/Sec13/Slc35b4/Hnrnpa2b1/Nup210/Nup98/Ddx19a/Nup133/Tomm20/Nup93" 42
"GO:0034504" "GO:0034504" "protein localization to nucleus" "53/1537" "272/23210" 1.00074117984709e-12 5.07102848769791e-10 3.86027530714223e-10 "Ipo9/Tor1aip1/Parp1/Tgfb2/Sumo1/Nup107/Ranbp2/Cdk1/Kpna2/Npm1/Ywhae/Tmem98/Akap1/Nfkbia/Syne2/Akap5/Tnpo1/Pik3r1/Gli3/Appl1/Ubr5/Angpt1/Rangap1/Glis2/Rbm22/Lzts2/Pola2/Arl2/Nxt1/Pkig/Cse1l/Nup188/Ciz1/F2/Ect2/Kpna4/Rpl11/Tardbp/Dvl1/Pom121/Msx1/Smo/Tnpo3/Nup98/Arntl/Plk1/Fam53b/Banp/Nup133/Calr/Heatr3/Nup93/Hyal2" 53
"GO:0007346" "GO:0007346" "regulation of mitotic cell cycle" "76/1537" "493/23210" 4.32721200166326e-12 2.00998997477258e-09 1.53008698058812e-09 "Pbx1/Cenpf/Angel2/Fbxo5/Cdk1/Zwint/Ascl1/Btg1/Brca1/Egfr/Drg1/Pttg1/Rad50/Aurkb/Atad5/Zfp830/Hus1/Lgmn/Gen1/Dact1/Cks2/Neurog1/Gas1/Top2b/Fam107a/Hes1/Btg3/Adamts1/Donson/Ier3/Ccnd3/Ndc80/Zfp36l2/Cdc23/Pura/Smc5/Bub1b/Bub1/Cdc25b/Plcb1/Bcl2l1/Tpx2/E2f1/Rprm/Ints3/Orc1/Rpa2/Syf2/Pdpn/Chmp5/Anp32b/Ubxn2b/Cdc26/Cdc7/Kntc1/Mad1l1/Hmgb1/Tacc3/Anapc4/Ezh2/Mad2l1/Rpa3/Xpc/Wee1/Plk1/Chmp2a/Fgfr2/Bub3/Ercc2/Ccne1/Igf1r/Chmp1a/Gadd45gip1/Stag1/Topbp1/Zw10" 76
"GO:0044772" "GO:0044772" "mitotic cell cycle phase transition" "61/1537" "355/23210" 5.94361057942783e-12 2.54843733613313e-09 1.93997524256466e-09 "Clasp1/Pbx1/Cenpf/Fbxo5/Cdk1/Brca1/Egfr/Aurkb/Atad5/Zfp830/Hus1/Calm1/Gen1/E2f6/Klf11/Dact1/Id4/Cks2/Neurog1/Chmp7/Fam107a/Adamts1/Bach1/Donson/Ier3/Ccnd3/Ndc80/Zfp36l2/Rbbp8/Cdc23/Ctdp1/Bub1b/Bub1/Cdc25b/Plcb1/E2f1/Orc1/Rpa2/Syf2/Pdpn/Anp32b/Cdc26/Cdc7/Mad1l1/Tacc3/Anapc4/Ccng2/Foxm1/Ezh2/Mad2l1/Xpc/Plk1/Chmp2a/Bub3/Ercc2/Ccne1/Ube2s/Topbp1/Zw10/Pias1/Arpp19" 61
"GO:0044770" "GO:0044770" "cell cycle phase transition" "65/1537" "393/23210" 6.94661497320704e-12 2.765745132904e-09 2.10539886894719e-09 "Clasp1/Pbx1/Cenpf/Fbxo5/Cdk1/Brca1/Egfr/Npm1/Aurkb/Atad5/Zfp830/Hus1/Stxbp4/Calm1/Gen1/E2f6/Klf11/Dact1/Id4/Cks2/Neurog1/Gas1/Chmp7/Fam107a/Adamts1/Bach1/Donson/Ier3/Ccnd3/Ndc80/Zfp36l2/Rbbp8/Cdc23/Ctdp1/Bub1b/Bub1/Cdc25b/Plcb1/E2f1/Orc1/Rpa2/Syf2/Pdpn/Anp32b/Cdc26/Cdc7/Mad1l1/Paxip1/Tacc3/Anapc4/Ccng2/Foxm1/Ezh2/Mad2l1/Xpc/Plk1/Chmp2a/Bub3/Ercc2/Ccne1/Ube2s/Topbp1/Zw10/Pias1/Arpp19" 65
"GO:0051236" "GO:0051236" "establishment of RNA localization" "36/1537" "151/23210" 1.09484652584641e-11 4.06844969004528e-09 3.09707111978028e-09 "Nup107/Ranbp2/Nup37/Ranbp17/Npm1/Alkbh5/Bicd2/Pabpn1/Aaas/Poldip3/Igf2bp2/Ncbp2/Xpo5/Rftn1/Srsf7/Qk/Pura/Phax/Seh1l/Thoc1/Nxt1/Nup188/Hnrnpa3/Eif5a2/Khdrbs1/BC005561/Pom121/Sec13/Hnrnpa2b1/Nup210/Nup98/Ddx19a/Nup133/Tomm20/Nup93/Atr" 36
"GO:0045786" "GO:0045786" "negative regulation of cell cycle" "70/1537" "452/23210" 2.47479510236536e-11 7.15881265523621e-09 5.44958242465151e-09 "Mdm4/Tgfb2/Prox1/Ints7/Angel2/Fbxo5/Cdk1/Zwint/Btg1/Brca1/Egfr/Npm1/Pttg1/Rnf112/Aurkb/Zfp830/Hus1/Prr11/Gen1/Rhob/Dact1/Gmnn/Gas1/Top2b/Cgrrf1/Fam107a/Btg3/Donson/Nubp1/Ier3/Ndc80/Zfp36l2/Pura/Thoc1/Prpf19/Uhrf2/Bub1b/Bub1/Bcl2l1/E2f1/Aurka/Notch1/Cdk9/Rprm/Ints3/Orc1/Rpa2/Syf2/Slc25a33/Kntc1/Mad1l1/Apbb2/Ing4/Foxm1/Ezh2/Mad2l1/Xpc/Ilk/Wee1/Plk1/Chmp2a/Fgfr2/Bub3/Tsg101/Chmp1a/Gadd45gip1/Calr/Topbp1/Zw10/Atr" 70
"GO:0006261" "GO:0006261" "DNA-dependent DNA replication" "33/1537" "133/23210" 2.48076156353576e-11 7.15881265523621e-09 5.44958242465151e-09 "Zranb3/Mcm6/Nucks1/Mcm3/Smarcal1/Prim1/Fbxo5/Npm1/Atad5/Zfp830/Gen1/Dach1/Dnaja3/Donson/Pura/Thoc1/Pola2/Rad51/Pcna/Gins1/Ciz1/Cdk9/Orc4/Orc1/Cdc7/Rfc2/Rfc3/Orc5/Atg7/Ssbp1/Mcmbp/Ccne1/Chtf8" 33
"GO:0022618" "GO:0022618" "ribonucleoprotein complex assembly" "39/1537" "178/23210" 2.48721518767408e-11 7.15881265523621e-09 5.44958242465151e-09 "Fastkd2/Snrpf/Rpl38/Mrps7/Slu7/Rpl23a/Hsp90aa1/Eif5/Prmt5/Eif4b/Bop1/Eif3d/Rps10/Gm10036/Prpf19/Crnkl1/Setx/Rpl12/Prpf18/Celf2/Clp1/Celf1/Ddx20/Ptbp2/Mbnl1/Celf3/Rpl11/Mrto4/Psip1/Rpl5/Sart3/Denr/Srpk2/Luc7l2/Usp39/Ruvbl1/Rpl13a/Rbmxl1/Atr" 39
"GO:0017038" "GO:0017038" "protein import" "42/1537" "202/23210" 2.5920823349573e-11 7.15881265523621e-09 5.44958242465151e-09 "Ipo9/Timm17a/Nup107/Ranbp2/Kpna2/Akap1/Hsp90aa1/Nfkbia/Akap5/Tnpo1/Pik3r1/Gli3/Appl1/Clu/Dnajc15/Ubr5/Angpt1/Rbm22/Pola2/Nxt1/Romo1/Pkig/Cse1l/Nup188/Pex16/Ect2/Kpna4/Tardbp/Pex10/Pom121/Grpel1/Smo/Tnpo3/Nup98/Arntl/Fam53b/Timm50/Nup133/Tomm20/Heatr3/Nup93/Hyal2" 42
"GO:0050657" "GO:0050657" "nucleic acid transport" "35/1537" "148/23210" 2.69707688840977e-11 7.15881265523621e-09 5.44958242465151e-09 "Nup107/Ranbp2/Nup37/Ranbp17/Npm1/Alkbh5/Bicd2/Pabpn1/Aaas/Poldip3/Igf2bp2/Ncbp2/Xpo5/Rftn1/Srsf7/Qk/Pura/Phax/Seh1l/Thoc1/Nxt1/Nup188/Hnrnpa3/Eif5a2/Khdrbs1/BC005561/Pom121/Sec13/Hnrnpa2b1/Nup210/Nup98/Ddx19a/Nup133/Tomm20/Nup93" 35
"GO:0050658" "GO:0050658" "RNA transport" "35/1537" "148/23210" 2.69707688840977e-11 7.15881265523621e-09 5.44958242465151e-09 "Nup107/Ranbp2/Nup37/Ranbp17/Npm1/Alkbh5/Bicd2/Pabpn1/Aaas/Poldip3/Igf2bp2/Ncbp2/Xpo5/Rftn1/Srsf7/Qk/Pura/Phax/Seh1l/Thoc1/Nxt1/Nup188/Hnrnpa3/Eif5a2/Khdrbs1/BC005561/Pom121/Sec13/Hnrnpa2b1/Nup210/Nup98/Ddx19a/Nup133/Tomm20/Nup93" 35
"GO:0007409" "GO:0007409" "axonogenesis" "71/1537" "470/23210" 5.69544115573086e-11 1.44301768191108e-08 1.0984843683613e-08 "Gli2/Actr3/Tnr/Enah/Tgfb2/Plxna2/Creb1/Fn1/Unc5b/Ank3/Adcy1/Myh10/Ndel1/Lhx1/Bcl11b/Hsp90aa1/Rab10/Eif2b2/Flrt2/Gli3/Sema4d/Gas1/Top2b/Atp8a2/Kif13b/Ext1/Ptk2/Wnt7b/Kalrn/Sema5b/Robo1/Robo2/Tiam1/Lama1/Cdh2/Rnf165/Ablim1/Lgr4/Spg11/Vim/Flrt3/Vstm2l/Adnp/Notch1/Golga2/Nr4a2/Neurog2/Bhlhe22/Spg20/Crabp2/Dvl1/Barhl2/Ulk1/Auts2/Actb/Slit2/Apbb2/Phox2b/Atg7/Plxnd1/Smo/Ctnna2/Foxp1/Ilk/Fgfr2/Igf1r/Rgma/Nrp1/Ephb1/Trak1/Nptn" 71
"GO:0071826" "GO:0071826" "ribonucleoprotein complex subunit organization" "39/1537" "185/23210" 8.53895570315079e-11 2.06939735171141e-08 1.57531031759272e-08 "Fastkd2/Snrpf/Rpl38/Mrps7/Slu7/Rpl23a/Hsp90aa1/Eif5/Prmt5/Eif4b/Bop1/Eif3d/Rps10/Gm10036/Prpf19/Crnkl1/Setx/Rpl12/Prpf18/Celf2/Clp1/Celf1/Ddx20/Ptbp2/Mbnl1/Celf3/Rpl11/Mrto4/Psip1/Rpl5/Sart3/Denr/Srpk2/Luc7l2/Usp39/Ruvbl1/Rpl13a/Rbmxl1/Atr" 39
"GO:0022613" "GO:0022613" "ribonucleoprotein complex biogenesis" "63/1537" "407/23210" 2.51410063385311e-10 5.83899872212385e-08 4.44488581362364e-08 "Ipo9/Imp4/Fastkd2/Snrpf/Rpl38/Mrps7/Npm1/Slu7/Rpl23a/Ddx52/Mrpl10/Hsp90aa1/Eif5/Rps7/Pak1ip1/Rps24/Prmt5/Eif4b/Zfp622/Bop1/Eif3d/Rpl35a/Rps10/Gm10036/Prpf19/Trmt112/Crnkl1/Setx/Rpl12/Prpf18/Celf2/Clp1/Celf1/Ddx20/Ptbp2/Rpf1/Mbnl1/Celf3/Rpl11/Mrto4/Exosc10/Exosc3/Psip1/Rpl5/Sart3/Pop5/Ddx54/Denr/Gtf3a/Srpk2/Ddx47/Luc7l2/Usp39/Ruvbl1/Pop4/Rpl13a/Mphosph6/Frg1/Rbmxl1/Lsm6/Heatr3/Ddx10/Atr" 63
"GO:0051028" "GO:0051028" "mRNA transport" "28/1537" "108/23210" 2.63055585879958e-10 5.86508734277954e-08 4.46474554392468e-08 "Nup107/Ranbp2/Nup37/Ranbp17/Alkbh5/Bicd2/Pabpn1/Aaas/Poldip3/Igf2bp2/Ncbp2/Srsf7/Qk/Seh1l/Thoc1/Nxt1/Nup188/Hnrnpa3/Eif5a2/BC005561/Pom121/Sec13/Hnrnpa2b1/Nup210/Nup98/Ddx19a/Nup133/Nup93" 28
"GO:0140014" "GO:0140014" "mitotic nuclear division" "46/1537" "256/23210" 5.26077780226433e-10 1.12782982576236e-07 8.58550417851317e-08 "Clasp1/Nsl1/Dis3l2/Fbxo5/Zwint/Drg1/Pttg1/Ndel1/Aurkb/Gen1/Neurog1/Chmp7/Aaas/Racgap1/Naa50/Ndc80/Cdc23/Seh1l/Ctdp1/Smc5/Kif18a/Bub1b/Bub1/Tpx2/Mybl2/Aurka/Golga2/Chmp5/Ubxn2b/Cdc26/Mad1l1/Tacc3/Anapc4/Mad2l1/Plk1/Kif22/Chmp2a/Fgfr2/Bub3/Ube2s/Igf1r/Chtf8/Chmp1a/Stag1/Zw10/Kif23" 46
"GO:0042326" "GO:0042326" "negative regulation of phosphorylation" "66/1537" "452/23210" 1.14566198571212e-09 2.36515552161457e-07 1.80045359236084e-07 "Ppp1r15b/Nck2/Timp3/Pecam1/Socs3/Spred2/Npm1/Wars/Dact1/Pde4d/Dtnbp1/Ranbp9/Atxn1/Gadd45g/Sema4d/Spry2/Ppif/Socs4/Atg14/Dnajc15/Angpt1/Heg1/Cblb/Dnaja3/Prdm15/Pcp4/Pdpk1/Ier3/Ppp2r5d/Mllt1/Dynlt1b/Ezr/Taf7/Smad7/Gnaq/Itch/Pkig/Ptpn1/Rapgef1/Stk39/Spry1/Tardbp/Errfi1/Dvl1/Fktn/Ptpn13/Nos1/Actb/Slit2/Foxm1/Arrb1/Ilk/Plk1/Inpp5f/Ppp5c/Tsg101/Igf1r/Irs2/Pard6a/Sfrp1/Dusp4/Hyal2/Ubash3b/Sorl1/Apoc3/Ibtk" 66
"GO:0098727" "GO:0098727" "maintenance of cell number" "35/1537" "169/23210" 1.29098327808149e-09 2.56997885429508e-07 1.95637353155883e-07 "Prox1/Dis3l2/Cnot2/Foxo3/Jmjd1c/Sav1/Mapk8/Mettl3/Loxl2/Tpt1/Zfp706/Klf10/Hes1/Dll1/Nfya/Lbh/Zfp36l2/Cdh2/Rtf1/Ncoa3/Med27/Rif1/Srrt/Ldb2/Kit/Raf1/Smo/Ptn/Ezh2/Tcf7l1/Ctr9/Tead1/Cnot3/Sfrp1/Elavl1" 35
"GO:0051170" "GO:0051170" "import into nucleus" "33/1537" "155/23210" 1.81378530301133e-09 3.48622044102936e-07 2.65385428545868e-07 "Ipo9/Nup107/Ranbp2/Kpna2/Akap1/Nfkbia/Akap5/Tnpo1/Pik3r1/Gli3/Appl1/Ubr5/Angpt1/Rbm22/Rab18/Pola2/Nxt1/Pkig/Cse1l/Nup188/Ect2/Kpna4/Tardbp/Pom121/Smo/Tnpo3/Nup98/Arntl/Fam53b/Nup133/Heatr3/Nup93/Hyal2" 33
"GO:0000280" "GO:0000280" "nuclear division" "61/1537" "408/23210" 1.93735604555941e-09 3.59960753264939e-07 2.74016919987719e-07 "Clasp1/Actr3/Nsl1/Dis3l2/Fbxo5/Zwint/Fignl1/Drg1/Pttg1/Ndel1/Aurkb/Gen1/Cks2/Neurog1/Top2b/Chmp7/Aaas/Racgap1/Naa50/Ndc80/Cdc23/Seh1l/Spire1/Ctdp1/Smc5/Kif18a/Bub1b/Rad51/Bub1/Cdc25b/Plcb1/Tpx2/Mybl2/Aurka/Golga2/Suv39h2/Tdrkh/Chmp5/Ubxn2b/Cdc26/Mad1l1/Tacc3/Msx1/Anapc4/Mad2l1/Plk1/Kif22/Chmp2a/Fgfr2/Bub3/Ccne1/Ube2s/Igf1r/Chtf8/Chmp1a/Calr/Stag1/Topbp1/Mlh1/Zw10/Kif23" 61
"GO:0019827" "GO:0019827" "stem cell population maintenance" "34/1537" "165/23210" 2.53973301220283e-09 4.56660380968341e-07 3.47628651008136e-07 "Prox1/Dis3l2/Cnot2/Foxo3/Jmjd1c/Sav1/Mapk8/Mettl3/Loxl2/Tpt1/Zfp706/Klf10/Hes1/Dll1/Nfya/Lbh/Zfp36l2/Cdh2/Rtf1/Ncoa3/Med27/Rif1/Srrt/Ldb2/Kit/Raf1/Smo/Ptn/Tcf7l1/Ctr9/Tead1/Cnot3/Sfrp1/Elavl1" 34
"GO:0007163" "GO:0007163" "establishment or maintenance of cell polarity" "40/1537" "216/23210" 2.82970819684679e-09 4.92899796538251e-07 3.75215583601626e-07 "Arfgef1/Clasp1/Actr3/Arpc5/Sdccag8/Actr1b/Cyth1/Ndel1/Hsp90aa1/Rab10/Rhob/Syne2/Spry2/Parvb/Wnt7b/Hes1/Dynlt1b/Lama1/Ezr/Ndc80/Ctnna1/Pard6g/Mapkap1/Spry1/Ubxn2b/Krit1/Mad2l1/Prickle2/Frmd4b/Rhog/Ilk/Wee1/Parva/Plk1/Sipa1l3/Igf1r/Pard6a/Ephb1/Nphp3/Zw10" 40
"GO:1901987" "GO:1901987" "regulation of cell cycle phase transition" "48/1537" "289/23210" 3.36129007418433e-09 5.55057598141252e-07 4.22532656904686e-07 "Pbx1/Cenpf/Fbxo5/Cdk1/Brca1/Egfr/Npm1/Aurkb/Atad5/Zfp830/Hus1/Stxbp4/Gen1/Dact1/Neurog1/Gas1/Fam107a/Adamts1/Donson/Ier3/Ccnd3/Ndc80/Zfp36l2/Cdc23/Bub1b/Bub1/Cdc25b/Plcb1/E2f1/Orc1/Rpa2/Syf2/Pdpn/Anp32b/Cdc26/Cdc7/Mad1l1/Paxip1/Anapc4/Ezh2/Mad2l1/Xpc/Plk1/Bub3/Ercc2/Ccne1/Topbp1/Zw10" 48
"GO:0006281" "GO:0006281" "DNA repair" "66/1537" "464/23210" 3.38571193699364e-09 5.55057598141252e-07 4.22532656904686e-07 "Zranb3/Mcm6/Nucks1/Ube2t/Parp1/Mcm3/Xrcc5/Smarcal1/Shprh/Asf1a/Brca1/Fignl1/Egfr/Npm1/Pttg1/Rad50/Hus1/Tdp1/Yy1/Gen1/Smc6/Top2b/Ubr5/Rnf168/Bach1/Ier3/Uhrf1/Rbbp8/Spire1/Fen1/Prpf19/Smc5/Sfr1/Rad51/Pcna/Setx/Cdk9/Epc2/Rif1/Ubqln4/Ints3/Rpa2/Usp1/Cdc7/Gtf2h3/Hmgb1/Xrcc2/Paxip1/Ppp4r2/Foxm1/Rpa3/Ruvbl1/Xpc/Rps3/Rnf169/Nsmce1/Kif22/Nsmce4a/Ercc2/Xrcc1/Fancf/Topbp1/Mlh1/Eepd1/Rnf111/Atr" 66
"GO:0006606" "GO:0006606" "protein import into nucleus" "32/1537" "151/23210" 3.58885178514079e-09 5.71550281439279e-07 4.35087565290301e-07 "Ipo9/Nup107/Ranbp2/Kpna2/Akap1/Nfkbia/Akap5/Tnpo1/Pik3r1/Gli3/Appl1/Ubr5/Angpt1/Rbm22/Pola2/Nxt1/Pkig/Cse1l/Nup188/Ect2/Kpna4/Tardbp/Pom121/Smo/Tnpo3/Nup98/Arntl/Fam53b/Nup133/Heatr3/Nup93/Hyal2" 32
"GO:0030900" "GO:0030900" "forebrain development" "58/1537" "386/23210" 4.0005092095129e-09 6.19412175939581e-07 4.71522006536447e-07 "Gli2/Tnr/Prox1/Creb1/Rfx4/Ascl1/Egfr/Myh10/Ndel1/Ywhae/Lhx1/Socs7/Bcl11b/Hif1a/Syne2/Gli3/Tfap2a/Id4/Secisbp2/Agtpbp1/Otp/Top2b/Mettl3/Ift88/Ext1/Wnt7b/Hes1/Robo1/Robo2/Notch3/Twsg1/Cdh2/Ndst1/Gnaq/Dpcd/Plcb1/Btbd3/E2f1/Notch1/Nr4a2/Ttc21b/Mdk/Neurog2/Bhlhe22/Slc7a11/Hsd3b6/Pou3f1/Tal2/Tacc3/Msx1/Slit2/Atg7/Smo/Fgfr2/Xrcc1/Nrp1/Aldh1a2/Rnf7" 58
"GO:0000070" "GO:0000070" "mitotic sister chromatid segregation" "31/1537" "144/23210" 4.21010083943114e-09 6.34246002134842e-07 4.82814124715417e-07 "Nsl1/Dis3l2/Fbxo5/Zwint/Pttg1/Aurkb/Gen1/Chmp7/Racgap1/Naa50/Ndc80/Cdc23/Seh1l/Smc5/Kif18a/Bub1b/Bub1/Chmp5/Cdc26/Mad1l1/Tacc3/Anapc4/Mad2l1/Plk1/Kif22/Chmp2a/Bub3/Chtf8/Chmp1a/Zw10/Kif23" 31
"GO:0001933" "GO:0001933" "negative regulation of protein phosphorylation" "60/1537" "408/23210" 4.96347441142439e-09 7.28063325507356e-07 5.54231727214729e-07 "Ppp1r15b/Nck2/Timp3/Pecam1/Socs3/Spred2/Npm1/Wars/Dact1/Pde4d/Dtnbp1/Ranbp9/Gadd45g/Sema4d/Spry2/Socs4/Atg14/Angpt1/Heg1/Cblb/Dnaja3/Prdm15/Pcp4/Pdpk1/Ppp2r5d/Mllt1/Dynlt1b/Ezr/Taf7/Smad7/Gnaq/Itch/Pkig/Ptpn1/Rapgef1/Stk39/Spry1/Tardbp/Errfi1/Dvl1/Fktn/Ptpn13/Nos1/Actb/Slit2/Foxm1/Arrb1/Ilk/Plk1/Inpp5f/Ppp5c/Tsg101/Igf1r/Pard6a/Sfrp1/Dusp4/Hyal2/Ubash3b/Sorl1/Ibtk" 60
"GO:0006997" "GO:0006997" "nucleus organization" "28/1537" "122/23210" 5.22582589506092e-09 7.39495126669355e-07 5.62934084113113e-07 "Tor1aip1/Sumo1/Nup107/Tbpl1/Reep3/Ndel1/Syne2/Golm1/Ift88/Chmp7/Reep4/Seh1l/Sf1/Cdan1/Celf3/Tardbp/Chmp5/Ubxn2b/Pom121/Uspl1/Srpk2/Nup98/Plk1/Chmp2a/Chmp1a/Nup133/Nup93/Fam118b" 28
"GO:0000075" "GO:0000075" "cell cycle checkpoint" "35/1537" "178/23210" 5.43941517643408e-09 7.39495126669355e-07 5.62934084113113e-07 "Prox1/Ints7/Cdk1/Zwint/Brca1/Aurkb/Zfp830/Hus1/Gen1/Top2b/Donson/Ier3/Ndc80/Pura/Thoc1/Prpf19/Bub1b/Bub1/Bcl2l1/E2f1/Aurka/Ints3/Orc1/Rpa2/Syf2/Kntc1/Mad1l1/Mad2l1/Xpc/Wee1/Plk1/Bub3/Topbp1/Zw10/Atr" 35
"GO:0000819" "GO:0000819" "sister chromatid segregation" "35/1537" "178/23210" 5.43941517643408e-09 7.39495126669355e-07 5.62934084113113e-07 "Nsl1/Dis3l2/Fbxo5/Zwint/Pttg1/Aurkb/Gen1/Top2b/Chmp7/Racgap1/Naa50/Ndc80/Cdc23/Seh1l/Fen1/Smc5/Kif18a/Bub1b/Bub1/Chmp5/Cdc26/Mad1l1/Tacc3/Anapc4/Mad2l1/Plk1/Kif22/Chmp2a/Mcmbp/Bub3/Chtf8/Chmp1a/Stag1/Zw10/Kif23" 35
"GO:0006979" "GO:0006979" "response to oxidative stress" "59/1537" "400/23210" 5.94757398307279e-09 7.89328032896375e-07 6.00868940495399e-07 "Ppp1r15b/Prdx6/Parp1/Foxo3/Slc4a1/Egfr/Gpx3/Rnf112/Bag5/Zfp277/Rhob/Hif1a/Fut8/Fos/Mtr/Ubqln1/Net1/Top2b/Ppif/Mapk8/Msra/Zfp622/Atf4/Ndufa6/Sod2/Adnp2/Ndufs8/Myef2/Romo1/Setx/Mapkap1/Nr4a2/Nfe2l2/Slc25a24/Ect2/Slc7a11/Kpna4/Mcl1/Psip1/Hnrnpd/Diablo/Cpeb2/Pdgfra/Atg7/Pyroxd1/Ezh2/Foxp1/Rps3/Arntl/Ercc2/Xrcc1/Zfp580/Egln1/Cln8/Gab1/Sp1/Mmp2/Hyal2/Rnf7" 59
"GO:1901990" "GO:1901990" "regulation of mitotic cell cycle phase transition" "44/1537" "258/23210" 6.58946843920009e-09 8.54179001862821e-07 6.50236163486305e-07 "Pbx1/Cenpf/Fbxo5/Cdk1/Brca1/Egfr/Aurkb/Atad5/Zfp830/Hus1/Gen1/Dact1/Neurog1/Fam107a/Adamts1/Donson/Ier3/Ccnd3/Ndc80/Zfp36l2/Cdc23/Bub1b/Bub1/Cdc25b/Plcb1/E2f1/Orc1/Rpa2/Syf2/Pdpn/Anp32b/Cdc26/Cdc7/Mad1l1/Anapc4/Ezh2/Mad2l1/Xpc/Plk1/Bub3/Ercc2/Ccne1/Topbp1/Zw10" 44
"GO:0007059" "GO:0007059" "chromosome segregation" "50/1537" "315/23210" 7.57111390083162e-09 9.59122474618988e-07 7.30123448187853e-07 "Actr3/Cenpf/Nsl1/Dis3l2/Ppp1r7/Fbxo5/Zwint/Nup37/Brca1/Pttg1/Ndel1/Aurkb/Gen1/Smc6/Top2b/Chmp7/Racgap1/Naa50/Ube2i/Ndc80/Cdc23/Seh1l/Fen1/Smc5/Kif18a/Bub1b/Bub1/Spc25/Tlk1/Ect2/Chmp5/Cdc26/Mad1l1/Tacc3/Anapc4/Mad2l1/Rps3/Plk1/Kif22/Chmp2a/Mcmbp/Bub3/Ercc2/Ccne1/Chtf8/Chmp1a/Stag1/Mlh1/Zw10/Kif23" 50
"GO:0045930" "GO:0045930" "negative regulation of mitotic cell cycle" "41/1537" "233/23210" 8.47940075809502e-09 1.05031510723604e-06 7.99543028207744e-07 "Angel2/Fbxo5/Cdk1/Zwint/Btg1/Brca1/Egfr/Pttg1/Aurkb/Zfp830/Hus1/Gen1/Dact1/Gas1/Top2b/Fam107a/Btg3/Donson/Ier3/Ndc80/Zfp36l2/Pura/Bub1b/Bub1/Bcl2l1/Ints3/Orc1/Rpa2/Syf2/Kntc1/Mad1l1/Ezh2/Mad2l1/Xpc/Wee1/Plk1/Fgfr2/Bub3/Gadd45gip1/Topbp1/Zw10" 41
"GO:0048285" "GO:0048285" "organelle fission" "64/1537" "455/23210" 9.09136901419867e-09 1.10163675837268e-06 8.38611178403544e-07 "Clasp1/Actr3/Nsl1/Mff/Dis3l2/Fbxo5/Zwint/Fignl1/Drg1/Mtfp1/Pttg1/Ndel1/Aurkb/Gen1/Cks2/Neurog1/Top2b/Chmp7/Aaas/Racgap1/Naa50/Ndc80/Cdc23/Ppp2r2b/Seh1l/Spire1/Ctdp1/Smc5/Kif18a/Bub1b/Rad51/Bub1/Cdc25b/Plcb1/Tpx2/Mybl2/Aurka/Golga2/Suv39h2/Tdrkh/Chmp5/Ubxn2b/Cdc26/Mad1l1/Tacc3/Msx1/Anapc4/Mad2l1/Plk1/Kif22/Chmp2a/Fgfr2/Bub3/Ccne1/Ube2s/Igf1r/Chtf8/Chmp1a/Calr/Stag1/Topbp1/Mlh1/Zw10/Kif23" 64
"GO:0072594" "GO:0072594" "establishment of protein localization to organelle" "59/1537" "405/23210" 9.47677950200581e-09 1.1239057222166e-06 8.55563228949282e-07 "Ipo9/Timm17a/Mff/Nup107/Sec63/Ranbp2/Gosr2/Kpna2/Srp68/Akap1/Snf8/Hsp90aa1/Rab10/Nfkbia/Akap5/Tnpo1/Pik3r1/Gli3/Appl1/Mipep/Dnajc15/Ubr5/Angpt1/Srp19/Ppp2r2b/Rbm22/Pola2/Immp1l/Nxt1/Romo1/Pkig/Cse1l/Pmpca/Nup188/Hspa5/Pex16/Ect2/Kpna4/Cct3/Tardbp/Pex10/Pom121/Pmpcb/Grpel1/Smo/Tnpo3/Spcs2/Nup98/Arntl/Fam53b/Timm50/Tsg101/Nup133/Tomm20/Heatr3/Nup93/Pik3r4/Hyal2/Sorl1" 59
"GO:0034599" "GO:0034599" "cellular response to oxidative stress" "44/1537" "268/23210" 2.13868995103944e-08 2.48355370564455e-06 1.8905831562807e-06 "Prdx6/Parp1/Foxo3/Egfr/Rnf112/Bag5/Zfp277/Rhob/Hif1a/Fut8/Fos/Mtr/Ubqln1/Net1/Top2b/Ppif/Mapk8/Msra/Zfp622/Atf4/Sod2/Adnp2/Romo1/Setx/Mapkap1/Nr4a2/Nfe2l2/Slc25a24/Ect2/Slc7a11/Mcl1/Hnrnpd/Diablo/Cpeb2/Pdgfra/Atg7/Pyroxd1/Ezh2/Foxp1/Rps3/Arntl/Zfp580/Mmp2/Rnf7" 44
"GO:0007093" "GO:0007093" "mitotic cell cycle checkpoint" "28/1537" "130/23210" 2.30980494139342e-08 2.59616739656703e-06 1.976309326301e-06 "Cdk1/Zwint/Brca1/Aurkb/Zfp830/Hus1/Gen1/Top2b/Donson/Ier3/Ndc80/Pura/Bub1b/Bub1/Bcl2l1/Ints3/Orc1/Rpa2/Syf2/Kntc1/Mad1l1/Mad2l1/Xpc/Wee1/Plk1/Bub3/Topbp1/Zw10" 28
"GO:0006275" "GO:0006275" "regulation of DNA replication" "25/1537" "107/23210" 2.32881897790369e-08 2.59616739656703e-06 1.976309326301e-06 "Gli2/Zranb3/Nucks1/Smarcal1/Fbxo5/Cdk1/Egfr/Npm1/Atad5/Zfp830/Hus1/Gmnn/Mapk8/Dach1/Donson/Cdan1/Pcna/Ciz1/Faf1/Cdc7/Rfc2/Rfc3/Atg7/Chtf8/Atr" 25
"GO:1903311" "GO:1903311" "regulation of mRNA metabolic process" "42/1537" "253/23210" 3.21339797557395e-08 3.512054963892e-06 2.67352058607608e-06 "Prdx6/Angel2/Dazap1/Srsf2/Npm1/Alkbh5/Tbrg4/Zc3h14/Papola/Nbas/Secisbp2/Rnf219/Mettl3/Khdrbs3/Ncbp2/Safb/Srsf7/Zfp36l2/Qk/Dcp2/Prpf19/Myef2/Vim/E2f1/Cdk9/Celf2/Celf1/Mbnl1/Celf3/Sf3b4/Khdrbs1/Tardbp/Hnrnpd/Sart3/Srpk2/Hnrnpa2b1/Nup98/Ctr9/Hnrnpl/Elavl1/Rbmxl1/Rbm7" 42
"GO:0042063" "GO:0042063" "gliogenesis" "49/1537" "323/23210" 4.67177425442974e-08 5.00778263349834e-06 3.81212996348305e-06 "Actr3/Tgfb2/Creb1/Fn1/Neurod4/Ascl1/Egfr/Rnf112/Tmem98/Socs7/Syne2/Eif2b2/Gli3/Atxn1/Id4/Zcchc24/Mettl3/Prmt5/Clu/Ptk2/Hes1/Tiam1/Dll1/Daam2/Qk/Cdh2/Prpf19/Vim/E2f1/Notch1/F2/Mdk/Fubp1/Ror1/Pou3f1/C1qa/Ppp1cc/Wasf3/Phox2b/Sox5/Smo/Ptn/Ezh2/Ilk/Ercc2/Dll3/Fa2h/Trf/Lingo1" 49
"GO:0061351" "GO:0061351" "neural precursor cell proliferation" "34/1537" "186/23210" 5.95239771182444e-08 6.26012544258668e-06 4.76546478180026e-06 "Gli2/Prox1/Nap1l1/Neurod4/Foxo3/Ascl1/Lhx1/Eml1/Rab10/Hif1a/Gli3/Id4/Otp/Zfp503/Mapk8/Ift88/Wnt7b/Racgap1/Cdh2/Ctnna1/Notch1/Rapgef1/Optn/Mdk/Ptbp2/Gng5/Tacc3/Sox5/Smo/Ptn/Ilk/Fgfr2/Ephb1/Trf" 34
"GO:0051052" "GO:0051052" "regulation of DNA metabolic process" "53/1537" "366/23210" 6.49428655725597e-08 6.70354690187867e-06 5.10301542150075e-06 "Zranb3/Nucks1/Parp1/Xrcc5/Brca1/Fignl1/Egfr/Npm1/Rad50/Aurkb/Pfn1/Atad5/Hsp90aa1/Top2b/Prmt5/Dach1/Ubr5/Rnf168/Ier3/Dcp2/Spire1/Thoc1/Tnks2/Rad51/Pcna/Ciz1/Cdk9/Rif1/Cct3/Ubqln4/Rlf/Rpa2/Exosc10/Exosc3/Usp1/Hnrnpd/Rfc2/Hmgb1/Rfc3/Dnajc2/Paxip1/Ppp4r2/Foxm1/Hnrnpa2b1/Rps3/Rnf169/Ercc2/Xrcc1/Igf1r/Chtf8/Tfdp1/Mlh1/Atr" 53
"GO:2000036" "GO:2000036" "regulation of stem cell population maintenance" "13/1537" "33/23210" 7.33741368878558e-08 7.43613525478015e-06 5.66069178554922e-06 "Cnot2/Sav1/Loxl2/Zfp706/Nfya/Lbh/Ncoa3/Smo/Ptn/Tcf7l1/Tead1/Cnot3/Elavl1" 13
"GO:0042176" "GO:0042176" "regulation of protein catabolic process" "54/1537" "378/23210" 7.73581220706915e-08 7.69989593610776e-06 5.8614772568977e-06 "Mdm4/Sumo1/Rhbdd1/Psmd1/Ube2g2/Timp3/Egfr/Snf8/Psmd3/Hsp90aa1/Bag5/Rps7/Dact1/Ubqln1/Ubac2/Mapk8/Socs4/Clu/Ptk2/Cblb/Ier3/Ezr/Dlgap1/Nedd4l/Smad7/Itch/Aurka/Ubqln4/Sec22b/Nrd1/Faf1/Rnf19b/Rpl11/Dvl1/Alad/Rpl5/Fbxw8/Gna12/Atg7/Timp4/Mad2l1/Arntl/Plk1/Nell1/Svip/Rgma/Sf3b3/Banp/Egln1/Nkd1/Sorl1/Pias1/Snx1/Anxa2" 54
"GO:1902850" "GO:1902850" "microtubule cytoskeleton organization involved in mitosis" "27/1537" "130/23210" 9.10248236746943e-08 8.90126959934642e-06 6.77601226653172e-06 "Clasp1/Actr1b/Drg1/Ndel1/Aurkb/Eml1/Spry2/Aaas/Racgap1/Dynlt1b/Ndc80/Tpx2/Mybl2/Aurka/Golga2/Spc25/Spry1/Chmp5/Ubxn2b/Tacc3/Mad2l1/Plk1/Chmp2a/Chmp1a/Stag1/Zw10/Kif23" 27
"GO:0030902" "GO:0030902" "hindbrain development" "31/1537" "164/23210" 1.02673370490197e-07 9.86726495021308e-06 7.51136763059863e-06 "Gli2/Prox1/Plxna2/Rfx4/Ascl1/Myh10/Lhx1/Socs7/Agtpbp1/Gas1/Hes1/Dll1/Mafb/Ptf1a/Hspa5/Clp1/Mdk/Hes3/Ulk1/Sez6l/Phox2b/Atp2b2/Atg7/Smo/Ezh2/Ctnna2/Xrcc1/Igf1r/Arcn1/Aldh1a2/Rnf7" 31
"GO:0062197" "GO:0062197" "cellular response to chemical stress" "48/1537" "322/23210" 1.10295811788965e-07 1.0420150083249e-05 7.93224651777551e-06 "Prdx6/Parp1/Xrcc5/Foxo3/Egfr/Rnf112/Bag5/Zfp277/Rhob/Hif1a/Fut8/Fos/Mtr/Serpinb6a/Ubqln1/Net1/Top2b/Ppif/Mapk8/Msra/Zfp622/Atf4/Sod2/Adnp2/Romo1/Setx/Mapkap1/Nr4a2/Stk39/Nfe2l2/Slc25a24/Ect2/Slc7a11/Mcl1/Hnrnpd/Diablo/Letm1/Cpeb2/Pdgfra/Atg7/Pyroxd1/Ezh2/Foxp1/Rps3/Arntl/Zfp580/Mmp2/Rnf7" 48
"GO:0051348" "GO:0051348" "negative regulation of transferase activity" "40/1537" "246/23210" 1.20683941131741e-07 1.12115381311387e-05 8.53468362635173e-06 "Fbxo5/Spred2/Npm1/Wars/Bag5/Rps7/Dtnbp1/Gadd45g/Spry2/Socs4/Heg1/Cblb/Dnaja3/Pcp4/Pdpk1/Mllt1/Taf7/Smad7/Gnaq/Pkig/Ptpn1/Spry1/Setd7/Rpl11/Errfi1/Dvl1/Rpl5/Actb/Mad2l1/Ilk/Plk1/Tsg101/Igf1r/Irs2/Cln8/Sfrp1/Dusp4/Hyal2/Ubash3b/Sorl1" 40
"GO:0051056" "GO:0051056" "regulation of small GTPase mediated signal transduction" "41/1537" "259/23210" 1.78538168481251e-07 1.63142910018769e-05 1.24191088377553e-05 "Arfgef1/Ralgps2/Tgfb2/Map4k4/Fgd6/Cyth1/Arhgap44/Net1/F2r/Spry2/Spata13/Fgd4/Heg1/Kalrn/Robo1/Tiam1/Itsn1/Cdh2/Gpr17/Arhgap26/Arhgap19/Notch1/Rapgef1/Mapkap1/Dennd1a/Ect2/Spry1/Arhgef10l/Icmt/Abca1/Auts2/Mmd2/Slit2/Foxm1/Arrb1/Eps8l2/Sipa1l3/Sipa1l2/Nrp1/Arpp19/Rasa2" 41
"GO:0051306" "GO:0051306" "mitotic sister chromatid separation" "17/1537" "60/23210" 2.09143591402021e-07 1.88022680098179e-05 1.43130591935445e-05 "Dis3l2/Fbxo5/Pttg1/Aurkb/Gen1/Ndc80/Cdc23/Bub1b/Bub1/Cdc26/Mad1l1/Tacc3/Anapc4/Mad2l1/Plk1/Bub3/Zw10" 17
"GO:0045787" "GO:0045787" "positive regulation of cell cycle" "50/1537" "349/23210" 2.12512178797727e-07 1.88022680098179e-05 1.43130591935445e-05 "Mdm4/Pbx1/Tgfb2/Prox1/Fbxo5/Cdk1/Ascl1/Brca1/Egfr/Npm1/Rnf112/Aurkb/Atad5/Stxbp4/Lgmn/Gen1/Neurog1/Cenpj/Racgap1/Hes1/Adamts1/Ccnd3/Ndc80/Prkce/Thoc1/Fen1/Smc5/Uhrf2/Cdc25b/Plcb1/Aurka/Cdk9/Pkp4/Ect2/Orc1/Anp32b/Ubxn2b/Cdc7/Hmgb1/Srpk2/Msx1/Anapc4/Ezh2/Mad2l1/Rps15a/Fgfr2/Ccne1/Igf1r/Calr/Kif23" 50
"GO:0003007" "GO:0003007" "heart morphogenesis" "43/1537" "280/23210" 2.15926291520938e-07 1.88058304521517e-05 1.43157710710675e-05 "Mdm4/Tgfb2/Prox1/Naca/Sav1/Hif1a/Flrt2/Tfap2a/Zmiz1/Pbrm1/Ift88/Zfpm2/Angpt1/Arid2/Hes1/Heg1/Ift57/Robo1/Robo2/Adamts1/Dll1/Mib1/Smad7/Actc1/Ift52/Notch1/Rxra/Gng5/Tgfbr1/Msx1/Slit2/Plxnd1/Smo/Ilk/Tead1/Parva/Fgfr2/Egln1/Nrp1/Cpe/Nphp3/Tpm1/Aldh1a2" 43
"GO:0031647" "GO:0031647" "regulation of protein stability" "42/1537" "275/23210" 3.46690932331857e-07 2.92427650055318e-05 2.22607946173586e-05 "Ipo9/Apoa2/Sumo1/Creb1/Fbxw11/Npm1/Pfn1/Stxbp4/Ccdc88c/Hsp90aa1/Bag5/Rps7/Sav1/Dact1/Pik3r1/Clu/Naa16/Fam107a/Ubr5/Dnaja3/Nedd4l/Smad7/Gnaq/Cdc37l1/Aurka/Naa15/Cct3/Rpl11/Ddi2/Tardbp/Dvl1/Rpl5/Msx1/Apbb2/Tada3/Smo/Aak1/Plk1/Golga7/Cdkn2aip/Calr/Atp1b3" 42
"GO:0021695" "GO:0021695" "cerebellar cortex development" "17/1537" "62/23210" 3.51956239017492e-07 2.92427650055318e-05 2.22607946173586e-05 "Gli2/Prox1/Rfx4/Myh10/Lhx1/Agtpbp1/Dll1/Hspa5/Clp1/Mdk/Ulk1/Sez6l/Atp2b2/Atg7/Smo/Ezh2/Arcn1" 17
"GO:2001020" "GO:2001020" "regulation of response to DNA damage stimulus" "35/1537" "209/23210" 3.54146648268332e-07 2.92427650055318e-05 2.22607946173586e-05 "Parp1/Fbxo5/Brca1/Fignl1/Egfr/Spred2/Npm1/Atad5/Top2b/Clu/Tpt1/Ubr5/Rnf168/Ier3/Spire1/Thoc1/Rad51/Pcna/Bcl2l1/Cdk9/Rif1/Ubqln4/Mcl1/Rpa2/Usp1/Hmgb1/Paxip1/Ppp4r2/Foxm1/Rps3/Rnf169/Nsmce1/Nsmce4a/Xrcc1/Atr" 35
"GO:0098813" "GO:0098813" "nuclear chromosome segregation" "40/1537" "256/23210" 3.56747043483345e-07 2.92427650055318e-05 2.22607946173586e-05 "Actr3/Cenpf/Nsl1/Dis3l2/Fbxo5/Zwint/Pttg1/Aurkb/Gen1/Top2b/Chmp7/Racgap1/Naa50/Ndc80/Cdc23/Seh1l/Fen1/Smc5/Kif18a/Bub1b/Bub1/Ect2/Chmp5/Cdc26/Mad1l1/Tacc3/Anapc4/Mad2l1/Plk1/Kif22/Chmp2a/Mcmbp/Bub3/Ccne1/Chtf8/Chmp1a/Stag1/Mlh1/Zw10/Kif23" 40
"GO:0043484" "GO:0043484" "regulation of RNA splicing" "27/1537" "139/23210" 3.80338114869861e-07 3.0724705105574e-05 2.33889083301359e-05 "Prdx6/Clk1/Dazap1/Srsf2/Npm1/Pik3r1/Rnf219/Khdrbs3/Srsf7/Rbm22/Prpf19/Setx/Celf2/Celf1/Ptbp2/Mbnl1/Celf3/Sf3b4/Khdrbs1/Zfp326/Sart3/Hnrnpa2b1/Nup98/Rps13/Hnrnpl/Rbmxl1/Rbm7" 27
"GO:0010965" "GO:0010965" "regulation of mitotic sister chromatid separation" "16/1537" "56/23210" 4.18564744230524e-07 3.3329712633442e-05 2.53719471277179e-05 "Fbxo5/Pttg1/Aurkb/Gen1/Ndc80/Cdc23/Bub1b/Bub1/Cdc26/Mad1l1/Tacc3/Anapc4/Mad2l1/Plk1/Bub3/Zw10" 16
"GO:0007264" "GO:0007264" "small GTPase mediated signal transduction" "62/1537" "485/23210" 5.0117338198435e-07 3.93456398757854e-05 2.99515182028008e-05 "Arfgef1/Ralgps2/Tgfb2/Map4k4/Rab5b/Fgd6/Pecam1/Grb2/Cyth1/Arhgap44/Tax1bp3/Rab10/Dock4/Rhob/Rala/Net1/F2r/Spry2/Rap2a/Spata13/Ift27/Fgd4/Heg1/Kalrn/Dnaja3/Robo1/Tiam1/Itsn1/Rab5a/Rab31/Cdh2/Gpr17/Arhgap26/Rab18/Arhgap19/Notch1/Rapgef1/Mapkap1/Dennd1a/Rap1a/Ect2/Spry1/Phactr4/Arhgef10l/Pdpn/Icmt/Abca1/Rab2a/Ulk1/Auts2/Gna12/Mmd2/Slit2/Foxm1/Arrb1/Rhog/Eps8l2/Sipa1l3/Sipa1l2/Nrp1/Arpp19/Rasa2" 62
"GO:0010256" "GO:0010256" "endomembrane system organization" "53/1537" "390/23210" 5.0978073972187e-07 3.94655256001348e-05 3.00427801435506e-05 "Arfgef1/Clasp1/Stx6/Tor1aip1/Tgfb2/Creb1/Vcpip1/Rab5b/Tbpl1/Reep3/Ank3/Cdk1/Slc4a1/Syngr2/Rnf112/Tmed4/Myh10/Ndel1/Vrk1/Bag5/Rab10/Syne2/Dtnbp1/Lman2/Prmt5/Clu/Chmp7/Reep4/Asap1/Rab5a/Rfx2/Tmed7/Lman1/Rab18/Cdan1/Stx16/Golga2/Optn/Usp6nl/Plekhm2/Tardbp/Abca1/Ubxn2b/Rab2a/Fbxw8/Tmcc1/Snx10/Plk1/Chmp2a/Fa2h/Nup93/Zw10/Tmed3" 53
"GO:0007005" "GO:0007005" "mitochondrion organization" "59/1537" "454/23210" 5.4409219553391e-07 4.15447931220002e-05 3.16256040403344e-05 "Timm17a/Akt3/Parp1/Ndufb3/Ndufs1/Rb1cc1/Mff/Tfam/Wipi1/Uqcr10/Mtfp1/Fnip1/Hsp90aa1/Siva1/Nubpl/Hif1a/Cox16/Agtpbp1/Ndufs6/Ppif/Atg14/Mipep/Dnajc15/Ndufb9/Ndufa6/Dnaja3/Sod2/Ier3/Cox7a2l/Ndufa2/Ppp2r2b/Ndufs8/Atg2a/Immp1l/Pank2/Bcl2l1/Romo1/Pmpca/Optn/Fnip2/Mcl1/Slc25a33/Dnajc11/Ulk1/Pmpcb/Letm1/Grpel1/Atg7/Ssbp1/Ndufc2/Mrpl17/Ndufab1/Timm50/Tmem126b/Afg3l1/Tomm20/Cln8/Trak1/Rnf7" 59
"GO:0007265" "GO:0007265" "Ras protein signal transduction" "55/1537" "414/23210" 6.50719831196851e-07 4.90150316093412e-05 3.73122566081722e-05 "Arfgef1/Ralgps2/Tgfb2/Map4k4/Rab5b/Fgd6/Pecam1/Grb2/Cyth1/Arhgap44/Tax1bp3/Rab10/Rhob/Rala/Net1/F2r/Spry2/Rap2a/Spata13/Ift27/Fgd4/Heg1/Kalrn/Robo1/Tiam1/Itsn1/Rab5a/Rab31/Cdh2/Gpr17/Rab18/Notch1/Rapgef1/Mapkap1/Dennd1a/Rap1a/Ect2/Spry1/Phactr4/Arhgef10l/Pdpn/Icmt/Abca1/Rab2a/Ulk1/Auts2/Gna12/Mmd2/Foxm1/Arrb1/Rhog/Eps8l2/Nrp1/Arpp19/Rasa2" 55
"GO:0050821" "GO:0050821" "protein stabilization" "30/1537" "169/23210" 6.72632789742735e-07 4.999006893368e-05 3.80544950940767e-05 "Ipo9/Apoa2/Sumo1/Creb1/Npm1/Pfn1/Stxbp4/Hsp90aa1/Bag5/Rps7/Sav1/Pik3r1/Clu/Naa16/Dnaja3/Smad7/Gnaq/Cdc37l1/Naa15/Cct3/Rpl11/Dvl1/Rpl5/Msx1/Apbb2/Smo/Aak1/Golga7/Calr/Atp1b3" 30
"GO:0000245" "GO:0000245" "spliceosomal complex assembly" "14/1537" "45/23210" 6.99018021889651e-07 5.12674533422752e-05 3.90268926071632e-05 "Slu7/Prpf19/Crnkl1/Setx/Celf2/Celf1/Ptbp2/Mbnl1/Celf3/Psip1/Srpk2/Luc7l2/Usp39/Rbmxl1" 14
"GO:0051168" "GO:0051168" "nuclear export" "26/1537" "135/23210" 7.3769429676172e-07 5.34014027292185e-05 4.06513425871017e-05 "Nup107/Ranbp17/Npm1/Alkbh5/Ywhae/Ppm1a/Atxn1/Pabpn1/Rangap1/Poldip3/Lsg1/Xpo5/Phax/Rbm22/Thoc1/Nxt1/Cse1l/Khdrbs1/BC005561/Hnrnpa2b1/Nup98/Ddx19a/Nup133/Gas6/Calr/Nup93" 26
"GO:0033044" "GO:0033044" "regulation of chromosome organization" "49/1537" "354/23210" 7.90229909418158e-07 5.58544573927463e-05 4.25187086189943e-05 "Parp1/Xrcc5/Fbxo5/Smarcb1/Brca1/Pttg1/Rad50/Aurkb/Gen1/Nsd1/Ubr5/Atad2/Ndc80/Cdc23/Taf7/Dcp2/Fen1/Smc5/Tnks2/Bub1b/Rtf1/Bub1/Cdk9/Rif1/Tlk1/Setd7/Cct3/Exosc10/Cdc26/Hnrnpd/Sart3/Nos1/Auts2/Mad1l1/Paxip1/Tacc3/Anapc4/Tada3/Atg7/Hnrnpa2b1/Mad2l1/Arrb1/Ctr9/Plk1/Bub3/Xrcc1/Zw10/Wdr61/Atr" 49
"GO:0050684" "GO:0050684" "regulation of mRNA processing" "27/1537" "144/23210" 7.91622198426078e-07 5.58544573927463e-05 4.25187086189943e-05 "Prdx6/Dazap1/Srsf2/Npm1/Zc3h14/Papola/Rnf219/Khdrbs3/Ncbp2/Safb/Srsf7/Prpf19/Cdk9/Celf2/Celf1/Mbnl1/Celf3/Sf3b4/Khdrbs1/Sart3/Srpk2/Hnrnpa2b1/Nup98/Ctr9/Hnrnpl/Rbmxl1/Rbm7" 27
"GO:0046578" "GO:0046578" "regulation of Ras protein signal transduction" "36/1537" "228/23210" 1.04606062417521e-06 7.28365496927081e-05 5.5446175251885e-05 "Arfgef1/Ralgps2/Tgfb2/Map4k4/Fgd6/Cyth1/Arhgap44/Net1/F2r/Spry2/Spata13/Fgd4/Heg1/Kalrn/Robo1/Tiam1/Itsn1/Cdh2/Gpr17/Notch1/Rapgef1/Mapkap1/Dennd1a/Ect2/Spry1/Arhgef10l/Icmt/Abca1/Auts2/Mmd2/Foxm1/Arrb1/Eps8l2/Nrp1/Arpp19/Rasa2" 36
"GO:0051403" "GO:0051403" "stress-activated MAPK cascade" "39/1537" "257/23210" 1.05844286421051e-06 7.28365496927081e-05 5.5446175251885e-05 "Tgfb2/Map4k4/Rb1cc1/Nbr1/Map3k3/Egfr/Map2k3/Traf4/Spag9/Dact1/Dtnbp1/Gadd45g/Rap2a/Mapk8/Tnfrsf19/Zfp622/Ptk2/Wnt7b/Fgd4/Tiam1/Pja2/Ezr/Traf6/Plcb1/Itch/Ptpn1/Rapgef1/Fktn/Mapk10/Foxm1/Klhdc10/Rps3/Fgf15/Igf1r/Sfrp1/Sh3rf1/Gab1/Ephb1/Trf" 39
"GO:0030010" "GO:0030010" "establishment of cell polarity" "26/1537" "138/23210" 1.14394282307642e-06 7.63508381322261e-05 5.81213960514047e-05 "Arfgef1/Clasp1/Sdccag8/Actr1b/Cyth1/Ndel1/Hsp90aa1/Rab10/Spry2/Hes1/Dynlt1b/Lama1/Ndc80/Spry1/Ubxn2b/Krit1/Mad2l1/Prickle2/Frmd4b/Wee1/Plk1/Sipa1l3/Igf1r/Pard6a/Ephb1/Zw10" 26
"GO:0051640" "GO:0051640" "organelle localization" "62/1537" "497/23210" 1.15730526651187e-06 7.63508381322261e-05 5.81213960514047e-05 "Clasp1/Actr3/Stx6/Cenpf/Plxna2/Actr1b/Wipi1/Npm1/Myh10/Ndel1/Spag9/Rab10/Scfd1/Hif1a/Syne2/Dtnbp1/Bicd2/Spry2/Ap3m1/Atg14/Chmp7/Ptk2/Nubp1/Pdpk1/Dynlt1b/Ezr/Ndc80/Cdh2/Cdc23/Seh1l/Spire1/Kif18a/Snap23/Spg11/Bcl2l1/Aurka/Stx16/Golga2/Spry1/Pef1/Nudc/Plekhm2/Kif1b/Chmp5/Ubxn2b/Mad1l1/Tacc3/Kit/Mad2l1/Nup98/Plk1/Kif22/Chmp2a/Wdr11/Fgfr2/Ctbp2/Chmp1a/Mlh1/Trak1/Arcn1/Zw10/Kif23" 62
"GO:1903320" "GO:1903320" "regulation of protein modification by small protein conjugation or removal" "36/1537" "229/23210" 1.1634279546745e-06 7.63508381322261e-05 5.81213960514047e-05 "Fbxo5/Brca1/Npm1/Hsp90aa1/Bag5/Rps7/Tbc1d7/Ubqln1/Mapk8/Fam107a/Ubr5/Angpt1/Cblb/Dnaja3/Ube2i/Prkce/Adrb2/Smad7/Itch/Cdk9/Hspa5/Pef1/Rpl11/Tgfbr1/Rpl5/Sart3/Paxip1/Atg7/Mad2l1/Rps3/Arrb1/Ctr9/Plk1/Ube2s/Pias1/Rnf111" 36
"GO:0033047" "GO:0033047" "regulation of mitotic sister chromatid segregation" "17/1537" "67/23210" 1.16913711785173e-06 7.63508381322261e-05 5.81213960514047e-05 "Fbxo5/Pttg1/Aurkb/Gen1/Ndc80/Cdc23/Smc5/Bub1b/Bub1/Cdc26/Mad1l1/Tacc3/Anapc4/Mad2l1/Plk1/Bub3/Zw10" 17
"GO:0009124" "GO:0009124" "nucleoside monophosphate biosynthetic process" "11/1537" "29/23210" 1.17800001423958e-06 7.63508381322261e-05 5.81213960514047e-05 "Uck2/Atic/Cdadc1/Adsl/Umps/Gart/Dut/Tyms/Ppat/Impdh1/Dctd" 11
"GO:0048732" "GO:0048732" "gland development" "59/1537" "467/23210" 1.3849753336483e-06 8.87339368937426e-05 6.75479197814432e-05 "Gli2/Pbx1/Prox1/Creb1/Rb1cc1/Igfbp5/Sec63/Arid5b/Ascl1/Socs2/Egfr/Btbd7/Bcl11b/Hif1a/Gli3/Id4/Otp/Ift88/Hes1/Kalrn/Robo1/Sod2/Twsg1/Lama1/Lbh/Onecut2/Mafb/Ncoa3/Aurka/Ptf1a/Notch1/Rxra/Upf2/Mdk/Icmt/Tgfbr1/Aacs/Mad1l1/Msx1/Slit2/Pdgfra/Atp2b2/Raf1/Atg7/Plxnd1/Foxm1/Smo/Ptn/Ezh2/Fgfr2/Igf1r/Irs2/Fa2h/Nrp1/Sfrp1/Sp1/Mmp2/Nphp3/Onecut1" 59
"GO:0031098" "GO:0031098" "stress-activated protein kinase signaling cascade" "42/1537" "290/23210" 1.45948360683584e-06 9.24450184602609e-05 7.0372947597551e-05 "Tgfb2/Map4k4/Rb1cc1/Nbr1/Map3k3/Egfr/Map2k3/Traf4/Spag9/Ccdc88c/Dact1/Dtnbp1/Gadd45g/Rap2a/Mapk8/Tnfrsf19/Zfp622/Ptk2/Wnt7b/Fgd4/Tiam1/Pja2/Ezr/Traf6/Plcb1/Itch/Ptpn1/Rapgef1/Stk39/Errfi1/Fktn/Mapk10/Foxm1/Klhdc10/Rps3/Fgf15/Igf1r/Sfrp1/Sh3rf1/Gab1/Ephb1/Trf" 42
"GO:0006417" "GO:0006417" "regulation of translation" "46/1537" "332/23210" 1.65520629458055e-06 0.000103664268381933 7.89135017558156e-05 "Ppp1r15b/Nck2/Fastkd2/Igfbp5/Cnot2/Tsfm/Foxo3/Taco1/Rpl38/Npm1/Cnot6/Eif5/Eif2b2/Paip1/Secisbp2/Mrps27/Mettl3/Zfp706/Eif3d/Poldip3/Igf2bp2/Ncbp2/Zfp36l2/Qk/Slc35a4/Caprin1/Vim/Lsm14b/Rxra/Eif5a2/Khdrbs1/Hnrnpd/Barhl2/Rpl5/Tyms/Cpeb2/Cnbp/Rps3/Hnrnpl/Eif3k/Lsm14a/Cnot3/Rpl13a/Klhl25/Elavl1/Calr" 46
"GO:0014013" "GO:0014013" "regulation of gliogenesis" "27/1537" "150/23210" 1.81112309521907e-06 0.000112168890363901 8.53875695535449e-05 "Actr3/Creb1/Rnf112/Tmem98/Atxn1/Id4/Zcchc24/Prmt5/Ptk2/Hes1/Tiam1/Daam2/Qk/Cdh2/Prpf19/Vim/E2f1/Notch1/F2/Mdk/Fubp1/Ppp1cc/Ptn/Ezh2/Dll3/Trf/Lingo1" 27
"GO:0007091" "GO:0007091" "metaphase/anaphase transition of mitotic cell cycle" "15/1537" "55/23210" 1.84138766062075e-06 0.00011279005297033 8.58604240597134e-05 "Fbxo5/Aurkb/Gen1/Ndc80/Cdc23/Bub1b/Bub1/Cdc26/Mad1l1/Tacc3/Anapc4/Mad2l1/Plk1/Bub3/Zw10" 15
"GO:1905818" "GO:1905818" "regulation of chromosome separation" "16/1537" "62/23210" 1.88143817521779e-06 0.00011399061292026 8.6774339637333e-05 "Fbxo5/Pttg1/Aurkb/Gen1/Ndc80/Cdc23/Bub1b/Bub1/Cdc26/Mad1l1/Tacc3/Anapc4/Mad2l1/Plk1/Bub3/Zw10" 16
"GO:0045666" "GO:0045666" "positive regulation of neuron differentiation" "58/1537" "461/23210" 1.93920299103605e-06 0.000116227069591774 8.84768223753969e-05 "Gli2/Actr3/Prox1/Plxna2/Fn1/Sgk1/Ascl1/Socs2/Rnf112/Ndel1/Spag9/Ncoa1/Akap5/Eif2b2/Sema4d/Neurog1/Atp8a2/Kalrn/Robo1/Robo2/Adamts1/Tiam1/Itsn1/Pcp4/Ppp2r5d/Dynlt1b/Qk/Zeb1/Fbxo38/Nedd4l/Prpf19/Caprin1/Adnp/Rapgef1/Setx/Golga2/Hspa5/Nfe2l2/Mdk/Rap1a/Neurog2/Ect2/Crabp2/Dvl1/Fbxw8/Cux1/Mmd2/Phox2b/Plxnd1/Ptn/Ezh2/Ilk/Gprc5b/Igf1r/Rgma/Sh3gl3/Nrp1/Trak1" 58
"GO:0051054" "GO:0051054" "positive regulation of DNA metabolic process" "33/1537" "206/23210" 2.09505017109837e-06 0.000124232017592578 9.4570517801764e-05 "Parp1/Xrcc5/Brca1/Egfr/Npm1/Rad50/Aurkb/Pfn1/Atad5/Hsp90aa1/Top2b/Rnf168/Spire1/Tnks2/Rad51/Pcna/Ciz1/Rif1/Cct3/Exosc3/Hnrnpd/Rfc2/Rfc3/Paxip1/Foxm1/Hnrnpa2b1/Rps3/Ercc2/Xrcc1/Igf1r/Chtf8/Mlh1/Atr" 33
"GO:0061458" "GO:0061458" "reproductive system development" "57/1537" "453/23210" 2.36266379006152e-06 0.000138626189113715 0.00010552795277272 "Gli2/Lhx9/Tgfb2/Vash2/Nup107/Foxo3/Jmjd1c/Arid5b/Dazap1/Grb2/Socs3/Egfr/Zfp830/Lhx1/Ncoa1/Hectd1/Hif1a/Eif2b2/Serpinb6a/Id4/Neurog1/Ndufs6/Pbrm1/Fndc3a/Zfpm2/Angpt1/Wnt7b/Hes1/Adamts1/Plg/Birc6/Sf1/Kif18a/Lgr4/Bcl2l1/Ncoa3/Notch1/Rxra/Acvr2a/Vcam1/Tgfbr1/Fbxw8/Pdgfra/Kit/Ptn/Peg10/Arrb1/Fgfr2/Htra1/Erf/Fancf/Igf1r/Egln1/Sfrp1/Gab1/Sp1/Mmp2" 57
"GO:0050768" "GO:0050768" "negative regulation of neurogenesis" "46/1537" "337/23210" 2.50401883401278e-06 0.000145389593549867 0.00011067653420949 "Actr3/Tnr/Pbx1/Map4k4/Foxo3/Ascl1/Tmem98/Bag5/Gli3/Dtnbp1/Id4/Sema4d/Ptprg/Dleu2/Asap1/Ptk2/Wnt7b/Hes1/Sema5b/Dll1/Notch3/H2-K1/Daam2/Dynlt1b/Mib1/Ctnna1/Prpf19/Vim/Notch1/F2/Spg20/Casz1/Ulk1/Slit2/Phox2b/Ptn/Dguok/Dennd5a/Inpp5f/Dll3/Rgma/Nrp1/Calr/Ntm/Sorl1/Lingo1" 46
"GO:0034248" "GO:0034248" "regulation of cellular amide metabolic process" "50/1537" "379/23210" 2.53562133537529e-06 0.000145706735292597 0.000110917955538772 "Ppp1r15b/Nck2/Fastkd2/Igfbp5/Cnot2/Tsfm/Foxo3/Taco1/Rpl38/Npm1/Cnot6/Eif5/Eif2b2/Paip1/Secisbp2/Mrps27/Mettl3/Clu/Zfp706/Eif3d/Poldip3/Igf2bp2/Ncbp2/Zfp36l2/Qk/Slc35a4/Caprin1/Vim/Lsm14b/Rxra/Nfe2l2/Eif5a2/Slc7a11/Khdrbs1/Hnrnpd/Barhl2/Rpl5/Tyms/Cpeb2/Cnbp/Rps3/Hnrnpl/Eif3k/Lsm14a/Cnot3/Rpl13a/Klhl25/Elavl1/Calr/Sorl1" 50
"GO:0031396" "GO:0031396" "regulation of protein ubiquitination" "32/1537" "199/23210" 2.73462996931401e-06 0.000153931190723634 0.000117178749042919 "Fbxo5/Brca1/Npm1/Hsp90aa1/Bag5/Rps7/Tbc1d7/Ubqln1/Mapk8/Fam107a/Ubr5/Angpt1/Cblb/Dnaja3/Prkce/Adrb2/Smad7/Cdk9/Hspa5/Pef1/Rpl11/Tgfbr1/Rpl5/Paxip1/Atg7/Mad2l1/Rps3/Arrb1/Ctr9/Plk1/Ube2s/Rnf111" 32
"GO:1901653" "GO:1901653" "cellular response to peptide" "41/1537" "287/23210" 2.75563673394257e-06 0.000153931190723634 0.000117178749042919 "Nucks1/Adipor1/Akt3/Parp1/Lmbrd1/Sgk1/Foxo3/Socs2/Grb2/Socs3/Trim41/Ndel1/Stxbp4/Socs7/Lgmn/Rab10/Pik3r1/Appl1/Ptk2/Rangap1/Pdpk1/Ccnd3/Rab31/Adrb2/Sorbs1/Vim/Plcb1/Ncoa5/Ptpn1/Nr4a2/Vcam1/H2afz/Slc25a33/Chmp5/Cacna2d1/Cpeb2/Pde3b/Igf1r/Irs2/Sp1/Sorl1" 41
"GO:0051983" "GO:0051983" "regulation of chromosome segregation" "21/1537" "102/23210" 2.76159294444984e-06 0.000153931190723634 0.000117178749042919 "Fbxo5/Pttg1/Aurkb/Gen1/Smc6/Racgap1/Ndc80/Cdc23/Fen1/Smc5/Bub1b/Bub1/Ect2/Cdc26/Mad1l1/Tacc3/Anapc4/Mad2l1/Plk1/Bub3/Zw10" 21
"GO:0071478" "GO:0071478" "cellular response to radiation" "27/1537" "154/23210" 3.05410217587601e-06 0.00016855015374587 0.000128307304543577 "Nucks1/Parp1/Ints7/Xrcc5/Rhbdd1/Grb2/Fignl1/Npm1/Aurkb/Hus1/Yy1/Rhob/Rdh11/Pik3r1/Net1/Mettl3/Rnf168/Tmem109/Rad51/Pcna/Bcl2l1/Ect2/Ppid/Xpc/Sfrp1/Hyal2/Atr" 27
"GO:0003279" "GO:0003279" "cardiac septum development" "24/1537" "128/23210" 3.18439808002588e-06 0.000174017989196708 0.000132469645620065 "Mdm4/Tgfb2/Prox1/Myh10/Hectd1/Sav1/Ift88/Zfpm2/Hes1/Heg1/Robo1/Robo2/Ndst1/Smad7/Notch1/Tgfbr1/Slit2/Plxnd1/Smo/Parva/Fgfr2/Egln1/Nrp1/Nphp3" 24
"GO:0006302" "GO:0006302" "double-strand break repair" "34/1537" "220/23210" 3.36563229400808e-06 0.000182136256376709 0.000138649604263123 "Mcm6/Nucks1/Parp1/Mcm3/Xrcc5/Brca1/Fignl1/Rad50/Hus1/Tdp1/Yy1/Gen1/Top2b/Ubr5/Rnf168/Rbbp8/Spire1/Prpf19/Smc5/Sfr1/Rad51/Setx/Rif1/Ubqln4/Rpa2/Cdc7/Xrcc2/Ppp4r2/Foxm1/Rpa3/Rnf169/Nsmce1/Xrcc1/Mlh1" 34
"GO:0051961" "GO:0051961" "negative regulation of nervous system development" "48/1537" "362/23210" 3.47003561983284e-06 0.000185980562932195 0.000141576048416459 "Actr3/Tnr/Pbx1/Map4k4/Foxo3/Rfx4/Ascl1/Tmem98/Bag5/Gli3/Dtnbp1/Id4/Sema4d/Ptprg/Dleu2/Asap1/Ptk2/Wnt7b/Hes1/Sema5b/Dll1/Notch3/H2-K1/Daam2/Dynlt1b/Mib1/Ctnna1/Prpf19/Vim/Notch1/F2/Spg20/Casz1/Ulk1/Slit2/Phox2b/Ptn/Dguok/Dennd5a/Inpp5f/Dll3/Rgma/Nrp1/Cpe/Calr/Ntm/Sorl1/Lingo1" 48
"GO:0006310" "GO:0006310" "DNA recombination" "40/1537" "280/23210" 3.62765464290695e-06 0.000192576637900603 0.000146597251785042 "Zranb3/Mcm6/Nucks1/Parp1/Mcm3/Xrcc5/Brca1/Fignl1/Rad50/Atad5/Hus1/Bcl11b/Yy1/Gen1/Smc6/Top2b/Rnf168/Rbbp8/Thoc1/Smc5/Sfr1/Rad51/Setx/Rif1/Ubqln4/Rpa2/Exosc3/Cdc7/Hmgb1/Xrcc2/Paxip1/Ppp4r2/Rpa3/Ruvbl1/Foxp1/Nsmce1/Ercc2/Xrcc1/Topbp1/Mlh1" 40
"GO:0030071" "GO:0030071" "regulation of mitotic metaphase/anaphase transition" "14/1537" "51/23210" 3.71938366003999e-06 0.000193899101358867 0.000147603965323512 "Fbxo5/Aurkb/Gen1/Ndc80/Cdc23/Bub1b/Bub1/Cdc26/Mad1l1/Anapc4/Mad2l1/Plk1/Bub3/Zw10" 14
"GO:0048608" "GO:0048608" "reproductive structure development" "56/1537" "449/23210" 3.78822012734739e-06 0.000193899101358867 0.000147603965323512 "Gli2/Lhx9/Tgfb2/Vash2/Nup107/Foxo3/Jmjd1c/Arid5b/Dazap1/Grb2/Socs3/Egfr/Zfp830/Lhx1/Ncoa1/Hectd1/Hif1a/Eif2b2/Serpinb6a/Id4/Neurog1/Pbrm1/Fndc3a/Zfpm2/Angpt1/Wnt7b/Hes1/Adamts1/Plg/Birc6/Sf1/Kif18a/Lgr4/Bcl2l1/Ncoa3/Notch1/Rxra/Acvr2a/Vcam1/Tgfbr1/Fbxw8/Pdgfra/Kit/Ptn/Peg10/Arrb1/Fgfr2/Htra1/Erf/Fancf/Igf1r/Egln1/Sfrp1/Gab1/Sp1/Mmp2" 56
"GO:0007254" "GO:0007254" "JNK cascade" "32/1537" "202/23210" 3.79149701568175e-06 0.000193899101358867 0.000147603965323512 "Map4k4/Rb1cc1/Egfr/Traf4/Spag9/Dact1/Dtnbp1/Gadd45g/Rap2a/Mapk8/Tnfrsf19/Zfp622/Ptk2/Wnt7b/Fgd4/Tiam1/Pja2/Traf6/Plcb1/Itch/Ptpn1/Rapgef1/Fktn/Mapk10/Rps3/Fgf15/Igf1r/Sfrp1/Sh3rf1/Gab1/Ephb1/Trf" 32
"GO:0044784" "GO:0044784" "metaphase/anaphase transition of cell cycle" "15/1537" "58/23210" 3.81342083569639e-06 0.000193899101358867 0.000147603965323512 "Fbxo5/Aurkb/Gen1/Ndc80/Cdc23/Bub1b/Bub1/Cdc26/Mad1l1/Tacc3/Anapc4/Mad2l1/Plk1/Bub3/Zw10" 15
"GO:0021549" "GO:0021549" "cerebellum development" "21/1537" "104/23210" 3.82649823277277e-06 0.000193899101358867 0.000147603965323512 "Gli2/Prox1/Rfx4/Myh10/Lhx1/Agtpbp1/Gas1/Dll1/Ptf1a/Hspa5/Clp1/Mdk/Ulk1/Sez6l/Atp2b2/Atg7/Smo/Ezh2/Xrcc1/Igf1r/Arcn1" 21
"GO:0032869" "GO:0032869" "cellular response to insulin stimulus" "31/1537" "193/23210" 3.98528177298609e-06 0.000200125771194815 0.000152343962322493 "Nucks1/Adipor1/Akt3/Parp1/Lmbrd1/Sgk1/Foxo3/Socs2/Grb2/Socs3/Ndel1/Stxbp4/Socs7/Rab10/Pik3r1/Appl1/Pdpk1/Ccnd3/Rab31/Sorbs1/Plcb1/Ncoa5/Ptpn1/H2afz/Slc25a33/Cpeb2/Pde3b/Igf1r/Irs2/Sp1/Sorl1" 31
"GO:0001667" "GO:0001667" "ameboidal-type cell migration" "52/1537" "407/23210" 4.15412344673638e-06 0.000206741822250969 0.000157380372310097 "Clasp1/Actr3/Adipor1/Akt3/Tgfb2/Prox1/Map4k4/Fn1/Atp5b/Akap12/Arid5b/Map3k3/Pecam1/Apoh/Map2k3/Pfn1/Lgmn/Rhob/Hif1a/Syne2/Sema4d/Ptprg/Appl1/Loxl2/Angpt1/Ptk2/Sema5b/Robo1/Pdpk1/Prkce/Zfand5/Notch1/Nfe2l2/Phactr4/Tgfbr1/Gna12/Hmgb1/Paxip1/Krit1/Slit2/Phox2b/Kit/Plxnd1/Smo/Ilk/Fgf15/Zfp580/Nrp1/Sp1/Calr/Hyal2/Anln" 52
"GO:0072001" "GO:0072001" "renal system development" "42/1537" "302/23210" 4.19309541290885e-06 0.000206748621230984 0.000157385547973126 "Gli2/Pbx1/Tgfb2/Cenpf/Nup107/Arid5b/Lhx1/Gli3/Tfap2a/Ift88/Angpt1/Ift27/Wnt7b/Hes1/Glis2/Robo2/Adamts1/Dll1/Notch3/Smad7/Lzts2/Lgr4/Gzf1/Notch1/Spry1/Hspb11/Tgfbr1/Cux1/Prom1/Slit2/Pdgfra/Smo/Ilk/Fgfr2/Col4a1/Nup133/Nrp1/Sfrp1/Nup93/Nphp3/Acvr2b/Aldh1a2" 42
"GO:0032872" "GO:0032872" "regulation of stress-activated MAPK cascade" "35/1537" "232/23210" 4.2411223710299e-06 0.000206748621230984 0.000157385547973126 "Tgfb2/Map4k4/Rb1cc1/Nbr1/Map3k3/Egfr/Traf4/Spag9/Dact1/Dtnbp1/Gadd45g/Rap2a/Tnfrsf19/Zfp622/Wnt7b/Fgd4/Tiam1/Pja2/Ezr/Traf6/Plcb1/Itch/Ptpn1/Rapgef1/Fktn/Foxm1/Klhdc10/Rps3/Fgf15/Igf1r/Sfrp1/Sh3rf1/Gab1/Ephb1/Trf" 35
"GO:2000177" "GO:2000177" "regulation of neural precursor cell proliferation" "22/1537" "113/23210" 4.26553488366759e-06 0.000206748621230984 0.000157385547973126 "Gli2/Prox1/Nap1l1/Foxo3/Ascl1/Lhx1/Hif1a/Gli3/Otp/Mapk8/Cdh2/Ctnna1/Notch1/Rapgef1/Optn/Mdk/Ptbp2/Gng5/Smo/Ptn/Ilk/Trf" 22
"GO:0000910" "GO:0000910" "cytokinesis" "27/1537" "157/23210" 4.45491428920332e-06 0.000214066312482925 0.000162956075315595 "Actr3/Ank3/Myh10/Aurkb/Rhob/Snx18/Chmp7/Racgap1/Birc6/Prkce/Spire1/Cdc25b/Bcl2l1/Aurka/Pkp4/Ect2/Spg20/Chmp5/Klhl9/Plk1/Chmp2a/Igf1r/Prc1/Chmp1a/Pik3r4/Anln/Kif23" 27
"GO:0033045" "GO:0033045" "regulation of sister chromatid segregation" "18/1537" "81/23210" 4.50708656970383e-06 0.000214722226833582 0.000163455384277788 "Fbxo5/Pttg1/Aurkb/Gen1/Ndc80/Cdc23/Fen1/Smc5/Bub1b/Bub1/Cdc26/Mad1l1/Tacc3/Anapc4/Mad2l1/Plk1/Bub3/Zw10" 18
"GO:0010721" "GO:0010721" "negative regulation of cell development" "50/1537" "387/23210" 4.61066905457056e-06 0.000217795502628613 0.00016579488812644 "Actr3/Tnr/Pbx1/Map4k4/Foxo3/Ascl1/Tmem98/Yy1/Bag5/Gli3/Dtnbp1/Id4/Sema4d/Ptprg/Dleu2/Asap1/Ptk2/Wnt7b/Hes1/Sema5b/Dll1/Notch3/H2-K1/Daam2/Dynlt1b/Mib1/Ctnna1/Ctdp1/Prpf19/Vim/Notch1/F2/Postn/Spg20/Casz1/Ulk1/Slit2/Phox2b/Ptn/Dguok/Foxp1/Dennd5a/Inpp5f/Dll3/Rgma/Nrp1/Calr/Ntm/Sorl1/Lingo1" 50
"GO:0006376" "GO:0006376" "mRNA splice site selection" "10/1537" "27/23210" 4.68428905954812e-06 0.000219413674100178 0.000167026706758412 "Slu7/Setx/Celf2/Celf1/Ptbp2/Mbnl1/Celf3/Psip1/Luc7l2/Rbmxl1" 10
"GO:0060711" "GO:0060711" "labyrinthine layer development" "15/1537" "59/23210" 4.80239895713152e-06 0.000223071431558759 0.000169811142071905 "Vash2/Grb2/Socs3/Ncoa1/Wnt7b/Hes1/Plg/Birc6/Ncoa3/Vcam1/Fbxw8/Fgfr2/Erf/Egln1/Gab1" 15
"GO:0003205" "GO:0003205" "cardiac chamber development" "31/1537" "195/23210" 4.9580015191978e-06 0.000227094859339525 0.000172873940663914 "Mdm4/Tgfb2/Prox1/Naca/Myh10/Hectd1/Sav1/Hif1a/Ift88/Zfpm2/Tmem65/Hes1/Heg1/Robo1/Robo2/Adamts1/Ndst1/Smad7/Notch1/Rxra/Tgfbr1/Slit2/Plxnd1/Smo/Parva/Fgfr2/Egln1/Nrp1/Cpe/Nphp3/Tpm1" 31
"GO:0006998" "GO:0006998" "nuclear envelope organization" "12/1537" "39/23210" 4.97050104761787e-06 0.000227094859339525 0.000172873940663914 "Tor1aip1/Reep3/Ndel1/Syne2/Chmp7/Reep4/Cdan1/Tardbp/Ubxn2b/Plk1/Chmp2a/Nup93" 12
"GO:0001655" "GO:0001655" "urogenital system development" "46/1537" "346/23210" 5.12435012272556e-06 0.000229979418536434 0.000175069785681711 "Gli2/Pbx1/Tgfb2/Cenpf/Nup107/Arid5b/Lhx1/Gli3/Tfap2a/Id4/Ift88/Angpt1/Ift27/Wnt7b/Hes1/Glis2/Robo2/Adamts1/Dll1/Notch3/Smad7/Lzts2/Lgr4/Gzf1/Notch1/Rxra/Spry1/Hspb11/Tgfbr1/Cux1/Prom1/Slit2/Pdgfra/Smo/Ilk/Fgfr2/Igf1r/Col4a1/Nup133/Nrp1/Sfrp1/Mmp2/Nup93/Nphp3/Acvr2b/Aldh1a2" 46
"GO:0040001" "GO:0040001" "establishment of mitotic spindle localization" "11/1537" "33/23210" 5.14991004226361e-06 0.000229979418536434 0.000175069785681711 "Clasp1/Actr1b/Ndel1/Spry2/Dynlt1b/Ndc80/Spry1/Ubxn2b/Mad2l1/Plk1/Zw10" 11
"GO:0070302" "GO:0070302" "regulation of stress-activated protein kinase signaling cascade" "35/1537" "234/23210" 5.15741430158848e-06 0.000229979418536434 0.000175069785681711 "Tgfb2/Map4k4/Rb1cc1/Nbr1/Map3k3/Egfr/Traf4/Spag9/Dact1/Dtnbp1/Gadd45g/Rap2a/Tnfrsf19/Zfp622/Wnt7b/Fgd4/Tiam1/Pja2/Ezr/Traf6/Plcb1/Itch/Ptpn1/Rapgef1/Fktn/Foxm1/Klhdc10/Rps3/Fgf15/Igf1r/Sfrp1/Sh3rf1/Gab1/Ephb1/Trf" 35
"GO:0060840" "GO:0060840" "artery development" "21/1537" "106/23210" 5.25149247533765e-06 0.000232316024266127 0.000176848505999048 "Akt3/Tgfb2/Prox1/Myh10/Apob/Hectd1/Gli3/Zmiz1/Arid2/Hes1/Robo1/Robo2/Notch3/Ndst1/Smad7/Notch1/Mdk/Tgfbr1/Plxnd1/Nrp1/Acvr2b" 21
"GO:0043087" "GO:0043087" "regulation of GTPase activity" "41/1537" "295/23210" 5.51862028091474e-06 0.000240821357098804 0.000183323114925553 "Arfgef1/Plxna2/Map4k4/Tbc1d30/Fgd6/Pecam1/Tbc1d10a/Arhgap44/Ndel1/Tax1bp3/Eif5/Snx13/Snx18/Nedd9/Tbc1d7/Sema4d/Net1/F2r/Spry2/Asap1/Rangap1/Tbc1d22a/Kalrn/Cblb/Tiam1/Arl2/Rapgef1/Dennd1a/Pkp4/Usp6nl/Rap1a/Rap1gds1/Ect2/Spry1/Plxnd1/Ezh2/Arrb1/Rhog/Tbc1d10b/Rgma/Rasa2" 41
"GO:0010948" "GO:0010948" "negative regulation of cell cycle process" "34/1537" "225/23210" 5.57336832898202e-06 0.000240821357098804 0.000183323114925553 "Mdm4/Fbxo5/Cdk1/Brca1/Npm1/Pttg1/Aurkb/Zfp830/Hus1/Gen1/Dact1/Gas1/Fam107a/Donson/Nubp1/Ier3/Ndc80/Zfp36l2/Bub1b/Bub1/Cdk9/Orc1/Rpa2/Syf2/Mad1l1/Ezh2/Mad2l1/Plk1/Chmp2a/Fgfr2/Bub3/Calr/Topbp1/Zw10" 34
"GO:0021953" "GO:0021953" "central nervous system neuron differentiation" "34/1537" "225/23210" 5.57336832898202e-06 0.000240821357098804 0.000183323114925553 "Gli2/Prox1/Olig3/Ascl1/Ndel1/Lhx1/Bcl11b/Hsp90aa1/Gli3/Tfap2a/Id4/Agtpbp1/Otp/Ptk2/Hes1/Robo1/Robo2/Gnaq/Nr4a2/Neurog2/Bhlhe22/Ulk1/Slit2/Phox2b/Atp2b2/Atg7/Sox5/Smo/Fgfr2/Nrp1/Cln8/Sfrp1/Ephb1/Lingo1" 34
"GO:1901991" "GO:1901991" "negative regulation of mitotic cell cycle phase transition" "25/1537" "141/23210" 5.69475081981748e-06 0.000244173392843559 0.000185874822305136 "Fbxo5/Cdk1/Brca1/Aurkb/Zfp830/Hus1/Gen1/Dact1/Fam107a/Donson/Ier3/Ndc80/Zfp36l2/Bub1b/Bub1/Orc1/Rpa2/Syf2/Mad1l1/Ezh2/Mad2l1/Plk1/Bub3/Topbp1/Zw10" 25
"GO:0007389" "GO:0007389" "pattern specification process" "57/1537" "468/23210" 6.45029000689293e-06 0.000274457377850543 0.000208928236382365 "Gli2/Rnf2/Pbx1/Plxna2/Rfx4/Ascl1/Tmem107/Lhx1/Yy1/Mdga2/Hif1a/Gli3/Tfap2a/Neurog1/Gas1/Mapk8/Ift88/Pcdh8/Mfng/Wnt7b/Hes1/Ift57/Robo1/Robo2/Dll1/Pbx2/Daam2/Mib1/Zeb1/Rfx3/Dpcd/Mafb/Ift52/Aurka/Notch1/Acvr2a/Ttc21b/Bhlhe22/Spry1/Hspb11/C1qa/Hes3/Tgfbr1/Xrcc2/Msx1/Smo/Tcf7l1/Fgfr2/Dll3/Pskh1/Nrp1/Sfrp1/Nphp3/Acvr2b/Rnf111/Aldh1a2/Mns1" 57
"GO:0021954" "GO:0021954" "central nervous system neuron development" "19/1537" "91/23210" 6.54931367409055e-06 0.000276559654692278 0.000210528575919131 "Gli2/Ascl1/Ndel1/Hsp90aa1/Tfap2a/Ptk2/Robo1/Robo2/Gnaq/Nr4a2/Neurog2/Bhlhe22/Slit2/Phox2b/Atg7/Fgfr2/Nrp1/Ephb1/Lingo1" 19
"GO:0022037" "GO:0022037" "metencephalon development" "22/1537" "116/23210" 6.66103838158419e-06 0.000277352029864158 0.000211131764467059 "Gli2/Prox1/Rfx4/Ascl1/Myh10/Lhx1/Agtpbp1/Gas1/Dll1/Ptf1a/Hspa5/Clp1/Mdk/Ulk1/Sez6l/Atp2b2/Atg7/Smo/Ezh2/Xrcc1/Igf1r/Arcn1" 22
"GO:2000816" "GO:2000816" "negative regulation of mitotic sister chromatid separation" "12/1537" "40/23210" 6.67435386315925e-06 0.000277352029864158 0.000211131764467059 "Fbxo5/Pttg1/Aurkb/Gen1/Ndc80/Bub1b/Bub1/Mad1l1/Mad2l1/Plk1/Bub3/Zw10" 12
"GO:0051098" "GO:0051098" "regulation of binding" "51/1537" "403/23210" 6.71735271468627e-06 0.000277352029864158 0.000211131764467059 "Actr3/Nucks1/Parp1/Tgfb2/Sumo1/Aurkb/Traf4/Spag9/Calm1/Dact1/Dtnbp1/Id4/Nsd1/Mapk8/Ebf2/Angpt1/Mfng/Eif3d/Hes1/Cblb/Tiam1/Adrb2/Traf6/Dut/Mapre1/E2f1/Adnp/Aurka/Golga2/Cdk9/Rpl11/Dvl1/Tgfbr1/Zfp462/Actb/Krit1/Msx1/Plxnd1/Smo/Ica1/Arrb1/Plk1/Ctbp2/Sympk/Ercc2/Hnrnpl/Rgma/Ubash3b/Sorl1/Anxa2/Atr" 51
"GO:0021537" "GO:0021537" "telencephalon development" "36/1537" "247/23210" 6.92179021587361e-06 0.000283334160622038 0.000215685608269113 "Tnr/Prox1/Rfx4/Ascl1/Egfr/Myh10/Ndel1/Ywhae/Lhx1/Socs7/Bcl11b/Hif1a/Syne2/Gli3/Id4/Secisbp2/Agtpbp1/Ift88/Ext1/Hes1/Robo1/Robo2/Cdh2/Dpcd/Plcb1/Btbd3/Mdk/Bhlhe22/Slc7a11/Hsd3b6/Tacc3/Slit2/Atg7/Smo/Xrcc1/Rnf7" 36
"GO:0051656" "GO:0051656" "establishment of organelle localization" "46/1537" "350/23210" 6.96390025210248e-06 0.000283334160622038 0.000215685608269113 "Clasp1/Actr3/Cenpf/Actr1b/Wipi1/Npm1/Myh10/Ndel1/Hif1a/Syne2/Dtnbp1/Bicd2/Spry2/Ap3m1/Chmp7/Ptk2/Pdpk1/Dynlt1b/Ezr/Ndc80/Cdc23/Seh1l/Spire1/Kif18a/Snap23/Spg11/Spry1/Pef1/Nudc/Kif1b/Chmp5/Ubxn2b/Mad1l1/Tacc3/Kit/Mad2l1/Plk1/Kif22/Chmp2a/Wdr11/Fgfr2/Chmp1a/Mlh1/Trak1/Zw10/Kif23" 46
"GO:0006470" "GO:0006470" "protein dephosphorylation" "35/1537" "238/23210" 7.55938298917425e-06 0.000303609407971295 0.000231119959876172 "Ppp1r15b/Ppp1r7/Nuak1/Fbxw11/Ywhae/Mtmr4/Akap1/Ppp1r9b/Ppp2r5c/Ppm1a/Ptprg/Ppp2r2a/Ppp6r2/Ppp2r5d/Ppm1b/Rprd1a/Ppp2r2b/Ctdp1/Ppp1r3c/Ppp6r3/Cdc25b/Rprd1b/Ptpn1/Cttnbp2nl/Ptp4a2/Ptpn13/Ppp1cc/Ptpn12/Ppp4r2/Ppp5c/Sympk/Timm50/Dusp4/Ubash3b/Arpp19" 35
"GO:0045926" "GO:0045926" "negative regulation of growth" "37/1537" "258/23210" 7.57117109939183e-06 0.000303609407971295 0.000231119959876172 "Actr3/Adipor1/Tnr/Tgfb2/Igfbp5/Socs2/Sertad2/Ppp1r9b/Lgmn/Yy1/Sav1/Hif1a/Sema4d/Gas1/Cgrrf1/Ptk2/Sema5b/Adrb2/Ctdp1/Notch1/Zmat3/Spg20/Ulk1/Dnajc2/Msx1/Slit2/Apbb2/Adipor2/Ing4/Foxp1/Rgma/Nrp1/Sfrp1/Cdkn2aip/Nkd1/Hyal2/Ip6k2" 37
"GO:0006282" "GO:0006282" "regulation of DNA repair" "22/1537" "117/23210" 7.69690865208773e-06 0.000306016997675821 0.000232952716112635 "Parp1/Brca1/Fignl1/Egfr/Top2b/Ubr5/Rnf168/Ier3/Spire1/Rad51/Pcna/Cdk9/Rif1/Ubqln4/Rpa2/Usp1/Hmgb1/Ppp4r2/Foxm1/Rps3/Rnf169/Xrcc1" 22
"GO:1902099" "GO:1902099" "regulation of metaphase/anaphase transition of cell cycle" "14/1537" "54/23210" 7.74101124368332e-06 0.000306016997675821 0.000232952716112635 "Fbxo5/Aurkb/Gen1/Ndc80/Cdc23/Bub1b/Bub1/Cdc26/Mad1l1/Anapc4/Mad2l1/Plk1/Bub3/Zw10" 14
"GO:1901652" "GO:1901652" "response to peptide" "49/1537" "384/23210" 8.05863184556196e-06 0.000316329675402552 0.00024080315025545 "Nucks1/Adipor1/Akt3/Parp1/Lmbrd1/Creb1/Sgk1/Foxo3/Socs2/Grb2/Socs3/Trim41/Ndel1/Stxbp4/Socs7/Lgmn/Rab10/Nfkbia/Eif2b2/Pik3r1/Appl1/Ptk2/Rangap1/Pdpk1/Ccnd3/Rab31/Adrb2/Sorbs1/Vim/Plcb1/Ncoa5/Ptpn1/Notch1/Nr4a2/Vcam1/H2afz/Slc25a33/Ggh/Chmp5/Nos1/Cacna2d1/Cpeb2/Pde3b/Igf1r/Irs2/Sp1/Mmp2/Sorl1/Apoc3" 49
"GO:0009314" "GO:0009314" "response to radiation" "50/1537" "395/23210" 8.18238091356232e-06 0.000318941197288086 0.000242791148049832 "Zranb3/Nucks1/Parp1/Ints7/Creb1/Xrcc5/Rhbdd1/Sgk1/Brca1/Grb2/Fignl1/Egfr/Npm1/Aurkb/Hus1/Yy1/Rhob/Hif1a/Rdh11/Pik3r1/Atxn1/Net1/Mapk8/Mettl3/Atp8a2/Rnf168/Sema5b/Sod2/Tmem109/Rad51/Pcna/Bcl2l1/Dbh/Ect2/Slc7a11/Ppid/Ints3/Usp1/Mapk10/Ppp1cc/Xrcc2/Kit/Xpc/Arrb1/Ercc2/Sfrp1/Topbp1/Hyal2/Pias1/Atr" 50
"GO:0010001" "GO:0010001" "glial cell differentiation" "35/1537" "239/23210" 8.30262659148074e-06 0.000319334570933309 0.000243090600236468 "Actr3/Neurod4/Ascl1/Egfr/Rnf112/Tmem98/Eif2b2/Gli3/Id4/Mettl3/Prmt5/Clu/Hes1/Dll1/Daam2/Qk/Cdh2/Prpf19/Vim/Notch1/F2/Mdk/Ror1/Pou3f1/C1qa/Wasf3/Phox2b/Sox5/Smo/Ptn/Ilk/Ercc2/Dll3/Fa2h/Lingo1" 35
"GO:0090068" "GO:0090068" "positive regulation of cell cycle process" "36/1537" "249/23210" 8.31846024804326e-06 0.000319334570933309 0.000243090600236468 "Pbx1/Fbxo5/Cdk1/Brca1/Egfr/Npm1/Rnf112/Aurkb/Atad5/Stxbp4/Gen1/Neurog1/Cenpj/Racgap1/Adamts1/Ccnd3/Ndc80/Prkce/Fen1/Smc5/Uhrf2/Cdc25b/Plcb1/Pkp4/Ect2/Orc1/Anp32b/Ubxn2b/Cdc7/Msx1/Anapc4/Ezh2/Mad2l1/Ccne1/Igf1r/Kif23" 36
"GO:2001251" "GO:2001251" "negative regulation of chromosome organization" "25/1537" "144/23210" 8.3643429056805e-06 0.000319334570933309 0.000243090600236468 "Parp1/Xrcc5/Fbxo5/Smarcb1/Brca1/Pttg1/Rad50/Aurkb/Gen1/Ubr5/Atad2/Ndc80/Taf7/Dcp2/Tnks2/Bub1b/Bub1/Exosc10/Mad1l1/Atg7/Mad2l1/Plk1/Bub3/Xrcc1/Zw10" 25
"GO:0007405" "GO:0007405" "neuroblast proliferation" "16/1537" "69/23210" 8.4747764509135e-06 0.000321349686648924 0.000244624589141656 "Neurod4/Ascl1/Eml1/Rab10/Hif1a/Gli3/Id4/Otp/Mapk8/Racgap1/Ctnna1/Notch1/Sox5/Smo/Ptn/Fgfr2" 16
"GO:0009123" "GO:0009123" "nucleoside monophosphate metabolic process" "12/1537" "41/23210" 8.86981435412665e-06 0.000334056386553392 0.00025429745136191 "Uck2/Atic/Cdadc1/Adsl/Umps/Gart/Dut/Ak2/Tyms/Ppat/Impdh1/Dctd" 12
"GO:0010769" "GO:0010769" "regulation of cell morphogenesis involved in differentiation" "45/1537" "343/23210" 9.13558252087232e-06 0.00033956621003126 0.000258491755450307 "Actr3/Tnr/Plxna2/Fn1/Sgk1/Arhgap44/Ndel1/Akap5/Eif2b2/Nedd9/Dtnbp1/Sema4d/Net1/Rap2a/Kif13b/Ptk2/St6gal1/Kalrn/Sema5b/Robo1/Robo2/Tiam1/Cdh2/Nedd4l/Caprin1/Vim/Adnp/Golga2/Mdk/Pdlim5/Postn/Spg20/Crabp2/Pdpn/Barhl2/Ulk1/Fbxw8/Cux1/Slit2/Plxnd1/Ilk/Rgma/Nrp1/Calr/Trak1" 45
"GO:0051304" "GO:0051304" "chromosome separation" "19/1537" "93/23210" 9.13794967791336e-06 0.00033956621003126 0.000258491755450307 "Dis3l2/Fbxo5/Pttg1/Aurkb/Gen1/Top2b/Ndc80/Cdc23/Bub1b/Bub1/Cdc26/Mad1l1/Tacc3/Anapc4/Mad2l1/Plk1/Bub3/Mlh1/Zw10" 19
"GO:0044839" "GO:0044839" "cell cycle G2/M phase transition" "23/1537" "127/23210" 9.25427851791831e-06 0.000341611579197859 0.000260048774525819 "Pbx1/Cenpf/Fbxo5/Cdk1/Brca1/Npm1/Atad5/Zfp830/Hus1/Calm1/Bach1/Donson/Ier3/Cdc25b/Plcb1/Orc1/Syf2/Cdc7/Paxip1/Foxm1/Plk1/Topbp1/Arpp19" 23
"GO:0000302" "GO:0000302" "response to reactive oxygen species" "31/1537" "201/23210" 9.33288927097123e-06 0.000342246873660484 0.000260532386781752 "Ppp1r15b/Prdx6/Parp1/Foxo3/Slc4a1/Egfr/Rnf112/Zfp277/Rhob/Fos/Mtr/Net1/Top2b/Ppif/Mapk8/Sod2/Romo1/Setx/Nfe2l2/Ect2/Kpna4/Hnrnpd/Pdgfra/Atg7/Ezh2/Foxp1/Rps3/Zfp580/Egln1/Mmp2/Hyal2" 31
"GO:0001822" "GO:0001822" "kidney development" "39/1537" "281/23210" 9.56089285884601e-06 0.00034831644964188 0.000265152797481997 "Gli2/Pbx1/Tgfb2/Cenpf/Nup107/Arid5b/Lhx1/Gli3/Tfap2a/Ift88/Angpt1/Ift27/Wnt7b/Hes1/Glis2/Robo2/Adamts1/Dll1/Notch3/Smad7/Lzts2/Lgr4/Gzf1/Notch1/Spry1/Hspb11/Tgfbr1/Cux1/Prom1/Slit2/Pdgfra/Smo/Ilk/Fgfr2/Nup133/Nrp1/Sfrp1/Nphp3/Acvr2b" 39
"GO:0051653" "GO:0051653" "spindle localization" "13/1537" "48/23210" 9.69121613349696e-06 0.000350771680052676 0.000267021819782134 "Clasp1/Actr3/Actr1b/Ndel1/Spry2/Dynlt1b/Ndc80/Spire1/Spry1/Ubxn2b/Mad2l1/Plk1/Zw10" 13
"GO:0051225" "GO:0051225" "spindle assembly" "20/1537" "102/23210" 1.02730660774873e-05 0.000369432711715575 0.000281227364063506 "Fbxo5/Drg1/Aurkb/Aaas/Racgap1/Tpx2/Mapre1/Mybl2/Aurka/Golga2/Chmp5/Haus6/Rps3/Plk1/Chmp2a/Tubgcp3/Chmp1a/Stag1/Mlh1/Kif23" 20
"GO:0030323" "GO:0030323" "respiratory tube development" "33/1537" "222/23210" 1.08241699486306e-05 0.000386755918549148 0.000294414501099393 "Gli2/Creb1/Igfbp5/Ascl1/Traf4/Sav1/Gli3/Atxn1/Spry2/Ift88/Zfpm2/Wnt7b/Hes1/Heg1/Lama1/Notch1/Man1a2/Spry1/Slc7a11/Hspb11/Pdpn/Errfi1/Cux1/Hmgb1/Pdgfra/Foxp1/Fgfr2/Dhcr7/Rpl13a/Sp1/Nphp3/Acvr2b/Aldh1a2" 33
"GO:0008593" "GO:0008593" "regulation of Notch signaling pathway" "18/1537" "86/23210" 1.09749253274611e-05 0.000389644801116357 0.000296613637244355 "Tgfb2/Tspan15/Ascl1/Nfkbia/Zmiz1/Mfng/Hes1/Robo1/Robo2/Dll1/Notch1/Slc35c1/Postn/Galnt11/Kit/Aak1/Arrb1/Dll3" 18
"GO:0007051" "GO:0007051" "spindle organization" "27/1537" "165/23210" 1.15257103668016e-05 0.000406609554332607 0.000309527904654078 "Clasp1/Fbxo5/Drg1/Aurkb/Eml1/Cenpj/Aaas/Racgap1/Ezr/Ndc80/Tpx2/Mapre1/Mybl2/Aurka/Golga2/Spc25/Chmp5/Haus6/Tacc3/Rps3/Plk1/Chmp2a/Tubgcp3/Chmp1a/Stag1/Mlh1/Kif23" 27
"GO:1905819" "GO:1905819" "negative regulation of chromosome separation" "12/1537" "42/23210" 1.16727844456663e-05 0.000409208179246189 0.000311506084743336 "Fbxo5/Pttg1/Aurkb/Gen1/Ndc80/Bub1b/Bub1/Mad1l1/Mad2l1/Plk1/Bub3/Zw10" 12
"GO:1901214" "GO:1901214" "regulation of neuron death" "47/1537" "368/23210" 1.19520081647197e-05 0.000416378084438423 0.000316964111263061 "Parp1/Tgfb2/Cd34/Creb1/Foxo3/Unc5b/Ascl1/Npm1/Lgmn/Hif1a/Fos/Tfap2a/Dtnbp1/F2r/Mapk8/Sncg/Clu/Angpt1/Atf4/Itsn1/Pcp4/Sod2/Pdpk1/Ppp2r2b/Bcl2l1/Vstm2l/Mybl2/Adnp/Optn/Nr4a2/Mdk/Slc7a11/Mcl1/C1qa/Nos1/Srpk2/Xrcc2/Atg7/Smo/Arrb1/Ilk/Ppp5c/Egln1/Nrp1/Tox3/Ephb1/Sorl1" 47
"GO:0021575" "GO:0021575" "hindbrain morphogenesis" "14/1537" "56/23210" 1.22200449332054e-05 0.000421407699949007 0.000320792861309925 "Gli2/Prox1/Rfx4/Lhx1/Agtpbp1/Gas1/Hes1/Dll1/Hspa5/Hes3/Ulk1/Atp2b2/Smo/Xrcc1" 14
"GO:0006469" "GO:0006469" "negative regulation of protein kinase activity" "30/1537" "194/23210" 1.22475865431897e-05 0.000421407699949007 0.000320792861309925 "Spred2/Npm1/Wars/Dtnbp1/Gadd45g/Spry2/Socs4/Heg1/Cblb/Dnaja3/Pcp4/Pdpk1/Mllt1/Taf7/Gnaq/Pkig/Ptpn1/Spry1/Errfi1/Dvl1/Actb/Ilk/Plk1/Tsg101/Igf1r/Sfrp1/Dusp4/Hyal2/Ubash3b/Sorl1" 30
"GO:0071560" "GO:0071560" "cellular response to transforming growth factor beta stimulus" "31/1537" "204/23210" 1.26491248937006e-05 0.000432553510168632 0.000329277510148576 "Actr3/Parp1/Tgfb2/Creb1/Mtmr4/Ppm1a/Fut8/Fos/Appl1/Ptk2/Pdpk1/Twsg1/Zfp36l2/Zeb1/Onecut2/Smad7/Hspa5/Acvr2a/Tgfbr1/Rasl11b/Sox5/Peg10/Htra1/Igf1r/Col4a2/Hyal2/Acvr2b/Skor1/Snx1/Rnf111/Onecut1" 31
"GO:0051294" "GO:0051294" "establishment of spindle orientation" "11/1537" "36/23210" 1.32927546438859e-05 0.000451791551128172 0.000343922297621978 "Clasp1/Actr1b/Ndel1/Spry2/Dynlt1b/Ndc80/Spry1/Ubxn2b/Mad2l1/Plk1/Zw10" 11
"GO:0007030" "GO:0007030" "Golgi organization" "22/1537" "121/23210" 1.34619299138432e-05 0.000454768468725831 0.000346188449650412 "Arfgef1/Clasp1/Stx6/Vcpip1/Cdk1/Tmed4/Vrk1/Bag5/Lman2/Prmt5/Tmed7/Lman1/Stx16/Golga2/Optn/Usp6nl/Plekhm2/Ubxn2b/Rab2a/Fbxw8/Zw10/Tmed3" 22
"GO:0031023" "GO:0031023" "microtubule organizing center organization" "23/1537" "130/23210" 1.37741588827541e-05 0.000462513021761876 0.000352083921727215 "Clasp1/Sdccag8/Brca1/Npm1/Ndel1/Gen1/Syne2/Mapk8/Cenpj/Nubp1/Pard6g/Arl2/Aurka/Golga2/Sass6/Chmp5/Ubxn2b/Haus6/Xrcc2/Plk1/Chmp2a/Pard6a/Chmp1a" 23
"GO:0000132" "GO:0000132" "establishment of mitotic spindle orientation" "10/1537" "30/23210" 1.38890738508643e-05 0.000463579027812681 0.000352895409346575 "Actr1b/Ndel1/Spry2/Dynlt1b/Ndc80/Spry1/Ubxn2b/Mad2l1/Plk1/Zw10" 10
"GO:1901988" "GO:1901988" "negative regulation of cell cycle phase transition" "26/1537" "158/23210" 1.50068294719749e-05 0.00049790516355231 0.000379025874696308 "Fbxo5/Cdk1/Brca1/Aurkb/Zfp830/Hus1/Gen1/Dact1/Gas1/Fam107a/Donson/Ier3/Ndc80/Zfp36l2/Bub1b/Bub1/Orc1/Rpa2/Syf2/Mad1l1/Ezh2/Mad2l1/Plk1/Bub3/Topbp1/Zw10" 26
"GO:0033048" "GO:0033048" "negative regulation of mitotic sister chromatid segregation" "12/1537" "43/23210" 1.52203871332304e-05 0.00049904963459192 0.000379897093090104 "Fbxo5/Pttg1/Aurkb/Gen1/Ndc80/Bub1b/Bub1/Mad1l1/Mad2l1/Plk1/Bub3/Zw10" 12
"GO:0051293" "GO:0051293" "establishment of spindle localization" "12/1537" "43/23210" 1.52203871332304e-05 0.00049904963459192 0.000379897093090104 "Clasp1/Actr1b/Ndel1/Spry2/Dynlt1b/Ndc80/Spire1/Spry1/Ubxn2b/Mad2l1/Plk1/Zw10" 12
"GO:0007098" "GO:0007098" "centrosome cycle" "22/1537" "122/23210" 1.54100850528308e-05 0.000502314702248415 0.000382382596786464 "Sdccag8/Brca1/Npm1/Ndel1/Gen1/Syne2/Mapk8/Cenpj/Nubp1/Pard6g/Arl2/Aurka/Golga2/Sass6/Chmp5/Ubxn2b/Haus6/Xrcc2/Plk1/Chmp2a/Pard6a/Chmp1a" 22
"GO:0097485" "GO:0097485" "neuron projection guidance" "35/1537" "246/23210" 1.56982112430536e-05 0.000507192542492146 0.000386095809262146 "Gli2/Enah/Tgfb2/Plxna2/Unc5b/Ank3/Myh10/Lhx1/Bcl11b/Flrt2/Gli3/Sema4d/Gas1/Ext1/Wnt7b/Sema5b/Robo1/Robo2/Lama1/Rnf165/Ablim1/Lgr4/Flrt3/Vstm2l/Neurog2/Dvl1/Slit2/Apbb2/Plxnd1/Smo/Foxp1/Dpysl4/Nrp1/Ephb1/Nptn" 35
"GO:0090329" "GO:0090329" "regulation of DNA-dependent DNA replication" "13/1537" "50/23210" 1.57417132850989e-05 0.000507192542492146 0.000386095809262146 "Zranb3/Smarcal1/Fbxo5/Npm1/Zfp830/Dach1/Donson/Ciz1/Cdc7/Rfc2/Rfc3/Atg7/Chtf8" 13
"GO:0048024" "GO:0048024" "regulation of mRNA splicing, via spliceosome" "20/1537" "105/23210" 1.61168081232678e-05 0.000516293611948822 0.00039302391739197 "Prdx6/Dazap1/Srsf2/Npm1/Rnf219/Khdrbs3/Srsf7/Prpf19/Celf2/Celf1/Mbnl1/Celf3/Sf3b4/Khdrbs1/Sart3/Hnrnpa2b1/Nup98/Hnrnpl/Rbmxl1/Rbm7" 20
"GO:0070997" "GO:0070997" "neuron death" "50/1537" "405/23210" 1.62225282933289e-05 0.000516710701182945 0.000393341422859602 "Parp1/Tgfb2/Cd34/Creb1/Foxo3/Unc5b/Ascl1/Npm1/Lgmn/Bag5/Hif1a/Fos/Tfap2a/Dtnbp1/F2r/Mapk8/Sncg/Clu/Angpt1/Atf4/Itsn1/Pcp4/Sod2/Pdpk1/Ppp2r2b/Bcl2l1/Vstm2l/Mybl2/Adnp/Optn/Nr4a2/Mdk/Slc7a11/Mcl1/C1qa/Nos1/Diablo/Srpk2/Xrcc2/Atg7/Smo/Arrb1/Ilk/Dpysl4/Ppp5c/Egln1/Nrp1/Tox3/Ephb1/Sorl1" 50
"GO:0003002" "GO:0003002" "regionalization" "47/1537" "373/23210" 1.70119243936656e-05 0.000538775378240297 0.000410137961907095 "Gli2/Rnf2/Pbx1/Plxna2/Rfx4/Ascl1/Tmem107/Lhx1/Yy1/Gli3/Neurog1/Gas1/Mapk8/Ift88/Pcdh8/Wnt7b/Hes1/Ift57/Robo1/Robo2/Dll1/Pbx2/Mib1/Dpcd/Mafb/Ift52/Aurka/Notch1/Acvr2a/Ttc21b/Bhlhe22/Spry1/Hspb11/C1qa/Hes3/Tgfbr1/Xrcc2/Msx1/Smo/Tcf7l1/Fgfr2/Dll3/Nrp1/Sfrp1/Acvr2b/Aldh1a2/Mns1" 47
"GO:0007568" "GO:0007568" "aging" "35/1537" "247/23210" 1.71471486767861e-05 0.000539989868499467 0.000411062481808651 "Akt3/Foxo3/Sec63/Fbxo5/Jmjd1c/Cdk1/Nuak1/Map3k3/Grb2/Npm1/Smc6/Zfp277/Pde4d/Ndufs6/Top2b/Zmiz1/Atp8a2/Msra/Dnaja3/Sod2/Rnf165/Smc5/Romo1/C1qa/Prdm2/Icmt/Foxm1/Ilk/Arntl/Ercc2/Cln8/Calr/Mmp2/Hyal2/Atr" 35
"GO:0034614" "GO:0034614" "cellular response to reactive oxygen species" "25/1537" "150/23210" 1.73671843173912e-05 0.00054384654710752 0.000413998344076901 "Parp1/Foxo3/Egfr/Rnf112/Zfp277/Rhob/Fos/Mtr/Net1/Top2b/Ppif/Mapk8/Sod2/Romo1/Setx/Nfe2l2/Ect2/Hnrnpd/Pdgfra/Atg7/Ezh2/Foxp1/Rps3/Zfp580/Mmp2" 25
"GO:0046328" "GO:0046328" "regulation of JNK cascade" "29/1537" "188/23210" 1.78205161133016e-05 0.000554924898410855 0.00042243164041587 "Map4k4/Rb1cc1/Egfr/Traf4/Spag9/Dact1/Dtnbp1/Gadd45g/Rap2a/Tnfrsf19/Zfp622/Wnt7b/Fgd4/Tiam1/Pja2/Traf6/Plcb1/Itch/Ptpn1/Rapgef1/Fktn/Rps3/Fgf15/Igf1r/Sfrp1/Sh3rf1/Gab1/Ephb1/Trf" 29
"GO:0071559" "GO:0071559" "response to transforming growth factor beta" "31/1537" "208/23210" 1.87442204936837e-05 0.000580446027954404 0.000441859373158122 "Actr3/Parp1/Tgfb2/Creb1/Mtmr4/Ppm1a/Fut8/Fos/Appl1/Ptk2/Pdpk1/Twsg1/Zfp36l2/Zeb1/Onecut2/Smad7/Hspa5/Acvr2a/Tgfbr1/Rasl11b/Sox5/Peg10/Htra1/Igf1r/Col4a2/Hyal2/Acvr2b/Skor1/Snx1/Rnf111/Onecut1" 31
"GO:0048863" "GO:0048863" "stem cell differentiation" "33/1537" "228/23210" 1.90018445063242e-05 0.000585172824741718 0.000445457605146803 "Tgfb2/Fn1/Xrcc5/Ascl1/Psmd11/Hif1a/Tfap2a/Sema4d/Wnt7b/Hes1/Sema5b/Lbh/Zfp36l2/Ncoa3/Notch1/Nfe2l2/Pef1/Phactr4/Msx1/Phox2b/Ociad1/Pdgfra/Kit/Sox5/Smo/Ptn/Tcf7l1/Fgfr2/Fgf15/Ercc2/Nrp1/Sfrp1/Aldh1a2" 33
"GO:0060412" "GO:0060412" "ventricular septum morphogenesis" "13/1537" "51/23210" 1.98546155252505e-05 0.00060807487328432 0.000462891585785337 "Tgfb2/Prox1/Sav1/Zfpm2/Hes1/Robo1/Robo2/Smad7/Notch1/Tgfbr1/Slit2/Fgfr2/Egln1" 13
"GO:0030324" "GO:0030324" "lung development" "32/1537" "219/23210" 2.08079814963795e-05 0.000633790649512675 0.000482467491584159 "Gli2/Creb1/Igfbp5/Ascl1/Sav1/Gli3/Atxn1/Spry2/Ift88/Zfpm2/Wnt7b/Hes1/Heg1/Lama1/Notch1/Man1a2/Spry1/Slc7a11/Hspb11/Pdpn/Errfi1/Cux1/Hmgb1/Pdgfra/Foxp1/Fgfr2/Dhcr7/Rpl13a/Sp1/Nphp3/Acvr2b/Aldh1a2" 32
"GO:0033674" "GO:0033674" "positive regulation of kinase activity" "56/1537" "476/23210" 2.129538345033e-05 0.000645111235609452 0.000491085187003891 "Tgfb2/Prox1/Map4k4/Xrcc5/Cab39/Ranbp2/Map3k3/Egfr/Npm1/Rad50/Map2k3/Traf4/Spag9/Hsp90aa1/Nedd9/Gadd45g/F2r/Atg14/Clu/Zfp622/Angpt1/Ptk2/Wnt7b/Fgd4/Robo1/Tiam1/Pdpk1/Ccnd3/Adrb2/Traf6/Cdc25b/Tpx2/Ptpn1/Adnp/Stk39/F2/Rap1a/Ect2/Tgfbr1/Erp29/Camkk2/Mmd2/Pdgfra/Kit/Raf1/Ezh2/Rps3/Arrb1/Ilk/Tead1/Gprc5b/Gas6/Gab1/Trf/Pik3r4/Acvr2b" 56
"GO:0045665" "GO:0045665" "negative regulation of neuron differentiation" "36/1537" "260/23210" 2.18163521254637e-05 0.000657320793228836 0.000500379604083893 "Actr3/Tnr/Pbx1/Map4k4/Foxo3/Ascl1/Bag5/Gli3/Dtnbp1/Id4/Sema4d/Ptprg/Dleu2/Asap1/Ptk2/Hes1/Sema5b/Dll1/Notch3/H2-K1/Mib1/Prpf19/Vim/Notch1/Spg20/Casz1/Ulk1/Slit2/Phox2b/Dguok/Dennd5a/Inpp5f/Rgma/Nrp1/Calr/Ntm" 36
"GO:1903322" "GO:1903322" "positive regulation of protein modification by small protein conjugation or removal" "23/1537" "134/23210" 2.28830563732564e-05 0.000685753528088879 0.000522023770461781 "Brca1/Npm1/Tbc1d7/Ubqln1/Mapk8/Fam107a/Angpt1/Cblb/Dnaja3/Ube2i/Adrb2/Smad7/Cdk9/Hspa5/Pef1/Sart3/Paxip1/Arrb1/Ctr9/Plk1/Ube2s/Pias1/Rnf111" 23
"GO:0032506" "GO:0032506" "cytokinetic process" "11/1537" "38/23210" 2.3544941691659e-05 0.000698413539217684 0.000531661091267064 "Aurkb/Snx18/Chmp7/Racgap1/Spire1/Ect2/Chmp5/Chmp2a/Chmp1a/Anln/Kif23" 11
"GO:0007088" "GO:0007088" "regulation of mitotic nuclear division" "26/1537" "162/23210" 2.35561078889352e-05 0.000698413539217684 0.000531661091267064 "Fbxo5/Drg1/Pttg1/Aurkb/Gen1/Neurog1/Ndc80/Cdc23/Smc5/Bub1b/Bub1/Chmp5/Ubxn2b/Cdc26/Mad1l1/Tacc3/Anapc4/Mad2l1/Plk1/Chmp2a/Fgfr2/Bub3/Igf1r/Chmp1a/Stag1/Zw10" 26
"GO:0021915" "GO:0021915" "neural tube development" "29/1537" "191/23210" 2.41573459003486e-05 0.000712449979092819 0.000542346206206099 "Gli2/Enah/Tgfb2/Plxna2/Tmem107/Pfn1/Rps7/Hectd1/Dact1/Hif1a/Gli3/Rala/Tfap2a/Gas1/Hes1/Ift57/Mib1/Traf6/Ift52/Notch1/Phactr4/Hes3/Dvl1/Cecr2/Smo/Rgma/Nup133/Sfrp1/Aldh1a2" 29
"GO:2000179" "GO:2000179" "positive regulation of neural precursor cell proliferation" "15/1537" "67/23210" 2.52122930591715e-05 0.000736016733849386 0.000560286188534526 "Gli2/Prox1/Nap1l1/Ascl1/Lhx1/Hif1a/Gli3/Otp/Mapk8/Notch1/Optn/Mdk/Gng5/Smo/Trf" 15
"GO:0033046" "GO:0033046" "negative regulation of sister chromatid segregation" "12/1537" "45/23210" 2.52205231728082e-05 0.000736016733849386 0.000560286188534526 "Fbxo5/Pttg1/Aurkb/Gen1/Ndc80/Bub1b/Bub1/Mad1l1/Mad2l1/Plk1/Bub3/Zw10" 12
"GO:0010639" "GO:0010639" "negative regulation of organelle organization" "49/1537" "401/23210" 2.57341918074524e-05 0.000747095755910102 0.000568719995481582 "Arfgef1/Clasp1/Parp1/Xrcc5/Tbc1d30/Sgk1/Fbxo5/Specc1l/Smarcb1/Brca1/Pecam1/Npm1/Pttg1/Rad50/Fnip1/Aurkb/Pfn1/Gen1/Scfd1/Trim9/Tbc1d7/Ppif/Ubr5/Atad2/Nubp1/Ier3/Ndc80/Taf7/Dcp2/Tnks2/Bub1b/Bub1/Bcl2l1/Mapre1/Fnip2/Sec22b/Exosc10/Mad1l1/Slit2/Atg7/Mad2l1/Ctnna2/Plk1/Chmp2a/Fgfr2/Bub3/Xrcc1/Zw10/Tpm1" 49
"GO:0060485" "GO:0060485" "mesenchyme development" "37/1537" "273/23210" 2.71858413458744e-05 0.000785149635553905 0.000597688172703679 "Clasp1/Mdm4/Adipor1/Tgfb2/Fn1/Hnrnpab/Hif1a/Tfap2a/Sema4d/Loxl2/Wnt7b/Hes1/Sema5b/Robo1/Robo2/Tiam1/Smad7/Notch1/Rxra/Mdk/Trim62/Pef1/Phactr4/Pdpn/Tgfbr1/Msx1/Phox2b/Smo/Ezh2/Tead1/Fgfr2/Fgf15/Dll3/Nup133/Nrp1/Sfrp1/Aldh1a2" 37
"GO:0009895" "GO:0009895" "negative regulation of catabolic process" "39/1537" "294/23210" 2.73613292698593e-05 0.000786144584279358 0.000598445568566482 "Mdm4/Qsox1/Apoa2/Angel2/Ube2g2/Timp3/Egfr/Bag5/Nbas/Rps7/Scfd1/Secisbp2/Ubac2/Dap/Ptk2/Ier3/Qk/E2f1/Golga2/Ubqln4/Mcl1/Sec22b/Rpl11/Tardbp/Alad/Hnrnpd/Rpl5/Atg7/Timp4/Mad2l1/Pde3b/Nell1/Svip/Sf3b3/Banp/Elavl1/Sorl1/Apoc3/Anxa2" 39
"GO:0048193" "GO:0048193" "Golgi vesicle transport" "36/1537" "263/23210" 2.80085266954657e-05 0.000800612963079619 0.000609459493168271 "Stx6/Acsl3/Ank3/Gosr2/Wipi1/Vps54/Tmed4/Ankfy1/Nbas/Rab10/Scfd1/Bicd2/Lman2/Gas1/Sec22a/Rab31/Tmed7/Snx2/Lman1/Spire1/Ier3ip1/Scyl1/Golga2/Optn/Sec22b/Pef1/Erp29/Cux1/Sec13/Golga7/Sorl1/Arcn1/Zw10/Snx1/Tmed3/Copb2" 36
"GO:0048880" "GO:0048880" "sensory system development" "49/1537" "403/23210" 2.9303696933518e-05 0.000830817621671787 0.000632452520718179 "Pou2f1/Atf6/Tgfb2/Prox1/Neurod4/Egfr/Myh10/Lhx1/Bcl11b/Yy1/Hif1a/Ttll5/Hcn1/Gli3/Tfap2a/Agtpbp1/Gas1/Ift88/Atp8a2/Dll1/Twsg1/Lama1/Zeb1/Vim/Ptf1a/Rxra/Bhlhe22/Mab21l2/Phactr4/C1qa/Casz1/Tgfbr1/Hmgb1/Zfp513/Prom1/Phox2b/Pdgfra/Tspan12/Ptn/Fgfr2/Th/Sipa1l3/Col4a1/Nrp1/Cln8/Sp1/Ephb1/Acvr2b/Aldh1a2" 49
"GO:0000724" "GO:0000724" "double-strand break repair via homologous recombination" "22/1537" "127/23210" 2.95123590044876e-05 0.000830817621671787 0.000632452520718179 "Mcm6/Nucks1/Parp1/Mcm3/Brca1/Fignl1/Hus1/Yy1/Gen1/Rbbp8/Smc5/Sfr1/Rad51/Rif1/Ubqln4/Rpa2/Cdc7/Xrcc2/Ppp4r2/Rpa3/Nsmce1/Xrcc1" 22
"GO:0000725" "GO:0000725" "recombinational repair" "22/1537" "127/23210" 2.95123590044876e-05 0.000830817621671787 0.000632452520718179 "Mcm6/Nucks1/Parp1/Mcm3/Brca1/Fignl1/Hus1/Yy1/Gen1/Rbbp8/Smc5/Sfr1/Rad51/Rif1/Ubqln4/Rpa2/Cdc7/Xrcc2/Ppp4r2/Rpa3/Nsmce1/Xrcc1" 22
"GO:0048568" "GO:0048568" "embryonic organ development" "57/1537" "493/23210" 2.97588836113546e-05 0.000833547825375328 0.000634530863990321 "Gli2/Pbx1/Tgfb2/Prox1/Vash2/Lrig3/Rpl38/Grb2/Socs3/Egfr/Rnf112/Lhx1/Sp2/Ncoa1/Hectd1/Hif1a/Gli3/Tfap2a/Neurog1/Gas1/Spry2/Atp8a2/Zfpm2/Wnt7b/Arid2/Hes1/Ift57/Plg/Dll1/Birc6/Mib1/Zeb1/Ndst1/Mafb/Ift52/Ncoa3/Notch1/Vcam1/Phactr4/Syf2/Dvl1/Tgfbr1/Fbxw8/Msx1/Pdgfra/Kit/Atp2b2/Smo/Tead1/Fgfr2/Th/Erf/Egln1/Gab1/Sp1/Nphp3/Aldh1a2" 57
"GO:0045841" "GO:0045841" "negative regulation of mitotic metaphase/anaphase transition" "11/1537" "39/23210" 3.08420433732464e-05 0.000852700759815044 0.000649110864882904 "Fbxo5/Aurkb/Gen1/Ndc80/Bub1b/Bub1/Mad1l1/Mad2l1/Plk1/Bub3/Zw10" 11
"GO:0006405" "GO:0006405" "RNA export from nucleus" "16/1537" "76/23210" 3.0901606293979e-05 0.000852700759815044 0.000649110864882904 "Nup107/Npm1/Alkbh5/Pabpn1/Poldip3/Xpo5/Phax/Thoc1/Nxt1/Khdrbs1/BC005561/Hnrnpa2b1/Nup98/Ddx19a/Nup133/Nup93" 16
"GO:0050000" "GO:0050000" "chromosome localization" "16/1537" "76/23210" 3.0901606293979e-05 0.000852700759815044 0.000649110864882904 "Actr3/Cenpf/Ndel1/Chmp7/Ndc80/Cdc23/Seh1l/Kif18a/Chmp5/Mad1l1/Nup98/Kif22/Chmp2a/Chmp1a/Mlh1/Zw10" 16
"GO:0071375" "GO:0071375" "cellular response to peptide hormone stimulus" "34/1537" "244/23210" 3.19434696622343e-05 0.00087650154521629 0.000667229000956861 "Nucks1/Adipor1/Akt3/Parp1/Lmbrd1/Sgk1/Foxo3/Socs2/Grb2/Socs3/Ndel1/Stxbp4/Socs7/Rab10/Pik3r1/Appl1/Ptk2/Rangap1/Pdpk1/Ccnd3/Rab31/Sorbs1/Plcb1/Ncoa5/Ptpn1/Nr4a2/H2afz/Slc25a33/Cpeb2/Pde3b/Igf1r/Irs2/Sp1/Sorl1" 34
"GO:0033120" "GO:0033120" "positive regulation of RNA splicing" "12/1537" "46/23210" 3.20786356699181e-05 0.00087650154521629 0.000667229000956861 "Prdx6/Dazap1/Pik3r1/Rnf219/Khdrbs3/Rbm22/Prpf19/Setx/Celf3/Sf3b4/Nup98/Rbmxl1" 12
"GO:0051783" "GO:0051783" "regulation of nuclear division" "29/1537" "194/23210" 3.24763168195576e-05 0.000883038975376655 0.000672205561487224 "Fbxo5/Drg1/Pttg1/Aurkb/Gen1/Neurog1/Ndc80/Cdc23/Smc5/Bub1b/Bub1/Plcb1/Chmp5/Ubxn2b/Cdc26/Mad1l1/Tacc3/Msx1/Anapc4/Mad2l1/Plk1/Chmp2a/Fgfr2/Bub3/Igf1r/Chmp1a/Calr/Stag1/Zw10" 29
"GO:0000086" "GO:0000086" "G2/M transition of mitotic cell cycle" "20/1537" "110/23210" 3.26858868953674e-05 0.000884422978421252 0.000673259121488125 "Pbx1/Cenpf/Fbxo5/Cdk1/Brca1/Zfp830/Hus1/Calm1/Bach1/Donson/Ier3/Cdc25b/Plcb1/Orc1/Syf2/Cdc7/Foxm1/Plk1/Topbp1/Arpp19" 20
"GO:0033673" "GO:0033673" "negative regulation of kinase activity" "31/1537" "214/23210" 3.29859701425997e-05 0.000888230906158698 0.000676157872589979 "Spred2/Npm1/Wars/Dtnbp1/Gadd45g/Spry2/Socs4/Heg1/Cblb/Dnaja3/Pcp4/Pdpk1/Mllt1/Taf7/Gnaq/Pkig/Ptpn1/Spry1/Errfi1/Dvl1/Actb/Ilk/Plk1/Tsg101/Igf1r/Irs2/Sfrp1/Dusp4/Hyal2/Ubash3b/Sorl1" 31
"GO:0007411" "GO:0007411" "axon guidance" "34/1537" "245/23210" 3.47764791959974e-05 0.000931942764608123 0.000709433135825231 "Gli2/Enah/Tgfb2/Plxna2/Unc5b/Ank3/Myh10/Lhx1/Bcl11b/Flrt2/Gli3/Sema4d/Gas1/Ext1/Wnt7b/Sema5b/Robo1/Robo2/Lama1/Rnf165/Ablim1/Lgr4/Flrt3/Vstm2l/Neurog2/Dvl1/Slit2/Apbb2/Plxnd1/Smo/Foxp1/Nrp1/Ephb1/Nptn" 34
"GO:0032868" "GO:0032868" "response to insulin" "32/1537" "225/23210" 3.59076950802228e-05 0.000957653073574938 0.00072900487971986 "Nucks1/Adipor1/Akt3/Parp1/Lmbrd1/Sgk1/Foxo3/Socs2/Grb2/Socs3/Ndel1/Stxbp4/Socs7/Rab10/Pik3r1/Appl1/Pdpk1/Ccnd3/Rab31/Sorbs1/Plcb1/Ncoa5/Ptpn1/H2afz/Slc25a33/Ggh/Cpeb2/Pde3b/Igf1r/Irs2/Sp1/Sorl1" 32
"GO:0050808" "GO:0050808" "synapse organization" "53/1537" "451/23210" 3.6092594431378e-05 0.000958000577907146 0.000729269414300173 "Actr3/Tnr/Igsf9/Ank3/Arhgap44/Myh10/Pfn1/Lgmn/Mdga2/Dact1/Flrt2/Dtnbp1/Sema4d/F2r/Sncg/Pcdh8/Ptk2/Wnt7b/Kalrn/Dnaja3/Tiam1/Itsn1/Cdh2/Lrrtm2/Sorbs1/Caprin1/Flrt3/Adnp/Pdlim5/Slc7a11/C1qa/C1qb/Dvl1/Sez6l/Actb/Wasf3/Pdzrn3/Lrrn1/Atp2b2/Plxnd1/Ptn/Ctnna2/Fgfr2/Lrfn1/Igf1r/Col4a1/Egln1/Nrp1/Sorbs2/Ncan/Ephb1/Cacna2d2/Nptn" 53
"GO:0040034" "GO:0040034" "regulation of development, heterochronic" "7/1537" "16/23210" 3.70253546112684e-05 0.000973487389637784 0.000741058611906768 "Ascl1/Hes1/Dll1/Notch1/Hmgn2/Hes3/Sox5" 7
"GO:0098885" "GO:0098885" "modification of postsynaptic actin cytoskeleton" "7/1537" "16/23210" 3.70253546112684e-05 0.000973487389637784 0.000741058611906768 "Myh10/Pfn1/Kalrn/Tiam1/Itsn1/Wasf3/Ctnna2" 7
"GO:0072528" "GO:0072528" "pyrimidine-containing compound biosynthetic process" "9/1537" "27/23210" 3.7612632486893e-05 0.00098428550930489 0.000749278584406552 "Uck2/Cps1/Tbpl1/Cdadc1/Umps/Dut/Ctps/Tyms/Dctd" 9
"GO:0045839" "GO:0045839" "negative regulation of mitotic nuclear division" "13/1537" "54/23210" 3.83498642564794e-05 0.000998888520400076 0.000760394996644705 "Fbxo5/Pttg1/Aurkb/Gen1/Ndc80/Bub1b/Bub1/Mad1l1/Mad2l1/Plk1/Fgfr2/Bub3/Zw10" 13
"GO:0001570" "GO:0001570" "vasculogenesis" "18/1537" "94/23210" 3.90927363341523e-05 0.00100880977928965 0.00076794746668113 "Cd34/Gjc1/Zmiz1/Pbrm1/Zfpm2/Angpt1/Ptk2/Wnt7b/Heg1/Qk/Notch1/Aplnr/Rap1a/Paxip1/Foxm1/Smo/Fgfr2/Nrp1" 18
"GO:1902749" "GO:1902749" "regulation of cell cycle G2/M phase transition" "18/1537" "94/23210" 3.90927363341523e-05 0.00100880977928965 0.00076794746668113 "Pbx1/Cenpf/Fbxo5/Cdk1/Brca1/Npm1/Atad5/Zfp830/Hus1/Donson/Ier3/Cdc25b/Orc1/Syf2/Cdc7/Paxip1/Plk1/Topbp1" 18
"GO:0045747" "GO:0045747" "positive regulation of Notch signaling pathway" "11/1537" "40/23210" 4.00090980150037e-05 0.00102769913518724 0.000782326820754208 "Tgfb2/Ascl1/Zmiz1/Mfng/Hes1/Robo1/Robo2/Dll1/Notch1/Kit/Aak1" 11
"GO:0060411" "GO:0060411" "cardiac septum morphogenesis" "17/1537" "86/23210" 4.16355552524602e-05 0.00106457149072116 0.000810395573262517 "Tgfb2/Prox1/Sav1/Ift88/Zfpm2/Hes1/Robo1/Robo2/Smad7/Notch1/Tgfbr1/Slit2/Smo/Parva/Fgfr2/Egln1/Nrp1" 17
"GO:0001558" "GO:0001558" "regulation of cell growth" "51/1537" "431/23210" 4.1952852778408e-05 0.0010677863077025 0.00081284282407961 "Actr3/Adipor1/Tnr/Tgfb2/Fn1/Igfbp5/Sgk1/Socs2/Egfr/Sertad2/Npm1/Pttg1/Ndel1/Ppp1r9b/Igfbp4/Yy1/Eif2b2/Sema4d/Gas1/Cgrrf1/Fam107a/Ptk2/Sema5b/Nubp1/Nedd4l/Adnp2/Ctdp1/Ncoa3/Adnp/F2/Zmat3/Spg20/Crabp2/Slc25a33/Tgfbr1/Barhl2/Ulk1/Dnajc2/Msx1/Slit2/Apbb2/Adipor2/Foxp1/Ilk/Tsg101/Rgma/Nrp1/Sfrp1/Cdkn2aip/Hyal2/Ip6k2" 51
"GO:0031398" "GO:0031398" "positive regulation of protein ubiquitination" "20/1537" "112/23210" 4.27591145510354e-05 0.00107845839143652 0.00082096685284698 "Brca1/Npm1/Tbc1d7/Ubqln1/Mapk8/Fam107a/Angpt1/Cblb/Dnaja3/Adrb2/Smad7/Cdk9/Hspa5/Pef1/Paxip1/Arrb1/Ctr9/Plk1/Ube2s/Rnf111" 20
"GO:0046822" "GO:0046822" "regulation of nucleocytoplasmic transport" "20/1537" "112/23210" 4.27591145510354e-05 0.00107845839143652 0.00082096685284698 "Ywhae/Akap1/Ppm1a/Akap5/Pik3r1/Gli3/Ubr5/Angpt1/Rangap1/Ier3/Xpo5/Rbm22/Pkig/Ect2/Khdrbs1/Tardbp/Ppp1cc/Smo/Gas6/Hyal2" 20
"GO:0006611" "GO:0006611" "protein export from nucleus" "21/1537" "121/23210" 4.3132743900705e-05 0.00108298159685824 0.000824410102720445 "Nup107/Ranbp17/Npm1/Alkbh5/Ywhae/Ppm1a/Pabpn1/Rangap1/Poldip3/Xpo5/Rbm22/Thoc1/Nxt1/Cse1l/BC005561/Hnrnpa2b1/Ddx19a/Nup133/Gas6/Calr/Nup93" 21
"GO:0031346" "GO:0031346" "positive regulation of cell projection organization" "54/1537" "466/23210" 4.48704987091606e-05 0.00112156125473032 0.000853778523939705 "Actr3/Plxna2/Fn1/Sgk1/Ndel1/Pfn1/Hsp90aa1/Akap5/Eif2b2/Rala/Sema4d/Cenpj/Atp8a2/Kalrn/Robo1/Robo2/Adamts1/Tiam1/Itsn1/Pcp4/Ppp2r5d/Dynlt1b/Qk/Fbxo38/Nedd4l/Caprin1/Adnp/Rapgef1/Setx/Golga2/Hspa5/Nfe2l2/Mdk/Rap1a/Crabp2/Dvl1/Tgfbr1/Fbxw8/Auts2/Cux1/Tapt1/Kit/Plxnd1/Ptn/Ezh2/Ilk/Gprc5b/Eps8l2/Igf1r/Rgma/Nrp1/Trak1/Anln/Mns1" 54
"GO:0006984" "GO:0006984" "ER-nucleus signaling pathway" "10/1537" "34/23210" 4.75011117041709e-05 0.0011796390837955 0.000897989754457662 "Ppp1r15b/Tmco1/Atf6/Nck2/Atg10/Atf4/Ptpn1/Hspa5/Nfe2l2/Arhgef10l" 10
"GO:0006413" "GO:0006413" "translational initiation" "19/1537" "104/23210" 4.76172934793662e-05 0.0011796390837955 0.000897989754457662 "Ppp1r15b/Nck2/Npm1/Eif5/Eif2b2/Paip1/Mettl3/Eif4b/Eif3h/Eif3d/Ncbp2/Eif1ad/Rxra/Khdrbs1/Denr/Eif3f/Eif3k/Rpl13a/Klhl25" 19
"GO:0150063" "GO:0150063" "visual system development" "48/1537" "400/23210" 4.9083021378435e-05 0.00120690395015571 0.000918744891333383 "Pou2f1/Atf6/Tgfb2/Prox1/Neurod4/Egfr/Myh10/Lhx1/Bcl11b/Yy1/Hif1a/Ttll5/Hcn1/Gli3/Tfap2a/Agtpbp1/Gas1/Ift88/Atp8a2/Dll1/Twsg1/Lama1/Zeb1/Vim/Ptf1a/Rxra/Bhlhe22/Mab21l2/Phactr4/C1qa/Casz1/Tgfbr1/Hmgb1/Zfp513/Prom1/Pdgfra/Tspan12/Ptn/Fgfr2/Th/Sipa1l3/Col4a1/Nrp1/Cln8/Sp1/Ephb1/Acvr2b/Aldh1a2" 48
"GO:0060560" "GO:0060560" "developmental growth involved in morphogenesis" "36/1537" "270/23210" 4.91509143676616e-05 0.00120690395015571 0.000918744891333383 "Actr3/Tnr/Fn1/Ndel1/Lhx1/Hsp90aa1/Eif2b2/Sema4d/Spry2/Wnt7b/Sema5b/Robo1/Tiam1/Nedd4l/Lzts2/Spg11/Flrt3/Adnp/Aurka/Notch1/Spry1/Postn/Spg20/Crabp2/Dvl1/Barhl2/Ulk1/Auts2/Slit2/Smo/Ilk/Fgfr2/Rgma/Nrp1/Sfrp1/Nkd1" 36
"GO:0051985" "GO:0051985" "negative regulation of chromosome segregation" "12/1537" "48/23210" 5.07679288418975e-05 0.00124114226037165 0.000944808500284805 "Fbxo5/Pttg1/Aurkb/Gen1/Ndc80/Bub1b/Bub1/Mad1l1/Mad2l1/Plk1/Bub3/Zw10" 12
"GO:0031577" "GO:0031577" "spindle checkpoint" "11/1537" "41/23210" 5.14268353573252e-05 0.00124631817513796 0.000948748619338114 "Aurkb/Gen1/Ndc80/Bub1b/Bub1/Aurka/Mad1l1/Mad2l1/Plk1/Bub3/Zw10" 11
"GO:1902100" "GO:1902100" "negative regulation of metaphase/anaphase transition of cell cycle" "11/1537" "41/23210" 5.14268353573252e-05 0.00124631817513796 0.000948748619338114 "Fbxo5/Aurkb/Gen1/Ndc80/Bub1b/Bub1/Mad1l1/Mad2l1/Plk1/Bub3/Zw10" 11
"GO:0043393" "GO:0043393" "regulation of protein binding" "33/1537" "240/23210" 5.41840051656151e-05 0.00130745300776251 0.000995286966610137 "Actr3/Aurkb/Traf4/Spag9/Dact1/Dtnbp1/Mapk8/Angpt1/Mfng/Hes1/Cblb/Tiam1/Adrb2/Dut/Mapre1/Adnp/Aurka/Golga2/Rpl11/Dvl1/Tgfbr1/Actb/Krit1/Plxnd1/Ica1/Arrb1/Plk1/Sympk/Rgma/Ubash3b/Sorl1/Anxa2/Atr" 33
"GO:0007052" "GO:0007052" "mitotic spindle organization" "19/1537" "105/23210" 5.45767030347834e-05 0.0013112523392926 0.000998179173925643 "Clasp1/Drg1/Aurkb/Eml1/Aaas/Racgap1/Ndc80/Tpx2/Mybl2/Aurka/Golga2/Spc25/Chmp5/Tacc3/Plk1/Chmp2a/Chmp1a/Stag1/Kif23" 19
"GO:0060562" "GO:0060562" "epithelial tube morphogenesis" "46/1537" "380/23210" 5.64879861817514e-05 0.00135134778960121 0.00102870147864757 "Gli2/Pbx1/Enah/Tgfb2/Pfn1/Lhx1/Rps7/Rhob/Hectd1/Hif1a/Gli3/Rala/Tfap2a/Spry2/Angpt1/Hes1/Ift57/Robo1/Dll1/Lama1/Mib1/Lzts2/Traf6/Lgr4/Gzf1/Ift52/Ncoa3/Notch1/Mdk/Spry1/Phactr4/Dvl1/Slit2/Pdgfra/Plxnd1/Cecr2/Smo/Ilk/Tead1/Fgfr2/Rgma/Col4a1/Nrp1/Sfrp1/Nphp3/Aldh1a2" 46
"GO:0045732" "GO:0045732" "positive regulation of protein catabolic process" "30/1537" "210/23210" 5.70794568359389e-05 0.00135512302076873 0.00103157533977655 "Sumo1/Rhbdd1/Snf8/Hsp90aa1/Dact1/Ubqln1/Mapk8/Socs4/Clu/Ptk2/Cblb/Ier3/Ezr/Nedd4l/Smad7/Itch/Aurka/Sec22b/Nrd1/Faf1/Rnf19b/Dvl1/Fbxw8/Atg7/Plk1/Rgma/Nkd1/Sorl1/Pias1/Snx1" 30
"GO:0060541" "GO:0060541" "respiratory system development" "34/1537" "251/23210" 5.71320254540099e-05 0.00135512302076873 0.00103157533977655 "Gli2/Pou2f1/Creb1/Igfbp5/Ascl1/Sav1/Gli3/Atxn1/Spry2/Ift88/Zfpm2/Wnt7b/Hes1/Heg1/Lama1/Notch1/Man1a2/Spry1/Slc7a11/Hspb11/Pdpn/Errfi1/Cux1/Hmgb1/Phox2b/Pdgfra/Foxp1/Fgfr2/Dhcr7/Rpl13a/Sp1/Nphp3/Acvr2b/Aldh1a2" 34
"GO:0010498" "GO:0010498" "proteasomal protein catabolic process" "53/1537" "459/23210" 5.7769137135331e-05 0.00136442868810311 0.00103865919621998 "Uggt1/Sumo1/Rhbdd1/Psmd1/Ube2g2/Psmd12/Fbxw11/Ppp2r5c/Bag5/Psma6/Trim9/Ubqln1/Ubac2/Psmd6/Mapk8/Psmc6/Socs4/Clu/Spsb3/Ube2i/Dlgap1/Nedd4l/Smad7/Prpf19/Itch/Aurka/Psma7/Hspa5/Nfe2l2/Ubqln4/Psmd4/Rnf19b/Rpl11/Ddi2/Dvl1/Ube2r2/Ubxn2b/Cdc26/Alad/Fbxw8/Gna12/Anapc4/Atg7/Fbxl14/Arrb1/Arntl/Psma1/Plk1/Ube2s/Svip/Rnf122/Pias1/Rnf7" 53
"GO:0043254" "GO:0043254" "regulation of protein-containing complex assembly" "49/1537" "414/23210" 5.84540194690201e-05 0.00137477934396759 0.00104653854088217 "Arfgef1/Actr3/Arpc5/Parp1/Nck2/Sumo1/Creb1/Cand1/Sgk1/Pecam1/Grb2/Drg1/Fnip1/Pfn1/Wars/Hsp90aa1/Trim9/Dact1/Ppm1a/Vdac2/Mapk8/Psmc6/Clu/Dnajc15/Asap1/Prkce/Spire1/Arl2/Mapre1/Fnip2/Hax1/Faf1/Abca1/Ulk1/Arpc3/Eln/Slit2/Slain2/Raf1/Ctnna2/Rps3/Nr1h2/Rpl13a/Svip/Lcat/Tppp3/Sorl1/Tpm1/Atr" 49
"GO:0071479" "GO:0071479" "cellular response to ionizing radiation" "14/1537" "64/23210" 6.1188006364012e-05 0.00143303339274371 0.00109088391708683 "Nucks1/Ints7/Xrcc5/Grb2/Fignl1/Hus1/Rhob/Net1/Tmem109/Rad51/Bcl2l1/Ect2/Sfrp1/Atr" 14
"GO:0021987" "GO:0021987" "cerebral cortex development" "19/1537" "106/23210" 6.24241567021452e-05 0.00144129257362554 0.00109717114503136 "Ascl1/Egfr/Ndel1/Ywhae/Socs7/Hif1a/Syne2/Gli3/Robo1/Cdh2/Plcb1/Btbd3/Mdk/Bhlhe22/Tacc3/Slit2/Atg7/Smo/Rnf7" 19
"GO:0045446" "GO:0045446" "endothelial cell differentiation" "19/1537" "106/23210" 6.24241567021452e-05 0.00144129257362554 0.00109717114503136 "Prox1/Col18a1/Btg1/Pecam1/Pbrm1/Ift88/Wnt7b/Heg1/Dll1/Ezr/Zeb1/Notch1/Rapgef1/Rap1a/Pdpn/Tgfbr1/Tjp1/Acvr2b/Anxa2" 19
"GO:0000723" "GO:0000723" "telomere maintenance" "21/1537" "124/23210" 6.25258266597376e-05 0.00144129257362554 0.00109717114503136 "Parp1/Xrcc5/Rad50/Aurkb/Hus1/Hsp90aa1/Smc6/Dcp2/Smc5/Tnks2/Rad51/Pcna/Rif1/Cct3/Rpa2/Exosc10/Hnrnpd/Hnrnpa2b1/Xrcc1/Ccne1/Atr" 21
"GO:0008156" "GO:0008156" "negative regulation of DNA replication" "10/1537" "35/23210" 6.25749556543563e-05 0.00144129257362554 0.00109717114503136 "Zranb3/Smarcal1/Fbxo5/Zfp830/Hus1/Gmnn/Donson/Cdan1/Atg7/Atr" 10
"GO:0051604" "GO:0051604" "protein maturation" "37/1537" "284/23210" 6.39523418904411e-05 0.00146695618805481 0.00111670734312483 "Timm17a/Parp1/Rhbdd1/Tspan15/Rfx4/Metap2/Apoh/Tbc1d10a/Tmem98/Lgmn/Gli3/Gas1/Ero1l/Ift88/Mipep/Naa16/Naa50/Sec11c/Immp1l/Scg5/Ift52/Pmpca/Naa15/Ece1/Ddi2/Pmpcb/Ruvbl1/Spcs2/Ndufab1/Glrx3/Sec11a/Gcsh/Afg3l1/Cpe/Clec3b/Sorl1/Anxa2" 37
"GO:0007080" "GO:0007080" "mitotic metaphase plate congression" "11/1537" "42/23210" 6.55331114872689e-05 0.00148360323350409 0.00112937975832436 "Chmp7/Ndc80/Cdc23/Seh1l/Kif18a/Chmp5/Mad1l1/Kif22/Chmp2a/Chmp1a/Zw10" 11
"GO:0014015" "GO:0014015" "positive regulation of gliogenesis" "17/1537" "89/23210" 6.56502557368066e-05 0.00148360323350409 0.00112937975832436 "Actr3/Rnf112/Atxn1/Prmt5/Ptk2/Hes1/Tiam1/Qk/Prpf19/Vim/E2f1/Notch1/Mdk/Fubp1/Ppp1cc/Ptn/Trf" 17
"GO:0031016" "GO:0031016" "pancreas development" "17/1537" "89/23210" 6.56502557368066e-05 0.00148360323350409 0.00112937975832436 "Prox1/Ift88/Clu/Hes1/Dll1/Pdpk1/Onecut2/Rfx3/Ptf1a/Smo/Arntl/Pde3b/Igf1r/Nphp3/Acvr2b/Aldh1a2/Onecut1" 17
"GO:0007224" "GO:0007224" "smoothened signaling pathway" "23/1537" "143/23210" 6.57427338850935e-05 0.00148360323350409 0.00112937975832436 "Gli2/Rfx4/2700049A03Rik/Gli3/Gas1/Cenpj/Ift88/Ift27/Scube1/Wnt7b/Hes1/Glis2/Ift57/Ctnna1/Ndst1/Ift52/Ttc21b/Hspb11/Ift81/Smo/Wdr11/Fgfr2/Sfrp1" 23
"GO:1903312" "GO:1903312" "negative regulation of mRNA metabolic process" "16/1537" "81/23210" 7.00541399308938e-05 0.00156851844525517 0.00119402070757532 "Angel2/Npm1/Zc3h14/Nbas/Secisbp2/Srsf7/Qk/E2f1/Cdk9/Tardbp/Hnrnpd/Hnrnpa2b1/Ctr9/Hnrnpl/Elavl1/Rbmxl1" 16
"GO:0051310" "GO:0051310" "metaphase plate congression" "13/1537" "57/23210" 7.03497688040531e-05 0.00156851844525517 0.00119402070757532 "Cenpf/Chmp7/Ndc80/Cdc23/Seh1l/Kif18a/Chmp5/Mad1l1/Kif22/Chmp2a/Chmp1a/Mlh1/Zw10" 13
"GO:0090307" "GO:0090307" "mitotic spindle assembly" "13/1537" "57/23210" 7.03497688040531e-05 0.00156851844525517 0.00119402070757532 "Drg1/Aurkb/Aaas/Racgap1/Tpx2/Mybl2/Golga2/Chmp5/Plk1/Chmp2a/Chmp1a/Stag1/Kif23" 13
"GO:1901215" "GO:1901215" "negative regulation of neuron death" "33/1537" "244/23210" 7.5203374550801e-05 0.00167005422209627 0.00127131391408798 "Cd34/Creb1/Unc5b/Npm1/Lgmn/Hif1a/Tfap2a/Dtnbp1/F2r/Sncg/Angpt1/Atf4/Itsn1/Pcp4/Sod2/Pdpk1/Bcl2l1/Vstm2l/Adnp/Optn/Nr4a2/Mdk/Slc7a11/Nos1/Xrcc2/Atg7/Smo/Arrb1/Ilk/Ppp5c/Nrp1/Tox3/Sorl1" 33
"GO:0032200" "GO:0032200" "telomere organization" "21/1537" "126/23210" 7.9438491587929e-05 0.00175710377821872 0.00133757961399725 "Parp1/Xrcc5/Rad50/Aurkb/Hus1/Hsp90aa1/Smc6/Dcp2/Smc5/Tnks2/Rad51/Pcna/Rif1/Cct3/Rpa2/Exosc10/Hnrnpd/Hnrnpa2b1/Xrcc1/Ccne1/Atr" 21
"GO:0001654" "GO:0001654" "eye development" "47/1537" "397/23210" 8.14553200877434e-05 0.00179459270422562 0.00136611772529101 "Pou2f1/Atf6/Tgfb2/Prox1/Neurod4/Egfr/Myh10/Lhx1/Bcl11b/Yy1/Hif1a/Ttll5/Hcn1/Gli3/Tfap2a/Agtpbp1/Gas1/Ift88/Atp8a2/Dll1/Twsg1/Lama1/Zeb1/Vim/Ptf1a/Rxra/Bhlhe22/Mab21l2/Phactr4/Casz1/Tgfbr1/Hmgb1/Zfp513/Prom1/Pdgfra/Tspan12/Ptn/Fgfr2/Th/Sipa1l3/Col4a1/Nrp1/Cln8/Sp1/Ephb1/Acvr2b/Aldh1a2" 47
"GO:0007179" "GO:0007179" "transforming growth factor beta receptor signaling pathway" "25/1537" "165/23210" 8.84554877289431e-05 0.0019411452307131 0.00147767953184985 "Parp1/Tgfb2/Creb1/Mtmr4/Ppm1a/Fut8/Fos/Appl1/Ptk2/Pdpk1/Twsg1/Zeb1/Onecut2/Smad7/Hspa5/Acvr2a/Tgfbr1/Rasl11b/Peg10/Htra1/Acvr2b/Skor1/Snx1/Rnf111/Onecut1" 25
"GO:0043010" "GO:0043010" "camera-type eye development" "43/1537" "354/23210" 8.9814987276798e-05 0.00196324995717989 0.00149450655815386 "Pou2f1/Tgfb2/Prox1/Neurod4/Egfr/Myh10/Lhx1/Bcl11b/Yy1/Hif1a/Ttll5/Hcn1/Gli3/Tfap2a/Agtpbp1/Gas1/Atp8a2/Dll1/Twsg1/Lama1/Zeb1/Vim/Ptf1a/Rxra/Bhlhe22/Mab21l2/Phactr4/Casz1/Tgfbr1/Zfp513/Prom1/Pdgfra/Tspan12/Ptn/Fgfr2/Th/Col4a1/Nrp1/Cln8/Sp1/Ephb1/Acvr2b/Aldh1a2" 43
"GO:0001764" "GO:0001764" "neuron migration" "27/1537" "185/23210" 9.0846446401727e-05 0.0019780394228251 0.00150576490725889 "Sdccag8/Neurod4/Olig3/Ascl1/Myh10/Ndel1/Ywhae/Lhx1/Hsp90aa1/Flrt2/Top2b/Mapk8/Ptk2/Nr4a2/Mdk/Neurog2/Igsf10/Fktn/Barhl2/Auts2/Apbb2/Phox2b/Ctnna2/Nrp1/Gas6/Sh3rf1/Sox14" 27
"GO:0051444" "GO:0051444" "negative regulation of ubiquitin-protein transferase activity" "7/1537" "18/23210" 9.15594898830358e-05 0.00198580776890289 0.00151167849157697 "Fbxo5/Bag5/Rps7/Smad7/Rpl11/Rpl5/Mad2l1" 7
"GO:0048103" "GO:0048103" "somatic stem cell division" "6/1537" "13/23210" 9.55521222243193e-05 0.00206146907593539 0.00156927498821513 "Tgfb2/Lbh/Zfp36l2/Notch1/Fubp1/Kit" 6
"GO:0048384" "GO:0048384" "retinoic acid receptor signaling pathway" "9/1537" "30/23210" 9.58120965355288e-05 0.00206146907593539 0.00156927498821513 "Nr2c1/Ptf1a/Rxra/Crabp2/Ezh2/Ctbp2/Nr1h2/Calr/Aldh1a2" 9
"GO:0017145" "GO:0017145" "stem cell division" "12/1537" "51/23210" 9.61575098211701e-05 0.00206146907593539 0.00156927498821513 "Tgfb2/Rab10/Prdm15/Lbh/Zfp36l2/Ncoa3/Notch1/Fubp1/Kit/Sox5/Tial1/Fgfr2" 12
"GO:0051303" "GO:0051303" "establishment of chromosome localization" "15/1537" "75/23210" 0.000100839749798033 0.0021453464327261 0.00163312587961379 "Actr3/Cenpf/Ndel1/Chmp7/Ndc80/Cdc23/Seh1l/Kif18a/Chmp5/Mad1l1/Kif22/Chmp2a/Chmp1a/Mlh1/Zw10" 15
"GO:1900182" "GO:1900182" "positive regulation of protein localization to nucleus" "15/1537" "75/23210" 0.000100839749798033 0.0021453464327261 0.00163312587961379 "Parp1/Tgfb2/Cdk1/Npm1/Akap5/Pik3r1/Gli3/Ubr5/Glis2/Rbm22/F2/Ect2/Tardbp/Smo/Hyal2" 15
"GO:0006221" "GO:0006221" "pyrimidine nucleotide biosynthetic process" "8/1537" "24/23210" 0.000102383059648677 0.00216167869121866 0.00164555866604393 "Uck2/Tbpl1/Cdadc1/Umps/Dut/Ctps/Tyms/Dctd" 8
"GO:0006312" "GO:0006312" "mitotic recombination" "8/1537" "24/23210" 0.000102383059648677 0.00216167869121866 0.00164555866604393 "Rad50/Gen1/Smc6/Smc5/Rad51/Ercc2/Xrcc1/Mlh1" 8
"GO:0003158" "GO:0003158" "endothelium development" "20/1537" "119/23210" 0.000103299400800534 0.00217279569834784 0.00165402138878631 "Prox1/Col18a1/Btg1/Pecam1/Rhob/Pbrm1/Ift88/Wnt7b/Heg1/Dll1/Ezr/Zeb1/Notch1/Rapgef1/Rap1a/Pdpn/Tgfbr1/Tjp1/Acvr2b/Anxa2" 20
"GO:0007094" "GO:0007094" "mitotic spindle assembly checkpoint" "10/1537" "37/23210" 0.000105137267970239 0.0021866982524855 0.00166460458439919 "Aurkb/Gen1/Ndc80/Bub1b/Bub1/Mad1l1/Mad2l1/Plk1/Bub3/Zw10" 10
"GO:0033260" "GO:0033260" "nuclear DNA replication" "10/1537" "37/23210" 0.000105137267970239 0.0021866982524855 0.00166460458439919 "Mcm6/Mcm3/Atad5/Zfp830/Dach1/Donson/Rad51/Pcna/Gins1/Cdc7" 10
"GO:0071173" "GO:0071173" "spindle assembly checkpoint" "10/1537" "37/23210" 0.000105137267970239 0.0021866982524855 0.00166460458439919 "Aurkb/Gen1/Ndc80/Bub1b/Bub1/Mad1l1/Mad2l1/Plk1/Bub3/Zw10" 10
"GO:0009896" "GO:0009896" "positive regulation of catabolic process" "49/1537" "424/23210" 0.000105880876406338 0.00219397771408524 0.00167014600975914 "Apoa2/Sumo1/Rhbdd1/Tbk1/Foxo3/Apoh/Snf8/Hsp90aa1/Dact1/Hif1a/Sptlc1/Ubqln1/Mapk8/Socs4/Mettl3/Clu/Ptk2/Zbtb20/Cblb/Ier3/Ezr/Zfp36l2/Prkce/Qk/Adrb2/Nedd4l/Smad7/Itch/Ptpn1/Aurka/Optn/Sec22b/Nrd1/Faf1/Rnf19b/Dvl1/Hnrnpd/Ulk1/Fbxw8/Hmgb1/Atg7/Plk1/Svip/Rgma/Irs2/Nkd1/Sorl1/Pias1/Snx1" 49
"GO:0006605" "GO:0006605" "protein targeting" "34/1537" "259/23210" 0.000107019818725589 0.00220190889713024 0.00167618355226937 "Actr3/Timm17a/Mff/Sec63/Akap12/Ank3/Gosr2/Srp68/Syngr2/Ywhae/Stxbp4/Hsp90aa1/Akap5/Mipep/Dnajc15/Srp19/Ppp2r2b/Ppp1r3c/Immp1l/Romo1/Pmpca/Hspa5/Pex16/Rpl11/Pex10/Pmpcb/Grpel1/Spcs2/Timm50/Tomm20/Golga7/Pik3r4/Trak1/Sorl1" 34
"GO:0006402" "GO:0006402" "mRNA catabolic process" "29/1537" "207/23210" 0.000107053697725564 0.00220190889713024 0.00167618355226937 "Angel2/Dis3l2/Npm1/Cnot6/Alkbh5/Tbrg4/Zc3h14/Nbas/Secisbp2/Mettl3/Ncbp2/Zfp36l2/Qk/Dcp2/Myef2/Vim/E2f1/Prpf18/Upf2/Mrto4/Tardbp/Exosc10/Exosc3/Hnrnpd/Dcp1b/Elavl1/Lsm6/Mlh1/Dcps" 29
"GO:0010631" "GO:0010631" "epithelial cell migration" "36/1537" "281/23210" 0.000112574250560062 0.00230145153284411 0.00175195949783669 "Clasp1/Adipor1/Akt3/Tgfb2/Prox1/Map4k4/Atp5b/Map3k3/Pecam1/Apoh/Map2k3/Pfn1/Lgmn/Rhob/Hif1a/Ptprg/Loxl2/Angpt1/Ptk2/Robo1/Pdpk1/Prkce/Notch1/Nfe2l2/Tgfbr1/Hmgb1/Paxip1/Krit1/Slit2/Kit/Plxnd1/Zfp580/Nrp1/Sp1/Calr/Anln" 36
"GO:0003206" "GO:0003206" "cardiac chamber morphogenesis" "23/1537" "148/23210" 0.000112719100908942 0.00230145153284411 0.00175195949783669 "Tgfb2/Prox1/Sav1/Hif1a/Ift88/Zfpm2/Hes1/Heg1/Robo1/Robo2/Adamts1/Smad7/Notch1/Rxra/Tgfbr1/Slit2/Smo/Parva/Fgfr2/Egln1/Nrp1/Cpe/Tpm1" 23
"GO:0021587" "GO:0021587" "cerebellum morphogenesis" "12/1537" "52/23210" 0.000117541034349836 0.00239114498345251 0.00182023783889432 "Gli2/Prox1/Rfx4/Lhx1/Agtpbp1/Gas1/Dll1/Hspa5/Ulk1/Atp2b2/Smo/Xrcc1" 12
"GO:0006446" "GO:0006446" "regulation of translational initiation" "13/1537" "60/23210" 0.000123304281634969 0.00249926569393934 0.00190254376754282 "Ppp1r15b/Nck2/Npm1/Eif5/Eif2b2/Paip1/Mettl3/Ncbp2/Rxra/Khdrbs1/Eif3k/Rpl13a/Klhl25" 13
"GO:0044818" "GO:0044818" "mitotic G2/M transition checkpoint" "9/1537" "31/23210" 0.000127116856878526 0.0025672078269598 0.00195426411166033 "Cdk1/Brca1/Zfp830/Hus1/Donson/Ier3/Orc1/Syf2/Topbp1" 9
"GO:0090132" "GO:0090132" "epithelium migration" "36/1537" "283/23210" 0.000129987604065245 0.00259584939755819 0.00197606725238553 "Clasp1/Adipor1/Akt3/Tgfb2/Prox1/Map4k4/Atp5b/Map3k3/Pecam1/Apoh/Map2k3/Pfn1/Lgmn/Rhob/Hif1a/Ptprg/Loxl2/Angpt1/Ptk2/Robo1/Pdpk1/Prkce/Notch1/Nfe2l2/Tgfbr1/Hmgb1/Paxip1/Krit1/Slit2/Kit/Plxnd1/Zfp580/Nrp1/Sp1/Calr/Anln" 36
"GO:0001889" "GO:0001889" "liver development" "20/1537" "121/23210" 0.000130863595391793 0.00259584939755819 0.00197606725238553 "Prox1/Rb1cc1/Sec63/Ift88/Hes1/Sod2/Onecut2/Aurka/Notch1/Upf2/Mdk/Icmt/Aacs/Atg7/Foxm1/Ptn/Ezh2/Sp1/Nphp3/Onecut1" 20
"GO:0008286" "GO:0008286" "insulin receptor signaling pathway" "20/1537" "121/23210" 0.000130863595391793 0.00259584939755819 0.00197606725238553 "Nucks1/Adipor1/Lmbrd1/Foxo3/Socs2/Grb2/Socs3/Ndel1/Stxbp4/Socs7/Pik3r1/Appl1/Ccnd3/Sorbs1/Plcb1/Ncoa5/Ptpn1/Igf1r/Irs2/Sorl1" 20
"GO:0042542" "GO:0042542" "response to hydrogen peroxide" "20/1537" "121/23210" 0.000130863595391793 0.00259584939755819 0.00197606725238553 "Ppp1r15b/Foxo3/Slc4a1/Rnf112/Zfp277/Rhob/Net1/Top2b/Ppif/Mapk8/Sod2/Setx/Nfe2l2/Ect2/Kpna4/Ezh2/Foxp1/Rps3/Zfp580/Mmp2" 20
"GO:1900180" "GO:1900180" "regulation of protein localization to nucleus" "20/1537" "121/23210" 0.000130863595391793 0.00259584939755819 0.00197606725238553 "Parp1/Tgfb2/Cdk1/Npm1/Tmem98/Akap1/Akap5/Pik3r1/Gli3/Ubr5/Angpt1/Glis2/Rbm22/Lzts2/Pkig/F2/Ect2/Tardbp/Smo/Hyal2" 20
"GO:0043161" "GO:0043161" "proteasome-mediated ubiquitin-dependent protein catabolic process" "46/1537" "394/23210" 0.000133896199798607 0.00263543007462516 0.00200619769055843 "Sumo1/Psmd1/Ube2g2/Psmd12/Fbxw11/Ppp2r5c/Bag5/Psma6/Trim9/Ubqln1/Psmd6/Mapk8/Psmc6/Socs4/Clu/Spsb3/Ube2i/Nedd4l/Smad7/Itch/Aurka/Psma7/Hspa5/Nfe2l2/Ubqln4/Psmd4/Rnf19b/Rpl11/Dvl1/Ube2r2/Ubxn2b/Cdc26/Fbxw8/Gna12/Anapc4/Atg7/Fbxl14/Arrb1/Arntl/Psma1/Plk1/Ube2s/Svip/Rnf122/Pias1/Rnf7" 46
"GO:0001892" "GO:0001892" "embryonic placenta development" "19/1537" "112/23210" 0.000134151820306148 0.00263543007462516 0.00200619769055843 "Vash2/Grb2/Socs3/Egfr/Ncoa1/Hectd1/Hif1a/Wnt7b/Hes1/Plg/Birc6/Ncoa3/Vcam1/Fbxw8/Fgfr2/Erf/Egln1/Gab1/Sp1" 19
"GO:0045005" "GO:0045005" "DNA-dependent DNA replication maintenance of fidelity" "10/1537" "38/23210" 0.000134277384498304 0.00263543007462516 0.00200619769055843 "Zranb3/Nucks1/Smarcal1/Zfp830/Gen1/Donson/Thoc1/Rad51/Pcna/Cdk9" 10
"GO:0048709" "GO:0048709" "oligodendrocyte differentiation" "18/1537" "103/23210" 0.000135156882265778 0.00264338407631384 0.00201225260355808 "Ascl1/Tmem98/Eif2b2/Gli3/Id4/Prmt5/Clu/Hes1/Daam2/Qk/Notch1/Mdk/Wasf3/Sox5/Ptn/Ercc2/Fa2h/Lingo1" 18
"GO:2000269" "GO:2000269" "regulation of fibroblast apoptotic process" "7/1537" "19/23210" 0.000136695684602559 0.0026641319789324 0.00202804675978254 "Btg1/Ier3ip1/Api5/Xrcc2/Ruvbl1/Gas6/Sfrp1" 7
"GO:0001890" "GO:0001890" "placenta development" "25/1537" "170/23210" 0.000143933347327325 0.0027954162996603 0.0021279857805848 "Vash2/Dazap1/Grb2/Socs3/Egfr/Ncoa1/Hectd1/Hif1a/Pbrm1/Wnt7b/Hes1/Plg/Birc6/Ncoa3/Rxra/Vcam1/Fbxw8/Ptn/Peg10/Fgfr2/Htra1/Erf/Egln1/Gab1/Sp1" 25
"GO:0031334" "GO:0031334" "positive regulation of protein-containing complex assembly" "30/1537" "221/23210" 0.000146086797382379 0.00282738822433812 0.0021523241237148 "Actr3/Arpc5/Nck2/Sumo1/Creb1/Cand1/Grb2/Drg1/Fnip1/Pfn1/Wars/Hsp90aa1/Mapk8/Psmc6/Clu/Asap1/Prkce/Spire1/Arl2/Mapre1/Fnip2/Faf1/Abca1/Arpc3/Slain2/Ctnna2/Rps3/Nr1h2/Tppp3/Atr" 30
"GO:0003281" "GO:0003281" "ventricular septum development" "16/1537" "86/23210" 0.00014739932186554 0.00284291979265923 0.00216414739187758 "Mdm4/Tgfb2/Prox1/Hectd1/Sav1/Zfpm2/Hes1/Heg1/Robo1/Robo2/Smad7/Notch1/Tgfbr1/Slit2/Fgfr2/Egln1" 16
"GO:0010976" "GO:0010976" "positive regulation of neuron projection development" "43/1537" "362/23210" 0.000148831936432445 0.00286065246094638 0.00217764622780104 "Actr3/Plxna2/Fn1/Sgk1/Ndel1/Akap5/Eif2b2/Sema4d/Atp8a2/Kalrn/Robo1/Robo2/Adamts1/Tiam1/Itsn1/Pcp4/Ppp2r5d/Dynlt1b/Qk/Fbxo38/Nedd4l/Caprin1/Adnp/Rapgef1/Setx/Golga2/Hspa5/Nfe2l2/Mdk/Rap1a/Crabp2/Dvl1/Fbxw8/Cux1/Plxnd1/Ptn/Ezh2/Ilk/Gprc5b/Igf1r/Rgma/Nrp1/Trak1" 43
"GO:0090130" "GO:0090130" "tissue migration" "36/1537" "285/23210" 0.000149790717723481 0.00286918714979617 0.00218414318373432 "Clasp1/Adipor1/Akt3/Tgfb2/Prox1/Map4k4/Atp5b/Map3k3/Pecam1/Apoh/Map2k3/Pfn1/Lgmn/Rhob/Hif1a/Ptprg/Loxl2/Angpt1/Ptk2/Robo1/Pdpk1/Prkce/Notch1/Nfe2l2/Tgfbr1/Hmgb1/Paxip1/Krit1/Slit2/Kit/Plxnd1/Zfp580/Nrp1/Sp1/Calr/Anln" 36
"GO:0120031" "GO:0120031" "plasma membrane bounded cell projection assembly" "54/1537" "488/23210" 0.000150939385017215 0.00288128812358205 0.0021933549423374 "Actr3/Prdx6/Sdccag8/Nck2/Tbc1d30/Rfx4/Myh10/Ndel1/Tmem107/Pfn1/Ppp1r9b/Hsp90aa1/2700049A03Rik/Syne2/Ttll5/Rala/Tbc1d7/Rap2a/Cenpj/Ift88/Spata13/Myo10/Asap1/Parvb/Fgd4/Ift57/Arid1b/Rab5a/Rfx2/Ezr/Onecut2/Rfx3/Bbip1/Ablim1/Ift52/Tgfbr1/Ift81/Auts2/Wasf3/Tapt1/Slit2/Kit/Snx10/Rhog/Parva/Wdr11/Eps8l2/Nrp1/Nphp3/Anln/Bbs9/Mns1/Onecut1/Ick" 54
"GO:0043523" "GO:0043523" "regulation of neuron apoptotic process" "34/1537" "264/23210" 0.000155473487495738 0.00295771064607933 0.00225153090747375 "Parp1/Tgfb2/Foxo3/Unc5b/Ascl1/Npm1/Lgmn/Hif1a/Tfap2a/F2r/Mapk8/Angpt1/Atf4/Itsn1/Pcp4/Sod2/Pdpk1/Ppp2r2b/Bcl2l1/Vstm2l/Mybl2/Adnp/Optn/Nr4a2/Mdk/Mcl1/Nos1/Srpk2/Xrcc2/Smo/Arrb1/Ilk/Nrp1/Tox3" 34
"GO:0034660" "GO:0034660" "ncRNA metabolic process" "49/1537" "431/23210" 0.000157589774331479 0.00297234368007448 0.00226267017437732 "Dars/Ints7/Imp4/Dis3l2/Mettl1/Adat2/Npm1/Rars/Thg1l/Ddx52/Ints2/Wars/Rps7/Rps24/Mettl3/Tars/Bop1/Rpl35a/Wdr4/Thumpd2/Trmt112/Trmt6/Clp1/Aimp1/Rpf1/Ints3/Tdrkh/Pars2/Toe1/Rpl11/Mrto4/Exosc10/Exosc3/Rpl5/Pus1/Pop5/Ddx54/Srrt/Ddx47/Snd1/Hnrnpa2b1/Ints4/Pop4/Adat1/Mphosph6/Frg1/Lsm6/Farsa/Ddx10" 49
"GO:0006999" "GO:0006999" "nuclear pore organization" "6/1537" "14/23210" 0.000157842434392186 0.00297234368007448 0.00226267017437732 "Nup107/Seh1l/Pom121/Nup98/Nup133/Nup93" 6
"GO:0048505" "GO:0048505" "regulation of timing of cell differentiation" "6/1537" "14/23210" 0.000157842434392186 0.00297234368007448 0.00226267017437732 "Ascl1/Hes1/Dll1/Notch1/Hes3/Sox5" 6
"GO:0060977" "GO:0060977" "coronary vasculature morphogenesis" "9/1537" "32/23210" 0.000166528768994954 0.00312535810901641 0.00237915104667255 "Pbrm1/Zfpm2/Angpt1/Arid2/Notch1/Rxra/Tgfbr1/Fgfr2/Nrp1" 9
"GO:0071174" "GO:0071174" "mitotic spindle checkpoint" "10/1537" "39/23210" 0.000169944743506945 0.00317876510170372 0.0024198066445655 "Aurkb/Gen1/Ndc80/Bub1b/Bub1/Mad1l1/Mad2l1/Plk1/Bub3/Zw10" 10
"GO:1901989" "GO:1901989" "positive regulation of cell cycle phase transition" "17/1537" "96/23210" 0.000173937823457616 0.0032318366220243 0.00246020686710478 "Pbx1/Fbxo5/Cdk1/Egfr/Npm1/Atad5/Stxbp4/Neurog1/Adamts1/Ccnd3/Cdc25b/Plcb1/Anp32b/Cdc7/Anapc4/Ezh2/Ccne1" 17
"GO:0014897" "GO:0014897" "striated muscle hypertrophy" "18/1537" "105/23210" 0.000173941691174612 0.0032318366220243 0.00246020686710478 "Parp1/Igfbp5/Akap1/Yy1/Ptk2/Tiam1/Pde9a/Ctdp1/Notch1/Cdk9/Pdlim5/Ece1/Errfi1/Ezh2/Foxp1/Inpp5f/Glrx3/Sorbs2" 18
"GO:0061008" "GO:0061008" "hepaticobiliary system development" "20/1537" "124/23210" 0.000184374310923616 0.00341429371790111 0.00259910070758208 "Prox1/Rb1cc1/Sec63/Ift88/Hes1/Sod2/Onecut2/Aurka/Notch1/Upf2/Mdk/Icmt/Aacs/Atg7/Foxm1/Ptn/Ezh2/Sp1/Nphp3/Onecut1" 20
"GO:0032465" "GO:0032465" "regulation of cytokinesis" "15/1537" "79/23210" 0.000185822175933869 0.00342056350495269 0.00260387352717774 "Aurkb/Racgap1/Birc6/Prkce/Cdc25b/Bcl2l1/Aurka/Pkp4/Ect2/Klhl9/Plk1/Igf1r/Prc1/Pik3r4/Kif23" 15
"GO:0060828" "GO:0060828" "regulation of canonical Wnt signaling pathway" "30/1537" "224/23210" 0.000185940212056094 0.00342056350495269 0.00260387352717774 "Foxo3/Scyl2/Egfr/Dact1/Ppm1a/Gli3/Ubr5/Prdm15/Daam2/Cdh2/Tle4/Gnaq/Tnks2/Lzts2/Lgr4/Notch1/Rapgef1/Mdk/Rnf220/Tle1/Ruvbl1/Ilk/Arntl/Gprc5b/Fgfr2/Fam53b/Sfrp1/Nkd1/Nphp3/Tle3" 30
"GO:0006457" "GO:0006457" "protein folding" "23/1537" "153/23210" 0.000187447303914595 0.00343694497374985 0.00261634377451432 "Ranbp2/Hsp90aa1/Bag5/Ppif/Ero1l/Clu/Dnaja3/Fkbp5/Ppil1/Ppic/Cdc37l1/Pdia3/Hspa5/Dnajb4/Hspa4l/Ppid/Cct3/Nudc/Grpel1/Pdia4/Calr/Dnaja2/Tbcel" 23
"GO:0016311" "GO:0016311" "dephosphorylation" "43/1537" "366/23210" 0.000189897555284049 0.00347045564968291 0.0026418534783434 "Ppp1r15b/Tgfb2/Gpatch2/Ppp1r7/Nuak1/Fbxw11/Ywhae/Mtmr4/Akap1/Ppp1r9b/Ppp2r5c/Ppm1a/Sema4d/Ptprg/Mtmr6/Ppp2r2a/Ppp6r2/Ppp2r5d/Ppm1b/Rprd1a/Ppp2r2b/Ctdp1/Ppp1r3c/Ppp6r3/Cdc25b/Rprd1b/Ptpn1/Cttnbp2nl/Ptp4a2/Alpl/Ptpn13/Rpl5/Ppp1cc/Ptpn12/Ppp4r2/Inpp5f/Inpp5a/Ppp5c/Sympk/Timm50/Dusp4/Ubash3b/Arpp19" 43
"GO:0099010" "GO:0099010" "modification of postsynaptic structure" "8/1537" "26/23210" 0.000193065712259981 0.00351682444489259 0.00267715131104225 "Arhgap44/Myh10/Pfn1/Kalrn/Tiam1/Itsn1/Wasf3/Ctnna2" 8
"GO:0030308" "GO:0030308" "negative regulation of cell growth" "27/1537" "194/23210" 0.000203131648080638 0.00368812966254553 0.00280755588346666 "Actr3/Adipor1/Tnr/Tgfb2/Sertad2/Ppp1r9b/Yy1/Sema4d/Gas1/Cgrrf1/Sema5b/Ctdp1/Zmat3/Spg20/Ulk1/Dnajc2/Msx1/Slit2/Apbb2/Adipor2/Foxp1/Rgma/Nrp1/Sfrp1/Cdkn2aip/Hyal2/Ip6k2" 27
"GO:0010212" "GO:0010212" "response to ionizing radiation" "20/1537" "125/23210" 0.000206058448142112 0.0037291226946238 0.0028387614643228 "Nucks1/Ints7/Xrcc5/Brca1/Grb2/Fignl1/Hus1/Rhob/Net1/Rnf168/Sod2/Tmem109/Rad51/Bcl2l1/Ect2/Ints3/Xrcc2/Sfrp1/Topbp1/Atr" 20
"GO:0060070" "GO:0060070" "canonical Wnt signaling pathway" "35/1537" "279/23210" 0.000210102852934674 0.00379001068691868 0.0028851119065906 "Foxo3/Scyl2/Egfr/Dact1/Ppm1a/Sdc1/Gli3/Ubr5/Wnt7b/Prdm15/Daam2/Rab5a/Cdh2/Tle4/Gnaq/Tnks2/Lzts2/Lgr4/Notch1/Rapgef1/Mdk/Rnf220/Dvl1/Tle1/Tcf7l1/Ruvbl1/Ilk/Arntl/Gprc5b/Fgfr2/Fam53b/Sfrp1/Nkd1/Nphp3/Tle3" 35
"GO:0043112" "GO:0043112" "receptor metabolic process" "28/1537" "205/23210" 0.000215476495480955 0.00385202167801827 0.00293231722170446 "Lmbrd1/Ramp1/Cnpy2/Scyl2/Grb2/Lgmn/Hif1a/Akap5/Fut8/Dtnbp1/Angpt1/Rab5a/Rab31/Ezr/Lrrtm2/Itch/Ptpn1/Optn/Ece1/Chmp5/Ulk1/Ankrd13a/Arrb1/Inpp5f/Pik3r4/Sorl1/Snx1/Anxa2" 28
"GO:0021680" "GO:0021680" "cerebellar Purkinje cell layer development" "9/1537" "33/23210" 0.00021561369995366 0.00385202167801827 0.00293231722170446 "Myh10/Lhx1/Agtpbp1/Dll1/Hspa5/Sez6l/Atp2b2/Atg7/Arcn1" 9
"GO:0061842" "GO:0061842" "microtubule organizing center localization" "9/1537" "33/23210" 0.00021561369995366 0.00385202167801827 0.00293231722170446 "Arpc5/Plxna2/Ndel1/Syne2/Bicd2/Nubp1/Ezr/Aurka/Mad2l1" 9
"GO:0022411" "GO:0022411" "cellular component disassembly" "42/1537" "357/23210" 0.000217608119271506 0.00387523213041333 0.00294998597203107 "Clasp1/Nckap5/Lamc1/Tgfb2/Rb1cc1/Sgk1/Cdk1/Specc1l/Smarcb1/Wipi1/Ndel1/Smarce1/Vrk1/Hif1a/Akap5/Ubqln1/Pbrm1/Atg14/Arid2/Plg/Lix1/Adrb2/Atg2a/Kif18a/Setx/Golga2/Mrrf/Optn/Eif5a2/Ubqln4/C1qa/C1qb/Pdpn/Tgfbr1/Ulk1/2810006K23Rik/Denr/Atg7/Plk1/Igf1r/Sh3gl3/Tpm1" 42
"GO:0014896" "GO:0014896" "muscle hypertrophy" "18/1537" "107/23210" 0.000222133388086522 0.0039432213541219 0.00300174216351583 "Parp1/Igfbp5/Akap1/Yy1/Ptk2/Tiam1/Pde9a/Ctdp1/Notch1/Cdk9/Pdlim5/Ece1/Errfi1/Ezh2/Foxp1/Inpp5f/Glrx3/Sorbs2" 18
"GO:0031330" "GO:0031330" "negative regulation of cellular catabolic process" "31/1537" "237/23210" 0.00022505176517823 0.00396721858452072 0.00302000984159595 "Qsox1/Angel2/Ube2g2/Timp3/Bag5/Nbas/Rps7/Scfd1/Secisbp2/Ubac2/Dap/Ptk2/Qk/E2f1/Golga2/Ubqln4/Mcl1/Sec22b/Rpl11/Tardbp/Alad/Hnrnpd/Rpl5/Atg7/Timp4/Nell1/Svip/Elavl1/Sorl1/Apoc3/Anxa2" 31
"GO:0043434" "GO:0043434" "response to peptide hormone" "39/1537" "324/23210" 0.000225197786348029 0.00396721858452072 0.00302000984159595 "Nucks1/Adipor1/Akt3/Parp1/Lmbrd1/Creb1/Sgk1/Foxo3/Socs2/Grb2/Socs3/Ndel1/Stxbp4/Socs7/Rab10/Eif2b2/Pik3r1/Appl1/Ptk2/Rangap1/Pdpk1/Ccnd3/Rab31/Sorbs1/Plcb1/Ncoa5/Ptpn1/Nr4a2/H2afz/Slc25a33/Ggh/Nos1/Cpeb2/Pde3b/Igf1r/Irs2/Sp1/Sorl1/Apoc3" 39
"GO:0010770" "GO:0010770" "positive regulation of cell morphogenesis involved in differentiation" "26/1537" "185/23210" 0.000225620432596532 0.00396721858452072 0.00302000984159595 "Actr3/Plxna2/Fn1/Sgk1/Ndel1/Akap5/Eif2b2/Nedd9/Sema4d/Net1/Kalrn/Robo1/Robo2/Tiam1/Caprin1/Adnp/Golga2/Mdk/Crabp2/Fbxw8/Cux1/Plxnd1/Ilk/Nrp1/Calr/Trak1" 26
"GO:0048511" "GO:0048511" "rhythmic process" "36/1537" "291/23210" 0.000226510267120072 0.00397034034253862 0.0030223862521053 "Prox1/Creb1/Foxo3/Cdk1/Egfr/Fbxw11/Adcy1/Zfp830/Id4/Mapk8/Mettl3/Prmt5/Klf10/Atf4/Adamts1/Nfya/Klf9/Lgr4/Setx/Suv39h2/Mdk/Tardbp/Hnrnpd/Mapk10/Ppp1cc/Pdgfra/Atg7/Ptn/Ezh2/Cbx3/Arrb1/Arntl/Dbp/Igf1r/Sp1/Sox14" 36
"GO:0021543" "GO:0021543" "pallium development" "23/1537" "155/23210" 0.000227892811987015 0.00398205183076998 0.00303130151829619 "Prox1/Ascl1/Egfr/Ndel1/Ywhae/Socs7/Hif1a/Syne2/Gli3/Id4/Robo1/Cdh2/Plcb1/Btbd3/Mdk/Bhlhe22/Hsd3b6/Tacc3/Slit2/Atg7/Smo/Xrcc1/Rnf7" 23
"GO:0045860" "GO:0045860" "positive regulation of protein kinase activity" "49/1537" "438/23210" 0.000231207423539494 0.00402734430877855 0.00306578001410427 "Tgfb2/Prox1/Map4k4/Xrcc5/Cab39/Map3k3/Egfr/Npm1/Map2k3/Traf4/Spag9/Hsp90aa1/Nedd9/Gadd45g/F2r/Clu/Angpt1/Ptk2/Wnt7b/Fgd4/Robo1/Tiam1/Pdpk1/Ccnd3/Adrb2/Traf6/Cdc25b/Tpx2/Ptpn1/Adnp/Stk39/Rap1a/Ect2/Tgfbr1/Erp29/Camkk2/Mmd2/Kit/Raf1/Ezh2/Rps3/Arrb1/Ilk/Tead1/Gprc5b/Gas6/Gab1/Trf/Acvr2b" 49
"GO:1902115" "GO:1902115" "regulation of organelle assembly" "28/1537" "206/23210" 0.000233932902964486 0.0040621246140936 0.00309225621200145 "Sdccag8/Prox1/Cnot2/Tbc1d30/Drg1/Npm1/Cnot6/Scfd1/Syne2/Sdc1/Tbc1d7/Mapk8/Cenpj/Ift88/Asap1/Ezr/Lrrtm2/Sec22b/Chmp5/Ulk1/Tapt1/Plk1/Chmp2a/Lrfn1/Tsg101/Chmp1a/Stag1/Mns1" 28
"GO:0044786" "GO:0044786" "cell cycle DNA replication" "11/1537" "48/23210" 0.000239661733426573 0.00412641616652942 0.00314119758413689 "Mcm6/Mcm3/Fbxo5/Atad5/Zfp830/Dach1/Donson/Rad51/Pcna/Gins1/Cdc7" 11
"GO:0035270" "GO:0035270" "endocrine system development" "21/1537" "136/23210" 0.0002404626553722 0.00412641616652942 0.00314119758413689 "Gli2/Pbx1/Creb1/Arid5b/Ascl1/Otp/Clu/Hes1/Dll1/Pdpk1/Onecut2/Rfx3/Mdk/Tgfbr1/Pdgfra/Raf1/Smo/Arntl/Pde3b/Igf1r/Onecut1" 21
"GO:0031468" "GO:0031468" "nuclear envelope reassembly" "5/1537" "10/23210" 0.000240596565145687 0.00412641616652942 0.00314119758413689 "Reep3/Chmp7/Reep4/Ubxn2b/Chmp2a" 5
"GO:1904667" "GO:1904667" "negative regulation of ubiquitin protein ligase activity" "5/1537" "10/23210" 0.000240596565145687 0.00412641616652942 0.00314119758413689 "Fbxo5/Rps7/Rpl11/Rpl5/Mad2l1" 5
"GO:0006401" "GO:0006401" "RNA catabolic process" "31/1537" "238/23210" 0.000242690710037106 0.00414882498195336 0.00315825609545333 "Angel2/Dis3l2/Npm1/Cnot6/Alkbh5/Tbrg4/Zc3h14/Nbas/Secisbp2/Mettl3/Ncbp2/Zfp36l2/Qk/Dcp2/Fen1/Myef2/Vim/E2f1/Prpf18/Upf2/Mrto4/Tardbp/Exosc10/Exosc3/Hnrnpd/Dcp1b/Snd1/Elavl1/Lsm6/Mlh1/Dcps" 31
"GO:0046824" "GO:0046824" "positive regulation of nucleocytoplasmic transport" "13/1537" "64/23210" 0.000244842544852982 0.00414882498195336 0.00315825609545333 "Ywhae/Ppm1a/Akap5/Pik3r1/Gli3/Ubr5/Rbm22/Ect2/Khdrbs1/Tardbp/Smo/Gas6/Hyal2" 13
"GO:0043547" "GO:0043547" "positive regulation of GTPase activity" "29/1537" "217/23210" 0.000244880412461905 0.00414882498195336 0.00315825609545333 "Map4k4/Tbc1d30/Tbc1d10a/Ndel1/Tax1bp3/Eif5/Snx13/Snx18/Nedd9/Tbc1d7/Sema4d/Net1/F2r/Asap1/Rangap1/Tbc1d22a/Kalrn/Tiam1/Rapgef1/Dennd1a/Pkp4/Usp6nl/Rap1a/Rap1gds1/Ect2/Ezh2/Rhog/Tbc1d10b/Rgma" 29
"GO:0048762" "GO:0048762" "mesenchymal cell differentiation" "29/1537" "217/23210" 0.000244880412461905 0.00414882498195336 0.00315825609545333 "Clasp1/Adipor1/Tgfb2/Fn1/Hnrnpab/Hif1a/Tfap2a/Sema4d/Loxl2/Hes1/Sema5b/Tiam1/Smad7/Notch1/Mdk/Trim62/Pef1/Phactr4/Pdpn/Tgfbr1/Msx1/Phox2b/Smo/Ezh2/Fgfr2/Fgf15/Nrp1/Sfrp1/Aldh1a2" 29
"GO:0042273" "GO:0042273" "ribosomal large subunit biogenesis" "15/1537" "81/23210" 0.000247809904097732 0.0041743256707987 0.00317766826789597 "Fastkd2/Rpl38/Npm1/Rpl23a/Pak1ip1/Zfp622/Bop1/Rpl35a/Gm10036/Rpl12/Rpl11/Mrto4/Rpl5/Gtf3a/Heatr3" 15
"GO:0051571" "GO:0051571" "positive regulation of histone H3-K4 methylation" "6/1537" "15/23210" 0.000248343069480783 0.0041743256707987 0.00317766826789597 "Brca1/Rtf1/Auts2/Paxip1/Ctr9/Wdr61" 6
"GO:0031503" "GO:0031503" "protein-containing complex localization" "32/1537" "249/23210" 0.000248632243040037 0.0041743256707987 0.00317766826789597 "Nup107/Npm1/Alkbh5/Arhgap44/Akap5/Gpc6/Pabpn1/Ift88/Ift27/Poldip3/Kalrn/Ift57/Ezr/Pura/Seh1l/Smad7/Thoc1/Snap23/Ift52/Ttc21b/Rap1a/Hspb11/Mapk10/BC005561/Cplx1/Ift81/Hnrnpa2b1/Ddx19a/Nup133/Nup93/Nptn/Ick" 32
"GO:0051302" "GO:0051302" "regulation of cell division" "23/1537" "156/23210" 0.000250861806927164 0.00419911024568172 0.00319653530495779 "Tgfb2/Aurkb/Racgap1/Prdm15/Dll1/Lbh/Birc6/Prkce/Cdc25b/Bcl2l1/Ncoa3/Aurka/Pkp4/Mdk/Ect2/Klhl9/Ptn/Plk1/Fgfr2/Igf1r/Prc1/Pik3r4/Kif23" 23
"GO:0060713" "GO:0060713" "labyrinthine layer morphogenesis" "8/1537" "27/23210" 0.000258519640585491 0.00431433675635787 0.00328425046076305 "Grb2/Socs3/Ncoa1/Wnt7b/Ncoa3/Vcam1/Fgfr2/Erf" 8
"GO:1903362" "GO:1903362" "regulation of cellular protein catabolic process" "31/1537" "239/23210" 0.000261550573403598 0.00435188924224375 0.00331283695644903 "Sumo1/Ube2g2/Hsp90aa1/Bag5/Rps7/Dact1/Ubqln1/Ubac2/Mapk8/Socs4/Clu/Ptk2/Ezr/Dlgap1/Smad7/Aurka/Ubqln4/Faf1/Rnf19b/Rpl11/Dvl1/Alad/Rpl5/Fbxw8/Gna12/Atg7/Plk1/Nell1/Svip/Pias1/Anxa2" 31
"GO:0021955" "GO:0021955" "central nervous system neuron axonogenesis" "10/1537" "41/23210" 0.000265459783395743 0.00440378819240438 0.00335234457038922 "Gli2/Ndel1/Hsp90aa1/Ptk2/Nr4a2/Bhlhe22/Slit2/Phox2b/Atg7/Ephb1" 10
"GO:0007219" "GO:0007219" "Notch signaling pathway" "25/1537" "177/23210" 0.000272989825413037 0.00451526791350821 0.00343720751597673 "Tgfb2/Neurod4/Tspan15/Ascl1/Nfkbia/Zmiz1/Ift88/Mfng/Hes1/Robo1/Robo2/Dll1/Notch3/Mib1/Notch1/Slc35c1/Postn/Galnt11/Kit/Timp4/Aak1/Arrb1/Dll3/Sorbs2/Onecut1" 25
"GO:0018208" "GO:0018208" "peptidyl-proline modification" "9/1537" "34/23210" 0.000276134231723476 0.00455376392788951 0.00346651226433302 "P4ha1/Ranbp2/Ppwd1/Ppif/Fkbp5/Ppil1/Ppic/Ppid/Egln1" 9
"GO:0000413" "GO:0000413" "protein peptidyl-prolyl isomerization" "7/1537" "21/23210" 0.000280527320062359 0.00457210316382337 0.00348047284447944 "Ranbp2/Ppwd1/Ppif/Fkbp5/Ppil1/Ppic/Ppid" 7
"GO:0044346" "GO:0044346" "fibroblast apoptotic process" "7/1537" "21/23210" 0.000280527320062359 0.00457210316382337 0.00348047284447944 "Btg1/Ier3ip1/Api5/Xrcc2/Ruvbl1/Gas6/Sfrp1" 7
"GO:0048486" "GO:0048486" "parasympathetic nervous system development" "7/1537" "21/23210" 0.000280527320062359 0.00457210316382337 0.00348047284447944 "Ascl1/Tfap2a/Hes1/Hes3/Phox2b/Nav2/Nrp1" 7
"GO:1904666" "GO:1904666" "regulation of ubiquitin protein ligase activity" "7/1537" "21/23210" 0.000280527320062359 0.00457210316382337 0.00348047284447944 "Fbxo5/Rps7/Rpl11/Rpl5/Mad2l1/Plk1/Ube2s" 7
"GO:0030522" "GO:0030522" "intracellular receptor signaling pathway" "27/1537" "198/23210" 0.000284234203409572 0.00460440184621015 0.00350505992900745 "Parp1/Cnot2/Nr2c1/Brca1/Sec14l1/Ncoa1/Nfkbia/Ubr5/Ube2i/Safb/Lbh/Taf7/Klf9/Ncoa3/Ptf1a/Rxra/Crabp2/Fabp5/Ezh2/Arntl/Ctbp2/Ppp5c/Lsm14a/Nr1h2/Sfrp1/Calr/Aldh1a2" 27
"GO:0021872" "GO:0021872" "forebrain generation of neurons" "15/1537" "82/23210" 0.000284987197155096 0.00460440184621015 0.00350505992900745 "Prox1/Ascl1/Bcl11b/Gli3/Tfap2a/Otp/Mettl3/Hes1/Robo1/Robo2/Gnaq/Slit2/Atg7/Fgfr2/Nrp1" 15
"GO:0090630" "GO:0090630" "activation of GTPase activity" "15/1537" "82/23210" 0.000284987197155096 0.00460440184621015 0.00350505992900745 "Tbc1d30/Tbc1d10a/Ndel1/Tax1bp3/Eif5/Nedd9/Tbc1d7/Rangap1/Tbc1d22a/Tiam1/Rapgef1/Usp6nl/Ect2/Rhog/Tbc1d10b" 15
"GO:0002067" "GO:0002067" "glandular epithelial cell differentiation" "12/1537" "57/23210" 0.00029623876571088 0.00477235514471805 0.00363291288281277 "Prox1/Ascl1/Hes1/Dll1/Pdpk1/Rfx3/Notch1/Rxra/Smo/Foxp1/Arntl/Fgfr2" 12
"GO:2000027" "GO:2000027" "regulation of animal organ morphogenesis" "28/1537" "209/23210" 0.000298007104246798 0.00477334122440126 0.00363366352719609 "Tgfb2/Cd34/Naca/Lhx1/Btbd7/Dact1/Tfap2a/Ift88/Wnt7b/Hes1/Robo1/Robo2/Lgr4/Notch1/Rxra/Mdk/Gng5/Spry1/Casz1/Dvl1/Tgfbr1/Msx1/Pdgfra/Smo/Ptn/Fgfr2/Sfrp1/Nkd1" 28
"GO:0048813" "GO:0048813" "dendrite morphogenesis" "25/1537" "178/23210" 0.000298012692158528 0.00477334122440126 0.00363366352719609 "Actr3/Sgk1/Arhgap44/Dact1/Akap5/Dtnbp1/Sema4d/Rap2a/Mapk8/Kalrn/Robo1/Tiam1/Nedd4l/Caprin1/Btbd3/Pdlim5/Dvl1/Fbxw8/Cux1/Ptn/Ctnna2/Ilk/Nrp1/Ephb1/Trak1" 25
"GO:0003231" "GO:0003231" "cardiac ventricle development" "22/1537" "148/23210" 0.000300951812416701 0.00480660573756645 0.00365898584180884 "Mdm4/Tgfb2/Prox1/Naca/Hectd1/Sav1/Hif1a/Zfpm2/Tmem65/Hes1/Heg1/Robo1/Robo2/Smad7/Notch1/Rxra/Tgfbr1/Slit2/Fgfr2/Egln1/Cpe/Tpm1" 22
"GO:0043542" "GO:0043542" "endothelial cell migration" "27/1537" "199/23210" 0.000308526349281258 0.00491350248826781 0.00374036004196316 "Akt3/Prox1/Atp5b/Map3k3/Pecam1/Apoh/Map2k3/Lgmn/Rhob/Hif1a/Loxl2/Angpt1/Ptk2/Robo1/Pdpk1/Notch1/Nfe2l2/Tgfbr1/Hmgb1/Paxip1/Krit1/Slit2/Plxnd1/Zfp580/Nrp1/Sp1/Calr" 27
"GO:0018105" "GO:0018105" "peptidyl-serine phosphorylation" "38/1537" "318/23210" 0.00031139761243819 0.00494510054624066 0.00376441378239119 "Akt3/Nck2/Clk1/Cab39/Tbk1/Sgk1/Cdk1/Egfr/Fnip1/Aurkb/Vrk1/Hsp90aa1/Mast4/Pde4d/Nsd1/Spry2/Mapk8/Angpt1/Pdpk1/Prkce/Smad7/Mapkap1/Stk39/Tlk1/Fnip2/Hax1/Tgfbr1/Cdc7/Ulk1/Nos1/Raf1/Arrb1/Ilk/Plk1/Inpp5f/Gas6/Mast3/Atr" 38
"GO:0051258" "GO:0051258" "protein polymerization" "34/1537" "274/23210" 0.000315030510782656 0.00498857973608672 0.00379751192872275 "Arfgef1/Clasp1/Actr3/Arpc5/Nck2/Sgk1/Fbxo5/Pecam1/Grb2/Drg1/Ndel1/Pfn1/Hsp90aa1/Vdac2/Mapk8/Cenpj/Fam107a/Prkce/Spire1/Arl2/Mapre1/Golga2/Hax1/Arpc3/Eln/Slit2/Slain2/Ctnna2/Rps3/Chmp2a/Ube2s/Tppp3/Tubgcp3/Tpm1" 34
"GO:0003300" "GO:0003300" "cardiac muscle hypertrophy" "17/1537" "101/23210" 0.000326229896071498 0.0051467920386623 0.00391794963606363 "Parp1/Akap1/Yy1/Ptk2/Tiam1/Pde9a/Ctdp1/Notch1/Cdk9/Pdlim5/Ece1/Errfi1/Ezh2/Foxp1/Inpp5f/Glrx3/Sorbs2" 17
"GO:0097581" "GO:0097581" "lamellipodium organization" "15/1537" "83/23210" 0.00032686838566316 0.0051467920386623 0.00391794963606363 "Actr3/Arpc5/Nck2/Hsp90aa1/Spata13/Parvb/Fgd4/Snx2/Ablim1/Pdpn/Auts2/Wasf3/Slit2/Kit/Snx1" 15
"GO:0045740" "GO:0045740" "positive regulation of DNA replication" "10/1537" "42/23210" 0.000327936868367139 0.00514907071627728 0.00391968425911917 "Gli2/Cdk1/Egfr/Npm1/Atad5/Mapk8/Pcna/Ciz1/Faf1/Cdc7" 10
"GO:0060041" "GO:0060041" "retina development in camera-type eye" "24/1537" "169/23210" 0.000330141119198352 0.00515951106129064 0.00392763187884777 "Tgfb2/Prox1/Neurod4/Myh10/Lhx1/Hif1a/Ttll5/Hcn1/Agtpbp1/Atp8a2/Dll1/Lama1/Ptf1a/Bhlhe22/Casz1/Zfp513/Prom1/Pdgfra/Tspan12/Ptn/Col4a1/Nrp1/Cln8/Acvr2b" 24
"GO:0061640" "GO:0061640" "cytoskeleton-dependent cytokinesis" "16/1537" "92/23210" 0.000330453076584277 0.00515951106129064 0.00392763187884777 "Actr3/Ank3/Myh10/Aurkb/Rhob/Snx18/Chmp7/Racgap1/Spire1/Ect2/Chmp5/Plk1/Chmp2a/Chmp1a/Anln/Kif23" 16
"GO:0051784" "GO:0051784" "negative regulation of nuclear division" "13/1537" "66/23210" 0.000336871113736229 0.00523139297847128 0.0039823513485955 "Fbxo5/Pttg1/Aurkb/Gen1/Ndc80/Bub1b/Bub1/Mad1l1/Mad2l1/Plk1/Fgfr2/Bub3/Zw10" 13
"GO:0045727" "GO:0045727" "positive regulation of translation" "19/1537" "120/23210" 0.000336933993410691 0.00523139297847128 0.0039823513485955 "Nck2/Fastkd2/Npm1/Secisbp2/Mrps27/Mettl3/Eif3d/Poldip3/Slc35a4/Vim/Rxra/Eif5a2/Khdrbs1/Hnrnpd/Barhl2/Rpl5/Cnbp/Hnrnpl/Elavl1" 19
"GO:0031570" "GO:0031570" "DNA integrity checkpoint" "18/1537" "111/23210" 0.000354414429716191 0.00548751675343902 0.00417732329294142 "Ints7/Cdk1/Brca1/Zfp830/Hus1/Top2b/Donson/Ier3/Thoc1/Prpf19/E2f1/Orc1/Rpa2/Syf2/Xpc/Plk1/Topbp1/Atr" 18
"GO:0072089" "GO:0072089" "stem cell proliferation" "21/1537" "140/23210" 0.00036048176199845 0.0055659981755661 0.00423706657709798 "Cd34/Neurod4/Ascl1/Eml1/Rab10/Hif1a/Gli3/Id4/Otp/Mapk8/Racgap1/Nfya/Ctnna1/Ncoa3/Notch1/Fubp1/Sart3/Sox5/Smo/Ptn/Fgfr2" 21
"GO:0031214" "GO:0031214" "biomineral tissue development" "23/1537" "160/23210" 0.000364413289432847 0.00556713726801247 0.00423793370108554 "Fbxo5/Nbr1/Hif1a/Tfap2a/Klf10/Atf4/Adrb2/Lgr4/Slc20a1/Notch1/Acvr2a/Ecm1/Icmt/Atp2b2/Ptn/Snx10/Fgfr2/Ercc2/Nell1/Gas6/Acvr2b/Clec3b/Anxa2" 23
"GO:0110148" "GO:0110148" "biomineralization" "23/1537" "160/23210" 0.000364413289432847 0.00556713726801247 0.00423793370108554 "Fbxo5/Nbr1/Hif1a/Tfap2a/Klf10/Atf4/Adrb2/Lgr4/Slc20a1/Notch1/Acvr2a/Ecm1/Icmt/Atp2b2/Ptn/Snx10/Fgfr2/Ercc2/Nell1/Gas6/Acvr2b/Clec3b/Anxa2" 23
"GO:0008360" "GO:0008360" "regulation of cell shape" "22/1537" "150/23210" 0.00036455061048162 0.00556713726801247 0.00423793370108554 "Plxna2/Fn1/S100b/Myh10/Rhob/Sema4d/Myo10/Ptk2/Parvb/Fgd4/Brwd1/Ezr/Fmnl2/F2/Pdpn/Gna12/Wasf3/Kit/Plxnd1/Ptn/Rhog/Parva" 22
"GO:0022612" "GO:0022612" "gland morphogenesis" "22/1537" "150/23210" 0.00036455061048162 0.00556713726801247 0.00423793370108554 "Gli2/Prox1/Igfbp5/Egfr/Btbd7/Gli3/Id4/Robo1/Twsg1/Lama1/Ncoa3/Notch1/Rxra/Mdk/Slit2/Plxnd1/Ptn/Fgfr2/Igf1r/Nrp1/Sfrp1/Mmp2" 22
"GO:0031123" "GO:0031123" "RNA 3'-end processing" "17/1537" "102/23210" 0.000367719420625366 0.00560018593050762 0.00426309170129666 "Ints7/Ints2/Zc3h14/Cpsf2/Papola/Pabpn1/Ncbp2/Rprd1a/Rprd1b/Cdk9/Clp1/Toe1/Exosc10/Exosc3/Fip1l1/Ctr9/Sympk" 17
"GO:0036473" "GO:0036473" "cell death in response to oxidative stress" "16/1537" "93/23210" 0.000374971472444682 0.0056666537531043 0.00431368973972456 "Parp1/Foxo3/Rnf112/Bag5/Hif1a/Ubqln1/Zfp622/Atf4/Sod2/Nfe2l2/Slc7a11/Mcl1/Diablo/Atg7/Foxp1/Rnf7" 16
"GO:0048715" "GO:0048715" "negative regulation of oligodendrocyte differentiation" "6/1537" "16/23210" 0.000375133698402492 0.0056666537531043 0.00431368973972456 "Tmem98/Id4/Hes1/Daam2/Notch1/Lingo1" 6
"GO:0060979" "GO:0060979" "vasculogenesis involved in coronary vascular morphogenesis" "6/1537" "16/23210" 0.000375133698402492 0.0056666537531043 0.00431368973972456 "Pbrm1/Zfpm2/Angpt1/Notch1/Fgfr2/Nrp1" 6
"GO:0033002" "GO:0033002" "muscle cell proliferation" "30/1537" "234/23210" 0.000397982701866885 0.00599555562217842 0.00456406336052749 "Tgfb2/Xrcc5/Igfbp5/Cdk1/Egfr/Sav1/Hif1a/Pik3r1/Zfpm2/Angpt1/Ptk2/Arid2/Kalrn/Adamts1/Sod2/Notch3/Rab5a/Gnaq/Sf1/Traf6/Notch1/Rxra/Orc1/Tgfbr1/Foxp1/Ilk/Fgfr2/Igf1r/Mmp2/Ephb1" 30
"GO:0008631" "GO:0008631" "intrinsic apoptotic signaling pathway in response to oxidative stress" "10/1537" "43/23210" 0.000402212249543856 0.00604294091363196 0.00460013499194577 "Parp1/Bag5/Hif1a/Ubqln1/Zfp622/Sod2/Nfe2l2/Mcl1/Diablo/Rnf7" 10
"GO:0031124" "GO:0031124" "mRNA 3'-end processing" "12/1537" "59/23210" 0.00041473994223268 0.00621440977958323 0.00473066414018091 "Zc3h14/Cpsf2/Papola/Pabpn1/Ncbp2/Rprd1a/Rprd1b/Cdk9/Clp1/Fip1l1/Ctr9/Sympk" 12
"GO:0009265" "GO:0009265" "2'-deoxyribonucleotide biosynthetic process" "5/1537" "11/23210" 0.000417028257208177 0.00621528210074433 0.00473132818690166 "Tbpl1/Cdadc1/Dut/Tyms/Dctd" 5
"GO:0046385" "GO:0046385" "deoxyribose phosphate biosynthetic process" "5/1537" "11/23210" 0.000417028257208177 0.00621528210074433 0.00473132818690166 "Tbpl1/Cdadc1/Dut/Tyms/Dctd" 5
"GO:0106106" "GO:0106106" "cold-induced thermogenesis" "21/1537" "142/23210" 0.000438075172445586 0.00649423141279706 0.00494367586821992 "Adipor1/Acadl/Acot13/Gadd45g/Ebf2/Atf4/Adrb2/Lgr4/Notch1/Dbh/Fabp5/Nrd1/Prkab1/Phox2b/Adipor2/Arntl/Cnot3/Nr1h2/Igf1r/Acvr2b/Tle3" 21
"GO:0120161" "GO:0120161" "regulation of cold-induced thermogenesis" "21/1537" "142/23210" 0.000438075172445586 0.00649423141279706 0.00494367586821992 "Adipor1/Acadl/Acot13/Gadd45g/Ebf2/Atf4/Adrb2/Lgr4/Notch1/Dbh/Fabp5/Nrd1/Prkab1/Phox2b/Adipor2/Arntl/Cnot3/Nr1h2/Igf1r/Acvr2b/Tle3" 21
"GO:0006270" "GO:0006270" "DNA replication initiation" "8/1537" "29/23210" 0.000443842957327227 0.00656228287570812 0.00499547943874369 "Mcm6/Mcm3/Pola2/Ciz1/Orc4/Orc1/Orc5/Ccne1" 8
"GO:0001503" "GO:0001503" "ossification" "43/1537" "381/23210" 0.000450499576318003 0.00664308105395912 0.00505698633288184 "Gli2/Pbx1/Igfbp5/Asf1a/Fbxo5/Nbr1/Rpl38/Fignl1/Hif1a/Gli3/Tfap2a/Id4/Sema4d/Mapk8/Bmp1/Klf10/Ext1/Ptk2/Wnt7b/Twsg1/Adrb2/Traf6/Lgr4/Notch1/Acvr2a/Mdk/Igsf10/Ecm1/Alpl/Icmt/Tapt1/Smo/Ptn/Snx10/Ilk/Fgfr2/Ercc2/Nell1/Sfrp1/Sp1/Mmp2/Acvr2b/Clec3b" 43
"GO:0000281" "GO:0000281" "mitotic cytokinesis" "13/1537" "68/23210" 0.000456816970981161 0.00671846384234563 0.00511437080967938 "Ank3/Myh10/Rhob/Snx18/Chmp7/Racgap1/Ect2/Chmp5/Plk1/Chmp2a/Chmp1a/Anln/Kif23" 13
"GO:0006888" "GO:0006888" "endoplasmic reticulum to Golgi vesicle-mediated transport" "19/1537" "123/23210" 0.000463620130666016 0.00680057528508519 0.00517687741472219 "Gosr2/Tmed4/Scfd1/Lman2/Gas1/Sec22a/Tmed7/Lman1/Ier3ip1/Golga2/Sec22b/Pef1/Erp29/Sec13/Sorl1/Arcn1/Zw10/Tmed3/Copb2" 19
"GO:0034655" "GO:0034655" "nucleobase-containing compound catabolic process" "39/1537" "336/23210" 0.000469135806355086 0.00686341990714764 0.00522471732398772 "Angel2/Dis3l2/Cant1/Npm1/Cnot6/Alkbh5/Tbrg4/Zc3h14/Nbas/Pde4d/Secisbp2/Mettl3/Cdadc1/Ncbp2/Nudt3/Pde9a/Enpp5/Zfp36l2/Qk/Dcp2/Fen1/Dut/Myef2/Vim/E2f1/Prpf18/Upf2/Mrto4/Tardbp/Exosc10/Exosc3/Hnrnpd/Dcp1b/Dera/Snd1/Elavl1/Lsm6/Mlh1/Dcps" 39
"GO:0034250" "GO:0034250" "positive regulation of cellular amide metabolic process" "21/1537" "143/23210" 0.000482056191795801 0.00703398223316701 0.00535455637676736 "Nck2/Fastkd2/Npm1/Secisbp2/Mrps27/Mettl3/Clu/Eif3d/Poldip3/Slc35a4/Vim/Rxra/Nfe2l2/Eif5a2/Khdrbs1/Hnrnpd/Barhl2/Rpl5/Cnbp/Hnrnpl/Elavl1" 21
"GO:1990778" "GO:1990778" "protein localization to cell periphery" "40/1537" "348/23210" 0.000486677919631759 0.00708287917500633 0.00539177873858903 "Actr3/Acsl3/Ramp1/Tspan15/Ank3/Slc4a1/Egfr/Arhgap44/Ppp1r9b/Rab10/Hectd1/Akap5/Pik3r1/Gpc6/Rap2a/Appl1/Efr3a/Kalrn/Nubp1/Pdpk1/Rab31/Ezr/Cdh2/Sorbs1/Bbip1/Snap23/Bcl2l1/Optn/Rap1a/Kif1b/Mapk10/Cplx1/Actb/Rhog/Plk1/Gas6/Golga7/Anln/Anxa2/Atp1b3" 40
"GO:0050770" "GO:0050770" "regulation of axonogenesis" "27/1537" "205/23210" 0.000496661696910518 0.00720251338555202 0.00548284921669409 "Actr3/Tnr/Plxna2/Fn1/Ndel1/Eif2b2/Sema4d/Kif13b/Ptk2/Sema5b/Robo1/Robo2/Tiam1/Cdh2/Vim/Adnp/Golga2/Spg20/Crabp2/Barhl2/Ulk1/Slit2/Plxnd1/Ilk/Rgma/Nrp1/Trak1" 27
"GO:0097193" "GO:0097193" "intrinsic apoptotic signaling pathway" "35/1537" "292/23210" 0.000497482535600561 0.00720251338555202 0.00548284921669409 "Parp1/Nck2/Brca1/Fignl1/Atad5/Bag5/Rps7/G2e3/Hif1a/Pik3r1/Ubqln1/Vdac2/Ppif/Ero1l/Clu/Tpt1/Zfp622/Atf4/Sod2/Ier3/Tmem109/Bub1/Bcl2l1/E2f1/Ptpn1/Nfe2l2/Fnip2/Mcl1/Rpl11/Erp29/Diablo/Msx1/Rps3/Mlh1/Rnf7" 35
"GO:0030100" "GO:0030100" "regulation of endocytosis" "28/1537" "216/23210" 0.000511279702158873 0.00738309082858435 0.00562031218817131 "Mff/Rab5b/Scyl2/Ankfy1/Akap5/Dtnbp1/Appl1/Clu/Angpt1/Itsn1/Dll1/Rab5a/Rab31/Ston1/Mib1/Lrrtm2/Nedd4l/Bcl2l1/Ptpn1/Ankrd13a/Aak1/Arrb1/Cd151/Nr1h2/Tsg101/Sh3gl3/Trf/Anxa2" 28
"GO:0055123" "GO:0055123" "digestive system development" "20/1537" "134/23210" 0.000525658856312842 0.00753856510987046 0.00573866560117233 "Gli2/Ascl1/Egfr/Sav1/Dact1/Hif1a/Gli3/Hes1/Lgr4/Ptf1a/Notch1/Pdgfra/Kit/Smo/Fgfr2/Igf1r/Sfrp1/Nphp3/Acvr2b/Aldh1a2" 20
"GO:0009156" "GO:0009156" "ribonucleoside monophosphate biosynthetic process" "7/1537" "23/23210" 0.000526103664825907 0.00753856510987046 0.00573866560117233 "Uck2/Atic/Adsl/Umps/Gart/Ppat/Impdh1" 7
"GO:0060972" "GO:0060972" "left/right pattern formation" "7/1537" "23/23210" 0.000526103664825907 0.00753856510987046 0.00573866560117233 "Ift57/Dll1/Dpcd/Notch1/Hspb11/Smo/Mns1" 7
"GO:0051402" "GO:0051402" "neuron apoptotic process" "35/1537" "293/23210" 0.000529836146464114 0.00757258123177172 0.00576456007124654 "Parp1/Tgfb2/Foxo3/Unc5b/Ascl1/Npm1/Lgmn/Hif1a/Tfap2a/F2r/Mapk8/Angpt1/Atf4/Itsn1/Pcp4/Sod2/Pdpk1/Ppp2r2b/Bcl2l1/Vstm2l/Mybl2/Adnp/Optn/Nr4a2/Mdk/Mcl1/Nos1/Diablo/Srpk2/Xrcc2/Smo/Arrb1/Ilk/Nrp1/Tox3" 35
"GO:0016197" "GO:0016197" "endosomal transport" "27/1537" "206/23210" 0.000536291179796232 0.00761791539724256 0.00579907030126428 "Stx6/Arl4c/Gosr2/Vps54/Tbc1d10a/Arhgap44/Ankfy1/Spag9/Snf8/Rab10/Snx18/Dpy30/Snx2/Bcl2l1/Stx16/Dennd1a/Chmp5/Abca1/Tmcc1/Dennd5a/Tbc1d10b/Chmp2a/Inpp5f/Chmp1a/Leprotl1/Sorl1/Snx1" 27
"GO:0090287" "GO:0090287" "regulation of cellular response to growth factor stimulus" "33/1537" "271/23210" 0.000536773400175954 0.00761791539724256 0.00579907030126428 "Ppm1a/Hif1a/Spry2/Angpt1/Hes1/Robo1/Dll1/Pdpk1/Ppp2r5d/Twsg1/Zeb1/Onecut2/Smad7/Rnf165/Ptpn1/Notch1/Hspa5/Spry1/Spg20/Ulk1/Msx1/Slit2/Rasl11b/Peg10/Ilk/Htra1/Rgma/Sfrp1/Sorl1/Skor1/Snx1/Rnf111/Onecut1" 33
"GO:0048588" "GO:0048588" "developmental cell growth" "32/1537" "260/23210" 0.000537108136188792 0.00761791539724256 0.00579907030126428 "Actr3/Tnr/Fn1/Ndel1/Yy1/Hsp90aa1/Eif2b2/Sema4d/Sema5b/Tiam1/Nedd4l/Ctdp1/Spg11/Flrt3/Adnp/Aurka/Pdlim5/Fubp1/Postn/Spg20/Crabp2/Dvl1/Barhl2/Ulk1/Auts2/Slit2/Smo/Foxp1/Ilk/Rgma/Nrp1/Sorbs2" 32
"GO:0000027" "GO:0000027" "ribosomal large subunit assembly" "9/1537" "37/23210" 0.000547063917384399 0.00769000496723196 0.0058539478448647 "Fastkd2/Rpl38/Rpl23a/Bop1/Gm10036/Rpl12/Rpl11/Mrto4/Rpl5" 9
"GO:0030575" "GO:0030575" "nuclear body organization" "6/1537" "17/23210" 0.000547382972545866 0.00769000496723196 0.0058539478448647 "Sumo1/Sf1/Celf3/Uspl1/Srpk2/Fam118b" 6
"GO:0010389" "GO:0010389" "regulation of G2/M transition of mitotic cell cycle" "14/1537" "78/23210" 0.000549088980437445 0.00769000496723196 0.0058539478448647 "Pbx1/Cenpf/Fbxo5/Cdk1/Brca1/Zfp830/Hus1/Donson/Ier3/Cdc25b/Orc1/Syf2/Cdc7/Topbp1" 14
"GO:0046785" "GO:0046785" "microtubule polymerization" "14/1537" "78/23210" 0.000549088980437445 0.00769000496723196 0.0058539478448647 "Clasp1/Sgk1/Fbxo5/Drg1/Ndel1/Mapk8/Cenpj/Arl2/Mapre1/Golga2/Slain2/Rps3/Tppp3/Tubgcp3" 14
"GO:0060976" "GO:0060976" "coronary vasculature development" "14/1537" "78/23210" 0.000549088980437445 0.00769000496723196 0.0058539478448647 "Myh10/Pbrm1/Zfpm2/Angpt1/Arid2/Robo1/Ndst1/Notch1/Rxra/Aplnr/Tgfbr1/Plxnd1/Fgfr2/Nrp1" 14
"GO:0042254" "GO:0042254" "ribosome biogenesis" "35/1537" "294/23210" 0.00056403810120264 0.0078795698649211 0.00599825243621644 "Ipo9/Imp4/Fastkd2/Rpl38/Mrps7/Npm1/Rpl23a/Ddx52/Mrpl10/Rps7/Pak1ip1/Rps24/Zfp622/Bop1/Rpl35a/Rps10/Gm10036/Trmt112/Rpl12/Rpf1/Rpl11/Mrto4/Exosc10/Exosc3/Rpl5/Pop5/Ddx54/Gtf3a/Ddx47/Pop4/Mphosph6/Frg1/Lsm6/Heatr3/Ddx10" 35
"GO:0031297" "GO:0031297" "replication fork processing" "8/1537" "30/23210" 0.000570399633978752 0.0079286971566024 0.00603565014980535 "Zranb3/Nucks1/Smarcal1/Gen1/Thoc1/Rad51/Pcna/Cdk9" 8
"GO:0048026" "GO:0048026" "positive regulation of mRNA splicing, via spliceosome" "8/1537" "30/23210" 0.000570399633978752 0.0079286971566024 0.00603565014980535 "Prdx6/Dazap1/Rnf219/Prpf19/Celf3/Sf3b4/Nup98/Rbmxl1" 8
"GO:0048593" "GO:0048593" "camera-type eye morphogenesis" "21/1537" "145/23210" 0.00058165894218462 0.00805737241337635 0.00613360304389177 "Pou2f1/Prox1/Lhx1/Yy1/Hif1a/Hcn1/Gli3/Tfap2a/Atp8a2/Dll1/Zeb1/Ptf1a/Bhlhe22/Phactr4/Casz1/Prom1/Tspan12/Ptn/Th/Sp1/Ephb1" 21
"GO:0014812" "GO:0014812" "muscle cell migration" "17/1537" "106/23210" 0.000582547736381534 0.00805737241337635 0.00613360304389177 "Arpc5/Igfbp5/Naca/Dock4/Net1/Ptk2/Kalrn/Adamts1/Rab5a/Nfe2l2/Mdk/Postn/Slit2/Smo/Ilk/Parva/Sorl1" 17
"GO:0006119" "GO:0006119" "oxidative phosphorylation" "16/1537" "97/23210" 0.00060853012448065 0.00837517756507443 0.00637552938734633 "Ndufs1/Atp5b/Cdk1/Uqcr10/Ndufs6/Ppif/Dnajc15/Ndufb9/Atp5o/Cox7a2l/Ndufs8/Slc25a33/Ndufc2/Gadd45gip1/Uqcrc1/Apoc3" 16
"GO:0043502" "GO:0043502" "regulation of muscle adaptation" "16/1537" "97/23210" 0.00060853012448065 0.00837517756507443 0.00637552938734633 "Parp1/Igfbp5/Foxo3/Akap1/Yy1/Ptk2/Pde9a/Ctdp1/Notch1/Cdk9/Ece1/Errfi1/Gtf2i/Foxp1/Tead1/Glrx3" 16
"GO:1990845" "GO:1990845" "adaptive thermogenesis" "22/1537" "156/23210" 0.000631046702044063 0.00866368058422071 0.00659514974316728 "Adipor1/Acadl/Acot13/Gadd45g/Ebf2/Atf4/Adrb2/Lgr4/Notch1/Dbh/Fabp5/Nrd1/Prkab1/Phox2b/Adipor2/Arntl/Cnot3/Nr1h2/Igf1r/Acvr2b/Sorl1/Tle3" 22
"GO:0045165" "GO:0045165" "cell fate commitment" "34/1537" "285/23210" 0.000646139892473293 0.00884910014900771 0.00673629873673825 "Gli2/Tgfb2/Prox1/Neurod4/Olig3/Ascl1/Bcl11b/Rab10/Gli3/Neurog1/Gas1/Spry2/Ebf2/Wnt7b/Hes1/Dll1/Notch3/Onecut2/Rtf1/Ptf1a/Notch1/Neurog2/Pdpn/Casz1/Tgfbr1/Barhl2/Sox5/Smo/Prickle2/Ctr9/Fgfr2/Dll3/Sfrp1/Onecut1" 34
"GO:0045927" "GO:0045927" "positive regulation of growth" "36/1537" "308/23210" 0.000667691252745259 0.00912184079118155 0.00694392012336465 "Tgfb2/Prox1/Creb1/Fn1/Naca/Sgk1/Cdk1/Egfr/Ndel1/Eif2b2/Sema4d/Atp8a2/Zfpm2/Ptk2/Dll1/Rftn1/Ezr/Adrb2/Nedd4l/Adnp2/Plcb1/Ncoa3/Adnp/Notch1/Celf1/F2/Crabp2/Slc25a33/Tgfbr1/Smo/Ilk/Fgfr2/Nrp1/Sfrp1/Cdkn2aip/Cacna2d2" 36
"GO:0032392" "GO:0032392" "DNA geometric change" "9/1537" "38/23210" 0.000675170082762844 0.00914527292891117 0.00696175762967933 "Zranb3/Mcm6/Smarcal1/Rad50/Pura/Rad51/Hmgb1/Hnrnpa2b1/Ercc2" 9
"GO:0009219" "GO:0009219" "pyrimidine deoxyribonucleotide metabolic process" "5/1537" "12/23210" 0.000675969222589057 0.00914527292891117 0.00696175762967933 "Tbpl1/Cdadc1/Dut/Tyms/Dctd" 5
"GO:0070986" "GO:0070986" "left/right axis specification" "5/1537" "12/23210" 0.000675969222589057 0.00914527292891117 0.00696175762967933 "Dll1/Notch1/Hspb11/Smo/Mns1" 5
"GO:0090161" "GO:0090161" "Golgi ribbon formation" "5/1537" "12/23210" 0.000675969222589057 0.00914527292891117 0.00696175762967933 "Stx6/Prmt5/Stx16/Golga2/Optn" 5
"GO:0048640" "GO:0048640" "negative regulation of developmental growth" "19/1537" "127/23210" 0.000695339178241973 0.00937715430231451 0.00713827526157721 "Actr3/Tnr/Socs2/Lgmn/Yy1/Sav1/Sema4d/Ptk2/Sema5b/Adrb2/Ctdp1/Spg20/Ulk1/Slit2/Foxp1/Rgma/Nrp1/Sfrp1/Nkd1" 19
"GO:0043583" "GO:0043583" "ear development" "30/1537" "242/23210" 0.000699619809885698 0.00937715430231451 0.00713827526157721 "Gli2/Tgfb2/Prox1/Lrig3/Rpl38/Gli3/Tfap2a/Neurog1/Gas1/Spry2/Ift88/Atp8a2/Ift27/Hes1/Dll1/H2-K1/Zeb1/Mafb/Notch1/Ror1/C1qb/Ece1/Dvl1/Anp32b/Cux1/Msx1/Phox2b/Atp2b2/Cecr2/Fgfr2" 30
"GO:0097150" "GO:0097150" "neuronal stem cell population maintenance" "7/1537" "24/23210" 0.000700576855193004 0.00937715430231451 0.00713827526157721 "Prox1/Foxo3/Mapk8/Hes1/Dll1/Cdh2/Srrt" 7
"GO:0018209" "GO:0018209" "peptidyl-serine modification" "39/1537" "343/23210" 0.00070152015501707 0.00937715430231451 0.00713827526157721 "Akt3/Parp1/Nck2/Clk1/Cab39/Tbk1/Sgk1/Cdk1/Egfr/Fnip1/Aurkb/Vrk1/Hsp90aa1/Mast4/Pde4d/Nsd1/Spry2/Mapk8/Angpt1/Pdpk1/Prkce/Smad7/Mapkap1/Stk39/Tlk1/Fnip2/Hax1/Tgfbr1/Cdc7/Ulk1/Nos1/Raf1/Arrb1/Ilk/Plk1/Inpp5f/Gas6/Mast3/Atr" 39
"GO:0034470" "GO:0034470" "ncRNA processing" "39/1537" "343/23210" 0.00070152015501707 0.00937715430231451 0.00713827526157721 "Ints7/Imp4/Mettl1/Adat2/Npm1/Thg1l/Ddx52/Ints2/Rps7/Rps24/Mettl3/Bop1/Rpl35a/Wdr4/Thumpd2/Trmt112/Trmt6/Clp1/Rpf1/Ints3/Toe1/Rpl11/Mrto4/Exosc10/Exosc3/Rpl5/Pus1/Pop5/Ddx54/Srrt/Ddx47/Hnrnpa2b1/Ints4/Pop4/Adat1/Mphosph6/Frg1/Lsm6/Ddx10" 39
"GO:0007585" "GO:0007585" "respiratory gaseous exchange by respiratory system" "11/1537" "54/23210" 0.000704361997578452 0.00939261668541218 0.00715004586310436 "Traf4/Fut8/Dach1/Slc5a3/Ndst1/Adrb2/Zfand5/Mafb/Nr4a2/Man1a2/Phox2b" 11
"GO:0070301" "GO:0070301" "cellular response to hydrogen peroxide" "15/1537" "89/23210" 0.000706269135824093 0.00939557079494868 0.00715229465269921 "Foxo3/Rnf112/Zfp277/Rhob/Net1/Top2b/Ppif/Mapk8/Setx/Nfe2l2/Ect2/Ezh2/Foxp1/Rps3/Zfp580" 15
"GO:0043524" "GO:0043524" "negative regulation of neuron apoptotic process" "24/1537" "178/23210" 0.000709389386095112 0.00941461056689085 0.00716678850964761 "Unc5b/Npm1/Lgmn/Hif1a/Tfap2a/F2r/Angpt1/Itsn1/Pcp4/Sod2/Pdpk1/Bcl2l1/Vstm2l/Adnp/Optn/Nr4a2/Mdk/Nos1/Xrcc2/Smo/Arrb1/Ilk/Nrp1/Tox3" 24
"GO:0045807" "GO:0045807" "positive regulation of endocytosis" "18/1537" "118/23210" 0.000752599485078296 0.00996434567654732 0.00758526946956023 "Mff/Scyl2/Ankfy1/Dtnbp1/Appl1/Clu/Angpt1/Itsn1/Dll1/Rab31/Mib1/Nedd4l/Bcl2l1/Arrb1/Cd151/Tsg101/Trf/Anxa2" 18
"GO:2000058" "GO:2000058" "regulation of ubiquitin-dependent protein catabolic process" "21/1537" "148/23210" 0.000764400512720385 0.0100966077201503 0.00768595277319998 "Sumo1/Bag5/Rps7/Ubqln1/Mapk8/Socs4/Clu/Ptk2/Smad7/Aurka/Ubqln4/Rnf19b/Rpl11/Dvl1/Rpl5/Fbxw8/Gna12/Atg7/Plk1/Svip/Pias1" 21
"GO:0006656" "GO:0006656" "phosphatidylcholine biosynthetic process" "6/1537" "18/23210" 0.00077529471387728 0.0101682182003576 0.00774046561396735 "Apoa2/Acsl3/Chkb/Pcyt1a/Fabp5/Lcat" 6
"GO:0030150" "GO:0030150" "protein import into mitochondrial matrix" "6/1537" "18/23210" 0.00077529471387728 0.0101682182003576 0.00774046561396735 "Timm17a/Dnajc15/Romo1/Grpel1/Timm50/Tomm20" 6
"GO:0045324" "GO:0045324" "late endosome to vacuole transport" "6/1537" "18/23210" 0.00077529471387728 0.0101682182003576 0.00774046561396735 "Snf8/Chmp7/Chmp2a/Chmp1a/Leprotl1/Pik3r4" 6
"GO:2001242" "GO:2001242" "regulation of intrinsic apoptotic signaling pathway" "23/1537" "169/23210" 0.00079597560699413 0.0104149484351767 0.00792828680947205 "Parp1/Nck2/Fignl1/Atad5/Bag5/Rps7/G2e3/Hif1a/Ubqln1/Vdac2/Ppif/Clu/Tpt1/Sod2/Bub1/Bcl2l1/Ptpn1/Nfe2l2/Mcl1/Rpl11/Erp29/Msx1/Rps3" 23
"GO:0090092" "GO:0090092" "regulation of transmembrane receptor protein serine/threonine kinase signaling pathway" "29/1537" "233/23210" 0.000798063723648304 0.0104178154464067 0.00793046929625616 "Parp1/Tgfb2/Ppm1a/Hes1/Pdpk1/Twsg1/Zeb1/Onecut2/Smad7/Rnf165/Notch1/Hspa5/Acvr2a/Spg20/Tgfbr1/Msx1/Rasl11b/Peg10/Ilk/Htra1/Rgma/Sfrp1/Nup93/Acvr2b/Sorl1/Skor1/Snx1/Rnf111/Onecut1" 29
"GO:0021879" "GO:0021879" "forebrain neuron differentiation" "13/1537" "72/23210" 0.000807236261460474 0.0105129320593007 0.0080028759713408 "Prox1/Ascl1/Bcl11b/Tfap2a/Otp/Hes1/Robo1/Robo2/Gnaq/Slit2/Atg7/Fgfr2/Nrp1" 13
"GO:0060251" "GO:0060251" "regulation of glial cell proliferation" "9/1537" "39/23210" 0.000826737684539614 0.0107397870977209 0.0081755673504642 "Creb1/Atxn1/Ptk2/Hes1/Vim/E2f1/Notch1/Ppp1cc/Ptn" 9
"GO:0007528" "GO:0007528" "neuromuscular junction development" "11/1537" "55/23210" 0.000828508871908863 0.0107397870977209 0.0081755673504642 "F2r/Kalrn/Dnaja3/Sorbs1/Dvl1/Pdzrn3/Ptn/Fgfr2/Col4a1/Sorbs2/Cacna2d2" 11
"GO:0001824" "GO:0001824" "blastocyst development" "21/1537" "149/23210" 0.000835436869752384 0.0108044666171689 0.00822480405903495 "Cnot2/Smarcb1/Ndel1/Zfp830/G2e3/Pbrm1/Mfng/Gabpa/Rbbp8/Ndufa2/Prpf19/Rtf1/Gins1/Tgfbr1/Uspl1/Prickle2/Ctr9/Cnot3/Tjp1/Asf1b/Sp1" 21
"GO:0016055" "GO:0016055" "Wnt signaling pathway" "46/1537" "428/23210" 0.000839384449673002 0.010830391024253 0.00824453878321606 "Foxo3/Scyl2/Egfr/Fbxw11/Tax1bp3/Ccdc88c/Hbp1/Dact1/Ppm1a/Sdc1/Gli3/Ubr5/Wnt7b/Tiam1/Prdm15/Daam2/Rab5a/Cdh2/Tle4/Gnaq/Tnks2/Lzts2/Lgr4/Rtf1/Notch1/Rapgef1/Mdk/Ror1/Rnf220/Dvl1/Tle1/Tcf7l1/Ruvbl1/Ilk/Ctr9/Arntl/Gprc5b/Fgfr2/Fam53b/Ccne1/Sfrp1/Cpe/Nkd1/Nphp3/Wdr61/Tle3" 46
"GO:0031668" "GO:0031668" "cellular response to extracellular stimulus" "28/1537" "223/23210" 0.000848625951136928 0.0109243442301091 0.00831605982504669 "Wipi1/Fnip1/Ncoa1/Fos/Top2b/Mapk8/Atg14/Dnajc15/Fam107a/Dap/Klf10/Gsdmd/Atf4/Srebf2/Nmral1/Seh1l/Pdia3/Hspa5/Nr4a2/Nfe2l2/Vcam1/Postn/Ulk1/Tbl2/Atg7/Hnrnpl/Gas6/Pik3r4" 28
"GO:0046034" "GO:0046034" "ATP metabolic process" "30/1537" "245/23210" 0.000856198128643311 0.0109964248134973 0.00837093052767691 "Parp1/Ndufs1/Atp5b/Cdk1/Pfkl/Slc4a1/Uqcr10/Hif1a/Ndufs6/Ppif/Dnajc15/Ndufb9/Zbtb20/Atp6v1a/Atp5j/Atp5o/Ier3/Cox7a2l/Ndufs8/Bcl2l1/Ak2/Slc25a33/Atp5k/Ndufc2/Atp6v1b2/Gadd45gip1/Uqcrc1/Apoc3/Mpi/Adpgk" 30
"GO:0097237" "GO:0097237" "cellular response to toxic substance" "23/1537" "170/23210" 0.000864072034165197 0.0110720402722685 0.0084284921227342 "Prdx6/Cps1/Foxo3/Rnf112/Zfp277/Rhob/Rdh11/Net1/Top2b/Ppif/Mapk8/Esd/Sod2/Prkce/Abtb2/Setx/Nfe2l2/Ect2/Actb/Ezh2/Foxp1/Rps3/Zfp580" 23
"GO:0042306" "GO:0042306" "regulation of protein import into nucleus" "12/1537" "64/23210" 0.000895822615542899 0.0113805042127932 0.00866330755231419 "Akap1/Akap5/Pik3r1/Gli3/Ubr5/Angpt1/Rbm22/Pkig/Ect2/Tardbp/Smo/Hyal2" 12
"GO:0045685" "GO:0045685" "regulation of glial cell differentiation" "15/1537" "91/23210" 0.000896403008121492 0.0113805042127932 0.00866330755231419 "Actr3/Rnf112/Tmem98/Id4/Prmt5/Hes1/Daam2/Qk/Prpf19/Notch1/F2/Mdk/Ptn/Dll3/Lingo1" 15
"GO:0006986" "GO:0006986" "response to unfolded protein" "17/1537" "110/23210" 0.000897214502414899 0.0113805042127932 0.00866330755231419 "Atf6/Nck2/Rhbdd1/Hsp90aa1/Pik3r1/Ero1l/Serp2/Atf4/Ptpn1/Hspa5/Optn/Upf2/Nfe2l2/Hspa4l/Tbl2/Tm7sf3/Calr" 17
"GO:0016485" "GO:0016485" "protein processing" "28/1537" "224/23210" 0.000909992707793021 0.0113805042127932 0.00866330755231419 "Timm17a/Parp1/Rhbdd1/Rfx4/Metap2/Apoh/Tbc1d10a/Tmem98/Lgmn/Gli3/Gas1/Ift88/Mipep/Sec11c/Immp1l/Scg5/Ift52/Pmpca/Ece1/Ddi2/Pmpcb/Ruvbl1/Spcs2/Sec11a/Afg3l1/Cpe/Clec3b/Anxa2" 28
"GO:0006220" "GO:0006220" "pyrimidine nucleotide metabolic process" "8/1537" "32/23210" 0.000910603674005339 0.0113805042127932 0.00866330755231419 "Uck2/Tbpl1/Cdadc1/Umps/Dut/Ctps/Tyms/Dctd" 8
"GO:0009161" "GO:0009161" "ribonucleoside monophosphate metabolic process" "8/1537" "32/23210" 0.000910603674005339 0.0113805042127932 0.00866330755231419 "Uck2/Atic/Adsl/Umps/Gart/Ak2/Ppat/Impdh1" 8
"GO:0009262" "GO:0009262" "deoxyribonucleotide metabolic process" "8/1537" "32/23210" 0.000910603674005339 0.0113805042127932 0.00866330755231419 "Tbpl1/Cdadc1/Dut/Ak2/Tyms/Dera/Dguok/Dctd" 8
"GO:0021884" "GO:0021884" "forebrain neuron development" "8/1537" "32/23210" 0.000910603674005339 0.0113805042127932 0.00866330755231419 "Tfap2a/Robo1/Robo2/Gnaq/Slit2/Atg7/Fgfr2/Nrp1" 8
"GO:0050686" "GO:0050686" "negative regulation of mRNA processing" "8/1537" "32/23210" 0.000910603674005339 0.0113805042127932 0.00866330755231419 "Npm1/Zc3h14/Srsf7/Cdk9/Hnrnpa2b1/Ctr9/Hnrnpl/Rbmxl1" 8
"GO:0051642" "GO:0051642" "centrosome localization" "8/1537" "32/23210" 0.000910603674005339 0.0113805042127932 0.00866330755231419 "Plxna2/Ndel1/Syne2/Bicd2/Nubp1/Ezr/Aurka/Mad2l1" 8
"GO:0060669" "GO:0060669" "embryonic placenta morphogenesis" "8/1537" "32/23210" 0.000910603674005339 0.0113805042127932 0.00866330755231419 "Grb2/Socs3/Ncoa1/Wnt7b/Ncoa3/Vcam1/Fgfr2/Erf" 8
"GO:0008589" "GO:0008589" "regulation of smoothened signaling pathway" "14/1537" "82/23210" 0.000920987281077962 0.0114110867079197 0.00868658820456333 "Rfx4/Gli3/Gas1/Scube1/Wnt7b/Glis2/Ctnna1/Ndst1/Ttc21b/Ift81/Smo/Wdr11/Fgfr2/Sfrp1" 14
"GO:0034620" "GO:0034620" "cellular response to unfolded protein" "14/1537" "82/23210" 0.000920987281077962 0.0114110867079197 0.00868658820456333 "Atf6/Nck2/Rhbdd1/Pik3r1/Ero1l/Serp2/Atf4/Ptpn1/Hspa5/Optn/Nfe2l2/Tbl2/Tm7sf3/Calr" 14
"GO:0006626" "GO:0006626" "protein targeting to mitochondrion" "13/1537" "73/23210" 0.000923575389885094 0.0114110867079197 0.00868658820456333 "Timm17a/Mff/Hsp90aa1/Mipep/Dnajc15/Ppp2r2b/Immp1l/Romo1/Pmpca/Pmpcb/Grpel1/Timm50/Tomm20" 13
"GO:0051865" "GO:0051865" "protein autoubiquitination" "13/1537" "73/23210" 0.000923575389885094 0.0114110867079197 0.00868658820456333 "Ube2t/Brca1/Rnf112/Hectd1/Uhrf1/Uhrf2/Traf6/Itch/Rnf220/Rnf19b/Rnf141/Rnf122/Sh3rf1" 13
"GO:1903036" "GO:1903036" "positive regulation of response to wounding" "13/1537" "73/23210" 0.000923575389885094 0.0114110867079197 0.00868658820456333 "Arfgef1/Apoh/Ndel1/F2r/Plg/Prkce/Nfe2l2/F2/Mdk/Pdpn/Hmgb1/Ptn/Igf1r" 13
"GO:0198738" "GO:0198738" "cell-cell signaling by wnt" "46/1537" "430/23210" 0.000925333905988463 0.0114110867079197 0.00868658820456333 "Foxo3/Scyl2/Egfr/Fbxw11/Tax1bp3/Ccdc88c/Hbp1/Dact1/Ppm1a/Sdc1/Gli3/Ubr5/Wnt7b/Tiam1/Prdm15/Daam2/Rab5a/Cdh2/Tle4/Gnaq/Tnks2/Lzts2/Lgr4/Rtf1/Notch1/Rapgef1/Mdk/Ror1/Rnf220/Dvl1/Tle1/Tcf7l1/Ruvbl1/Ilk/Ctr9/Arntl/Gprc5b/Fgfr2/Fam53b/Ccne1/Sfrp1/Cpe/Nkd1/Nphp3/Wdr61/Tle3" 46
"GO:0090263" "GO:0090263" "positive regulation of canonical Wnt signaling pathway" "16/1537" "101/23210" 0.000956592435792289 0.011718782938695 0.00892081922192879 "Egfr/Dact1/Ppm1a/Ubr5/Prdm15/Daam2/Tnks2/Lgr4/Rnf220/Ruvbl1/Ilk/Arntl/Gprc5b/Fgfr2/Fam53b/Sfrp1" 16
"GO:0110110" "GO:0110110" "positive regulation of animal organ morphogenesis" "16/1537" "101/23210" 0.000956592435792289 0.011718782938695 0.00892081922192879 "Tgfb2/Cd34/Naca/Lhx1/Tfap2a/Robo1/Robo2/Lgr4/Notch1/Mdk/Spry1/Tgfbr1/Pdgfra/Smo/Ptn/Fgfr2" 16
"GO:2001022" "GO:2001022" "positive regulation of response to DNA damage stimulus" "16/1537" "101/23210" 0.000956592435792289 0.011718782938695 0.00892081922192879 "Parp1/Brca1/Egfr/Spred2/Top2b/Rnf168/Spire1/Pcna/Rif1/Paxip1/Foxm1/Rps3/Nsmce1/Nsmce4a/Xrcc1/Atr" 16
"GO:0009636" "GO:0009636" "response to toxic substance" "39/1537" "349/23210" 0.000976352624132899 0.0119346261555193 0.00908512794986084 "Ppp1r15b/Prdx6/Cps1/Foxo3/Cdk1/Slc4a1/Rnf112/Zfp277/Rhob/Hif1a/Rdh11/Net1/Top2b/Ppif/Mapk8/Esd/Sod2/Prkce/Abtb2/Bcl2l1/Dbh/Setx/Nr4a2/Nfe2l2/Ect2/Slc7a11/Kpna4/Ggh/Alad/Aacs/Actb/Ezh2/Foxp1/Rps3/Th/Zfp580/Igf1r/Mmp2/Scn2b" 39
"GO:0014909" "GO:0014909" "smooth muscle cell migration" "15/1537" "92/23210" 0.00100665299478459 0.0122780826978759 0.00934658118617223 "Arpc5/Igfbp5/Dock4/Ptk2/Kalrn/Adamts1/Rab5a/Nfe2l2/Mdk/Postn/Slit2/Smo/Ilk/Parva/Sorl1" 15
"GO:0048483" "GO:0048483" "autonomic nervous system development" "10/1537" "48/23210" 0.0010144173587658 0.0123342996806788 0.00938937586403341 "Fn1/Ascl1/Tfap2a/Hes1/Vcam1/Phactr4/Hes3/Phox2b/Nav2/Nrp1" 10
"GO:0048565" "GO:0048565" "digestive tract development" "18/1537" "121/23210" 0.00101568775626687 0.0123342996806788 0.00938937586403341 "Gli2/Ascl1/Egfr/Sav1/Dact1/Hif1a/Gli3/Hes1/Lgr4/Notch1/Pdgfra/Kit/Smo/Fgfr2/Sfrp1/Nphp3/Acvr2b/Aldh1a2" 18
"GO:0033157" "GO:0033157" "regulation of intracellular protein transport" "27/1537" "215/23210" 0.00103714549650575 0.0125051415121103 0.00951942768782061 "Actr3/Ank3/Ube2g2/Arhgap44/Ndel1/Ywhae/Akap1/Ppm1a/Akap5/Pik3r1/Gli3/Ubac2/Ubr5/Angpt1/Rangap1/Xpo5/Rbm22/Pkig/Ptpn1/Ttc21b/Ect2/Tardbp/Smo/Svip/Gas6/Hyal2/Sorl1" 27
"GO:0035265" "GO:0035265" "organ growth" "27/1537" "215/23210" 0.00103714549650575 0.0125051415121103 0.00951942768782061 "Tgfb2/Prox1/Cdk1/Col6a2/Col6a1/Yy1/Sav1/Spry2/Zfpm2/Ptk2/Arid2/Heg1/Dll1/Ctdp1/Notch1/Rxra/Pdlim5/Ecm1/Tgfbr1/Pdgfra/Smo/Foxp1/Fgfr2/Sorbs2/Cacna2d2/Acvr2b/Anxa2" 27
"GO:0034982" "GO:0034982" "mitochondrial protein processing" "5/1537" "13/23210" 0.00103872991031702 0.0125051415121103 0.00951942768782061 "Mipep/Immp1l/Pmpca/Pmpcb/Afg3l1" 5
"GO:0090239" "GO:0090239" "regulation of histone H4 acetylation" "5/1537" "13/23210" 0.00103872991031702 0.0125051415121103 0.00951942768782061 "Smarcb1/Brca1/Auts2/Atg7/Arrb1" 5
"GO:0032147" "GO:0032147" "activation of protein kinase activity" "30/1537" "248/23210" 0.00104258415438205 0.0125244915442361 0.00953415772757267 "Tgfb2/Map4k4/Cab39/Map3k3/Egfr/Map2k3/Traf4/Spag9/Gadd45g/F2r/Angpt1/Wnt7b/Fgd4/Pdpk1/Traf6/Tpx2/Ptpn1/Adnp/Stk39/Ect2/Tgfbr1/Erp29/Camkk2/Kit/Raf1/Arrb1/Gas6/Gab1/Trf/Acvr2b" 30
"GO:0014743" "GO:0014743" "regulation of muscle hypertrophy" "13/1537" "74/23210" 0.00105363032533574 0.0126299686740245 0.00961445125394083 "Parp1/Igfbp5/Akap1/Yy1/Ptk2/Pde9a/Ctdp1/Notch1/Cdk9/Ece1/Errfi1/Foxp1/Glrx3" 13
"GO:0090407" "GO:0090407" "organophosphate biosynthetic process" "45/1537" "421/23210" 0.00106273184848008 0.0127117324537081 0.00967669320357622 "Ppip5k2/Uck2/Apoa2/Parp1/Cps1/Atic/Acsl3/Atp5b/Tbpl1/Agpat3/Pank3/Adcy1/Sptlc1/Cdadc1/Adsl/Pnpla3/Chkb/Pigx/Pcyt1a/Umps/Atp5j/Gart/Atp5o/Agpat4/Lclat1/Dut/Pank2/Plcb1/Bcl2l1/Fabp5/Ctps/Ak2/Dhdds/Atp5k/Nos1/Tyms/Pisd/Ppat/Impdh1/Ndufc2/Lcat/Vac14/Agpat5/Dctd/Ip6k2" 45
"GO:0044270" "GO:0044270" "cellular nitrogen compound catabolic process" "41/1537" "374/23210" 0.00106936516768155 0.0127171906662357 0.00968084821928806 "Angel2/Acadl/Dis3l2/Cant1/Npm1/Cnot6/Alkbh5/Tbrg4/Zc3h14/Nbas/Pde4d/Secisbp2/Mettl3/Cdadc1/Ncbp2/Nudt3/Pde9a/Enpp5/Zfp36l2/Qk/Dcp2/Fen1/Dut/Myef2/Vim/E2f1/Prpf18/Upf2/Mrto4/Tardbp/Exosc10/Exosc3/Hnrnpd/Dcp1b/Dera/Snd1/Aldh1l1/Elavl1/Lsm6/Mlh1/Dcps" 41
"GO:0021535" "GO:0021535" "cell migration in hindbrain" "6/1537" "19/23210" 0.00107003272738869 0.0127171906662357 0.00968084821928806 "Plxna2/Socs7/Ulk1/Phox2b/Ctnna2/Rnf7" 6
"GO:2000104" "GO:2000104" "negative regulation of DNA-dependent DNA replication" "6/1537" "19/23210" 0.00107003272738869 0.0127171906662357 0.00968084821928806 "Zranb3/Smarcal1/Fbxo5/Zfp830/Donson/Atg7" 6
"GO:0060249" "GO:0060249" "anatomical structure homeostasis" "43/1537" "398/23210" 0.00109731883878438 0.0130137344837961 0.00990658956134345 "Akt3/Parp1/Cd34/Xrcc5/Egfr/Vps54/Rad50/Aurkb/Zfp830/Hus1/Hsp90aa1/Smc6/Hif1a/F2r/Nell2/Plg/Dcp2/Adrb2/Smc5/Tnks2/Traf6/Rad51/Pcna/Notch1/Rif1/Stk39/Cct3/Rpa2/Exosc10/Hnrnpd/Prom1/Ldb2/Smo/Hnrnpa2b1/Snx10/Xrcc1/Ccne1/Homer2/Cln8/Nphp3/Trf/Ubash3b/Atr" 43
"GO:0031345" "GO:0031345" "negative regulation of cell projection organization" "26/1537" "205/23210" 0.00110002122952855 0.013018085633529 0.00990990183535498 "Actr3/Tnr/Map4k4/Tbc1d30/Bag5/Dtnbp1/Tbc1d7/Sema4d/Spry2/Ptprg/Dleu2/Asap1/Ptk2/Hes1/Sema5b/H2-K1/Vim/Spg20/Ulk1/Slit2/Dguok/Dennd5a/Inpp5f/Rgma/Nrp1/Ntm" 26
"GO:0032434" "GO:0032434" "regulation of proteasomal ubiquitin-dependent protein catabolic process" "18/1537" "122/23210" 0.00111922911907551 0.0131569679079631 0.0100156247307988 "Sumo1/Bag5/Ubqln1/Mapk8/Socs4/Clu/Smad7/Aurka/Ubqln4/Rnf19b/Rpl11/Dvl1/Fbxw8/Gna12/Atg7/Plk1/Svip/Pias1" 18
"GO:0043500" "GO:0043500" "muscle adaptation" "18/1537" "122/23210" 0.00111922911907551 0.0131569679079631 0.0100156247307988 "Parp1/Igfbp5/Foxo3/Akap1/Yy1/Ptk2/Pde9a/Ctdp1/Notch1/Cdk9/Ece1/Errfi1/Gtf2i/Ezh2/Foxp1/Tead1/Inpp5f/Glrx3" 18
"GO:0010035" "GO:0010035" "response to inorganic substance" "51/1537" "494/23210" 0.00112015195416182 0.0131569679079631 0.0100156247307988 "Slc41a1/Ppp1r15b/Parp1/Sumo1/Creb1/Cps1/Fn1/Kcnmb4/Foxo3/Ank3/Slc4a1/Egfr/Rnf112/Lgmn/Zfp277/Rhob/Fos/Hcn1/Mtr/Tfap2a/Net1/Top2b/Ppif/Mapk8/Loxl2/Gart/Sod2/Nedd4l/Rad51/Plcb1/Setx/Nr4a2/Nfe2l2/Slc25a24/Ect2/Kpna4/Pef1/Ddi2/Ggh/Alad/Hnrnpd/Ezh2/Foxp1/Rps3/Syt9/Ppp5c/Zfp580/Lcat/Egln1/Mmp2/Trf" 51
"GO:0019080" "GO:0019080" "viral gene expression" "11/1537" "57/23210" 0.00113141921333197 0.0131569679079631 0.0100156247307988 "Nucks1/Smarcb1/Pfn1/Eif3d/Ctdp1/Trim62/Tardbp/Denr/Eif3f/Mon1b/Sp1" 11
"GO:0014741" "GO:0014741" "negative regulation of muscle hypertrophy" "8/1537" "33/23210" 0.00113300046570188 0.0131569679079631 0.0100156247307988 "Igfbp5/Akap1/Yy1/Ctdp1/Notch1/Errfi1/Foxp1/Glrx3" 8
"GO:0032467" "GO:0032467" "positive regulation of cytokinesis" "8/1537" "33/23210" 0.00113300046570188 0.0131569679079631 0.0100156247307988 "Aurkb/Racgap1/Prkce/Cdc25b/Pkp4/Ect2/Igf1r/Kif23" 8
"GO:0044743" "GO:0044743" "protein transmembrane import into intracellular organelle" "8/1537" "33/23210" 0.00113300046570188 0.0131569679079631 0.0100156247307988 "Timm17a/Dnajc15/Romo1/Pex16/Pex10/Grpel1/Timm50/Tomm20" 8
"GO:0060740" "GO:0060740" "prostate gland epithelium morphogenesis" "8/1537" "33/23210" 0.00113300046570188 0.0131569679079631 0.0100156247307988 "Gli2/Id4/Notch1/Rxra/Fgfr2/Igf1r/Sfrp1/Mmp2" 8
"GO:0099563" "GO:0099563" "modification of synaptic structure" "8/1537" "33/23210" 0.00113300046570188 0.0131569679079631 0.0100156247307988 "Arhgap44/Myh10/Pfn1/Kalrn/Tiam1/Itsn1/Wasf3/Ctnna2" 8
"GO:0007266" "GO:0007266" "Rho protein signal transduction" "25/1537" "195/23210" 0.00116305641976518 0.0134779136876739 0.0102599418493784 "Fgd6/Pecam1/Tax1bp3/Rhob/Net1/F2r/Spata13/Fgd4/Heg1/Kalrn/Robo1/Tiam1/Itsn1/Cdh2/Gpr17/Ect2/Phactr4/Arhgef10l/Pdpn/Abca1/Gna12/Arrb1/Rhog/Eps8l2/Nrp1" 25
"GO:1901342" "GO:1901342" "regulation of vasculature development" "38/1537" "341/23210" 0.0011844187698264 0.0136740172180279 0.0104092239166563 "Akt3/Tgfb2/Vash2/Cd34/Btg1/Brca1/Map3k3/Apoh/Wars/Rhob/Hif1a/Spry2/Adamts1/Plg/Sod2/Dll1/Pdpk1/Adrb2/Notch1/Nfe2l2/Aplnr/Mdk/Rap1a/Ecm1/Jak1/Gtf2i/Hmgb1/Krit1/Kit/Plxnd1/Tspan12/Ptn/Pde3b/Col4a2/Egln1/Nrp1/Gab1/Sp1" 38
"GO:1902175" "GO:1902175" "regulation of oxidative stress-induced intrinsic apoptotic signaling pathway" "7/1537" "26/23210" 0.00118488523794536 0.0136740172180279 0.0104092239166563 "Parp1/Bag5/Hif1a/Ubqln1/Sod2/Nfe2l2/Mcl1" 7
"GO:0021545" "GO:0021545" "cranial nerve development" "10/1537" "49/23210" 0.00119997591017532 0.0137910633470458 0.0104983242407308 "Gli3/Tfap2a/Neurog1/Hes1/Mafb/Hes3/Phox2b/Nav2/Nrp1/Ephb1" 10
"GO:0065002" "GO:0065002" "intracellular protein transmembrane transport" "10/1537" "49/23210" 0.00119997591017532 0.0137910633470458 0.0104983242407308 "Timm17a/Sec63/Dnajc15/Romo1/Hspa5/Pex16/Pex10/Grpel1/Timm50/Tomm20" 10
"GO:0010634" "GO:0010634" "positive regulation of epithelial cell migration" "20/1537" "143/23210" 0.0012084599174115 0.0137961869920593 0.0105022245698999 "Clasp1/Akt3/Tgfb2/Prox1/Map4k4/Atp5b/Map3k3/Map2k3/Pfn1/Lgmn/Rhob/Hif1a/Angpt1/Pdpk1/Prkce/Nfe2l2/Zfp580/Nrp1/Sp1/Calr" 20
"GO:0090288" "GO:0090288" "negative regulation of cellular response to growth factor stimulus" "20/1537" "143/23210" 0.0012084599174115 0.0137961869920593 0.0105022245698999 "Ppm1a/Spry2/Pdpk1/Twsg1/Onecut2/Smad7/Ptpn1/Notch1/Hspa5/Spry1/Spg20/Slit2/Rasl11b/Peg10/Htra1/Sfrp1/Sorl1/Skor1/Snx1/Onecut1" 20
"GO:0010972" "GO:0010972" "negative regulation of G2/M transition of mitotic cell cycle" "9/1537" "41/23210" 0.00121279720597579 0.0137961869920593 0.0105022245698999 "Cdk1/Brca1/Zfp830/Hus1/Donson/Ier3/Orc1/Syf2/Topbp1" 9
"GO:0021696" "GO:0021696" "cerebellar cortex morphogenesis" "9/1537" "41/23210" 0.00121279720597579 0.0137961869920593 0.0105022245698999 "Gli2/Prox1/Rfx4/Lhx1/Agtpbp1/Dll1/Ulk1/Atp2b2/Smo" 9
"GO:0050685" "GO:0050685" "positive regulation of mRNA processing" "9/1537" "41/23210" 0.00121279720597579 0.0137961869920593 0.0105022245698999 "Prdx6/Dazap1/Rnf219/Ncbp2/Prpf19/Celf3/Sf3b4/Nup98/Rbmxl1" 9
"GO:0045765" "GO:0045765" "regulation of angiogenesis" "35/1537" "307/23210" 0.00122239427879301 0.0138770381058905 0.0105637717607774 "Akt3/Tgfb2/Vash2/Cd34/Btg1/Brca1/Map3k3/Apoh/Wars/Rhob/Hif1a/Spry2/Adamts1/Plg/Dll1/Pdpk1/Adrb2/Notch1/Nfe2l2/Aplnr/Mdk/Ecm1/Jak1/Gtf2i/Hmgb1/Krit1/Plxnd1/Tspan12/Ptn/Pde3b/Col4a2/Egln1/Nrp1/Gab1/Sp1" 35
"GO:0035966" "GO:0035966" "response to topologically incorrect protein" "19/1537" "133/23210" 0.00122685352443724 0.0138993527341731 0.0105807585729707 "Atf6/Uggt1/Nck2/Rhbdd1/Hsp90aa1/Pik3r1/Ero1l/Clu/Serp2/Atf4/Ptpn1/Hspa5/Optn/Upf2/Nfe2l2/Hspa4l/Tbl2/Tm7sf3/Calr" 19
"GO:0048638" "GO:0048638" "regulation of developmental growth" "43/1537" "401/23210" 0.00127229140911007 0.0143848931326156 0.0109503718802662 "Actr3/Tnr/Prox1/Creb1/Fn1/Naca/Cdk1/Socs2/Ndel1/Lgmn/Yy1/Sav1/Eif2b2/Sema4d/Atp8a2/Zfpm2/Ptk2/Sema5b/Dll1/Ezr/Adrb2/Nedd4l/Ctdp1/Tnks2/Plcb1/Adnp/Notch1/Celf1/Spg20/Crabp2/Tgfbr1/Barhl2/Ulk1/Slit2/Smo/Foxp1/Ilk/Fgfr2/Rgma/Nrp1/Sfrp1/Nkd1/Cacna2d2" 43
"GO:0010977" "GO:0010977" "negative regulation of neuron projection development" "23/1537" "175/23210" 0.00128540959566044 0.0144337154088011 0.0109875374035233 "Actr3/Tnr/Map4k4/Bag5/Dtnbp1/Sema4d/Ptprg/Dleu2/Asap1/Ptk2/Hes1/Sema5b/H2-K1/Vim/Spg20/Ulk1/Slit2/Dguok/Dennd5a/Inpp5f/Rgma/Nrp1/Ntm" 23
"GO:0035107" "GO:0035107" "appendage morphogenesis" "23/1537" "175/23210" 0.00128540959566044 0.0144337154088011 0.0109875374035233 "Gli2/Pbx1/Tgfb2/Plxna2/Aff3/Tmem107/Gli3/Tfap2a/Gas1/Zfp219/Ift88/Pbx2/Rnf165/Gnaq/Ift52/Notch1/Mbnl1/Crabp2/Ece1/Gna12/Msx1/Fgfr2/Aldh1a2" 23
"GO:0035108" "GO:0035108" "limb morphogenesis" "23/1537" "175/23210" 0.00128540959566044 0.0144337154088011 0.0109875374035233 "Gli2/Pbx1/Tgfb2/Plxna2/Aff3/Tmem107/Gli3/Tfap2a/Gas1/Zfp219/Ift88/Pbx2/Rnf165/Gnaq/Ift52/Notch1/Mbnl1/Crabp2/Ece1/Gna12/Msx1/Fgfr2/Aldh1a2" 23
"GO:0050673" "GO:0050673" "epithelial cell proliferation" "45/1537" "425/23210" 0.00128696744854218 0.0144337154088011 0.0109875374035233 "Akt3/Tgfb2/Prox1/Vash2/Cd34/Igfbp5/Apoh/Egfr/Npm1/Stxbp4/Igfbp4/Bcl11b/Sav1/Gas1/Ift88/Loxl2/Hes1/Ift57/Robo1/Pdpk1/Uhrf1/Pura/Klf9/Lgr4/Ift52/Notch1/Acvr2a/Aplnr/Mdk/Aimp1/Ecm1/Errfi1/Tgfbr1/Hmgb1/Krit1/Kit/Smo/Ptn/Foxp1/Fgfr2/Htra1/Zfp580/Sfrp1/Sp1/Aldh1a2" 45
"GO:1900407" "GO:1900407" "regulation of cellular response to oxidative stress" "14/1537" "85/23210" 0.0013226178620534 0.0148037589620193 0.0112692297652446 "Parp1/Foxo3/Bag5/Hif1a/Fut8/Ubqln1/Atf4/Sod2/Mapkap1/Nfe2l2/Slc7a11/Mcl1/Atg7/Foxp1" 14
"GO:1904375" "GO:1904375" "regulation of protein localization to cell periphery" "19/1537" "134/23210" 0.00134270307830126 0.0149808766669287 0.0114040590418654 "Actr3/Acsl3/Egfr/Arhgap44/Ppp1r9b/Hectd1/Akap5/Pik3r1/Gpc6/Appl1/Kalrn/Pdpk1/Ezr/Sorbs1/Bcl2l1/Rap1a/Actb/Rhog/Plk1" 19
"GO:2001233" "GO:2001233" "regulation of apoptotic signaling pathway" "44/1537" "414/23210" 0.00134381742616871 0.0149808766669287 0.0114040590418654 "Parp1/Tgfb2/Nck2/Rb1cc1/Unc5b/Timp3/Brca1/Fignl1/Atad5/Siva1/Bag5/Rps7/G2e3/Hif1a/Ubqln1/Gas1/Vdac2/Ppif/Mapk8/Clu/Tpt1/Sod2/Ier3/Birc6/Ctnna1/Pdia3/Bub1/Bcl2l1/Ptpn1/Dbh/Nr4a2/Nfe2l2/Mcl1/Faf1/Rpl11/Tgfbr1/Erp29/Msx1/Raf1/Rps3/Nrp1/Sfrp1/Sh3rf1/Hyal2" 44
"GO:0000380" "GO:0000380" "alternative mRNA splicing, via spliceosome" "13/1537" "76/23210" 0.00135988214148507 0.0150695488203535 0.0114715599295309 "Srsf2/Slu7/Srsf7/Celf2/Celf1/Mbnl1/Celf3/Scnm1/Khdrbs1/Sart3/Hnrnpl/Rbmxl1/Rbm7" 13
"GO:0048844" "GO:0048844" "artery morphogenesis" "13/1537" "76/23210" 0.00135988214148507 0.0150695488203535 0.0114715599295309 "Akt3/Tgfb2/Prox1/Apob/Zmiz1/Arid2/Hes1/Notch3/Smad7/Notch1/Mdk/Tgfbr1/Nrp1" 13
"GO:0055008" "GO:0055008" "cardiac muscle tissue morphogenesis" "13/1537" "76/23210" 0.00135988214148507 0.0150695488203535 0.0114715599295309 "Tgfb2/Prox1/Zfpm2/Angpt1/Heg1/Smad7/Actc1/Notch1/Rxra/Tgfbr1/Fgfr2/Egln1/Tpm1" 13
"GO:0048592" "GO:0048592" "eye morphogenesis" "23/1537" "176/23210" 0.00138810364375263 0.015351765298169 0.0116863947117102 "Pou2f1/Prox1/Lhx1/Yy1/Hif1a/Hcn1/Gli3/Tfap2a/Agtpbp1/Gas1/Atp8a2/Dll1/Zeb1/Ptf1a/Bhlhe22/Phactr4/Casz1/Prom1/Tspan12/Ptn/Th/Sp1/Ephb1" 23
"GO:0060512" "GO:0060512" "prostate gland morphogenesis" "8/1537" "34/23210" 0.00139665161461831 0.0154157150492722 0.0117350758906231 "Gli2/Id4/Notch1/Rxra/Fgfr2/Igf1r/Sfrp1/Mmp2" 8
"GO:0006406" "GO:0006406" "mRNA export from nucleus" "10/1537" "50/23210" 0.00141229868483799 0.015453441633679 0.0117637949172587 "Nup107/Alkbh5/Pabpn1/Poldip3/Thoc1/BC005561/Hnrnpa2b1/Ddx19a/Nup133/Nup93" 10
"GO:0010761" "GO:0010761" "fibroblast migration" "10/1537" "50/23210" 0.00141229868483799 0.015453441633679 0.0117637949172587 "Actr3/Akap12/Arid5b/Syne2/Appl1/Prkce/Zfand5/Gna12/Ilk/Hyal2" 10
"GO:0071427" "GO:0071427" "mRNA-containing ribonucleoprotein complex export from nucleus" "10/1537" "50/23210" 0.00141229868483799 0.015453441633679 0.0117637949172587 "Nup107/Alkbh5/Pabpn1/Poldip3/Thoc1/BC005561/Hnrnpa2b1/Ddx19a/Nup133/Nup93" 10
"GO:0071806" "GO:0071806" "protein transmembrane transport" "10/1537" "50/23210" 0.00141229868483799 0.015453441633679 0.0117637949172587 "Timm17a/Sec63/Dnajc15/Romo1/Hspa5/Pex16/Pex10/Grpel1/Timm50/Tomm20" 10
"GO:0035690" "GO:0035690" "cellular response to drug" "45/1537" "427/23210" 0.00141393168876503 0.015453441633679 0.0117637949172587 "Foxo3/Brca1/Trim41/Rnf112/Ppp1r9b/Ncoa1/Zfp277/Rhob/Mtr/Dtnbp1/Net1/Rap2a/Top2b/Ppif/Mapk8/Prmt5/Atf4/Gabpa/Prkce/Ctnna1/Rbm22/Gnaq/Klf9/Sorbs1/Rad51/Vim/Plcb1/Setx/Nfe2l2/Rap1a/Ect2/Ddi2/Chmp5/Hnrnpd/Actb/Slit2/Ezh2/Foxp1/Rps3/Ppp1r14a/Zfp580/Gas6/Sfrp1/Sorbs2/Dcps" 45
"GO:0031099" "GO:0031099" "regeneration" "20/1537" "145/23210" 0.00143571789860608 0.0156472591177064 0.011911336752115 "Tnr/Apoa2/Map4k4/Naca/Cdk1/Apoh/Ndel1/Mtr/Plg/Aurka/Upf2/Mdk/Igsf10/Ulk1/Ptn/Ezh2/Inpp5f/Igf1r/Rgma/Mmp2" 20
"GO:0034377" "GO:0034377" "plasma lipoprotein particle assembly" "6/1537" "20/23210" 0.00144362741646292 0.0156472591177064 0.011911336752115 "Soat1/Apoa2/Acsl3/Abca1/Nr1h2/Lcat" 6
"GO:1903046" "GO:1903046" "meiotic cell cycle process" "25/1537" "198/23210" 0.00144485529389594 0.0156472591177064 0.011911336752115 "Actr3/Fbxo5/Fignl1/Pttg1/Rad50/Hus1/Cks2/Top2b/Spire1/Kif18a/Bub1b/Rad51/Bub1/Cdc25b/Plcb1/Aurka/Golga2/Suv39h2/Tdrkh/Msx1/Plk1/Ccne1/Calr/Topbp1/Mlh1" 25
"GO:0046700" "GO:0046700" "heterocycle catabolic process" "41/1537" "380/23210" 0.00144903491713734 0.0156472591177064 0.011911336752115 "Angel2/Dis3l2/Cant1/Npm1/Cnot6/Alkbh5/Tbrg4/Zc3h14/Nbas/Pde4d/Secisbp2/Mettl3/Cdadc1/Ncbp2/Nudt3/Pde9a/Enpp5/Zfp36l2/Qk/Dcp2/Fen1/Dut/Myef2/Vim/E2f1/Prpf18/Upf2/Nfe2l2/Mrto4/Tardbp/Exosc10/Exosc3/Hnrnpd/Dcp1b/Dera/Snd1/Aldh1l1/Elavl1/Lsm6/Mlh1/Dcps" 41
"GO:0006399" "GO:0006399" "tRNA metabolic process" "22/1537" "166/23210" 0.00145238053713395 0.0156472591177064 0.011911336752115 "Dars/Mettl1/Adat2/Rars/Thg1l/Wars/Tars/Wdr4/Thumpd2/Trmt112/Trmt6/Clp1/Aimp1/Pars2/Exosc10/Exosc3/Pus1/Pop5/Pop4/Adat1/Lsm6/Farsa" 22
"GO:0045931" "GO:0045931" "positive regulation of mitotic cell cycle" "22/1537" "166/23210" 0.00145238053713395 0.0156472591177064 0.011911336752115 "Pbx1/Fbxo5/Cdk1/Egfr/Lgmn/Gen1/Neurog1/Hes1/Adamts1/Ccnd3/Ndc80/Smc5/Cdc25b/Plcb1/Anp32b/Ubxn2b/Cdc7/Hmgb1/Anapc4/Mad2l1/Ccne1/Igf1r" 22
"GO:0010765" "GO:0010765" "positive regulation of sodium ion transport" "9/1537" "42/23210" 0.00145412275259633 0.0156472591177064 0.011911336752115 "Akt3/Sgk1/Ank3/Adrb2/Nedd4l/Plcb1/Nos1/Fxyd1/Atp1b3" 9
"GO:2000826" "GO:2000826" "regulation of heart morphogenesis" "9/1537" "42/23210" 0.00145412275259633 0.0156472591177064 0.011911336752115 "Tgfb2/Naca/Hes1/Robo1/Robo2/Notch1/Gng5/Tgfbr1/Smo" 9
"GO:0007178" "GO:0007178" "transmembrane receptor protein serine/threonine kinase signaling pathway" "39/1537" "357/23210" 0.00148764545190889 0.0159771401713683 0.0121624557684712 "Parp1/Tgfb2/Creb1/Mtmr4/Ppm1a/Fut8/Fos/Appl1/Ptk2/Hes1/Pdpk1/Twsg1/Zeb1/Onecut2/Smad7/Rnf165/Vim/Notch1/Hspa5/Acvr2a/Spg20/Ppm1l/Tgfbr1/Msx1/Rasl11b/Peg10/Ilk/Htra1/Rgma/Sfrp1/Nup93/Trf/Acvr2b/Ecsit/Sorl1/Skor1/Snx1/Rnf111/Onecut1" 39
"GO:0009394" "GO:0009394" "2'-deoxyribonucleotide metabolic process" "7/1537" "27/23210" 0.00150911319702132 0.0161145535635955 0.0122670604904072 "Tbpl1/Cdadc1/Dut/Ak2/Tyms/Dguok/Dctd" 7
"GO:0019692" "GO:0019692" "deoxyribose phosphate metabolic process" "7/1537" "27/23210" 0.00150911319702132 0.0161145535635955 0.0122670604904072 "Tbpl1/Cdadc1/Dut/Ak2/Tyms/Dguok/Dctd" 7
"GO:0031365" "GO:0031365" "N-terminal protein amino acid modification" "7/1537" "27/23210" 0.00150911319702132 0.0161145535635955 0.0122670604904072 "Metap2/Nmt1/Ppm1a/Naa16/Naa50/Ppm1b/Naa15" 7
"GO:0009263" "GO:0009263" "deoxyribonucleotide biosynthetic process" "5/1537" "14/23210" 0.00152811184138637 0.0162241817216907 0.0123505139501323 "Tbpl1/Cdadc1/Dut/Tyms/Dctd" 5
"GO:0071340" "GO:0071340" "skeletal muscle acetylcholine-gated channel clustering" "5/1537" "14/23210" 0.00152811184138637 0.0162241817216907 0.0123505139501323 "Dnaja3/Sorbs1/Dvl1/Ptn/Sorbs2" 5
"GO:0072697" "GO:0072697" "protein localization to cell cortex" "5/1537" "14/23210" 0.00152811184138637 0.0162241817216907 0.0123505139501323 "Ppp1r9b/Nubp1/Ezr/Plk1/Anln" 5
"GO:0033108" "GO:0033108" "mitochondrial respiratory chain complex assembly" "13/1537" "77/23210" 0.00153875204747488 0.0163060910886407 0.0124128667267786 "Ndufb3/Tfam/Uqcr10/Nubpl/Cox16/Ndufb9/Ndufa6/Ndufa2/Ndufs8/Slc25a33/Ndufc2/Ndufab1/Tmem126b" 13
"GO:0061138" "GO:0061138" "morphogenesis of a branching epithelium" "27/1537" "221/23210" 0.00156283118240173 0.0165298311398619 0.0125831868496182 "Gli2/Pbx1/Prox1/Grb2/Socs3/Lhx1/Btbd7/Gli3/Spry2/Angpt1/Lama1/Lgr4/Gzf1/Ncoa3/Notch1/Rxra/Mdk/Spry1/Slit2/Pdgfra/Plxnd1/Smo/Ilk/Fgfr2/Col4a1/Nrp1/Sfrp1" 27
"GO:0046545" "GO:0046545" "development of primary female sexual characteristics" "17/1537" "116/23210" 0.00163439950901164 0.0172214420855026 0.0131096695270638 "Lhx9/Nup107/Foxo3/Arid5b/Zfp830/Eif2b2/Dach1/Zfpm2/Angpt1/Adamts1/Bcl2l1/Pdgfra/Kit/Arrb1/Fancf/Sfrp1/Mmp2" 17
"GO:1903828" "GO:1903828" "negative regulation of cellular protein localization" "17/1537" "116/23210" 0.00163439950901164 0.0172214420855026 0.0131096695270638 "Ube2g2/Tax1bp3/Tmem98/Akap1/Hectd1/Ubac2/Angpt1/Rangap1/Nedd4l/Lzts2/Bcl2l1/Pkig/Ubxn2b/Astn2/Ankrd13a/Svip/Leprotl1" 17
"GO:0031018" "GO:0031018" "endocrine pancreas development" "10/1537" "51/23210" 0.0016541569446782 0.0173967373766723 0.0132431115074436 "Clu/Hes1/Dll1/Pdpk1/Onecut2/Rfx3/Smo/Arntl/Pde3b/Onecut1" 10
"GO:0048839" "GO:0048839" "inner ear development" "26/1537" "211/23210" 0.00167143522901401 0.0175453483362035 0.0133562402778382 "Gli2/Tgfb2/Prox1/Lrig3/Gli3/Tfap2a/Neurog1/Spry2/Ift88/Atp8a2/Ift27/Hes1/Dll1/H2-K1/Zeb1/Mafb/Notch1/Ror1/C1qb/Dvl1/Anp32b/Cux1/Phox2b/Atp2b2/Cecr2/Fgfr2" 26
"GO:0046660" "GO:0046660" "female sex differentiation" "20/1537" "147/23210" 0.00169838641854272 0.0177947479266112 0.0135460934965289 "Lhx9/Nup107/Foxo3/Arid5b/Zfp830/Lhx1/Eif2b2/Dach1/Zfpm2/Angpt1/Adamts1/Bcl2l1/Ncoa3/Pdgfra/Kit/Arrb1/Fancf/Sfrp1/Mmp2/Mir138-1" 20
"GO:0045686" "GO:0045686" "negative regulation of glial cell differentiation" "8/1537" "35/23210" 0.0017067532496114 0.0178437019370618 0.0135833593013231 "Tmem98/Id4/Hes1/Daam2/Notch1/F2/Dll3/Lingo1" 8
"GO:0009416" "GO:0009416" "response to light stimulus" "33/1537" "290/23210" 0.00170946121894349 0.0178437019370618 0.0135833593013231 "Zranb3/Parp1/Creb1/Rhbdd1/Sgk1/Egfr/Npm1/Aurkb/Hus1/Yy1/Hif1a/Rdh11/Pik3r1/Atxn1/Mapk8/Mettl3/Atp8a2/Rnf168/Sema5b/Pcna/Dbh/Slc7a11/Ppid/Usp1/Mapk10/Ppp1cc/Kit/Xpc/Arrb1/Ercc2/Hyal2/Pias1/Atr" 33
"GO:0042307" "GO:0042307" "positive regulation of protein import into nucleus" "9/1537" "43/23210" 0.00173256965046316 0.0180511088442648 0.013741245963634 "Akap5/Pik3r1/Gli3/Ubr5/Rbm22/Ect2/Tardbp/Smo/Hyal2" 9
"GO:0034644" "GO:0034644" "cellular response to UV" "13/1537" "78/23210" 0.00173668466088237 0.018055230339256 0.0137443834150173 "Parp1/Rhbdd1/Npm1/Aurkb/Yy1/Pik3r1/Mettl3/Rnf168/Pcna/Ppid/Xpc/Hyal2/Atr" 13
"GO:0140013" "GO:0140013" "meiotic nuclear division" "23/1537" "179/23210" 0.00173944361180131 0.018055230339256 0.0137443834150173 "Actr3/Fbxo5/Fignl1/Pttg1/Cks2/Top2b/Spire1/Kif18a/Bub1b/Rad51/Bub1/Cdc25b/Plcb1/Aurka/Golga2/Suv39h2/Tdrkh/Msx1/Plk1/Ccne1/Calr/Topbp1/Mlh1" 23
"GO:0010595" "GO:0010595" "positive regulation of endothelial cell migration" "15/1537" "97/23210" 0.00174470188843278 0.0180725731511519 0.0137575854762324 "Akt3/Prox1/Atp5b/Map3k3/Map2k3/Lgmn/Rhob/Hif1a/Angpt1/Pdpk1/Nfe2l2/Zfp580/Nrp1/Sp1/Calr" 15
"GO:0009411" "GO:0009411" "response to UV" "19/1537" "137/23210" 0.00174759901838372 0.0180725731511519 0.0137575854762324 "Zranb3/Parp1/Rhbdd1/Egfr/Npm1/Aurkb/Hus1/Yy1/Pik3r1/Mapk8/Mettl3/Rnf168/Pcna/Ppid/Usp1/Xpc/Ercc2/Hyal2/Atr" 19
"GO:1904589" "GO:1904589" "regulation of protein import" "12/1537" "69/23210" 0.00177188438453232 0.018289784369228 0.013922935582943 "Akap1/Akap5/Pik3r1/Gli3/Ubr5/Angpt1/Rbm22/Pkig/Ect2/Tardbp/Smo/Hyal2" 12
"GO:0048736" "GO:0048736" "appendage development" "25/1537" "201/23210" 0.00178347224453546 0.0183414654816249 0.0139622773698241 "Gli2/Pbx1/Tgfb2/Plxna2/Aff3/Tmem107/Gli3/Tfap2a/Gas1/Zfp219/Ift88/Pbx2/Rnf165/Gnaq/Ift52/Notch1/Slc7a11/Mbnl1/Crabp2/Ece1/Prkab1/Gna12/Msx1/Fgfr2/Aldh1a2" 25
"GO:0060173" "GO:0060173" "limb development" "25/1537" "201/23210" 0.00178347224453546 0.0183414654816249 0.0139622773698241 "Gli2/Pbx1/Tgfb2/Plxna2/Aff3/Tmem107/Gli3/Tfap2a/Gas1/Zfp219/Ift88/Pbx2/Rnf165/Gnaq/Ift52/Notch1/Slc7a11/Mbnl1/Crabp2/Ece1/Prkab1/Gna12/Msx1/Fgfr2/Aldh1a2" 25
"GO:0010458" "GO:0010458" "exit from mitosis" "7/1537" "28/23210" 0.00189846606014667 0.0194575432144479 0.014811881611512 "Clasp1/Neurog1/Chmp7/Ctdp1/Chmp2a/Ube2s/Zw10" 7
"GO:0007050" "GO:0007050" "cell cycle arrest" "19/1537" "138/23210" 0.00190366325251509 0.0194575432144479 0.014811881611512 "Mdm4/Tgfb2/Brca1/Rnf112/Prr11/Gas1/Cgrrf1/Uhrf2/Notch1/Cdk9/Rprm/Slc25a33/Apbb2/Ing4/Foxm1/Ilk/Tsg101/Gadd45gip1/Calr" 19
"GO:1901223" "GO:1901223" "negative regulation of NIK/NF-kappaB signaling" "6/1537" "21/23210" 0.00190886745502315 0.0194575432144479 0.014811881611512 "Adipor1/Fbxw11/Ppm1a/Litaf/Ppm1b/Ndufc2" 6
"GO:1901673" "GO:1901673" "regulation of mitotic spindle assembly" "6/1537" "21/23210" 0.00190886745502315 0.0194575432144479 0.014811881611512 "Drg1/Chmp5/Plk1/Chmp2a/Chmp1a/Stag1" 6
"GO:0071214" "GO:0071214" "cellular response to abiotic stimulus" "33/1537" "292/23210" 0.00191294109822703 0.0194575432144479 0.014811881611512 "Nucks1/Parp1/Ints7/Xrcc5/Rhbdd1/Grb2/Fignl1/Npm1/Aurkb/Hus1/Yy1/Rhob/Rdh11/Pik3r1/Serpinb6a/Net1/Mettl3/Rnf168/Tmem109/Rad51/Pcna/Bcl2l1/Stk39/Atp1a1/Ect2/Ppid/Nos1/Actb/Letm1/Xpc/Sfrp1/Hyal2/Atr" 33
"GO:0104004" "GO:0104004" "cellular response to environmental stimulus" "33/1537" "292/23210" 0.00191294109822703 0.0194575432144479 0.014811881611512 "Nucks1/Parp1/Ints7/Xrcc5/Rhbdd1/Grb2/Fignl1/Npm1/Aurkb/Hus1/Yy1/Rhob/Rdh11/Pik3r1/Serpinb6a/Net1/Mettl3/Rnf168/Tmem109/Rad51/Pcna/Bcl2l1/Stk39/Atp1a1/Ect2/Ppid/Nos1/Actb/Letm1/Xpc/Sfrp1/Hyal2/Atr" 33
"GO:0048713" "GO:0048713" "regulation of oligodendrocyte differentiation" "10/1537" "52/23210" 0.00192847770830197 0.019544244992864 0.0148778825687373 "Tmem98/Id4/Prmt5/Hes1/Daam2/Qk/Notch1/Mdk/Ptn/Lingo1" 10
"GO:1902750" "GO:1902750" "negative regulation of cell cycle G2/M phase transition" "10/1537" "52/23210" 0.00192847770830197 0.019544244992864 0.0148778825687373 "Cdk1/Brca1/Zfp830/Hus1/Donson/Ier3/Orc1/Syf2/Plk1/Topbp1" 10
"GO:0010660" "GO:0010660" "regulation of muscle cell apoptotic process" "15/1537" "98/23210" 0.00193651292698791 0.019554570751867 0.0148857429608853 "Mff/Naca/Apoh/Npm1/Pik3r1/Mapk8/Atf4/Sod2/Pdpk1/Qk/Nfe2l2/Mdk/Arrb1/Ilk/Igf1r" 15
"GO:0043488" "GO:0043488" "regulation of mRNA stability" "15/1537" "98/23210" 0.00193651292698791 0.019554570751867 0.0148857429608853 "Angel2/Npm1/Alkbh5/Tbrg4/Zc3h14/Mettl3/Zfp36l2/Qk/Dcp2/Myef2/Vim/E2f1/Tardbp/Hnrnpd/Elavl1" 15
"GO:0051781" "GO:0051781" "positive regulation of cell division" "13/1537" "79/23210" 0.00195519370320319 0.0197075039812922 0.015002162020771 "Tgfb2/Aurkb/Racgap1/Lbh/Prkce/Cdc25b/Pkp4/Mdk/Ect2/Ptn/Fgfr2/Igf1r/Kif23" 13
"GO:0042476" "GO:0042476" "odontogenesis" "17/1537" "118/23210" 0.00197257175192235 0.0198467778794498 0.0151081830362892 "Gli2/Cd34/Bcl11b/Gli3/Tfap2a/Gas1/Ift88/Wnt7b/Rogdi/Dll1/Traf6/Msx1/Pdgfra/Smo/Snx10/Fgfr2/Acvr2b" 17
"GO:2001021" "GO:2001021" "negative regulation of response to DNA damage stimulus" "12/1537" "70/23210" 0.0020120412218112 0.0201873062517454 0.0153674072292006 "Fbxo5/Atad5/Clu/Tpt1/Ubr5/Thoc1/Bcl2l1/Rif1/Ubqln4/Rps3/Rnf169/Xrcc1" 12
"GO:0006839" "GO:0006839" "mitochondrial transport" "23/1537" "181/23210" 0.00201366025761938 0.0201873062517454 0.0153674072292006 "Timm17a/Mff/Atp5b/Hsp90aa1/Siva1/Ppif/Mipep/Dnajc15/Slc25a1/Atp5o/Ier3/Ppp2r2b/Immp1l/Bcl2l1/Romo1/Pmpca/Slc25a24/Slc25a33/Pmpcb/Letm1/Grpel1/Timm50/Tomm20" 23
"GO:0010632" "GO:0010632" "regulation of epithelial cell migration" "27/1537" "225/23210" 0.00202889413017594 0.0203035114570928 0.0154558674076145 "Clasp1/Adipor1/Akt3/Tgfb2/Prox1/Map4k4/Atp5b/Map3k3/Apoh/Map2k3/Pfn1/Lgmn/Rhob/Hif1a/Ptprg/Angpt1/Ptk2/Pdpk1/Prkce/Notch1/Nfe2l2/Krit1/Slit2/Zfp580/Nrp1/Sp1/Calr" 27
"GO:0044403" "GO:0044403" "symbiotic process" "37/1537" "340/23210" 0.0020701664044368 0.0206553163824131 0.0157236757761614 "Nucks1/Prox1/Fn1/Smarcb1/Kpna2/Rad50/Pfn1/Snf8/Top2b/Eif3d/Plg/Ube2i/Rab5a/Ctdp1/Thoc1/Bcl2l1/Notch1/Rxra/Usp6nl/F2/Vcam1/Ppid/Trim62/Tardbp/Chmp5/Ulk1/Denr/Srpk2/Atg7/Eif3f/Chmp2a/Tsg101/Mon1b/Gas6/Sp1/Hyal2/Anxa2" 37
"GO:0046677" "GO:0046677" "response to antibiotic" "34/1537" "305/23210" 0.00207146068492446 0.0206553163824131 0.0157236757761614 "Ppp1r15b/Foxo3/Cdk1/Slc4a1/Rnf112/Zfp277/Rhob/Hif1a/Net1/Top2b/Ppif/Mapk8/Clu/Sod2/Prkce/Bcl2l1/Dbh/Setx/Nfe2l2/Ect2/Kpna4/Jak1/Alpl/Ggh/Alad/Hnrnpd/Aacs/Ezh2/Foxp1/Rps3/Th/Zfp580/Igf1r/Mmp2" 34
"GO:0032874" "GO:0032874" "positive regulation of stress-activated MAPK cascade" "22/1537" "171/23210" 0.00212875722348721 0.0211887370780673 0.0161297375336032 "Tgfb2/Map4k4/Rb1cc1/Map3k3/Traf4/Spag9/Gadd45g/Tnfrsf19/Zfp622/Wnt7b/Fgd4/Tiam1/Pja2/Traf6/Plcb1/Ptpn1/Klhdc10/Rps3/Fgf15/Sh3rf1/Gab1/Trf" 22
"GO:0016358" "GO:0016358" "dendrite development" "33/1537" "294/23210" 0.00213700859775381 0.021232951735971 0.0161633955484485 "Actr3/Igsf9/Nck2/Sgk1/Arhgap44/Ppp1r9b/Dact1/Akap5/Dtnbp1/Sema4d/Rap2a/Mapk8/Asap1/Kalrn/Robo1/Tiam1/Itsn1/Arid1b/Nedd4l/Spire1/Caprin1/Btbd3/Pdlim5/Dvl1/Fbxw8/Cux1/Ptn/Ezh2/Ctnna2/Ilk/Nrp1/Ephb1/Trak1" 33
"GO:0120032" "GO:0120032" "regulation of plasma membrane bounded cell projection assembly" "23/1537" "182/23210" 0.002164023598495 0.0212697794459307 0.0161914303149107 "Actr3/Sdccag8/Tbc1d30/Ndel1/Pfn1/Hsp90aa1/Syne2/Rala/Tbc1d7/Cenpj/Ift88/Myo10/Rab5a/Tgfbr1/Auts2/Tapt1/Slit2/Kit/Rhog/Eps8l2/Nrp1/Anln/Mns1" 23
"GO:2001252" "GO:2001252" "positive regulation of chromosome organization" "23/1537" "182/23210" 0.002164023598495 0.0212697794459307 0.0161914303149107 "Xrcc5/Smarcb1/Brca1/Rad50/Aurkb/Fen1/Smc5/Tnks2/Rtf1/Cdk9/Rif1/Cct3/Hnrnpd/Sart3/Nos1/Auts2/Paxip1/Anapc4/Hnrnpa2b1/Arrb1/Ctr9/Wdr61/Atr" 23
"GO:0000722" "GO:0000722" "telomere maintenance via recombination" "5/1537" "15/23210" 0.00216799622733916 0.0212697794459307 0.0161914303149107 "Rad50/Smc6/Smc5/Rad51/Xrcc1" 5
"GO:0045605" "GO:0045605" "negative regulation of epidermal cell differentiation" "5/1537" "15/23210" 0.00216799622733916 0.0212697794459307 0.0161914303149107 "Tgfb2/Hes1/Dll1/Notch1/Ezh2" 5
"GO:0048385" "GO:0048385" "regulation of retinoic acid receptor signaling pathway" "5/1537" "15/23210" 0.00216799622733916 0.0212697794459307 0.0161914303149107 "Nr2c1/Crabp2/Ezh2/Ctbp2/Calr" 5
"GO:2000811" "GO:2000811" "negative regulation of anoikis" "5/1537" "15/23210" 0.00216799622733916 0.0212697794459307 0.0161914303149107 "Ptk2/Bcl2l1/Notch1/Mcl1/Tle1" 5
"GO:0034968" "GO:0034968" "histone lysine methylation" "16/1537" "109/23210" 0.00217124228646117 0.0212697794459307 0.0161914303149107 "Baz2a/Smarcb1/Brca1/Nsd1/Dpy30/Cxxc1/Rtf1/Suv39h2/Rif1/Setd7/Rlf/Auts2/Paxip1/Ezh2/Ctr9/Wdr61" 16
"GO:1903076" "GO:1903076" "regulation of protein localization to plasma membrane" "16/1537" "109/23210" 0.00217124228646117 0.0212697794459307 0.0161914303149107 "Actr3/Acsl3/Egfr/Arhgap44/Ppp1r9b/Hectd1/Akap5/Pik3r1/Appl1/Kalrn/Pdpk1/Ezr/Sorbs1/Bcl2l1/Actb/Rhog" 16
"GO:0048545" "GO:0048545" "response to steroid hormone" "26/1537" "215/23210" 0.00218040766356697 0.0213220917837233 0.0162312526165069 "Parp1/Tgfb2/Cnot2/Sgk1/Brca1/Ncoa1/Pik3r1/Fam107a/Ubr5/Ube2i/Safb/Lbh/Zfp36l2/Taf7/Klf9/Ncoa3/Rxra/Atp1a1/Hsd3b6/Alpl/Hmgb1/Arntl/Ppp5c/Lcat/Sfrp1/Calr" 26
"GO:0051224" "GO:0051224" "negative regulation of protein transport" "25/1537" "204/23210" 0.00218785144841613 0.0213574150148363 0.016258142111836 "Apoa2/Parp1/Cd34/Map4k4/Fn1/Ube2g2/Pfkl/Akap1/Vsnl1/F2r/Ubac2/Ubr5/Angpt1/Rangap1/Stxbp5l/Ezr/Lgr4/Pkig/Nos1/Erp29/Pde3b/Sergef/Svip/Gas6/Sfrp1" 25
"GO:0021675" "GO:0021675" "nerve development" "13/1537" "80/23210" 0.00219586359655987 0.0213981532993439 0.0162891537683711 "Gli3/Tfap2a/Neurog1/Hes1/Rnf165/Mafb/Vcam1/Hes3/Phox2b/Ilk/Nav2/Nrp1/Ephb1" 13
"GO:0016032" "GO:0016032" "viral process" "32/1537" "283/23210" 0.00220040249933034 0.0214049625327527 0.0162943372367054 "Nucks1/Prox1/Smarcb1/Kpna2/Rad50/Pfn1/Snf8/Top2b/Eif3d/Ube2i/Rab5a/Ctdp1/Bcl2l1/Notch1/Rxra/Usp6nl/Vcam1/Ppid/Trim62/Tardbp/Chmp5/Denr/Srpk2/Atg7/Eif3f/Chmp2a/Tsg101/Mon1b/Gas6/Sp1/Hyal2/Anxa2" 32
"GO:0048562" "GO:0048562" "embryonic organ morphogenesis" "35/1537" "318/23210" 0.00222772997310352 0.0216230653452631 0.0164603660617445 "Gli2/Tgfb2/Prox1/Lrig3/Rpl38/Lhx1/Hif1a/Gli3/Tfap2a/Neurog1/Gas1/Spry2/Atp8a2/Hes1/Ift57/Dll1/Mib1/Zeb1/Ndst1/Mafb/Ift52/Notch1/Phactr4/Dvl1/Tgfbr1/Msx1/Pdgfra/Atp2b2/Smo/Tead1/Fgfr2/Th/Sp1/Nphp3/Aldh1a2" 35
"GO:0048546" "GO:0048546" "digestive tract morphogenesis" "10/1537" "53/23210" 0.00223834027703926 0.0216230653452631 0.0164603660617445 "Gli2/Egfr/Dact1/Hif1a/Gli3/Notch1/Pdgfra/Fgfr2/Sfrp1/Acvr2b" 10
"GO:0055010" "GO:0055010" "ventricular cardiac muscle tissue morphogenesis" "10/1537" "53/23210" 0.00223834027703926 0.0216230653452631 0.0164603660617445 "Tgfb2/Prox1/Zfpm2/Heg1/Smad7/Notch1/Rxra/Tgfbr1/Fgfr2/Tpm1" 10
"GO:0061383" "GO:0061383" "trabecula morphogenesis" "10/1537" "53/23210" 0.00223834027703926 0.0216230653452631 0.0164603660617445 "Tgfb2/Naca/Sema4d/Heg1/Adamts1/Notch1/Tgfbr1/Egln1/Sfrp1/Mmp2" 10
"GO:0010611" "GO:0010611" "regulation of cardiac muscle hypertrophy" "12/1537" "71/23210" 0.00227819514314838 0.0219699995292545 0.0167244666218014 "Parp1/Akap1/Yy1/Ptk2/Pde9a/Ctdp1/Notch1/Cdk9/Ece1/Errfi1/Foxp1/Glrx3" 12
"GO:0070304" "GO:0070304" "positive regulation of stress-activated protein kinase signaling cascade" "22/1537" "172/23210" 0.00229203367117688 0.0220652775183764 0.0167969961431034 "Tgfb2/Map4k4/Rb1cc1/Map3k3/Traf4/Spag9/Gadd45g/Tnfrsf19/Zfp622/Wnt7b/Fgd4/Tiam1/Pja2/Traf6/Plcb1/Ptpn1/Klhdc10/Rps3/Fgf15/Sh3rf1/Gab1/Trf" 22
"GO:0014031" "GO:0014031" "mesenchymal cell development" "14/1537" "90/23210" 0.00231251310753584 0.0222240483817324 0.0169178590498675 "Fn1/Hif1a/Tfap2a/Sema4d/Hes1/Sema5b/Notch1/Pef1/Phactr4/Phox2b/Smo/Fgf15/Nrp1/Aldh1a2" 14
"GO:0031669" "GO:0031669" "cellular response to nutrient levels" "24/1537" "194/23210" 0.00233870722298049 0.0224370982115202 0.0170800413367775 "Wipi1/Fnip1/Ncoa1/Top2b/Mapk8/Atg14/Dnajc15/Fam107a/Dap/Klf10/Atf4/Srebf2/Nmral1/Seh1l/Pdia3/Hspa5/Nfe2l2/Postn/Ulk1/Tbl2/Atg7/Hnrnpl/Gas6/Pik3r4" 24
"GO:0003148" "GO:0003148" "outflow tract septum morphogenesis" "7/1537" "29/23210" 0.00236130068377104 0.0225197381479353 0.0171429502529276 "Tgfb2/Zfpm2/Robo1/Robo2/Parva/Fgfr2/Nrp1" 7
"GO:0033119" "GO:0033119" "negative regulation of RNA splicing" "7/1537" "29/23210" 0.00236130068377104 0.0225197381479353 0.0171429502529276 "Npm1/Srsf7/Ptbp2/Hnrnpa2b1/Rps13/Hnrnpl/Rbmxl1" 7
"GO:0045292" "GO:0045292" "mRNA cis splicing, via spliceosome" "7/1537" "29/23210" 0.00236130068377104 0.0225197381479353 0.0171429502529276 "Srsf2/Ncbp2/Srsf7/Rbm22/Psip1/Cwc15/Dcps" 7
"GO:0031109" "GO:0031109" "microtubule polymerization or depolymerization" "17/1537" "120/23210" 0.00236752180744351 0.0225197381479353 0.0171429502529276 "Clasp1/Nckap5/Sgk1/Fbxo5/Specc1l/Drg1/Ndel1/Mapk8/Cenpj/Arl2/Kif18a/Mapre1/Golga2/Slain2/Rps3/Tppp3/Tubgcp3" 17
"GO:1901216" "GO:1901216" "positive regulation of neuron death" "17/1537" "120/23210" 0.00236752180744351 0.0225197381479353 0.0171429502529276 "Parp1/Tgfb2/Foxo3/Ascl1/Fos/Tfap2a/Mapk8/Clu/Atf4/Ppp2r2b/Mybl2/Optn/Mcl1/C1qa/Nos1/Srpk2/Egln1" 17
"GO:0006378" "GO:0006378" "mRNA polyadenylation" "9/1537" "45/23210" 0.0024168747192362 0.0228720877504628 0.0174111732521511 "Zc3h14/Cpsf2/Papola/Pabpn1/Cdk9/Clp1/Fip1l1/Ctr9/Sympk" 9
"GO:0010257" "GO:0010257" "NADH dehydrogenase complex assembly" "9/1537" "45/23210" 0.0024168747192362 0.0228720877504628 0.0174111732521511 "Ndufb3/Nubpl/Ndufb9/Ndufa6/Ndufa2/Ndufs8/Ndufc2/Ndufab1/Tmem126b" 9
"GO:0032981" "GO:0032981" "mitochondrial respiratory chain complex I assembly" "9/1537" "45/23210" 0.0024168747192362 0.0228720877504628 0.0174111732521511 "Ndufb3/Nubpl/Ndufb9/Ndufa6/Ndufa2/Ndufs8/Ndufc2/Ndufab1/Tmem126b" 9
"GO:0002183" "GO:0002183" "cytoplasmic translational initiation" "6/1537" "22/23210" 0.00247917973632538 0.0233428173146583 0.0177695119436835 "Eif5/Mettl3/Eif4b/Eif3d/Denr/Rpl13a" 6
"GO:0045683" "GO:0045683" "negative regulation of epidermis development" "6/1537" "22/23210" 0.00247917973632538 0.0233428173146583 0.0177695119436835 "Tgfb2/Hes1/Dll1/Notch1/Smo/Ezh2" 6
"GO:0071459" "GO:0071459" "protein localization to chromosome, centromeric region" "6/1537" "22/23210" 0.00247917973632538 0.0233428173146583 0.0177695119436835 "Cdk1/Aurkb/Ndc80/Bub1b/Bub3/Zw10" 6
"GO:0060491" "GO:0060491" "regulation of cell projection assembly" "23/1537" "184/23210" 0.0024935032491571 0.0234380895629033 0.0178420370947941 "Actr3/Sdccag8/Tbc1d30/Ndel1/Pfn1/Hsp90aa1/Syne2/Rala/Tbc1d7/Cenpj/Ift88/Myo10/Rab5a/Tgfbr1/Auts2/Tapt1/Slit2/Kit/Rhog/Eps8l2/Nrp1/Anln/Mns1" 23
"GO:1903829" "GO:1903829" "positive regulation of cellular protein localization" "33/1537" "297/23210" 0.00251538458891247 0.0236039624555524 0.0179683063581538 "Actr3/Parp1/Tgfb2/Acsl3/Ank3/Cdk1/Egfr/Npm1/Ywhae/Ppp1r9b/Ppm1a/Akap5/Pik3r1/Gli3/Ubr5/Glis2/Pdpk1/Ezr/Ndc80/Rbm22/Sorbs1/F2/Ect2/Cct3/Tardbp/Smo/Ptn/Rhog/Tsg101/Pard6a/Gas6/Hyal2/Sorl1" 33
"GO:0031331" "GO:0031331" "positive regulation of cellular catabolic process" "38/1537" "356/23210" 0.00255039323195164 0.0238922552519302 0.0181877666837631 "Sumo1/Tbk1/Foxo3/Apoh/Hsp90aa1/Dact1/Hif1a/Sptlc1/Ubqln1/Mapk8/Socs4/Mettl3/Clu/Ptk2/Zbtb20/Ezr/Zfp36l2/Qk/Adrb2/Smad7/Itch/Ptpn1/Aurka/Optn/Nrd1/Faf1/Rnf19b/Dvl1/Hnrnpd/Ulk1/Fbxw8/Hmgb1/Atg7/Plk1/Svip/Rgma/Irs2/Pias1" 38
"GO:0001763" "GO:0001763" "morphogenesis of a branching structure" "28/1537" "240/23210" 0.00256509974699278 0.0239897080364727 0.0182619517487246 "Gli2/Pbx1/Prox1/Grb2/Socs3/Lhx1/Btbd7/Gli3/Spry2/Angpt1/Lama1/Lgr4/Gzf1/Ncoa3/Notch1/Rxra/Mdk/Spry1/Slit2/Pdgfra/Plxnd1/Smo/Ilk/Fgfr2/Col4a1/Nrp1/Sfrp1/Cpe" 28
"GO:0048864" "GO:0048864" "stem cell development" "14/1537" "91/23210" 0.00256998767106574 0.0239951612705534 0.0182661029746381 "Fn1/Hif1a/Tfap2a/Sema4d/Wnt7b/Hes1/Sema5b/Pef1/Phactr4/Phox2b/Smo/Fgf15/Nrp1/Aldh1a2" 14
"GO:0014009" "GO:0014009" "glial cell proliferation" "10/1537" "54/23210" 0.00258697170418944 0.0240730889468313 0.0183254247246949 "Creb1/Atxn1/Clu/Ptk2/Hes1/Vim/E2f1/Notch1/Ppp1cc/Ptn" 10
"GO:0046503" "GO:0046503" "glycerolipid catabolic process" "10/1537" "54/23210" 0.00258697170418944 0.0240730889468313 0.0183254247246949 "Prdx6/Apoa2/Cps1/Apoh/Apob/Pnpla3/Plcb1/Inpp5f/Sorl1/Apoc3" 10
"GO:0000077" "GO:0000077" "DNA damage checkpoint" "15/1537" "101/23210" 0.00262004218153595 0.0242433045832052 0.0184549998630673 "Ints7/Cdk1/Brca1/Zfp830/Hus1/Donson/Ier3/Thoc1/Prpf19/E2f1/Rpa2/Syf2/Xpc/Plk1/Atr" 15
"GO:0031532" "GO:0031532" "actin cytoskeleton reorganization" "15/1537" "101/23210" 0.00262004218153595 0.0242433045832052 0.0184549998630673 "Actr3/Rala/Nedd9/Dtnbp1/Rap2a/Parvb/Ezr/Ptpn1/Mdk/Hax1/Auts2/Kit/Parva/Nrp1/Gab1" 15
"GO:0034446" "GO:0034446" "substrate adhesion-dependent cell spreading" "15/1537" "101/23210" 0.00262004218153595 0.0242433045832052 0.0184549998630673 "Lamc1/Fn1/Nedd9/Net1/Ptk2/Parvb/St6gal1/Mdk/Postn/Pdpn/Ilk/Parva/Nrp1/Sfrp1/Calr" 15
"GO:0021782" "GO:0021782" "glial cell development" "16/1537" "111/23210" 0.00262266104479238 0.0242433045832052 0.0184549998630673 "Ascl1/Egfr/Eif2b2/Id4/Clu/Dll1/Vim/Mdk/Ror1/Pou3f1/C1qa/Wasf3/Smo/Ilk/Ercc2/Fa2h" 16
"GO:1901293" "GO:1901293" "nucleoside phosphate biosynthetic process" "25/1537" "207/23210" 0.0026678760821603 0.024620432586029 0.0187420851990034 "Uck2/Parp1/Atic/Atp5b/Tbpl1/Pank3/Adcy1/Cdadc1/Adsl/Umps/Atp5j/Gart/Atp5o/Dut/Pank2/Bcl2l1/Ctps/Ak2/Atp5k/Nos1/Tyms/Ppat/Impdh1/Ndufc2/Dctd" 25
"GO:0034284" "GO:0034284" "response to monosaccharide" "23/1537" "185/23210" 0.00267356117488288 0.0246321156839623 0.0187509788533326 "Apoa2/Map4k4/Smarcb1/Pfkl/Stxbp4/Vsnl1/Hif1a/Eif2b2/Zbtb20/Tiam1/Prkce/Plcb1/Vcam1/Aacs/Raf1/Atg7/Arrb1/Pde3b/Igf1r/Irs2/Gas6/Acvr2b/Apoc3" 23
"GO:0032436" "GO:0032436" "positive regulation of proteasomal ubiquitin-dependent protein catabolic process" "13/1537" "82/23210" 0.00275037357747712 0.0252979906284776 0.0192578702289565 "Sumo1/Ubqln1/Mapk8/Socs4/Clu/Smad7/Aurka/Rnf19b/Dvl1/Fbxw8/Atg7/Plk1/Pias1" 13
"GO:0019439" "GO:0019439" "aromatic compound catabolic process" "41/1537" "394/23210" 0.00282089573815421 0.025868995984007 0.0196925429742474 "Angel2/Dis3l2/Cant1/Npm1/Cnot6/Alkbh5/Tbrg4/Zc3h14/Nbas/Pde4d/Secisbp2/Mettl3/Cdadc1/Ncbp2/Nudt3/Pde9a/Enpp5/Zfp36l2/Qk/Dcp2/Fen1/Dut/Myef2/Vim/E2f1/Dbh/Prpf18/Upf2/Mrto4/Tardbp/Exosc10/Exosc3/Hnrnpd/Dcp1b/Dera/Snd1/Aldh1l1/Elavl1/Lsm6/Mlh1/Dcps" 41
"GO:0051053" "GO:0051053" "negative regulation of DNA metabolic process" "17/1537" "122/23210" 0.00282637577220313 0.025868995984007 0.0196925429742474 "Zranb3/Parp1/Xrcc5/Rad50/Dach1/Ubr5/Dcp2/Thoc1/Tnks2/Rif1/Ubqln4/Exosc10/Dnajc2/Rps3/Rnf169/Xrcc1/Mlh1" 17
"GO:0061013" "GO:0061013" "regulation of mRNA catabolic process" "17/1537" "122/23210" 0.00282637577220313 0.025868995984007 0.0196925429742474 "Angel2/Npm1/Alkbh5/Tbrg4/Zc3h14/Nbas/Secisbp2/Mettl3/Zfp36l2/Qk/Dcp2/Myef2/Vim/E2f1/Tardbp/Hnrnpd/Elavl1" 17
"GO:1903050" "GO:1903050" "regulation of proteolysis involved in cellular protein catabolic process" "25/1537" "208/23210" 0.00284654105414183 0.025958476744345 0.0197606594067295 "Sumo1/Ube2g2/Bag5/Rps7/Ubqln1/Ubac2/Mapk8/Socs4/Clu/Ptk2/Dlgap1/Smad7/Aurka/Ubqln4/Rnf19b/Rpl11/Dvl1/Alad/Rpl5/Fbxw8/Gna12/Atg7/Plk1/Svip/Pias1" 25
"GO:0014033" "GO:0014033" "neural crest cell differentiation" "14/1537" "92/23210" 0.00285058620270594 0.025958476744345 0.0197606594067295 "Fn1/Hif1a/Tfap2a/Sema4d/Hes1/Sema5b/Pef1/Phactr4/Phox2b/Smo/Fgf15/Nrp1/Sfrp1/Aldh1a2" 14
"GO:1905475" "GO:1905475" "regulation of protein localization to membrane" "23/1537" "186/23210" 0.00286448376967597 0.025958476744345 0.0197606594067295 "Actr3/Acsl3/Ank3/Egfr/Arhgap44/Ppp1r9b/Hectd1/Akap5/Pik3r1/Gpc6/Appl1/Kalrn/Pdpk1/Ezr/Cdh2/Sorbs1/Bcl2l1/Rap1a/Slc7a11/Actb/Ptn/Rhog/Sorbs2" 23
"GO:0030326" "GO:0030326" "embryonic limb morphogenesis" "19/1537" "143/23210" 0.00287172655507337 0.025958476744345 0.0197606594067295 "Gli2/Pbx1/Tgfb2/Aff3/Tmem107/Gli3/Tfap2a/Gas1/Ift88/Pbx2/Gnaq/Ift52/Notch1/Mbnl1/Crabp2/Ece1/Gna12/Msx1/Aldh1a2" 19
"GO:0035113" "GO:0035113" "embryonic appendage morphogenesis" "19/1537" "143/23210" 0.00287172655507337 0.025958476744345 0.0197606594067295 "Gli2/Pbx1/Tgfb2/Aff3/Tmem107/Gli3/Tfap2a/Gas1/Ift88/Pbx2/Gnaq/Ift52/Notch1/Mbnl1/Crabp2/Ece1/Gna12/Msx1/Aldh1a2" 19
"GO:0046330" "GO:0046330" "positive regulation of JNK cascade" "19/1537" "143/23210" 0.00287172655507337 0.025958476744345 0.0197606594067295 "Map4k4/Rb1cc1/Traf4/Spag9/Gadd45g/Tnfrsf19/Zfp622/Wnt7b/Fgd4/Tiam1/Pja2/Traf6/Plcb1/Ptpn1/Rps3/Fgf15/Sh3rf1/Gab1/Trf" 19
"GO:0072073" "GO:0072073" "kidney epithelium development" "19/1537" "143/23210" 0.00287172655507337 0.025958476744345 0.0197606594067295 "Pbx1/Lhx1/Gli3/Wnt7b/Hes1/Robo2/Dll1/Smad7/Lzts2/Lgr4/Gzf1/Notch1/Spry1/Prom1/Slit2/Smo/Ilk/Fgfr2/Sfrp1" 19
"GO:0050772" "GO:0050772" "positive regulation of axonogenesis" "15/1537" "102/23210" 0.00288795459110146 0.025958476744345 0.0197606594067295 "Plxna2/Fn1/Ndel1/Eif2b2/Sema4d/Robo1/Robo2/Tiam1/Adnp/Golga2/Crabp2/Plxnd1/Ilk/Nrp1/Trak1" 15
"GO:2000779" "GO:2000779" "regulation of double-strand break repair" "12/1537" "73/23210" 0.00289674328596482 0.025958476744345 0.0197606594067295 "Parp1/Fignl1/Top2b/Ubr5/Spire1/Rad51/Rif1/Ubqln4/Rpa2/Ppp4r2/Foxm1/Rnf169" 12
"GO:0042026" "GO:0042026" "protein refolding" "7/1537" "30/23210" 0.00290635752501217 0.025958476744345 0.0197606594067295 "Hsp90aa1/Bag5/Ppif/Ppic/Hspa5/Ppid/Dnaja2" 7
"GO:1902751" "GO:1902751" "positive regulation of cell cycle G2/M phase transition" "7/1537" "30/23210" 0.00290635752501217 0.025958476744345 0.0197606594067295 "Pbx1/Fbxo5/Cdk1/Npm1/Atad5/Cdc25b/Cdc7" 7
"GO:0033314" "GO:0033314" "mitotic DNA replication checkpoint" "4/1537" "10/23210" 0.00291066522519117 0.025958476744345 0.0197606594067295 "Zfp830/Hus1/Orc1/Topbp1" 4
"GO:0034380" "GO:0034380" "high-density lipoprotein particle assembly" "4/1537" "10/23210" 0.00291066522519117 0.025958476744345 0.0197606594067295 "Apoa2/Abca1/Nr1h2/Lcat" 4
"GO:0036499" "GO:0036499" "PERK-mediated unfolded protein response" "4/1537" "10/23210" 0.00291066522519117 0.025958476744345 0.0197606594067295 "Nck2/Atf4/Ptpn1/Nfe2l2" 4
"GO:0060052" "GO:0060052" "neurofilament cytoskeleton organization" "4/1537" "10/23210" 0.00291066522519117 0.025958476744345 0.0197606594067295 "Vps54/Ndel1/Atp8a2/Cln8" 4
"GO:0060982" "GO:0060982" "coronary artery morphogenesis" "4/1537" "10/23210" 0.00291066522519117 0.025958476744345 0.0197606594067295 "Arid2/Notch1/Tgfbr1/Nrp1" 4
"GO:0043267" "GO:0043267" "negative regulation of potassium ion transport" "8/1537" "38/23210" 0.0029721775833327 0.0263014146960766 0.0200217178705427 "Sumo1/Ank3/Akap5/Atf4/Nedd4l/Gnaq/Stk39/Nos1" 8
"GO:0060236" "GO:0060236" "regulation of mitotic spindle organization" "8/1537" "38/23210" 0.0029721775833327 0.0263014146960766 0.0200217178705427 "Drg1/Tpx2/Chmp5/Tacc3/Plk1/Chmp2a/Chmp1a/Stag1" 8
"GO:0050732" "GO:0050732" "negative regulation of peptidyl-tyrosine phosphorylation" "10/1537" "55/23210" 0.00297774122247401 0.0263014146960766 0.0200217178705427 "Pecam1/Socs3/Sema4d/Socs4/Cblb/Errfi1/Inpp5f/Tsg101/Sfrp1/Hyal2" 10
"GO:0000381" "GO:0000381" "regulation of alternative mRNA splicing, via spliceosome" "11/1537" "64/23210" 0.00298412946413757 0.0263014146960766 0.0200217178705427 "Srsf2/Srsf7/Celf2/Celf1/Mbnl1/Celf3/Khdrbs1/Sart3/Hnrnpl/Rbmxl1/Rbm7" 11
"GO:0030512" "GO:0030512" "negative regulation of transforming growth factor beta receptor signaling pathway" "11/1537" "64/23210" 0.00298412946413757 0.0263014146960766 0.0200217178705427 "Ppm1a/Pdpk1/Onecut2/Smad7/Hspa5/Rasl11b/Peg10/Htra1/Skor1/Snx1/Onecut1" 11
"GO:0044774" "GO:0044774" "mitotic DNA integrity checkpoint" "11/1537" "64/23210" 0.00298412946413757 0.0263014146960766 0.0200217178705427 "Cdk1/Zfp830/Hus1/Top2b/Donson/Ier3/Orc1/Rpa2/Syf2/Xpc/Topbp1" 11
"GO:2000736" "GO:2000736" "regulation of stem cell differentiation" "11/1537" "64/23210" 0.00298412946413757 0.0263014146960766 0.0200217178705427 "Tgfb2/Hes1/Lbh/Zfp36l2/Ncoa3/Notch1/Nfe2l2/Ociad1/Pdgfra/Sox5/Ptn" 11
"GO:0018210" "GO:0018210" "peptidyl-threonine modification" "18/1537" "133/23210" 0.00298686679271914 0.0263014146960766 0.0200217178705427 "Akt3/Clk1/Cab39/Tbk1/Cdk1/Spred2/Vrk1/Spry2/Mapk8/Pdpk1/Ppp2r5d/Smad7/Stk39/Tgfbr1/Cdc7/Ulk1/Galnt11/Plk1" 18
"GO:1904950" "GO:1904950" "negative regulation of establishment of protein localization" "25/1537" "209/23210" 0.00303523403442136 0.0266851648389032 0.0203138442516229 "Apoa2/Parp1/Cd34/Map4k4/Fn1/Ube2g2/Pfkl/Akap1/Vsnl1/F2r/Ubac2/Ubr5/Angpt1/Rangap1/Stxbp5l/Ezr/Lgr4/Pkig/Nos1/Erp29/Pde3b/Sergef/Svip/Gas6/Sfrp1" 25
"GO:0009743" "GO:0009743" "response to carbohydrate" "24/1537" "198/23210" 0.00305914020174441 0.0268529881646037 0.0204415982647852 "Apoa2/Map4k4/Smarcb1/Pfkl/Stxbp4/Vsnl1/Apob/Hif1a/Eif2b2/Zbtb20/Tiam1/Prkce/Plcb1/Vcam1/Aacs/Raf1/Atg7/Arrb1/Pde3b/Igf1r/Irs2/Gas6/Acvr2b/Apoc3" 24
"GO:1901992" "GO:1901992" "positive regulation of mitotic cell cycle phase transition" "13/1537" "83/23210" 0.00306772965799565 0.0268860457762071 0.0204667630774254 "Pbx1/Fbxo5/Cdk1/Egfr/Neurog1/Adamts1/Ccnd3/Cdc25b/Plcb1/Anp32b/Cdc7/Anapc4/Ccne1" 13
"GO:0090596" "GO:0090596" "sensory organ morphogenesis" "33/1537" "301/23210" 0.00310829260677291 0.0271987802043206 0.0207048293776776 "Gli2/Pou2f1/Prox1/Lrig3/Rpl38/Lhx1/Yy1/Hif1a/Hcn1/Gli3/Tfap2a/Neurog1/Agtpbp1/Gas1/Spry2/Atp8a2/Dll1/Zeb1/Mafb/Ptf1a/Bhlhe22/Phactr4/Casz1/Dvl1/Msx1/Prom1/Atp2b2/Tspan12/Ptn/Fgfr2/Th/Sp1/Ephb1" 33
"GO:0008585" "GO:0008585" "female gonad development" "16/1537" "113/23210" 0.00314928601639957 0.0274712367064338 0.0209122344652115 "Lhx9/Nup107/Foxo3/Arid5b/Zfp830/Eif2b2/Zfpm2/Angpt1/Adamts1/Bcl2l1/Pdgfra/Kit/Arrb1/Fancf/Sfrp1/Mmp2" 16
"GO:0090101" "GO:0090101" "negative regulation of transmembrane receptor protein serine/threonine kinase signaling pathway" "16/1537" "113/23210" 0.00314928601639957 0.0274712367064338 0.0209122344652115 "Ppm1a/Pdpk1/Twsg1/Onecut2/Smad7/Notch1/Hspa5/Spg20/Rasl11b/Peg10/Htra1/Sfrp1/Sorl1/Skor1/Snx1/Onecut1" 16
"GO:2000060" "GO:2000060" "positive regulation of ubiquitin-dependent protein catabolic process" "14/1537" "93/23210" 0.00315583156839219 0.0274853205659658 0.0209229556779423 "Sumo1/Ubqln1/Mapk8/Socs4/Clu/Ptk2/Smad7/Aurka/Rnf19b/Dvl1/Fbxw8/Atg7/Plk1/Pias1" 14
"GO:0007020" "GO:0007020" "microtubule nucleation" "6/1537" "23/23210" 0.00316850070273696 0.0275067912832451 0.0209393000703947 "Clasp1/Ndel1/Cenpj/Golga2/Slain2/Tubgcp3" 6
"GO:0000018" "GO:0000018" "regulation of DNA recombination" "15/1537" "103/23210" 0.00317803616548436 0.0275067912832451 0.0209393000703947 "Zranb3/Parp1/Fignl1/Rad50/Atad5/Thoc1/Rad51/Rif1/Ubqln4/Rpa2/Exosc3/Paxip1/Ppp4r2/Ercc2/Mlh1" 15
"GO:0010657" "GO:0010657" "muscle cell apoptotic process" "15/1537" "103/23210" 0.00317803616548436 0.0275067912832451 0.0209393000703947 "Mff/Naca/Apoh/Npm1/Pik3r1/Mapk8/Atf4/Sod2/Pdpk1/Qk/Nfe2l2/Mdk/Arrb1/Ilk/Igf1r" 15
"GO:0035967" "GO:0035967" "cellular response to topologically incorrect protein" "15/1537" "103/23210" 0.00317803616548436 0.0275067912832451 0.0209393000703947 "Atf6/Uggt1/Nck2/Rhbdd1/Pik3r1/Ero1l/Serp2/Atf4/Ptpn1/Hspa5/Optn/Nfe2l2/Tbl2/Tm7sf3/Calr" 15
"GO:0045862" "GO:0045862" "positive regulation of proteolysis" "35/1537" "325/23210" 0.00318628075030621 0.0275353936468323 0.0209610733651315 "Timm17a/Sumo1/Rhbdd1/Fbxw11/Tbc1d10a/Lgmn/Ubqln1/F2r/Mapk8/Socs4/Clu/Dap/Ptk2/Ift57/Dnaja3/Robo1/Smad7/Aurka/Nrd1/Rnf19b/Dvl1/Casp8ap2/Akirin2/Sart3/Fbxw8/Diablo/Atg7/Ruvbl1/Rps3/Arrb1/Plk1/Rgma/Clec3b/Pias1/Rnf7" 35
"GO:0003012" "GO:0003012" "muscle system process" "41/1537" "397/23210" 0.00322956629709367 0.027823187851623 0.0211801541423324 "Parp1/Sumo1/Igfbp5/Foxo3/Map2k3/Akap1/Yy1/Dock4/Pde4d/Neurog1/Ndufs6/F2r/Atp8a2/Ptk2/Tiam1/Pde9a/Adrb2/Nedd4l/Smad7/Ctdp1/Actc1/Notch1/Cdk9/Atp1a1/Rap1gds1/Pdlim5/Ece1/Errfi1/Nos1/Gtf2i/Cacna2d1/Kit/Ezh2/Foxp1/Tead1/Inpp5f/Glrx3/Fxyd1/Sorbs2/Scn2b/Tpm1" 41
"GO:0032535" "GO:0032535" "regulation of cellular component size" "41/1537" "397/23210" 0.00322956629709367 0.027823187851623 0.0211801541423324 "Arfgef1/Actr3/Arpc5/Tnr/Akt3/Nck2/Creb1/Rb1cc1/Fn1/Specc1l/Pecam1/Grb2/Npm1/Ndel1/Pfn1/Snf8/Hsp90aa1/Eif2b2/Sema4d/Wnt7b/Sema5b/Rab5a/Ezr/Prkce/Spire1/Adnp/Spg20/Crabp2/Hax1/Barhl2/Ulk1/Arpc3/Eln/Slit2/Atp2b2/Ctnna2/Ilk/Rgma/Nrp1/Cln8/Tpm1" 41
"GO:0001837" "GO:0001837" "epithelial to mesenchymal transition" "18/1537" "134/23210" 0.00324199564495639 0.0278871662422638 0.0212288571228382 "Clasp1/Adipor1/Tgfb2/Hnrnpab/Hif1a/Loxl2/Tiam1/Smad7/Notch1/Mdk/Trim62/Pef1/Pdpn/Tgfbr1/Msx1/Ezh2/Fgfr2/Sfrp1" 18
"GO:1903201" "GO:1903201" "regulation of oxidative stress-induced cell death" "12/1537" "74/23210" 0.00325347482673175 0.0279427868785867 0.0212711978372487 "Parp1/Foxo3/Bag5/Hif1a/Ubqln1/Atf4/Sod2/Nfe2l2/Slc7a11/Mcl1/Atg7/Foxp1" 12
"GO:0070507" "GO:0070507" "regulation of microtubule cytoskeleton organization" "24/1537" "199/23210" 0.00326597198382383 0.02800696590436 0.0213200535494637 "Clasp1/Sgk1/Specc1l/Drg1/Npm1/Gen1/Bicd2/Mapk8/Cenpj/Fam107a/Nubp1/Arl2/Kif18a/Tpx2/Mapre1/Chmp5/Ubxn2b/Tacc3/Slain2/Rps3/Plk1/Chmp2a/Chmp1a/Stag1" 24
"GO:0043631" "GO:0043631" "RNA polyadenylation" "9/1537" "47/23210" 0.0032997901164848 0.0282101688792735 0.0214747400057318 "Zc3h14/Cpsf2/Papola/Pabpn1/Cdk9/Clp1/Fip1l1/Ctr9/Sympk" 9
"GO:0120163" "GO:0120163" "negative regulation of cold-induced thermogenesis" "9/1537" "47/23210" 0.0032997901164848 0.0282101688792735 0.0214747400057318 "Acot13/Atf4/Lgr4/Notch1/Nrd1/Arntl/Nr1h2/Acvr2b/Tle3" 9
"GO:0072659" "GO:0072659" "protein localization to plasma membrane" "31/1537" "279/23210" 0.00333282169921557 0.0284489251936104 0.0216564911252325 "Actr3/Acsl3/Ramp1/Tspan15/Ank3/Slc4a1/Egfr/Arhgap44/Ppp1r9b/Rab10/Hectd1/Akap5/Pik3r1/Rap2a/Appl1/Efr3a/Kalrn/Pdpk1/Rab31/Ezr/Cdh2/Sorbs1/Bcl2l1/Optn/Rap1a/Actb/Rhog/Gas6/Golga7/Anxa2/Atp1b3" 31
"GO:0019216" "GO:0019216" "regulation of lipid metabolic process" "36/1537" "338/23210" 0.00337189886649849 0.0287322642029152 0.0218721804245182 "Adipor1/Apoa2/Prox1/Creb1/Acadl/Acsl3/Brca1/Apoh/Mtmr4/Bcl11b/Apob/Pik3r1/Golm1/Atg14/Dnajc15/Zbtb20/Prkce/Sorbs1/Sf1/Pank2/F2/Atp1a1/Ddx20/Fabp5/Pdgfra/Kit/Atg7/Pde3b/Fgf15/Dhcr7/Nr1h2/Igf1r/Irs2/Pik3r4/Sorl1/Apoc3" 36
"GO:0030032" "GO:0030032" "lamellipodium assembly" "11/1537" "65/23210" 0.00338147924598356 0.0287322642029152 0.0218721804245182 "Actr3/Nck2/Hsp90aa1/Spata13/Parvb/Fgd4/Ablim1/Auts2/Wasf3/Slit2/Kit" 11
"GO:0030968" "GO:0030968" "endoplasmic reticulum unfolded protein response" "11/1537" "65/23210" 0.00338147924598356 0.0287322642029152 0.0218721804245182 "Atf6/Nck2/Pik3r1/Ero1l/Serp2/Atf4/Ptpn1/Hspa5/Nfe2l2/Tbl2/Calr" 11
"GO:0006898" "GO:0006898" "receptor-mediated endocytosis" "26/1537" "222/23210" 0.00339052884038747 0.0287653086093147 0.0218973351848144 "Lmbrd1/Ramp1/Atp5b/Reps1/Scyl2/Grb2/Egfr/Akap5/Dtnbp1/Clu/Angpt1/Dll1/Rab5a/Rab31/Ezr/Lrrtm2/Adrb2/Ulk1/Ankrd13a/Aak1/Arrb1/Inpp5f/Sh3gl3/Trf/Snx1/Anxa2" 26
"GO:0007062" "GO:0007062" "sister chromatid cohesion" "10/1537" "56/23210" 0.00341415365361409 0.0287914893872356 0.0219172650690134 "Pttg1/Naa50/Fen1/Smc5/Bub1b/Bub1/Kif22/Mcmbp/Chtf8/Stag1" 10
"GO:0043536" "GO:0043536" "positive regulation of blood vessel endothelial cell migration" "10/1537" "56/23210" 0.00341415365361409 0.0287914893872356 0.0219172650690134 "Akt3/Atp5b/Map3k3/Map2k3/Hif1a/Angpt1/Pdpk1/Nfe2l2/Nrp1/Sp1" 10
"GO:0003151" "GO:0003151" "outflow tract morphogenesis" "13/1537" "84/23210" 0.00341427601093699 0.0287914893872356 0.0219172650690134 "Tgfb2/Hif1a/Tfap2a/Zfpm2/Hes1/Robo1/Robo2/Notch1/Plxnd1/Ilk/Parva/Fgfr2/Nrp1" 13
"GO:0048524" "GO:0048524" "positive regulation of viral process" "13/1537" "84/23210" 0.00341427601093699 0.0287914893872356 0.0219172650690134 "Nucks1/Smarcb1/Kpna2/Pfn1/Top2b/Ctdp1/Notch1/Ppid/Srpk2/Chmp2a/Tsg101/Sp1/Anxa2" 13
"GO:0048814" "GO:0048814" "regulation of dendrite morphogenesis" "16/1537" "114/23210" 0.00344363320952618 0.0289514502411748 0.0220390338455188 "Actr3/Sgk1/Arhgap44/Akap5/Dtnbp1/Sema4d/Rap2a/Kalrn/Robo1/Tiam1/Nedd4l/Caprin1/Pdlim5/Fbxw8/Cux1/Ilk" 16
"GO:0060419" "GO:0060419" "heart growth" "16/1537" "114/23210" 0.00344363320952618 0.0289514502411748 0.0220390338455188 "Tgfb2/Prox1/Cdk1/Yy1/Sav1/Zfpm2/Arid2/Heg1/Ctdp1/Notch1/Rxra/Pdlim5/Tgfbr1/Foxp1/Fgfr2/Sorbs2" 16
"GO:0060537" "GO:0060537" "muscle tissue development" "47/1537" "472/23210" 0.00348162512383391 0.0291352981549029 0.0221789864337079 "Tgfb2/Cenpf/Prox1/Creb1/Igfbp5/Csrp2/Naca/Plagl1/Cdk1/S100b/Gjc1/Myh10/Yy1/Psma6/Sav1/Fos/Ift88/Zfpm2/Angpt1/Arid2/Heg1/Dll1/Svil/Adrb2/Smad7/Ctdp1/Zfand5/Actc1/Notch1/Rxra/Pdlim5/Mbnl1/Hivep3/Tgfbr1/Eln/Phox2b/Pdgfra/Atg7/Smo/Foxp1/Arntl/Fgfr2/Egln1/Sorbs2/Ephb1/Tpm1/Aldh1a2" 47
"GO:1902882" "GO:1902882" "regulation of response to oxidative stress" "14/1537" "94/23210" 0.00348730113823068 0.0291352981549029 0.0221789864337079 "Parp1/Foxo3/Bag5/Hif1a/Fut8/Ubqln1/Atf4/Sod2/Mapkap1/Nfe2l2/Slc7a11/Mcl1/Atg7/Foxp1" 14
"GO:0001657" "GO:0001657" "ureteric bud development" "15/1537" "104/23210" 0.00349163601856389 0.0291352981549029 0.0221789864337079 "Pbx1/Lhx1/Gli3/Hes1/Robo2/Smad7/Lzts2/Lgr4/Gzf1/Spry1/Slit2/Smo/Ilk/Fgfr2/Sfrp1" 15
"GO:0072163" "GO:0072163" "mesonephric epithelium development" "15/1537" "104/23210" 0.00349163601856389 0.0291352981549029 0.0221789864337079 "Pbx1/Lhx1/Gli3/Hes1/Robo2/Smad7/Lzts2/Lgr4/Gzf1/Spry1/Slit2/Smo/Ilk/Fgfr2/Sfrp1" 15
"GO:0072164" "GO:0072164" "mesonephric tubule development" "15/1537" "104/23210" 0.00349163601856389 0.0291352981549029 0.0221789864337079 "Pbx1/Lhx1/Gli3/Hes1/Robo2/Smad7/Lzts2/Lgr4/Gzf1/Spry1/Slit2/Smo/Ilk/Fgfr2/Sfrp1" 15
"GO:0061136" "GO:0061136" "regulation of proteasomal protein catabolic process" "22/1537" "178/23210" 0.0035106045009863 0.02919879033971 0.0222273192943499 "Sumo1/Ube2g2/Bag5/Ubqln1/Ubac2/Mapk8/Socs4/Clu/Dlgap1/Smad7/Aurka/Ubqln4/Rnf19b/Rpl11/Dvl1/Alad/Fbxw8/Gna12/Atg7/Plk1/Svip/Pias1" 22
"GO:0035023" "GO:0035023" "regulation of Rho protein signal transduction" "18/1537" "135/23210" 0.003514960229269 0.02919879033971 0.0222273192943499 "Fgd6/Net1/F2r/Spata13/Fgd4/Heg1/Kalrn/Robo1/Tiam1/Itsn1/Cdh2/Gpr17/Ect2/Arhgef10l/Abca1/Arrb1/Eps8l2/Nrp1" 18
"GO:1903364" "GO:1903364" "positive regulation of cellular protein catabolic process" "18/1537" "135/23210" 0.003514960229269 0.02919879033971 0.0222273192943499 "Sumo1/Hsp90aa1/Dact1/Ubqln1/Mapk8/Socs4/Clu/Ptk2/Ezr/Smad7/Aurka/Faf1/Rnf19b/Dvl1/Fbxw8/Atg7/Plk1/Pias1" 18
"GO:1902692" "GO:1902692" "regulation of neuroblast proliferation" "8/1537" "39/23210" 0.00352583949269866 0.0292116177690789 0.0222370840608006 "Hif1a/Gli3/Otp/Mapk8/Ctnna1/Notch1/Smo/Ptn" 8
"GO:0032386" "GO:0032386" "regulation of intracellular transport" "36/1537" "339/23210" 0.00353881630632762 0.0292116177690789 0.0222370840608006 "Actr3/Ank3/Ube2g2/Arhgap44/Ndel1/Ywhae/Akap1/Scfd1/Ppm1a/Akap5/Pik3r1/Gli3/Gas1/Ubac2/Ubr5/Angpt1/Rangap1/Pdpk1/Ier3/Xpo5/Ezr/Rbm22/Pkig/Ptpn1/Ttc21b/Ect2/Khdrbs1/Tardbp/Ppp1cc/Smo/Inpp5f/Svip/Gas6/Hyal2/Sorl1/Anxa2" 36
"GO:0010614" "GO:0010614" "negative regulation of cardiac muscle hypertrophy" "7/1537" "31/23210" 0.00354270786004617 0.0292116177690789 0.0222370840608006 "Akap1/Yy1/Ctdp1/Notch1/Errfi1/Foxp1/Glrx3" 7
"GO:0043276" "GO:0043276" "anoikis" "7/1537" "31/23210" 0.00354270786004617 0.0292116177690789 0.0222370840608006 "Ptk2/Bcl2l1/E2f1/Notch1/Mcl1/Tle1/Tfdp1" 7
"GO:0061036" "GO:0061036" "positive regulation of cartilage development" "7/1537" "31/23210" 0.00354270786004617 0.0292116177690789 0.0222370840608006 "Gli3/Zfp219/Loxl2/Bmp1/Mdk/Sox5/Anxa2" 7
"GO:0030111" "GO:0030111" "regulation of Wnt signaling pathway" "32/1537" "292/23210" 0.00357823839825616 0.0294610056600884 0.0224269283734286 "Foxo3/Scyl2/Egfr/Tax1bp3/Dact1/Ppm1a/Gli3/Ubr5/Tiam1/Prdm15/Daam2/Cdh2/Tle4/Gnaq/Tnks2/Lzts2/Lgr4/Notch1/Rapgef1/Mdk/Rnf220/Tle1/Ruvbl1/Ilk/Arntl/Gprc5b/Fgfr2/Fam53b/Sfrp1/Nkd1/Nphp3/Tle3" 32
"GO:0072006" "GO:0072006" "nephron development" "19/1537" "146/23210" 0.00362900735245867 0.0298349365525142 0.0227115799375266 "Pbx1/Nup107/Lhx1/Gli3/Tfap2a/Angpt1/Wnt7b/Hes1/Dll1/Notch3/Lzts2/Lgr4/Gzf1/Notch1/Prom1/Pdgfra/Smo/Ilk/Nup133" 19
"GO:0018107" "GO:0018107" "peptidyl-threonine phosphorylation" "17/1537" "125/23210" 0.00365136720078924 0.0299304717311753 0.0227843052420765 "Akt3/Clk1/Cab39/Tbk1/Cdk1/Spred2/Vrk1/Spry2/Mapk8/Pdpk1/Ppp2r5d/Smad7/Stk39/Tgfbr1/Cdc7/Ulk1/Plk1" 17
"GO:0032273" "GO:0032273" "positive regulation of protein polymerization" "17/1537" "125/23210" 0.00365136720078924 0.0299304717311753 0.0227843052420765 "Actr3/Arpc5/Nck2/Grb2/Drg1/Pfn1/Hsp90aa1/Mapk8/Prkce/Spire1/Arl2/Mapre1/Arpc3/Slain2/Ctnna2/Rps3/Tppp3" 17
"GO:0009165" "GO:0009165" "nucleotide biosynthetic process" "24/1537" "201/23210" 0.00371509819546787 0.0304081605602612 0.0231479416120735 "Uck2/Parp1/Atic/Atp5b/Tbpl1/Pank3/Adcy1/Cdadc1/Adsl/Umps/Atp5j/Gart/Atp5o/Dut/Pank2/Bcl2l1/Ctps/Ak2/Atp5k/Nos1/Tyms/Impdh1/Ndufc2/Dctd" 24
"GO:1903034" "GO:1903034" "regulation of response to wounding" "22/1537" "179/23210" 0.00375879265106319 0.0307183368028672 0.0233840605163745 "Arfgef1/Clasp1/Tnr/Cd34/Apoh/Ndel1/F2r/Plg/Prkce/Adrb2/Nfe2l2/F2/Mdk/Pdpn/Hmgb1/Pdgfra/Ptn/Inpp5f/Igf1r/Rgma/Ubash3b/Anxa2" 22
"GO:0014032" "GO:0014032" "neural crest cell development" "13/1537" "85/23210" 0.00379193651004097 0.0307183368028672 0.0233840605163745 "Fn1/Hif1a/Tfap2a/Sema4d/Hes1/Sema5b/Pef1/Phactr4/Phox2b/Smo/Fgf15/Nrp1/Aldh1a2" 13
"GO:0034502" "GO:0034502" "protein localization to chromosome" "13/1537" "85/23210" 0.00379193651004097 0.0307183368028672 0.0233840605163745 "Cdk1/Aurkb/Chmp7/Ndc80/Tnks2/Bub1b/Cct3/Rpa2/Ezh2/Plk1/Bub3/Zw10/Atr" 13
"GO:0048708" "GO:0048708" "astrocyte differentiation" "13/1537" "85/23210" 0.00379193651004097 0.0307183368028672 0.0233840605163745 "Actr3/Egfr/Id4/Hes1/Dll1/Prpf19/Vim/Notch1/F2/Ror1/C1qa/Smo/Dll3" 13
"GO:0031333" "GO:0031333" "negative regulation of protein-containing complex assembly" "18/1537" "136/23210" 0.00380669253851291 0.0307183368028672 0.0233840605163745 "Arfgef1/Sgk1/Pecam1/Pfn1/Trim9/Dact1/Ppm1a/Vdac2/Clu/Dnajc15/Mapre1/Ulk1/Slit2/Raf1/Rpl13a/Svip/Sorl1/Tpm1" 18
"GO:0045739" "GO:0045739" "positive regulation of DNA repair" "11/1537" "66/23210" 0.00382011301388344 0.0307183368028672 0.0233840605163745 "Parp1/Brca1/Egfr/Top2b/Rnf168/Spire1/Pcna/Rif1/Foxm1/Rps3/Xrcc1" 11
"GO:0071426" "GO:0071426" "ribonucleoprotein complex export from nucleus" "11/1537" "66/23210" 0.00382011301388344 0.0307183368028672 0.0233840605163745 "Nup107/Npm1/Alkbh5/Pabpn1/Poldip3/Thoc1/BC005561/Hnrnpa2b1/Ddx19a/Nup133/Nup93" 11
"GO:1903845" "GO:1903845" "negative regulation of cellular response to transforming growth factor beta stimulus" "11/1537" "66/23210" 0.00382011301388344 0.0307183368028672 0.0233840605163745 "Ppm1a/Pdpk1/Onecut2/Smad7/Hspa5/Rasl11b/Peg10/Htra1/Skor1/Snx1/Onecut1" 11
"GO:1990542" "GO:1990542" "mitochondrial transmembrane transport" "11/1537" "66/23210" 0.00382011301388344 0.0307183368028672 0.0233840605163745 "Timm17a/Atp5b/Dnajc15/Slc25a1/Atp5o/Romo1/Slc25a33/Letm1/Grpel1/Timm50/Tomm20" 11
"GO:0030857" "GO:0030857" "negative regulation of epithelial cell differentiation" "9/1537" "48/23210" 0.00382718382980457 0.0307183368028672 0.0233840605163745 "Tgfb2/Hes1/Dll1/Zeb1/Notch1/Tgfbr1/Smo/Ezh2/Foxp1" 9
"GO:0051438" "GO:0051438" "regulation of ubiquitin-protein transferase activity" "9/1537" "48/23210" 0.00382718382980457 0.0307183368028672 0.0233840605163745 "Fbxo5/Bag5/Rps7/Smad7/Rpl11/Rpl5/Mad2l1/Plk1/Ube2s" 9
"GO:1904591" "GO:1904591" "positive regulation of protein import" "9/1537" "48/23210" 0.00382718382980457 0.0307183368028672 0.0233840605163745 "Akap5/Pik3r1/Gli3/Ubr5/Rbm22/Ect2/Tardbp/Smo/Hyal2" 9
"GO:0000956" "GO:0000956" "nuclear-transcribed mRNA catabolic process" "15/1537" "105/23210" 0.00383014784319927 0.0307183368028672 0.0233840605163745 "Dis3l2/Cnot6/Nbas/Secisbp2/Ncbp2/Zfp36l2/Dcp2/Prpf18/Upf2/Mrto4/Exosc10/Exosc3/Dcp1b/Mlh1/Dcps" 15
"GO:0055017" "GO:0055017" "cardiac muscle tissue growth" "15/1537" "105/23210" 0.00383014784319927 0.0307183368028672 0.0233840605163745 "Tgfb2/Cdk1/Yy1/Sav1/Zfpm2/Arid2/Heg1/Ctdp1/Notch1/Rxra/Pdlim5/Tgfbr1/Foxp1/Fgfr2/Sorbs2" 15
"GO:0001825" "GO:0001825" "blastocyst formation" "10/1537" "57/23210" 0.00389984183239752 0.0312323539853215 0.0237753515220726 "Cnot2/Pbrm1/Mfng/Gabpa/Uspl1/Prickle2/Ctr9/Cnot3/Tjp1/Sp1" 10
"GO:0003272" "GO:0003272" "endocardial cushion formation" "6/1537" "24/23210" 0.00399114198525163 0.0316976377355033 0.0241295446361516 "Tgfb2/Robo1/Robo2/Notch1/Tgfbr1/Msx1" 6
"GO:0065005" "GO:0065005" "protein-lipid complex assembly" "6/1537" "24/23210" 0.00399114198525163 0.0316976377355033 0.0241295446361516 "Soat1/Apoa2/Acsl3/Abca1/Nr1h2/Lcat" 6
"GO:0070584" "GO:0070584" "mitochondrion morphogenesis" "6/1537" "24/23210" 0.00399114198525163 0.0316976377355033 0.0241295446361516 "Mff/Nubpl/Ndufs6/Pank2/Bcl2l1/Ssbp1" 6
"GO:0003184" "GO:0003184" "pulmonary valve morphogenesis" "5/1537" "17/23210" 0.00399774656046983 0.0316976377355033 0.0241295446361516 "Tgfb2/Robo1/Robo2/Notch1/Slit2" 5
"GO:0034501" "GO:0034501" "protein localization to kinetochore" "5/1537" "17/23210" 0.00399774656046983 0.0316976377355033 0.0241295446361516 "Cdk1/Aurkb/Ndc80/Bub3/Zw10" 5
"GO:0098760" "GO:0098760" "response to interleukin-7" "5/1537" "17/23210" 0.00399774656046983 0.0316976377355033 0.0241295446361516 "Atic/Atp5b/Pdia3/Jak1/Hmgb1" 5
"GO:0098761" "GO:0098761" "cellular response to interleukin-7" "5/1537" "17/23210" 0.00399774656046983 0.0316976377355033 0.0241295446361516 "Atic/Atp5b/Pdia3/Jak1/Hmgb1" 5
"GO:0030282" "GO:0030282" "bone mineralization" "16/1537" "116/23210" 0.00410039423683123 0.0324653373240018 0.0247139491158294 "Nbr1/Hif1a/Tfap2a/Klf10/Adrb2/Lgr4/Acvr2a/Ecm1/Icmt/Ptn/Snx10/Fgfr2/Ercc2/Nell1/Acvr2b/Clec3b" 16
"GO:0048675" "GO:0048675" "axon extension" "18/1537" "137/23210" 0.00411815206256605 0.0325596873712669 0.024785772249651 "Actr3/Tnr/Fn1/Ndel1/Hsp90aa1/Eif2b2/Sema4d/Sema5b/Spg11/Adnp/Dvl1/Barhl2/Ulk1/Auts2/Slit2/Smo/Ilk/Nrp1" 18
"GO:0071900" "GO:0071900" "regulation of protein serine/threonine kinase activity" "43/1537" "427/23210" 0.00412610127222226 0.0325763293078851 0.0247984407757983 "Prox1/Cab39/Egfr/Spred2/Map2k3/Spag9/Dtnbp1/Gadd45g/F2r/Spry2/Wnt7b/Fgd4/Heg1/Robo1/Tiam1/Ccnd3/Adrb2/Traf6/Pkig/Ptpn1/Stk39/Spry1/Tgfbr1/Erp29/Actb/Kit/Ccng2/Raf1/Ezh2/Rps3/Arrb1/Ilk/Tead1/Plk1/Ccne1/Tsg101/Igf1r/Sfrp1/Dusp4/Gab1/Trf/Hyal2/Sorl1" 43
"GO:0043405" "GO:0043405" "regulation of MAP kinase activity" "32/1537" "295/23210" 0.00417652156021501 0.0329277668693613 0.0250659694918882 "Egfr/Spred2/Map2k3/Spag9/Dtnbp1/Gadd45g/F2r/Spry2/Wnt7b/Fgd4/Robo1/Tiam1/Traf6/Ptpn1/Stk39/Spry1/Tgfbr1/Erp29/Kit/Raf1/Ezh2/Rps3/Arrb1/Ilk/Tsg101/Igf1r/Sfrp1/Dusp4/Gab1/Trf/Hyal2/Sorl1" 32
"GO:0048738" "GO:0048738" "cardiac muscle tissue development" "29/1537" "260/23210" 0.0041871914036313 0.0329652611353685 0.0250945116682096 "Tgfb2/Prox1/Creb1/Cdk1/Gjc1/Myh10/Yy1/Sav1/Ift88/Zfpm2/Angpt1/Arid2/Heg1/Dll1/Smad7/Ctdp1/Actc1/Notch1/Rxra/Pdlim5/Tgfbr1/Pdgfra/Atg7/Foxp1/Fgfr2/Egln1/Sorbs2/Tpm1/Aldh1a2" 29
"GO:0016073" "GO:0016073" "snRNA metabolic process" "7/1537" "32/23210" 0.00427969703213761 0.0335617653226575 0.0255485951722532 "Ints7/Ints2/Ints3/Toe1/Exosc10/Exosc3/Ints4" 7
"GO:0042558" "GO:0042558" "pteridine-containing compound metabolic process" "7/1537" "32/23210" 0.00427969703213761 0.0335617653226575 0.0255485951722532 "Atic/Mtr/Gart/Ggh/Tyms/Aldh1l1/Pts" 7
"GO:0010970" "GO:0010970" "transport along microtubule" "20/1537" "159/23210" 0.00428102173383737 0.0335617653226575 0.0255485951722532 "Actr1b/Ndel1/Hif1a/Syne2/Dtnbp1/Bicd2/Ap3m1/Ift88/Ift27/Ift57/Pura/Spg11/Ift52/Ttc21b/Hspb11/Kif1b/Ift81/Trak1/Kif23/Ick" 20
"GO:0009749" "GO:0009749" "response to glucose" "22/1537" "181/23210" 0.00429928228865885 0.0335922371249372 0.0255717915605579 "Apoa2/Map4k4/Smarcb1/Pfkl/Stxbp4/Vsnl1/Hif1a/Eif2b2/Zbtb20/Tiam1/Prkce/Vcam1/Aacs/Raf1/Atg7/Arrb1/Pde3b/Igf1r/Irs2/Gas6/Acvr2b/Apoc3" 22
"GO:0003143" "GO:0003143" "embryonic heart tube morphogenesis" "11/1537" "67/23210" 0.00430298839382942 0.0335922371249372 0.0255717915605579 "Hif1a/Hes1/Ift57/Dll1/Mib1/Ift52/Notch1/Smo/Tead1/Nphp3/Aldh1a2" 11
"GO:0071166" "GO:0071166" "ribonucleoprotein complex localization" "11/1537" "67/23210" 0.00430298839382942 0.0335922371249372 0.0255717915605579 "Nup107/Npm1/Alkbh5/Pabpn1/Poldip3/Thoc1/BC005561/Hnrnpa2b1/Ddx19a/Nup133/Nup93" 11
"GO:0018206" "GO:0018206" "peptidyl-methionine modification" "4/1537" "11/23210" 0.00433560063546717 0.033752287628623 0.0256936285821349 "Apoa2/Metap2/Naa16/Naa15" 4
"GO:0030953" "GO:0030953" "astral microtubule organization" "4/1537" "11/23210" 0.00433560063546717 0.033752287628623 0.0256936285821349 "Clasp1/Cenpj/Ezr/Tacc3" 4
"GO:0032271" "GO:0032271" "regulation of protein polymerization" "25/1537" "215/23210" 0.00440335375910347 0.0342319300603107 0.0260587521147267 "Arfgef1/Actr3/Arpc5/Nck2/Sgk1/Pecam1/Grb2/Drg1/Pfn1/Hsp90aa1/Vdac2/Mapk8/Prkce/Spire1/Arl2/Mapre1/Hax1/Arpc3/Eln/Slit2/Slain2/Ctnna2/Rps3/Tppp3/Tpm1" 25
"GO:0090102" "GO:0090102" "cochlea development" "9/1537" "49/23210" 0.00441830561172116 0.034300327966203 0.0261108194118868 "Gli2/Neurog1/Ift88/Ift27/Hes1/Zeb1/Dvl1/Atp2b2/Cecr2" 9
"GO:0010656" "GO:0010656" "negative regulation of muscle cell apoptotic process" "10/1537" "58/23210" 0.00443855808551008 0.0344096283291143 0.0261940233404453 "Naca/Apoh/Npm1/Pik3r1/Pdpk1/Qk/Nfe2l2/Mdk/Ilk/Igf1r" 10
"GO:0010833" "GO:0010833" "telomere maintenance via telomere lengthening" "12/1537" "77/23210" 0.0045412275530194 0.0350592830755265 0.0266885672346132 "Parp1/Xrcc5/Rad50/Aurkb/Hsp90aa1/Dcp2/Tnks2/Rad51/Cct3/Exosc10/Hnrnpa2b1/Atr" 12
"GO:0014855" "GO:0014855" "striated muscle cell proliferation" "12/1537" "77/23210" 0.0045412275530194 0.0350592830755265 0.0266885672346132 "Tgfb2/Cdk1/Sav1/Zfpm2/Angpt1/Arid2/Notch1/Rxra/Tgfbr1/Foxp1/Fgfr2/Ephb1" 12
"GO:1905897" "GO:1905897" "regulation of response to endoplasmic reticulum stress" "12/1537" "77/23210" 0.0045412275530194 0.0350592830755265 0.0266885672346132 "Ppp1r15b/Atf6/Nck2/Ube2g2/Pik3r1/Ubqln1/Ubac2/Clu/Bcl2l1/Ptpn1/Erp29/Svip" 12
"GO:1990138" "GO:1990138" "neuron projection extension" "23/1537" "193/23210" 0.00454972294321119 0.0350762872551302 0.0267015115150095 "Actr3/Tnr/Fn1/Ndel1/Hsp90aa1/Eif2b2/Sema4d/Sema5b/Tiam1/Nedd4l/Spg11/Flrt3/Adnp/Aurka/Postn/Dvl1/Barhl2/Ulk1/Auts2/Slit2/Smo/Ilk/Nrp1" 23
"GO:0001823" "GO:0001823" "mesonephros development" "15/1537" "107/23210" 0.00458769923261996 0.0352626930008171 0.0268434112300141 "Pbx1/Lhx1/Gli3/Hes1/Robo2/Smad7/Lzts2/Lgr4/Gzf1/Spry1/Slit2/Smo/Ilk/Fgfr2/Sfrp1" 15
"GO:0043487" "GO:0043487" "regulation of RNA stability" "15/1537" "107/23210" 0.00458769923261996 0.0352626930008171 0.0268434112300141 "Angel2/Npm1/Alkbh5/Tbrg4/Zc3h14/Mettl3/Zfp36l2/Qk/Dcp2/Myef2/Vim/E2f1/Tardbp/Hnrnpd/Elavl1" 15
"GO:0016331" "GO:0016331" "morphogenesis of embryonic epithelium" "22/1537" "182/23210" 0.00459288035855637 0.0352626930008171 0.0268434112300141 "Gli2/Enah/Tgfb2/Pfn1/Rps7/Hectd1/Hif1a/Rala/Tfap2a/Pcdh8/Wnt7b/Ift57/Mib1/Traf6/Ift52/Phactr4/Dvl1/Cecr2/Fgfr2/Rgma/Sfrp1/Aldh1a2" 22
"GO:0030705" "GO:0030705" "cytoskeleton-dependent intracellular transport" "21/1537" "171/23210" 0.00461010687937278 0.0352977139362965 0.0268700706054825 "Actr1b/Ndel1/Ccdc88c/Hif1a/Syne2/Dtnbp1/Bicd2/Ap3m1/Ift88/Ift27/Ift57/Pura/Spg11/Ift52/Ttc21b/Hspb11/Kif1b/Ift81/Trak1/Kif23/Ick" 21
"GO:0043409" "GO:0043409" "negative regulation of MAPK cascade" "21/1537" "171/23210" 0.00461010687937278 0.0352977139362965 0.0268700706054825 "Timp3/Spred2/Dact1/Ranbp9/Spry2/Prdm15/Dynlt1b/Ezr/Itch/Ptpn1/Rapgef1/Spry1/Errfi1/Fktn/Foxm1/Arrb1/Igf1r/Sfrp1/Dusp4/Hyal2/Sorl1" 21
"GO:0010717" "GO:0010717" "regulation of epithelial to mesenchymal transition" "13/1537" "87/23210" 0.00464860807734905 0.0354514027264088 0.0269870648292172 "Clasp1/Adipor1/Tgfb2/Loxl2/Tiam1/Smad7/Notch1/Mdk/Trim62/Pdpn/Tgfbr1/Ezh2/Sfrp1" 13
"GO:0030510" "GO:0030510" "regulation of BMP signaling pathway" "14/1537" "97/23210" 0.00465562016428619 0.0354514027264088 0.0269870648292172 "Ppm1a/Hes1/Twsg1/Smad7/Rnf165/Notch1/Spg20/Msx1/Ilk/Htra1/Rgma/Sfrp1/Sorl1/Skor1" 14
"GO:0048644" "GO:0048644" "muscle organ morphogenesis" "14/1537" "97/23210" 0.00465562016428619 0.0354514027264088 0.0269870648292172 "Tgfb2/Prox1/Arid5b/Zfpm2/Angpt1/Heg1/Smad7/Actc1/Notch1/Rxra/Tgfbr1/Fgfr2/Egln1/Tpm1" 14
"GO:2001243" "GO:2001243" "negative regulation of intrinsic apoptotic signaling pathway" "14/1537" "97/23210" 0.00465562016428619 0.0354514027264088 0.0269870648292172 "Fignl1/Atad5/Bag5/G2e3/Hif1a/Vdac2/Ppif/Clu/Tpt1/Sod2/Bcl2l1/Ptpn1/Nfe2l2/Mcl1" 14
"GO:0018205" "GO:0018205" "peptidyl-lysine modification" "36/1537" "345/23210" 0.00469564276395408 0.0357073844014734 0.0271819286012765 "Sumo1/Baz2a/Smarcb1/Brca1/Zmiz2/Ncoa1/Nsd1/Zmiz1/Loxl2/Naa50/Ube2i/Dpy30/Taf7/Cxxc1/Rtf1/Suv39h2/Rif1/Setd7/Rlf/Plod1/Nos1/Auts2/Uspl1/Paxip1/Tada3/Atg7/Ing4/Ezh2/Ruvbl1/Arrb1/Ctr9/Ndufab1/Uba2/Gcsh/Wdr61/Pias1" 36
"GO:0006513" "GO:0006513" "protein monoubiquitination" "11/1537" "68/23210" 0.0048331530564917 0.0367029906497068 0.0279398249974445 "Ube2t/Rnf2/Ube2e1/Rnf168/Uhrf1/Nedd4l/Pef1/Ube2r2/Pcgf3/Ctr9/Tsg101" 11
"GO:0000209" "GO:0000209" "protein polyubiquitination" "23/1537" "194/23210" 0.00484711102254047 0.0367089630973378 0.0279443714700524 "Ube2t/Shprh/Ube2g2/Brca1/Fbxw11/G2e3/Hectd1/Ube2e1/Ubr5/Rnf168/Cdc23/Nedd4l/Rnf165/Prpf19/Tnks2/Traf6/Itch/Rnf19b/Ube2r2/Cdc26/Anapc4/Ube2s/Rnf111" 23
"GO:0099173" "GO:0099173" "postsynapse organization" "23/1537" "194/23210" 0.00484711102254047 0.0367089630973378 0.0279443714700524 "Actr3/Arhgap44/Myh10/Lgmn/Dtnbp1/Kalrn/Dnaja3/Tiam1/Cdh2/Lrrtm2/Sorbs1/Caprin1/Pdlim5/Slc7a11/Dvl1/Actb/Ptn/Lrfn1/Igf1r/Egln1/Nrp1/Sorbs2/Ephb1" 23
"GO:1903672" "GO:1903672" "positive regulation of sprouting angiogenesis" "8/1537" "41/23210" 0.00486961315735011 0.0368293402158338 0.0280360074802232 "Akt3/Map3k3/Dll1/Pdpk1/Aplnr/Jak1/Hmgb1/Nrp1" 8
"GO:0006760" "GO:0006760" "folic acid-containing compound metabolic process" "6/1537" "25/23210" 0.00496165306350782 0.0371723846451514 0.0282971469991512 "Atic/Mtr/Gart/Ggh/Tyms/Aldh1l1" 6
"GO:0021513" "GO:0021513" "spinal cord dorsal/ventral patterning" "6/1537" "25/23210" 0.00496165306350782 0.0371723846451514 0.0282971469991512 "Gli2/Rfx4/Ascl1/Gli3/Ift88/Smo" 6
"GO:0030194" "GO:0030194" "positive regulation of blood coagulation" "6/1537" "25/23210" 0.00496165306350782 0.0371723846451514 0.0282971469991512 "Apoh/F2r/Plg/Nfe2l2/F2/Pdpn" 6
"GO:0030325" "GO:0030325" "adrenal gland development" "6/1537" "25/23210" 0.00496165306350782 0.0371723846451514 0.0282971469991512 "Pbx1/Arid5b/Ascl1/Mdk/Pdgfra/Igf1r" 6
"GO:0031100" "GO:0031100" "animal organ regeneration" "6/1537" "25/23210" 0.00496165306350782 0.0371723846451514 0.0282971469991512 "Apoa2/Cdk1/Apoh/Aurka/Upf2/Ezh2" 6
"GO:1900048" "GO:1900048" "positive regulation of hemostasis" "6/1537" "25/23210" 0.00496165306350782 0.0371723846451514 0.0282971469991512 "Apoh/F2r/Plg/Nfe2l2/F2/Pdpn" 6
"GO:2000737" "GO:2000737" "negative regulation of stem cell differentiation" "6/1537" "25/23210" 0.00496165306350782 0.0371723846451514 0.0282971469991512 "Hes1/Lbh/Zfp36l2/Ncoa3/Notch1/Nfe2l2" 6
"GO:0031122" "GO:0031122" "cytoplasmic microtubule organization" "10/1537" "59/23210" 0.00503416481271698 0.0376145236810784 0.0286337214054779 "Clasp1/Fignl1/Ccdc88c/Cenpj/Ift88/Ezr/Dvl1/Tacc3/Slain2/Tubgcp3" 10
"GO:0043462" "GO:0043462" "regulation of ATPase activity" "10/1537" "59/23210" 0.00503416481271698 0.0376145236810784 0.0286337214054779 "Tor1aip1/Pfn1/Dynll2/Ppif/Pxk/Adrb2/Cnn3/Ssbp1/Tpm1/Atp1b3" 10
"GO:0042177" "GO:0042177" "negative regulation of protein catabolic process" "17/1537" "129/23210" 0.00505083048286719 0.0376885262536837 0.028690055205295 "Mdm4/Ube2g2/Timp3/Egfr/Bag5/Rps7/Ubac2/Rpl11/Alad/Rpl5/Timp4/Mad2l1/Nell1/Svip/Sf3b3/Banp/Anxa2" 17
"GO:0071482" "GO:0071482" "cellular response to light stimulus" "14/1537" "98/23210" 0.00510880470383591 0.0380378969460862 0.0289560105356965 "Parp1/Rhbdd1/Npm1/Aurkb/Yy1/Rdh11/Pik3r1/Mettl3/Rnf168/Pcna/Ppid/Xpc/Hyal2/Atr" 14
"GO:0097191" "GO:0097191" "extrinsic apoptotic signaling pathway" "26/1537" "229/23210" 0.00512453526954588 0.0380378969460862 0.0289560105356965 "Tgfb2/Rb1cc1/Foxo3/Unc5b/Timp3/Brca1/Siva1/Pik3r1/Gas1/Itm2b/Pdpk1/Birc6/Ctnna1/Pdia3/Bcl2l1/Dbh/Mcl1/Faf1/Casp8ap2/Tgfbr1/Raf1/Ddx47/Nrp1/Sfrp1/Sh3rf1/Hyal2" 26
"GO:0002082" "GO:0002082" "regulation of oxidative phosphorylation" "7/1537" "33/23210" 0.0051268845692549 0.0380378969460862 0.0289560105356965 "Cdk1/Ppif/Dnajc15/Cox7a2l/Slc25a33/Gadd45gip1/Apoc3" 7
"GO:0071827" "GO:0071827" "plasma lipoprotein particle organization" "7/1537" "33/23210" 0.0051268845692549 0.0380378969460862 0.0289560105356965 "Soat1/Apoa2/Acsl3/Apob/Abca1/Nr1h2/Lcat" 7
"GO:1903035" "GO:1903035" "negative regulation of response to wounding" "13/1537" "88/23210" 0.00513177224676298 0.0380378969460862 0.0289560105356965 "Clasp1/Tnr/Cd34/Apoh/Plg/Adrb2/F2/Mdk/Pdgfra/Inpp5f/Rgma/Ubash3b/Anxa2" 13
"GO:0009746" "GO:0009746" "response to hexose" "22/1537" "184/23210" 0.00523014601995681 0.0386647421527559 0.0294331908707267 "Apoa2/Map4k4/Smarcb1/Pfkl/Stxbp4/Vsnl1/Hif1a/Eif2b2/Zbtb20/Tiam1/Prkce/Vcam1/Aacs/Raf1/Atg7/Arrb1/Pde3b/Igf1r/Irs2/Gas6/Acvr2b/Apoc3" 22
"GO:0021783" "GO:0021783" "preganglionic parasympathetic fiber development" "5/1537" "18/23210" 0.00523715111685157 0.0386647421527559 0.0294331908707267 "Tfap2a/Hes1/Hes3/Nav2/Nrp1" 5
"GO:0034389" "GO:0034389" "lipid droplet organization" "5/1537" "18/23210" 0.00523715111685157 0.0386647421527559 0.0294331908707267 "Sqle/Pnpla3/Rab18/Spg20/Ppid" 5
"GO:0045137" "GO:0045137" "development of primary sexual characteristics" "25/1537" "218/23210" 0.00526098679058863 0.0387603673233791 0.0295059846808568 "Lhx9/Tgfb2/Nup107/Foxo3/Jmjd1c/Arid5b/Zfp830/Eif2b2/Serpinb6a/Fndc3a/Dach1/Zfpm2/Angpt1/Adamts1/Sf1/Kif18a/Bcl2l1/Acvr2a/Tgfbr1/Pdgfra/Kit/Arrb1/Fancf/Sfrp1/Mmp2" 25
"GO:0050803" "GO:0050803" "regulation of synapse structure or activity" "30/1537" "276/23210" 0.00526401113451704 0.0387603673233791 0.0295059846808568 "Actr3/Igsf9/Arhgap44/Myh10/Mdga2/Flrt2/Dtnbp1/Sema4d/Pcdh8/Ptk2/Kalrn/Tiam1/Itsn1/Cdh2/Lrrtm2/Sorbs1/Caprin1/Flrt3/Adnp/Pdlim5/Slc7a11/Lrrn1/Ptn/Ctnna2/Lrfn1/Slc17a6/Egln1/Sorbs2/Ncan/Ephb1" 30
"GO:2000278" "GO:2000278" "regulation of DNA biosynthetic process" "16/1537" "119/23210" 0.00527479454527153 0.0387885287537513 0.0295274223191078 "Xrcc5/Npm1/Aurkb/Hsp90aa1/Dach1/Dcp2/Cct3/Exosc10/Hnrnpd/Rfc2/Rfc3/Dnajc2/Hnrnpa2b1/Chtf8/Tfdp1/Atr" 16
"GO:0002792" "GO:0002792" "negative regulation of peptide secretion" "20/1537" "162/23210" 0.00528406326438921 0.0388054922736568 0.0295403356476707 "Apoa2/Parp1/Cd34/Map4k4/Fn1/Pfkl/Vsnl1/F2r/Ubr5/Angpt1/Kalrn/Stxbp5l/Ezr/Lgr4/Nos1/Erp29/Pde3b/Sergef/Gas6/Sfrp1" 20
"GO:0007548" "GO:0007548" "sex differentiation" "31/1537" "288/23210" 0.00532096120464939 0.0390250496772575 0.0297074717672323 "Lhx9/Pbx1/Tgfb2/Nup107/Foxo3/Jmjd1c/Arid5b/Zfp830/Lhx1/Eif2b2/Serpinb6a/Neurog1/Fndc3a/Dach1/Zfpm2/Angpt1/Adamts1/Sf1/Kif18a/Lgr4/Bcl2l1/Ncoa3/Acvr2a/Tgfbr1/Pdgfra/Kit/Arrb1/Fancf/Sfrp1/Mmp2/Mir138-1" 31
"GO:0099111" "GO:0099111" "microtubule-based transport" "22/1537" "185/23210" 0.00557520655119378 0.0408360069860107 0.0310860469020847 "Actr1b/Ndel1/Hif1a/Syne2/Dtnbp1/Bicd2/Ap3m1/Ift88/Ift27/Ift57/Pura/Rfx3/Dpcd/Spg11/Ift52/Ttc21b/Hspb11/Kif1b/Ift81/Trak1/Kif23/Ick" 22
"GO:0003208" "GO:0003208" "cardiac ventricle morphogenesis" "12/1537" "79/23210" 0.00560564308237273 0.0409513165676875 0.03117382529495 "Tgfb2/Prox1/Hif1a/Zfpm2/Heg1/Smad7/Notch1/Rxra/Tgfbr1/Fgfr2/Cpe/Tpm1" 12
"GO:0048663" "GO:0048663" "neuron fate commitment" "12/1537" "79/23210" 0.00560564308237273 0.0409513165676875 0.03117382529495 "Gli2/Tgfb2/Olig3/Ascl1/Bcl11b/Gli3/Dll1/Notch3/Ptf1a/Notch1/Casz1/Tgfbr1" 12
"GO:0050709" "GO:0050709" "negative regulation of protein secretion" "19/1537" "152/23210" 0.00564393776896688 0.04106849332533 0.0312630250589023 "Apoa2/Parp1/Cd34/Map4k4/Fn1/Pfkl/Vsnl1/F2r/Ubr5/Angpt1/Stxbp5l/Ezr/Lgr4/Nos1/Erp29/Pde3b/Sergef/Gas6/Sfrp1" 19
"GO:0060415" "GO:0060415" "muscle tissue morphogenesis" "13/1537" "89/23210" 0.00565435123073822 0.04106849332533 0.0312630250589023 "Tgfb2/Prox1/Zfpm2/Angpt1/Heg1/Smad7/Actc1/Notch1/Rxra/Tgfbr1/Fgfr2/Egln1/Tpm1" 13
"GO:1903008" "GO:1903008" "organelle disassembly" "13/1537" "89/23210" 0.00565435123073822 0.04106849332533 0.0312630250589023 "Rb1cc1/Cdk1/Wipi1/Vrk1/Hif1a/Atg14/Atg2a/Golga2/Mrrf/Optn/Ulk1/Denr/Atg7" 13
"GO:1903578" "GO:1903578" "regulation of ATP metabolic process" "13/1537" "89/23210" 0.00565435123073822 0.04106849332533 0.0312630250589023 "Parp1/Cdk1/Hif1a/Ppif/Dnajc15/Zbtb20/Ier3/Cox7a2l/Bcl2l1/Slc25a33/Ndufc2/Gadd45gip1/Apoc3" 13
"GO:0090224" "GO:0090224" "regulation of spindle organization" "8/1537" "42/23210" 0.00567325795846862 0.04106849332533 0.0312630250589023 "Drg1/Tpx2/Chmp5/Tacc3/Plk1/Chmp2a/Chmp1a/Stag1" 8
"GO:1903523" "GO:1903523" "negative regulation of blood circulation" "8/1537" "42/23210" 0.00567325795846862 0.04106849332533 0.0312630250589023 "Dock4/Hif1a/Pik3r1/Pde4d/F2r/Atp1a1/Nos1/Mmp2" 8
"GO:1903573" "GO:1903573" "negative regulation of response to endoplasmic reticulum stress" "8/1537" "42/23210" 0.00567325795846862 0.04106849332533 0.0312630250589023 "Ppp1r15b/Nck2/Ube2g2/Ubac2/Clu/Bcl2l1/Ptpn1/Svip" 8
"GO:0031102" "GO:0031102" "neuron projection regeneration" "10/1537" "60/23210" 0.0056906242246458 0.041087486305927 0.0312774832963556 "Tnr/Map4k4/Ndel1/Mtr/Ulk1/Ptn/Inpp5f/Igf1r/Rgma/Mmp2" 10
"GO:0060324" "GO:0060324" "face development" "10/1537" "60/23210" 0.0056906242246458 0.041087486305927 0.0312774832963556 "Tgfb2/Arid5b/Specc1l/Tfap2a/Zfand5/Msx1/Pdgfra/Raf1/Mmp2/Aldh1a2" 10
"GO:0009952" "GO:0009952" "anterior/posterior pattern specification" "26/1537" "231/23210" 0.00573797185020601 0.0413222934018712 0.0314562281085005 "Gli2/Rnf2/Pbx1/Plxna2/Lhx1/Yy1/Gli3/Neurog1/Ift88/Pcdh8/Hes1/Dll1/Mib1/Aurka/Notch1/Acvr2a/Hes3/Tgfbr1/Xrcc2/Msx1/Smo/Tcf7l1/Dll3/Sfrp1/Acvr2b/Aldh1a2" 26
"GO:2001234" "GO:2001234" "negative regulation of apoptotic signaling pathway" "26/1537" "231/23210" 0.00573797185020601 0.0413222934018712 0.0314562281085005 "Rb1cc1/Unc5b/Brca1/Fignl1/Atad5/Bag5/G2e3/Hif1a/Gas1/Vdac2/Ppif/Clu/Tpt1/Sod2/Ier3/Birc6/Ctnna1/Bcl2l1/Ptpn1/Nr4a2/Nfe2l2/Mcl1/Tgfbr1/Raf1/Nrp1/Sh3rf1" 26
"GO:0050807" "GO:0050807" "regulation of synapse organization" "29/1537" "266/23210" 0.00576068491050127 0.0414323325046891 0.0315399943962385 "Actr3/Igsf9/Arhgap44/Myh10/Mdga2/Flrt2/Dtnbp1/Sema4d/Pcdh8/Ptk2/Kalrn/Tiam1/Itsn1/Cdh2/Lrrtm2/Sorbs1/Caprin1/Flrt3/Adnp/Pdlim5/Slc7a11/Lrrn1/Ptn/Ctnna2/Lrfn1/Egln1/Sorbs2/Ncan/Ephb1" 29
"GO:0009101" "GO:0009101" "glycoprotein biosynthetic process" "30/1537" "278/23210" 0.00582850875097543 0.0418661182705374 0.0318702099500569 "Arfgef1/B3galt2/Soat1/Uggt1/Chst10/Ramp1/Tmtc2/Ube2g2/Cant1/Hs3st3b1/Fut8/Itm2b/Serp2/Ext1/Mfng/St6gal1/Ndst1/Plcb1/Rpn2/Golga2/Slc35c1/Pomgnt1/Dhdds/Fktn/Galnt11/Hs3st1/Rpn1/St3gal2/Dpy19l1/Mpi" 30
"GO:0009100" "GO:0009100" "glycoprotein metabolic process" "35/1537" "338/23210" 0.00591366696488163 0.0424231398484558 0.0322942376690887 "Arfgef1/B3galt2/Soat1/Uggt1/Chst10/Ramp1/Tmtc2/Ube2g2/Cant1/Engase/Hs3st3b1/Hif1a/Fut8/Itm2b/Serp2/Ext1/Mfng/St6gal1/Ndst1/Plcb1/Rpn2/Golga2/Slc35c1/Man1a2/Pomgnt1/Dhdds/Fktn/Galnt11/Man2b2/Hs3st1/Rpn1/St3gal2/Man2b1/Dpy19l1/Mpi" 35
"GO:0043401" "GO:0043401" "steroid hormone mediated signaling pathway" "15/1537" "110/23210" 0.0059481535975439 0.0426156917129945 0.0324408160623724 "Parp1/Cnot2/Sgk1/Brca1/Ubr5/Ube2i/Safb/Lbh/Taf7/Klf9/Ncoa3/Arntl/Ppp5c/Sfrp1/Calr" 15
"GO:0007517" "GO:0007517" "muscle organ development" "42/1537" "424/23210" 0.00603756496421182 0.043145368090406 0.0328440274908743 "Jph1/Tgfb2/Cenpf/Prox1/Creb1/Naca/Plagl1/Arid5b/Cdk1/S100b/Yy1/Psma6/Sav1/Fos/Dtnbp1/Neurog1/Zfpm2/Angpt1/Chkb/Heg1/Dll1/Svil/Adrb2/Smad7/Ctdp1/Actc1/Notch1/Rxra/Mbnl1/Hivep3/Tgfbr1/Eln/Msx1/Phox2b/Smo/Foxp1/Arntl/Fgfr2/Egln1/Frg1/Ephb1/Tpm1" 42
"GO:1901361" "GO:1901361" "organic cyclic compound catabolic process" "42/1537" "424/23210" 0.00603756496421182 0.043145368090406 0.0328440274908743 "Angel2/Dis3l2/Cant1/Npm1/Cnot6/Alkbh5/Tbrg4/Zc3h14/Nbas/Pde4d/Secisbp2/Mettl3/Cdadc1/Ncbp2/Nudt3/Pde9a/Enpp5/Zfp36l2/Qk/Dcp2/Fen1/Dut/Myef2/Vim/E2f1/Dbh/Prpf18/Upf2/Nfe2l2/Mrto4/Tardbp/Exosc10/Exosc3/Hnrnpd/Dcp1b/Dera/Snd1/Aldh1l1/Elavl1/Lsm6/Mlh1/Dcps" 42
"GO:0014706" "GO:0014706" "striated muscle tissue development" "44/1537" "449/23210" 0.00609035578607285 0.04322107548842 0.032901659073862 "Tgfb2/Cenpf/Prox1/Creb1/Naca/Plagl1/Cdk1/S100b/Gjc1/Myh10/Yy1/Psma6/Sav1/Fos/Ift88/Zfpm2/Angpt1/Arid2/Heg1/Dll1/Svil/Adrb2/Smad7/Ctdp1/Actc1/Notch1/Rxra/Pdlim5/Mbnl1/Hivep3/Tgfbr1/Eln/Phox2b/Pdgfra/Atg7/Smo/Foxp1/Arntl/Fgfr2/Egln1/Sorbs2/Ephb1/Tpm1/Aldh1a2" 44
"GO:0003203" "GO:0003203" "endocardial cushion morphogenesis" "7/1537" "34/23210" 0.00609398200193847 0.04322107548842 0.032901659073862 "Mdm4/Tgfb2/Robo1/Robo2/Notch1/Tgfbr1/Msx1" 7
"GO:1901976" "GO:1901976" "regulation of cell cycle checkpoint" "7/1537" "34/23210" 0.00609398200193847 0.04322107548842 0.032901659073862 "Prox1/Gen1/Ndc80/Thoc1/Aurka/Rpa2/Mad2l1" 7
"GO:0006929" "GO:0006929" "substrate-dependent cell migration" "6/1537" "26/23210" 0.00609468341117656 0.04322107548842 0.032901659073862 "Fn1/Atp5b/Myh10/Robo1/Slit2/Nrp1" 6
"GO:0016180" "GO:0016180" "snRNA processing" "6/1537" "26/23210" 0.00609468341117656 0.04322107548842 0.032901659073862 "Ints7/Ints2/Ints3/Toe1/Exosc3/Ints4" 6
"GO:0019433" "GO:0019433" "triglyceride catabolic process" "6/1537" "26/23210" 0.00609468341117656 0.04322107548842 0.032901659073862 "Cps1/Apoh/Apob/Pnpla3/Sorl1/Apoc3" 6
"GO:0000083" "GO:0000083" "regulation of transcription involved in G1/S transition of mitotic cell cycle" "4/1537" "12/23210" 0.00616541634190622 0.0433914528911431 0.033031357355428 "E2f6/Klf11/Bach1/E2f1" 4
"GO:0001731" "GO:0001731" "formation of translation preinitiation complex" "4/1537" "12/23210" 0.00616541634190622 0.0433914528911431 0.033031357355428 "Eif5/Eif4b/Denr/Rpl13a" 4
"GO:0060525" "GO:0060525" "prostate glandular acinus development" "4/1537" "12/23210" 0.00616541634190622 0.0433914528911431 0.033031357355428 "Notch1/Rxra/Fgfr2/Sfrp1" 4
"GO:1904251" "GO:1904251" "regulation of bile acid metabolic process" "4/1537" "12/23210" 0.00616541634190622 0.0433914528911431 0.033031357355428 "Prox1/Pank2/Kit/Fgf15" 4
"GO:1905214" "GO:1905214" "regulation of RNA binding" "4/1537" "12/23210" 0.00616541634190622 0.0433914528911431 0.033031357355428 "Nucks1/Eif3d/Cdk9/Hnrnpl" 4
"GO:2000009" "GO:2000009" "negative regulation of protein localization to cell surface" "4/1537" "12/23210" 0.00616541634190622 0.0433914528911431 0.033031357355428 "Tax1bp3/Nedd4l/Astn2/Leprotl1" 4
"GO:0072655" "GO:0072655" "establishment of protein localization to mitochondrion" "13/1537" "90/23210" 0.00621855766712304 0.0436552146555968 0.0332321436512966 "Timm17a/Mff/Hsp90aa1/Mipep/Dnajc15/Ppp2r2b/Immp1l/Romo1/Pmpca/Pmpcb/Grpel1/Timm50/Tomm20" 13
"GO:1903313" "GO:1903313" "positive regulation of mRNA metabolic process" "13/1537" "90/23210" 0.00621855766712304 0.0436552146555968 0.0332321436512966 "Prdx6/Dazap1/Rnf219/Mettl3/Ncbp2/Zfp36l2/Qk/Prpf19/Celf3/Sf3b4/Hnrnpd/Nup98/Rbmxl1" 13
"GO:0001841" "GO:0001841" "neural tube formation" "17/1537" "132/23210" 0.00636519380437913 0.0445723495799112 0.0339303044504791 "Enah/Tgfb2/Pfn1/Rps7/Hectd1/Hif1a/Rala/Tfap2a/Ift57/Mib1/Traf6/Ift52/Phactr4/Dvl1/Cecr2/Rgma/Sfrp1" 17
"GO:0030177" "GO:0030177" "positive regulation of Wnt signaling pathway" "17/1537" "132/23210" 0.00636519380437913 0.0445723495799112 0.0339303044504791 "Egfr/Dact1/Ppm1a/Ubr5/Prdm15/Daam2/Tnks2/Lgr4/Rnf220/Ruvbl1/Ilk/Arntl/Gprc5b/Fgfr2/Fam53b/Sfrp1/Nkd1" 17
"GO:0097006" "GO:0097006" "regulation of plasma lipoprotein particle levels" "10/1537" "61/23210" 0.00641198729740082 0.0447454569320189 0.0340620808817193 "Soat1/Apoa2/Acsl3/Cnpy2/Apob/Abca1/Nr1h2/Lcat/Apoc3/Anxa2" 10
"GO:0006479" "GO:0006479" "protein methylation" "21/1537" "176/23210" 0.00641399714544009 0.0447454569320189 0.0340620808817193 "Baz2a/Smarcb1/Btg1/Brca1/Mtr/Nsd1/Prmt5/Dpy30/Cxxc1/Trmt112/Rtf1/Suv39h2/Rif1/Setd7/Rlf/Icmt/Auts2/Paxip1/Ezh2/Ctr9/Wdr61" 21
"GO:0008213" "GO:0008213" "protein alkylation" "21/1537" "176/23210" 0.00641399714544009 0.0447454569320189 0.0340620808817193 "Baz2a/Smarcb1/Btg1/Brca1/Mtr/Nsd1/Prmt5/Dpy30/Cxxc1/Trmt112/Rtf1/Suv39h2/Rif1/Setd7/Rlf/Icmt/Auts2/Paxip1/Ezh2/Ctr9/Wdr61" 21
"GO:0009267" "GO:0009267" "cellular response to starvation" "18/1537" "143/23210" 0.00645825939364889 0.0449417451438188 0.0342115035361044 "Wipi1/Fnip1/Mapk8/Atg14/Dnajc15/Dap/Klf10/Atf4/Srebf2/Seh1l/Hspa5/Nfe2l2/Ulk1/Tbl2/Atg7/Hnrnpl/Gas6/Pik3r4" 18
"GO:0071326" "GO:0071326" "cellular response to monosaccharide stimulus" "18/1537" "143/23210" 0.00645825939364889 0.0449417451438188 0.0342115035361044 "Map4k4/Smarcb1/Stxbp4/Vsnl1/Hif1a/Zbtb20/Tiam1/Prkce/Plcb1/Vcam1/Aacs/Raf1/Atg7/Arrb1/Pde3b/Igf1r/Gas6/Apoc3" 18
"GO:0006091" "GO:0006091" "generation of precursor metabolites and energy" "39/1537" "389/23210" 0.0065362436999377 0.045427708707547 0.0345814389742077 "Ndufb3/Fastkd2/Ndufs1/Rpe/Rb1cc1/Atp5b/Cdk1/S100b/Pfkl/Slc4a1/Uqcr10/Tbrg4/Hif1a/Ndufs6/Ppif/Dnajc15/Ndufb9/Adsl/Zbtb20/Atp5o/Sod2/Ier3/Cox7a2l/Ppp1r3c/Sorbs1/Ndufs8/Pank2/Sdhb/Slc25a33/Mdh2/Hmgb1/Ndufc2/Irs2/Gadd45gip1/Phkb/Uqcrc1/Apoc3/Mpi/Adpgk" 39
"GO:0006890" "GO:0006890" "retrograde vesicle-mediated transport, Golgi to endoplasmic reticulum" "8/1537" "43/23210" 0.00657398671458416 0.0456331282031035 0.0347378127370895 "Nbas/Scfd1/Bicd2/Lman2/Scyl1/Sec22b/Arcn1/Copb2" 8
"GO:0072527" "GO:0072527" "pyrimidine-containing compound metabolic process" "9/1537" "52/23210" 0.00662468017349706 0.0459278200087968 0.0349621442515929 "Uck2/Cps1/Tbpl1/Cdadc1/Umps/Dut/Ctps/Tyms/Dctd" 9
"GO:0018022" "GO:0018022" "peptidyl-lysine methylation" "16/1537" "122/23210" 0.00670872454503852 0.0463176413796225 0.0352588923009572 "Baz2a/Smarcb1/Brca1/Nsd1/Dpy30/Cxxc1/Rtf1/Suv39h2/Rif1/Setd7/Rlf/Auts2/Paxip1/Ezh2/Ctr9/Wdr61" 16
"GO:0042752" "GO:0042752" "regulation of circadian rhythm" "16/1537" "122/23210" 0.00670872454503852 0.0463176413796225 0.0352588923009572 "Prox1/Creb1/Cdk1/Fbxw11/Adcy1/Mapk8/Klf10/Suv39h2/Tardbp/Hnrnpd/Mapk10/Ppp1cc/Atg7/Ezh2/Arntl/Sox14" 16
"GO:0009127" "GO:0009127" "purine nucleoside monophosphate biosynthetic process" "5/1537" "19/23210" 0.0067254076845169 0.0463176413796225 0.0352588923009572 "Atic/Adsl/Gart/Ppat/Impdh1" 5
"GO:0009168" "GO:0009168" "purine ribonucleoside monophosphate biosynthetic process" "5/1537" "19/23210" 0.0067254076845169 0.0463176413796225 0.0352588923009572 "Atic/Adsl/Gart/Ppat/Impdh1" 5
"GO:0035728" "GO:0035728" "response to hepatocyte growth factor" "5/1537" "19/23210" 0.0067254076845169 0.0463176413796225 0.0352588923009572 "Creb1/Lgmn/Appl1/Nrp1/Gab1" 5
"GO:0042255" "GO:0042255" "ribosome assembly" "11/1537" "71/23210" 0.00673907555774558 0.0463176413796225 0.0352588923009572 "Fastkd2/Rpl38/Mrps7/Rpl23a/Bop1/Rps10/Gm10036/Rpl12/Rpl11/Mrto4/Rpl5" 11
"GO:0042733" "GO:0042733" "embryonic digit morphogenesis" "11/1537" "71/23210" 0.00673907555774558 0.0463176413796225 0.0352588923009572 "Gli2/Tmem107/Gli3/Gas1/Ift88/Gnaq/Ift52/Notch1/Ece1/Gna12/Msx1" 11
"GO:0002028" "GO:0002028" "regulation of sodium ion transport" "13/1537" "91/23210" 0.00682665266646595 0.0468617758163561 0.0356731097984499 "Akt3/Sgk1/Ank3/Adrb2/Nedd4l/Plcb1/Stk39/Atp1a1/Nos1/Fxyd1/Scn2b/Fxyd6/Atp1b3" 13
"GO:0009855" "GO:0009855" "determination of bilateral symmetry" "17/1537" "133/23210" 0.00686029345263962 0.047034779464961 0.0358048072863214 "Hif1a/Mapk8/Ift88/Ift57/Dll1/Daam2/Mib1/Rfx3/Dpcd/Ift52/Notch1/Acvr2a/Smo/Pskh1/Nphp3/Acvr2b/Aldh1a2" 17
"GO:0007569" "GO:0007569" "cell aging" "19/1537" "155/23210" 0.00695127380464798 0.0476000002298622 0.036235076563476 "Akt3/Fbxo5/Cdk1/Nuak1/Map3k3/Npm1/Smc6/Zfp277/Top2b/Zmiz1/Dnaja3/Smc5/Romo1/Icmt/Foxm1/Ilk/Arntl/Calr/Atr" 19
"GO:0030048" "GO:0030048" "actin filament-based movement" "15/1537" "112/23210" 0.00702318643692929 0.0480334247845937 0.0365650171485463 "Sumo1/Myh10/Syne2/Pde4d/Nedd4l/Actc1/Atp1a1/Pdpn/Nos1/Cacna2d1/Apbb2/Parva/Fxyd1/Scn2b/Tpm1" 15
"GO:0006753" "GO:0006753" "nucleoside phosphate metabolic process" "42/1537" "428/23210" 0.0070733024588235 0.0483168969429929 0.0367808078063951 "Uck2/Parp1/Atic/Atp5b/Tbpl1/Pfkl/Slc4a1/Cant1/Pank3/Adcy1/Hif1a/Pde4d/Cdadc1/Adsl/Umps/Zbtb20/Atp5j/Gart/Atp5o/Nudt3/Pde9a/Ier3/Enpp5/Dut/Pank2/Bcl2l1/Ctps/Ak2/Atp5k/Nos1/Tyms/Ppat/Atp2b2/Dera/Far2/Impdh1/Dguok/Ndufc2/Mcee/Dctd/Mpi/Adpgk" 42
"GO:0032205" "GO:0032205" "negative regulation of telomere maintenance" "7/1537" "35/23210" 0.00719078919002024 0.0488395101228459 0.0371786424386138 "Parp1/Xrcc5/Rad50/Dcp2/Tnks2/Exosc10/Xrcc1" 7
"GO:0046461" "GO:0046461" "neutral lipid catabolic process" "7/1537" "35/23210" 0.00719078919002024 0.0488395101228459 0.0371786424386138 "Apoa2/Cps1/Apoh/Apob/Pnpla3/Sorl1/Apoc3" 7
"GO:0046464" "GO:0046464" "acylglycerol catabolic process" "7/1537" "35/23210" 0.00719078919002024 0.0488395101228459 0.0371786424386138 "Apoa2/Cps1/Apoh/Apob/Pnpla3/Sorl1/Apoc3" 7
"GO:0048710" "GO:0048710" "regulation of astrocyte differentiation" "7/1537" "35/23210" 0.00719078919002024 0.0488395101228459 0.0371786424386138 "Actr3/Id4/Hes1/Prpf19/Notch1/F2/Dll3" 7
"GO:0003229" "GO:0003229" "ventricular cardiac muscle tissue development" "10/1537" "62/23210" 0.00720238200950472 0.0488395101228459 0.0371786424386138 "Tgfb2/Prox1/Zfpm2/Heg1/Smad7/Notch1/Rxra/Tgfbr1/Fgfr2/Tpm1" 10
"GO:0060038" "GO:0060038" "cardiac muscle cell proliferation" "10/1537" "62/23210" 0.00720238200950472 0.0488395101228459 0.0371786424386138 "Tgfb2/Cdk1/Sav1/Zfpm2/Arid2/Notch1/Rxra/Tgfbr1/Foxp1/Fgfr2" 10
"GO:0002064" "GO:0002064" "epithelial cell development" "27/1537" "247/23210" 0.00726828384754163 0.0492265056697412 0.0374732393546592 "Prox1/Jmjd1c/Col18a1/Pecam1/Bcl11b/Hif1a/Tfap2a/Ift88/Fndc3a/Wnt7b/Heg1/Dll1/Pdpk1/Ezr/Onecut2/Rfx3/Vim/Notch1/Rapgef1/Rap1a/Atp2b2/Smo/Arntl/Fgfr2/Sipa1l3/Tjp1/Onecut1" 27
"GO:0009799" "GO:0009799" "specification of symmetry" "17/1537" "134/23210" 0.00738602903153381 0.049668608231853 0.0378097859956187 "Hif1a/Mapk8/Ift88/Ift57/Dll1/Daam2/Mib1/Rfx3/Dpcd/Ift52/Notch1/Acvr2a/Smo/Pskh1/Nphp3/Acvr2b/Aldh1a2" 17
"GO:0002052" "GO:0002052" "positive regulation of neuroblast proliferation" "6/1537" "27/23210" 0.00740484632950661 0.049668608231853 0.0378097859956187 "Hif1a/Gli3/Otp/Mapk8/Notch1/Smo" 6
"GO:0021511" "GO:0021511" "spinal cord patterning" "6/1537" "27/23210" 0.00740484632950661 0.049668608231853 0.0378097859956187 "Gli2/Rfx4/Ascl1/Gli3/Ift88/Smo" 6
"GO:0021533" "GO:0021533" "cell differentiation in hindbrain" "6/1537" "27/23210" 0.00740484632950661 0.049668608231853 0.0378097859956187 "Prox1/Lhx1/Agtpbp1/Ulk1/Phox2b/Atp2b2" 6
"GO:0061298" "GO:0061298" "retina vasculature development in camera-type eye" "6/1537" "27/23210" 0.00740484632950661 0.049668608231853 0.0378097859956187 "Hif1a/Lama1/Pdgfra/Col4a1/Nrp1/Acvr2b" 6
"GO:0061437" "GO:0061437" "renal system vasculature development" "6/1537" "27/23210" 0.00740484632950661 0.049668608231853 0.0378097859956187 "Angpt1/Hes1/Notch3/Notch1/Pdgfra/Nrp1" 6
"GO:0061440" "GO:0061440" "kidney vasculature development" "6/1537" "27/23210" 0.00740484632950661 0.049668608231853 0.0378097859956187 "Angpt1/Hes1/Notch3/Notch1/Pdgfra/Nrp1" 6
"GO:1901185" "GO:1901185" "negative regulation of ERBB signaling pathway" "6/1537" "27/23210" 0.00740484632950661 0.049668608231853 0.0378097859956187 "Lgmn/Tfap2a/Socs4/Cblb/Errfi1/Tsg101" 6
"GO:0030198" "GO:0030198" "extracellular matrix organization" "29/1537" "271/23210" 0.00742355367886398 0.0497342406321969 0.0378597480762914 "Clasp1/Lamc1/Qsox1/Tnr/Tgfb2/Fn1/P4ha1/Col18a1/Flrt2/Tfap2a/Tgfbi/Ero1l/Loxl2/Ptk2/Plg/Notch1/Postn/Pdpn/Plod1/Tgfbr1/Eln/Apbb2/Pdgfra/Ercc2/Col4a2/Col4a1/Mmp2/Nphp3/Anxa2" 29
"GO:0055086" "GO:0055086" "nucleobase-containing small molecule metabolic process" "47/1537" "492/23210" 0.00747285658866104 0.0500044449282072 0.0380654386919728 "Uck2/Uap1/Parp1/Cps1/Atic/Atp5b/Tbpl1/Pfkl/Slc4a1/Cant1/Pank3/Adcy1/Hif1a/Fut8/Pde4d/Tgds/Cdadc1/Adsl/Umps/Zbtb20/Atp5j/Gart/Atp5o/Nudt3/Pde9a/Ier3/Enpp5/Dut/Pank2/Bcl2l1/Ctps/Ak2/Icmt/Atp5k/Nos1/Tyms/Ppat/Atp2b2/Dera/Far2/Impdh1/Dguok/Ndufc2/Mcee/Dctd/Mpi/Adpgk" 47
"GO:0060042" "GO:0060042" "retina morphogenesis in camera-type eye" "11/1537" "72/23210" 0.00749044564005469 0.0500620431626677 0.038109284835366 "Prox1/Lhx1/Hcn1/Atp8a2/Dll1/Ptf1a/Bhlhe22/Casz1/Prom1/Tspan12/Ptn" 11
"GO:0014014" "GO:0014014" "negative regulation of gliogenesis" "9/1537" "53/23210" 0.00752188606140887 0.0500919867458698 0.0381320791215986 "Tmem98/Id4/Hes1/Daam2/Notch1/F2/Ptn/Dll3/Lingo1" 9
"GO:0030514" "GO:0030514" "negative regulation of BMP signaling pathway" "9/1537" "53/23210" 0.00752188606140887 0.0500919867458698 0.0381320791215986 "Ppm1a/Twsg1/Smad7/Notch1/Spg20/Htra1/Sfrp1/Sorl1/Skor1" 9
"GO:1900024" "GO:1900024" "regulation of substrate adhesion-dependent cell spreading" "9/1537" "53/23210" 0.00752188606140887 0.0500919867458698 0.0381320791215986 "Nedd9/Net1/Ptk2/St6gal1/Mdk/Postn/Pdpn/Nrp1/Calr" 9
"GO:0032204" "GO:0032204" "regulation of telomere maintenance" "12/1537" "82/23210" 0.00756336467926911 0.0503081082604368 0.0382965997012106 "Parp1/Xrcc5/Rad50/Aurkb/Dcp2/Tnks2/Cct3/Exosc10/Hnrnpd/Hnrnpa2b1/Xrcc1/Atr" 12
"GO:0019083" "GO:0019083" "viral transcription" "8/1537" "44/23210" 0.00757885074467918 0.0503510298579759 0.0383292733853607 "Nucks1/Smarcb1/Pfn1/Ctdp1/Trim62/Tardbp/Mon1b/Sp1" 8
"GO:0001659" "GO:0001659" "temperature homeostasis" "21/1537" "179/23210" 0.00774940296147649 0.0514228239372262 0.0391451670898644 "Adipor1/Acadl/Acot13/Gadd45g/Ebf2/Atf4/Adrb2/Lgr4/Notch1/Dbh/Fabp5/Nrd1/Prkab1/Phox2b/Adipor2/Arntl/Cnot3/Nr1h2/Igf1r/Acvr2b/Tle3" 21
"GO:0043062" "GO:0043062" "extracellular structure organization" "29/1537" "272/23210" 0.00779970398476987 0.0516950654115425 0.0393524084894016 "Clasp1/Lamc1/Qsox1/Tnr/Tgfb2/Fn1/P4ha1/Col18a1/Flrt2/Tfap2a/Tgfbi/Ero1l/Loxl2/Ptk2/Plg/Notch1/Postn/Pdpn/Plod1/Tgfbr1/Eln/Apbb2/Pdgfra/Ercc2/Col4a2/Col4a1/Mmp2/Nphp3/Anxa2" 29
"GO:0007368" "GO:0007368" "determination of left/right symmetry" "16/1537" "124/23210" 0.00782794047369169 0.0518205940621823 0.0394479660575712 "Hif1a/Ift88/Ift57/Dll1/Daam2/Mib1/Rfx3/Dpcd/Ift52/Notch1/Acvr2a/Smo/Pskh1/Nphp3/Acvr2b/Aldh1a2" 16
"GO:0009408" "GO:0009408" "response to heat" "14/1537" "103/23210" 0.00793598219641559 0.0523472923094639 0.0398489104110153 "Ier5/Cd34/Sumo1/Slu7/Ywhae/Hsp90aa1/Eif2b2/Mapk8/Dnaja3/Hspa5/Psip1/Nos1/Dnaja2/Arpp21" 14
"GO:0030518" "GO:0030518" "intracellular steroid hormone receptor signaling pathway" "14/1537" "103/23210" 0.00793598219641559 0.0523472923094639 0.0398489104110153 "Parp1/Cnot2/Brca1/Ubr5/Ube2i/Safb/Lbh/Taf7/Klf9/Ncoa3/Arntl/Ppp5c/Sfrp1/Calr" 14
"GO:0009755" "GO:0009755" "hormone-mediated signaling pathway" "19/1537" "157/23210" 0.00795216170719021 0.0523472923094639 0.0398489104110153 "Adipor1/Parp1/Cnot2/Sgk1/Brca1/Ncoa1/Appl1/Ubr5/Ube2i/Safb/Lbh/Taf7/Klf9/Ncoa3/Adipor2/Arntl/Ppp5c/Sfrp1/Calr" 19
"GO:0010594" "GO:0010594" "regulation of endothelial cell migration" "19/1537" "157/23210" 0.00795216170719021 0.0523472923094639 0.0398489104110153 "Akt3/Prox1/Atp5b/Map3k3/Apoh/Map2k3/Lgmn/Rhob/Hif1a/Angpt1/Pdpk1/Notch1/Nfe2l2/Krit1/Slit2/Zfp580/Nrp1/Sp1/Calr" 19
"GO:0034976" "GO:0034976" "response to endoplasmic reticulum stress" "26/1537" "237/23210" 0.00795445938035808 0.0523472923094639 0.0398489104110153 "Ppp1r15b/Tmco1/Atf6/Uggt1/Nck2/Rhbdd1/Ube2g2/Pik3r1/Ubqln1/Atg10/Ubac2/Psmc6/Ero1l/Clu/Serp2/Atf4/Pdia3/Bcl2l1/Ptpn1/Hspa5/Nfe2l2/Erp29/Tbl2/Pdia4/Svip/Calr" 26
"GO:0035904" "GO:0035904" "aorta development" "10/1537" "63/23210" 0.00806600093119705 0.0529433359465291 0.0403026433252996 "Tgfb2/Prox1/Myh10/Hectd1/Hes1/Robo1/Robo2/Ndst1/Notch1/Plxnd1" 10
"GO:0008406" "GO:0008406" "gonad development" "24/1537" "214/23210" 0.00807352629252776 0.0529433359465291 0.0403026433252996 "Lhx9/Tgfb2/Nup107/Foxo3/Jmjd1c/Arid5b/Zfp830/Eif2b2/Serpinb6a/Fndc3a/Zfpm2/Angpt1/Adamts1/Sf1/Kif18a/Bcl2l1/Acvr2a/Tgfbr1/Pdgfra/Kit/Arrb1/Fancf/Sfrp1/Mmp2" 24
"GO:0048639" "GO:0048639" "positive regulation of developmental growth" "24/1537" "214/23210" 0.00807352629252776 0.0529433359465291 0.0403026433252996 "Prox1/Creb1/Fn1/Naca/Cdk1/Ndel1/Eif2b2/Sema4d/Atp8a2/Zfpm2/Dll1/Ezr/Adrb2/Nedd4l/Plcb1/Adnp/Notch1/Celf1/Crabp2/Smo/Ilk/Fgfr2/Nrp1/Cacna2d2" 24
"GO:0071496" "GO:0071496" "cellular response to external stimulus" "30/1537" "285/23210" 0.00821728675530808 0.0538227454454609 0.0409720859801433 "Wipi1/Fnip1/Ncoa1/Fos/Top2b/Mapk8/Atg14/Dnajc15/Fam107a/Dap/Klf10/Gsdmd/Atf4/Srebf2/Nmral1/Seh1l/Pdia3/Hspa5/Nr4a2/Nfe2l2/Atp1a1/Vcam1/Postn/Ulk1/Nos1/Tbl2/Atg7/Hnrnpl/Gas6/Pik3r4" 30
"GO:0003407" "GO:0003407" "neural retina development" "11/1537" "73/23210" 0.00830545734803836 0.0542039262076815 0.0412622564431032 "Tgfb2/Neurod4/Lhx1/Hcn1/Atp8a2/Ptf1a/Bhlhe22/Casz1/Prom1/Tspan12/Ptn" 11
"GO:0031397" "GO:0031397" "negative regulation of protein ubiquitination" "11/1537" "73/23210" 0.00830545734803836 0.0542039262076815 0.0412622564431032 "Fbxo5/Bag5/Rps7/Ubr5/Prkce/Smad7/Rpl11/Rpl5/Mad2l1/Rps3/Arrb1" 11
"GO:0050678" "GO:0050678" "regulation of epithelial cell proliferation" "36/1537" "358/23210" 0.00832888198044353 0.0542039262076815 0.0412622564431032 "Akt3/Tgfb2/Prox1/Vash2/Apoh/Egfr/Npm1/Stxbp4/Bcl11b/Sav1/Gas1/Ift88/Hes1/Ift57/Robo1/Pdpk1/Uhrf1/Klf9/Ift52/Notch1/Aplnr/Mdk/Aimp1/Ecm1/Errfi1/Tgfbr1/Krit1/Smo/Ptn/Foxp1/Fgfr2/Htra1/Zfp580/Sfrp1/Sp1/Aldh1a2" 36
"GO:0010664" "GO:0010664" "negative regulation of striated muscle cell apoptotic process" "7/1537" "36/23210" 0.00842712993400127 0.0542039262076815 0.0412622564431032 "Naca/Npm1/Pdpk1/Qk/Nfe2l2/Mdk/Ilk" 7
"GO:0048009" "GO:0048009" "insulin-like growth factor receptor signaling pathway" "7/1537" "36/23210" 0.00842712993400127 0.0542039262076815 0.0412622564431032 "Igfbp5/Igfbp4/Pik3r1/Atxn1/Ift88/Plcb1/Igf1r" 7
"GO:0061384" "GO:0061384" "heart trabecula morphogenesis" "7/1537" "36/23210" 0.00842712993400127 0.0542039262076815 0.0412622564431032 "Tgfb2/Naca/Heg1/Adamts1/Notch1/Tgfbr1/Egln1" 7
"GO:0003157" "GO:0003157" "endocardium development" "4/1537" "13/23210" 0.00844394364483478 0.0542039262076815 0.0412622564431032 "Prox1/Angpt1/Notch1/Anxa2" 4
"GO:0006983" "GO:0006983" "ER overload response" "4/1537" "13/23210" 0.00844394364483478 0.0542039262076815 0.0412622564431032 "Ppp1r15b/Tmco1/Atg10/Hspa5" 4
"GO:0034350" "GO:0034350" "regulation of glial cell apoptotic process" "4/1537" "13/23210" 0.00844394364483478 0.0542039262076815 0.0412622564431032 "Akap12/Mapk8/Dll1/Gas6" 4
"GO:0036296" "GO:0036296" "response to increased oxygen levels" "4/1537" "13/23210" 0.00844394364483478 0.0542039262076815 0.0412622564431032 "Atp6v1a/Sod2/Atp6v0a2/Atg7" 4
"GO:0045906" "GO:0045906" "negative regulation of vasoconstriction" "4/1537" "13/23210" 0.00844394364483478 0.0542039262076815 0.0412622564431032 "Dock4/Hif1a/Nos1/Mmp2" 4
"GO:0061418" "GO:0061418" "regulation of transcription from RNA polymerase II promoter in response to hypoxia" "4/1537" "13/23210" 0.00844394364483478 0.0542039262076815 0.0412622564431032 "Hif1a/Bach1/Notch1/Nfe2l2" 4
"GO:0099159" "GO:0099159" "regulation of modification of postsynaptic structure" "4/1537" "13/23210" 0.00844394364483478 0.0542039262076815 0.0412622564431032 "Myh10/Kalrn/Tiam1/Itsn1" 4
"GO:0010842" "GO:0010842" "retina layer formation" "5/1537" "20/23210" 0.00848600110720154 0.0542039262076815 0.0412622564431032 "Lhx1/Atp8a2/Ptf1a/Prom1/Tspan12" 5
"GO:0018279" "GO:0018279" "protein N-linked glycosylation via asparagine" "5/1537" "20/23210" 0.00848600110720154 0.0542039262076815 0.0412622564431032 "Uggt1/Ube2g2/Fut8/St6gal1/Rpn1" 5
"GO:0022616" "GO:0022616" "DNA strand elongation" "5/1537" "20/23210" 0.00848600110720154 0.0542039262076815 0.0412622564431032 "Nucks1/Mcm3/Rad50/Pcna/Gins1" 5
"GO:0032495" "GO:0032495" "response to muramyl dipeptide" "5/1537" "20/23210" 0.00848600110720154 0.0542039262076815 0.0412622564431032 "Trim41/Nfkbia/Vim/Notch1/Chmp5" 5
"GO:0046653" "GO:0046653" "tetrahydrofolate metabolic process" "5/1537" "20/23210" 0.00848600110720154 0.0542039262076815 0.0412622564431032 "Atic/Mtr/Gart/Tyms/Aldh1l1" 5
"GO:0050434" "GO:0050434" "positive regulation of viral transcription" "5/1537" "20/23210" 0.00848600110720154 0.0542039262076815 0.0412622564431032 "Nucks1/Smarcb1/Pfn1/Ctdp1/Sp1" 5
"GO:0060252" "GO:0060252" "positive regulation of glial cell proliferation" "5/1537" "20/23210" 0.00848600110720154 0.0542039262076815 0.0412622564431032 "Atxn1/Ptk2/Vim/E2f1/Ppp1cc" 5
"GO:0035272" "GO:0035272" "exocrine system development" "9/1537" "54/23210" 0.00850886893285277 0.0542039262076815 0.0412622564431032 "Egfr/Btbd7/Twsg1/Lama1/Ptf1a/Plxnd1/Fgfr2/Igf1r/Nrp1" 9
"GO:0045687" "GO:0045687" "positive regulation of glial cell differentiation" "9/1537" "54/23210" 0.00850886893285277 0.0542039262076815 0.0412622564431032 "Actr3/Rnf112/Prmt5/Hes1/Qk/Prpf19/Notch1/Mdk/Ptn" 9
"GO:0050922" "GO:0050922" "negative regulation of chemotaxis" "9/1537" "54/23210" 0.00850886893285277 0.0542039262076815 0.0412622564431032 "Ddt/Sema4d/St6gal1/Sema5b/Robo1/Robo2/Notch1/Slit2/Nrp1" 9
"GO:0051568" "GO:0051568" "histone H3-K4 methylation" "9/1537" "54/23210" 0.00850886893285277 0.0542039262076815 0.0412622564431032 "Brca1/Dpy30/Cxxc1/Rtf1/Rlf/Auts2/Paxip1/Ctr9/Wdr61" 9
"GO:0030856" "GO:0030856" "regulation of epithelial cell differentiation" "18/1537" "147/23210" 0.00854746061106506 0.0543876089567085 0.0414020833011335 "Tgfb2/Ascl1/Btg1/Mafg/Lhx1/Hes1/Dll1/Zeb1/Rfx3/Ncoa3/Notch1/Errfi1/Tgfbr1/Prom1/Smo/Ezh2/Foxp1/Arntl" 18
"GO:0061326" "GO:0061326" "renal tubule development" "14/1537" "104/23210" 0.00862732493519252 0.054833191777381 0.04174127925795 "Pbx1/Lhx1/Gli3/Wnt7b/Hes1/Dll1/Lzts2/Lgr4/Gzf1/Notch1/Prom1/Smo/Ilk/Col4a1" 14
"GO:0010464" "GO:0010464" "regulation of mesenchymal cell proliferation" "8/1537" "45/23210" 0.00869495366909927 0.0551372829938104 0.0419727659902271 "Gas1/Zeb1/Hmgb1/Smo/Ptn/Foxp1/Fgfr2/Irs2" 8
"GO:0043038" "GO:0043038" "amino acid activation" "8/1537" "45/23210" 0.00869495366909927 0.0551372829938104 0.0419727659902271 "Dars/Rars/Wars/Tars/Aimp1/Pars2/Aasdh/Farsa" 8
"GO:1904018" "GO:1904018" "positive regulation of vasculature development" "23/1537" "204/23210" 0.00880970817306655 0.0558014924507647 0.0424783895282671 "Akt3/Vash2/Cd34/Btg1/Brca1/Map3k3/Rhob/Hif1a/Sod2/Dll1/Pdpk1/Notch1/Nfe2l2/Aplnr/Mdk/Rap1a/Ecm1/Jak1/Hmgb1/Kit/Nrp1/Gab1/Sp1" 23
"GO:0090257" "GO:0090257" "regulation of muscle system process" "26/1537" "239/23210" 0.00883348624583769 0.0558885951581149 0.0425446956890755 "Parp1/Sumo1/Igfbp5/Foxo3/Akap1/Yy1/Dock4/Pde4d/Neurog1/F2r/Ptk2/Pde9a/Adrb2/Smad7/Ctdp1/Notch1/Cdk9/Atp1a1/Ece1/Errfi1/Gtf2i/Kit/Foxp1/Tead1/Glrx3/Fxyd1" 26
"GO:0009167" "GO:0009167" "purine ribonucleoside monophosphate metabolic process" "6/1537" "28/23210" 0.00890658640296844 0.0559068835699843 0.0425586175798551 "Atic/Adsl/Gart/Ak2/Ppat/Impdh1" 6
"GO:0021697" "GO:0021697" "cerebellar cortex formation" "6/1537" "28/23210" 0.00890658640296844 0.0559068835699843 0.0425586175798551 "Prox1/Lhx1/Agtpbp1/Dll1/Ulk1/Atp2b2" 6
"GO:0032369" "GO:0032369" "negative regulation of lipid transport" "6/1537" "28/23210" 0.00890658640296844 0.0559068835699843 0.0425586175798551 "Apoa2/Hbp1/Srebf2/Atp5j/Nr1h2/Irs2" 6
"GO:0048596" "GO:0048596" "embryonic camera-type eye morphogenesis" "6/1537" "28/23210" 0.00890658640296844 0.0559068835699843 0.0425586175798551 "Prox1/Tfap2a/Zeb1/Phactr4/Th/Sp1" 6
"GO:0050820" "GO:0050820" "positive regulation of coagulation" "6/1537" "28/23210" 0.00890658640296844 0.0559068835699843 0.0425586175798551 "Apoh/F2r/Plg/Nfe2l2/F2/Pdpn" 6
"GO:0060039" "GO:0060039" "pericardium development" "6/1537" "28/23210" 0.00890658640296844 0.0559068835699843 0.0425586175798551 "Heg1/Flrt3/Notch1/Rxra/Vcam1/Pdpn" 6
"GO:0090169" "GO:0090169" "regulation of spindle assembly" "6/1537" "28/23210" 0.00890658640296844 0.0559068835699843 0.0425586175798551 "Drg1/Chmp5/Plk1/Chmp2a/Chmp1a/Stag1" 6
"GO:0070371" "GO:0070371" "ERK1 and ERK2 cascade" "33/1537" "323/23210" 0.00893002402180017 0.0559122072811307 0.0425626702075875 "Fn1/Akap12/Ddt/Timp3/Egfr/Ranbp9/F2r/Spry2/Prmt5/Angpt1/Tiam1/Dynlt1b/Ezr/Zfp36l2/Apip/Ptpn1/Notch1/Rapgef1/Rap1a/Spry1/Ece1/Errfi1/Hmgb1/Pdgfra/Kit/Arrb1/Fgfr2/Fgf15/Nrp1/Gas6/Dusp4/Ephb1/Trf" 33
"GO:0002181" "GO:0002181" "cytoplasmic translation" "13/1537" "94/23210" 0.00893752721339926 0.0559122072811307 0.0425626702075875 "Rpl38/Drg1/Eif5/Mettl3/Eif4b/Eif3d/Rpl35a/Rpl11/Denr/Cpeb2/Cnbp/Rpl13a/Rpl18" 13
"GO:0060021" "GO:0060021" "roof of mouth development" "13/1537" "94/23210" 0.00893752721339926 0.0559122072811307 0.0425626702075875 "Tgfb2/Sumo1/Arid5b/Gli3/Tfap2a/Pak1ip1/Gas1/Ift88/Anp32b/Tgfbr1/Msx1/Pdgfra/Acvr2b" 13
"GO:0070613" "GO:0070613" "regulation of protein processing" "10/1537" "64/23210" 0.00900708823991176 0.0562211756430775 0.042797869623486 "Timm17a/Rhbdd1/Rfx4/Tmem98/Gas1/Ift88/Ift52/Ruvbl1/Clec3b/Anxa2" 10
"GO:0090398" "GO:0090398" "cellular senescence" "10/1537" "64/23210" 0.00900708823991176 0.0562211756430775 0.042797869623486 "Akt3/Fbxo5/Nuak1/Map3k3/Smc6/Zfp277/Smc5/Icmt/Arntl/Calr" 10
"GO:0001678" "GO:0001678" "cellular glucose homeostasis" "19/1537" "159/23210" 0.0090664120608791 0.0565281664735348 0.043031563661137 "Nucks1/Map4k4/Smarcb1/Stxbp4/Vsnl1/Hif1a/Pik3r1/Zbtb20/Tiam1/Prkce/Vcam1/Aacs/Raf1/Atg7/Arrb1/Pde3b/Igf1r/Gas6/Apoc3" 19
"GO:0009260" "GO:0009260" "ribonucleotide biosynthetic process" "18/1537" "148/23210" 0.00914655697739609 0.0569641436782188 0.0433634474282666 "Uck2/Parp1/Atic/Atp5b/Pank3/Adcy1/Adsl/Umps/Atp5j/Gart/Atp5o/Pank2/Bcl2l1/Ctps/Ak2/Atp5k/Impdh1/Ndufc2" 18
"GO:2000573" "GO:2000573" "positive regulation of DNA biosynthetic process" "11/1537" "74/23210" 0.00918754953429826 0.0571555815894849 0.0435091778345351 "Xrcc5/Npm1/Aurkb/Hsp90aa1/Cct3/Hnrnpd/Rfc2/Rfc3/Hnrnpa2b1/Chtf8/Atr" 11
"GO:0035282" "GO:0035282" "segmentation" "14/1537" "105/23210" 0.00936535218011457 0.0581967369587053 0.0443017480936946 "Plxna2/Lhx1/Neurog1/Pcdh8/Dll1/Mib1/Mafb/Notch1/Xrcc2/Tcf7l1/Dll3/Nrp1/Sfrp1/Aldh1a2" 14
"GO:0035019" "GO:0035019" "somatic stem cell population maintenance" "9/1537" "55/23210" 0.00959104609357904 0.0594666194945601 0.0452684348729197 "Klf10/Hes1/Lbh/Zfp36l2/Ldb2/Kit/Raf1/Tcf7l1/Sfrp1" 9
"GO:0050775" "GO:0050775" "positive regulation of dendrite morphogenesis" "9/1537" "55/23210" 0.00959104609357904 0.0594666194945601 0.0452684348729197 "Actr3/Sgk1/Akap5/Kalrn/Tiam1/Caprin1/Fbxw8/Cux1/Ilk" 9
"GO:0016236" "GO:0016236" "macroautophagy" "22/1537" "194/23210" 0.00960772605614704 0.0595038500410707 0.0452967762951213 "Qsox1/Rb1cc1/Tbk1/Nbr1/Wipi1/Scfd1/Hif1a/Sptlc1/Ubqln1/Atg10/Atg14/Ift88/Lix1/Adrb2/Atg2a/Optn/Ubqln4/Sec22b/Ubxn2b/Ulk1/Atg7/Pik3r4" 22
"GO:0043433" "GO:0043433" "negative regulation of DNA-binding transcription factor activity" "19/1537" "160/23210" 0.00966878662542981 0.059815556770417 0.0455340602688329 "Rnf2/Pbx1/Prox1/Sumo1/Siva1/Nfkbia/Dap/Glis2/Dnaja3/Smad7/Itch/Faf1/Rpl11/Tacc3/Ezh2/Arrb1/Igf1r/Egln1/Gas6" 19
"GO:0042158" "GO:0042158" "lipoprotein biosynthetic process" "13/1537" "95/23210" 0.00974462136969874 0.060151184401662 0.0457895538162332 "Zdhhc17/Nmt1/Wipi1/Apob/Ppm1a/Atg10/Pigx/Ppm1b/Abca1/Atg7/Svip/Lcat/Golga7" 13
"GO:0070585" "GO:0070585" "protein localization to mitochondrion" "13/1537" "95/23210" 0.00974462136969874 0.060151184401662 0.0457895538162332 "Timm17a/Mff/Hsp90aa1/Mipep/Dnajc15/Ppp2r2b/Immp1l/Romo1/Pmpca/Pmpcb/Grpel1/Timm50/Tomm20" 13
"GO:0061387" "GO:0061387" "regulation of extent of cell growth" "16/1537" "127/23210" 0.00978183252821427 0.0602296127192092 0.0458492566750009 "Actr3/Tnr/Fn1/Ndel1/Eif2b2/Sema4d/Sema5b/Adnp/Spg20/Crabp2/Barhl2/Ulk1/Slit2/Ilk/Rgma/Nrp1" 16
"GO:0000184" "GO:0000184" "nuclear-transcribed mRNA catabolic process, nonsense-mediated decay" "7/1537" "37/23210" 0.00981278760532558 0.0602296127192092 0.0458492566750009 "Nbas/Secisbp2/Ncbp2/Dcp2/Upf2/Exosc10/Dcp1b" 7
"GO:0007435" "GO:0007435" "salivary gland morphogenesis" "7/1537" "37/23210" 0.00981278760532558 0.0602296127192092 0.0458492566750009 "Egfr/Btbd7/Twsg1/Lama1/Plxnd1/Fgfr2/Nrp1" 7
"GO:0014003" "GO:0014003" "oligodendrocyte development" "7/1537" "37/23210" 0.00981278760532558 0.0602296127192092 0.0458492566750009 "Ascl1/Eif2b2/Id4/Clu/Wasf3/Ercc2/Fa2h" 7
"GO:0071825" "GO:0071825" "protein-lipid complex subunit organization" "7/1537" "37/23210" 0.00981278760532558 0.0602296127192092 0.0458492566750009 "Soat1/Apoa2/Acsl3/Apob/Abca1/Nr1h2/Lcat" 7
"GO:0016571" "GO:0016571" "histone methylation" "17/1537" "138/23210" 0.00982215966303572 0.0602296127192092 0.0458492566750009 "Baz2a/Smarcb1/Brca1/Nsd1/Prmt5/Dpy30/Cxxc1/Rtf1/Suv39h2/Rif1/Setd7/Rlf/Auts2/Paxip1/Ezh2/Ctr9/Wdr61" 17
"GO:0042593" "GO:0042593" "glucose homeostasis" "28/1537" "265/23210" 0.00991022508563161 0.0607028512388029 0.0462095052865021 "Nucks1/Adipor1/Map4k4/Igfbp5/Foxo3/Smarcb1/Stxbp4/Vsnl1/Hif1a/Pik3r1/Stxbp5l/Zbtb20/Tiam1/Prkce/Ncoa5/Dbh/Vcam1/Fabp5/Aacs/Raf1/Atg7/Adipor2/Arrb1/Pde3b/Gprc5b/Igf1r/Gas6/Apoc3" 28
"GO:0042073" "GO:0042073" "intraciliary transport" "8/1537" "46/23210" 0.00992941596961377 0.0607536384353756 0.0462481665879174 "Ift88/Ift27/Ift57/Ift52/Ttc21b/Hspb11/Ift81/Ick" 8
"GO:0014910" "GO:0014910" "regulation of smooth muscle cell migration" "12/1537" "85/23210" 0.010020697143298 0.0611778377620406 0.0465710845502211 "Igfbp5/Dock4/Ptk2/Adamts1/Rab5a/Nfe2l2/Mdk/Postn/Slit2/Smo/Ilk/Sorl1" 12
"GO:0022900" "GO:0022900" "electron transport chain" "12/1537" "85/23210" 0.010020697143298 0.0611778377620406 0.0465710845502211 "Ndufb3/Ndufs1/Cdk1/Uqcr10/Ndufs6/Dnajc15/Ndufb9/Sod2/Ndufs8/Sdhb/Ndufc2/Uqcrc1" 12
"GO:0051495" "GO:0051495" "positive regulation of cytoskeleton organization" "24/1537" "218/23210" 0.0100486235024312 0.0612812116001657 0.0466497769645285 "Actr3/Arpc5/Prox1/Nck2/Grb2/Drg1/Npm1/Pfn1/Mapk8/Cenpj/Prkce/Spire1/Arl2/Mapre1/Hax1/Arhgef10l/Tgfbr1/Ubxn2b/Arpc3/Slain2/Ctnna2/Rps3/Nrp1/Tpm1" 24
"GO:0046626" "GO:0046626" "regulation of insulin receptor signaling pathway" "11/1537" "75/23210" 0.0101401969903298 0.0616427539069152 0.0469249978280315 "Nucks1/Adipor1/Lmbrd1/Socs2/Socs3/Pik3r1/Ccnd3/Sorbs1/Ncoa5/Ptpn1/Sorl1" 11
"GO:0070373" "GO:0070373" "negative regulation of ERK1 and ERK2 cascade" "11/1537" "75/23210" 0.0101401969903298 0.0616427539069152 0.0469249978280315 "Timp3/Ranbp9/Spry2/Dynlt1b/Ezr/Ptpn1/Rapgef1/Spry1/Errfi1/Arrb1/Dusp4" 11
"GO:0032091" "GO:0032091" "negative regulation of protein binding" "14/1537" "106/23210" 0.0101521435390291 0.0616427539069152 0.0469249978280315 "Aurkb/Spag9/Dact1/Dtnbp1/Mapk8/Adrb2/Adnp/Aurka/Golga2/Dvl1/Actb/Sympk/Rgma/Sorl1" 14
"GO:0120034" "GO:0120034" "positive regulation of plasma membrane bounded cell projection assembly" "14/1537" "106/23210" 0.0101521435390291 0.0616427539069152 0.0469249978280315 "Actr3/Ndel1/Pfn1/Hsp90aa1/Rala/Cenpj/Tgfbr1/Auts2/Tapt1/Kit/Eps8l2/Nrp1/Anln/Mns1" 14
"GO:0051321" "GO:0051321" "meiotic cell cycle" "32/1537" "314/23210" 0.0102619273468934 0.0622415484565656 0.0473808248500398 "Actr3/Fbxo5/Fignl1/Pttg1/Rad50/Hus1/Cks2/Top2b/Mettl3/Rbbp8/Spire1/Kif18a/Bub1b/Rad51/Bub1/Cdc25b/Plcb1/Aurka/Golga2/Suv39h2/Tdrkh/Msx1/Plk1/Bub3/Ccne1/Igf1r/Tubgcp3/Calr/Topbp1/Mlh1/Rbm7/Mns1" 32
"GO:2001236" "GO:2001236" "regulation of extrinsic apoptotic signaling pathway" "19/1537" "161/23210" 0.010302819395533 0.062421647076849 0.0475179233219607 "Tgfb2/Rb1cc1/Unc5b/Timp3/Brca1/Gas1/Birc6/Ctnna1/Pdia3/Bcl2l1/Dbh/Mcl1/Faf1/Tgfbr1/Raf1/Nrp1/Sfrp1/Sh3rf1/Hyal2" 19
"GO:0014020" "GO:0014020" "primary neural tube formation" "15/1537" "117/23210" 0.0103981709363271 0.0628641178088954 0.0478547502290064 "Enah/Tgfb2/Pfn1/Rps7/Hectd1/Hif1a/Rala/Tfap2a/Ift57/Traf6/Phactr4/Dvl1/Cecr2/Rgma/Sfrp1" 15
"GO:0033500" "GO:0033500" "carbohydrate homeostasis" "28/1537" "266/23210" 0.0103984062827057 0.0628641178088954 0.0478547502290064 "Nucks1/Adipor1/Map4k4/Igfbp5/Foxo3/Smarcb1/Stxbp4/Vsnl1/Hif1a/Pik3r1/Stxbp5l/Zbtb20/Tiam1/Prkce/Ncoa5/Dbh/Vcam1/Fabp5/Aacs/Raf1/Atg7/Adipor2/Arrb1/Pde3b/Gprc5b/Igf1r/Gas6/Apoc3" 28
"GO:0071322" "GO:0071322" "cellular response to carbohydrate stimulus" "18/1537" "150/23210" 0.0104454965098038 0.0629095448093466 0.0478893311288267 "Map4k4/Smarcb1/Stxbp4/Vsnl1/Hif1a/Zbtb20/Tiam1/Prkce/Plcb1/Vcam1/Aacs/Raf1/Atg7/Arrb1/Pde3b/Igf1r/Gas6/Apoc3" 18
"GO:0048754" "GO:0048754" "branching morphogenesis of an epithelial tube" "21/1537" "184/23210" 0.0104711511599717 0.0629095448093466 0.0478893311288267 "Gli2/Pbx1/Lhx1/Gli3/Spry2/Angpt1/Lama1/Lgr4/Gzf1/Ncoa3/Notch1/Mdk/Spry1/Slit2/Pdgfra/Plxnd1/Smo/Ilk/Fgfr2/Col4a1/Nrp1" 21
"GO:0031589" "GO:0031589" "cell-substrate adhesion" "34/1537" "339/23210" 0.0105078044781178 0.0629095448093466 0.0478893311288267 "Clasp1/Lamc1/Map4k4/Fn1/Pecam1/Emid1/Pik3r1/Nedd9/Net1/Fam107a/Angpt1/Ptk2/Parvb/St6gal1/Tiam1/Plg/Pdpk1/Prkce/Onecut2/Sorbs1/Notch1/Mdk/Vcam1/Postn/Pdpn/Ptn/Ilk/Parva/Nrp1/Gas6/Sfrp1/Calr/Ephb1/Onecut1" 34
"GO:0003177" "GO:0003177" "pulmonary valve development" "5/1537" "21/23210" 0.0105413553735073 0.0629095448093466 0.0478893311288267 "Tgfb2/Robo1/Robo2/Notch1/Slit2" 5
"GO:0006120" "GO:0006120" "mitochondrial electron transport, NADH to ubiquinone" "5/1537" "21/23210" 0.0105413553735073 0.0629095448093466 0.0478893311288267 "Ndufs6/Dnajc15/Ndufb9/Ndufs8/Ndufc2" 5
"GO:0010560" "GO:0010560" "positive regulation of glycoprotein biosynthetic process" "5/1537" "21/23210" 0.0105413553735073 0.0629095448093466 0.0478893311288267 "Arfgef1/Soat1/Ramp1/Plcb1/Golga2" 5
"GO:0018196" "GO:0018196" "peptidyl-asparagine modification" "5/1537" "21/23210" 0.0105413553735073 0.0629095448093466 0.0478893311288267 "Uggt1/Ube2g2/Fut8/St6gal1/Rpn1" 5
"GO:0032332" "GO:0032332" "positive regulation of chondrocyte differentiation" "5/1537" "21/23210" 0.0105413553735073 0.0629095448093466 0.0478893311288267 "Gli3/Zfp219/Loxl2/Sox5/Anxa2" 5
"GO:0097734" "GO:0097734" "extracellular exosome biogenesis" "5/1537" "21/23210" 0.0105413553735073 0.0629095448093466 0.0478893311288267 "Cd34/Snf8/Sdc1/Chmp2a/Tsg101" 5
"GO:1901522" "GO:1901522" "positive regulation of transcription from RNA polymerase II promoter involved in cellular response to chemical stimulus" "5/1537" "21/23210" 0.0105413553735073 0.0629095448093466 0.0478893311288267 "Hif1a/Atf4/Notch1/Rxra/Nfe2l2" 5
"GO:1901626" "GO:1901626" "regulation of postsynaptic membrane organization" "5/1537" "21/23210" 0.0105413553735073 0.0629095448093466 0.0478893311288267 "Cdh2/Sorbs1/Slc7a11/Ptn/Sorbs2" 5
"GO:2000209" "GO:2000209" "regulation of anoikis" "5/1537" "21/23210" 0.0105413553735073 0.0629095448093466 0.0478893311288267 "Ptk2/Bcl2l1/Notch1/Mcl1/Tle1" 5
"GO:0009126" "GO:0009126" "purine nucleoside monophosphate metabolic process" "6/1537" "29/23210" 0.0106140522427591 0.0632080418815587 0.048116559368603 "Atic/Adsl/Gart/Ak2/Ppat/Impdh1" 6
"GO:0031116" "GO:0031116" "positive regulation of microtubule polymerization" "6/1537" "29/23210" 0.0106140522427591 0.0632080418815587 0.048116559368603 "Drg1/Mapk8/Arl2/Mapre1/Slain2/Rps3" 6
"GO:0051100" "GO:0051100" "negative regulation of binding" "20/1537" "173/23210" 0.0107399633076679 0.0638187772095538 0.0485814762018604 "Sumo1/Aurkb/Spag9/Dact1/Dtnbp1/Id4/Mapk8/Adrb2/E2f1/Adnp/Aurka/Golga2/Dvl1/Zfp462/Actb/Msx1/Smo/Sympk/Rgma/Sorl1" 20
"GO:0006486" "GO:0006486" "protein glycosylation" "22/1537" "196/23210" 0.0107653539618396 0.0638187772095538 0.0485814762018604 "Arfgef1/B3galt2/Uggt1/Ramp1/Tmtc2/Ube2g2/Fut8/Serp2/Ext1/Mfng/St6gal1/Rpn2/Golga2/Slc35c1/Pomgnt1/Dhdds/Fktn/Galnt11/Rpn1/St3gal2/Dpy19l1/Mpi" 22
"GO:0043413" "GO:0043413" "macromolecule glycosylation" "22/1537" "196/23210" 0.0107653539618396 0.0638187772095538 0.0485814762018604 "Arfgef1/B3galt2/Uggt1/Ramp1/Tmtc2/Ube2g2/Fut8/Serp2/Ext1/Mfng/St6gal1/Rpn2/Golga2/Slc35c1/Pomgnt1/Dhdds/Fktn/Galnt11/Rpn1/St3gal2/Dpy19l1/Mpi" 22
"GO:0072347" "GO:0072347" "response to anesthetic" "9/1537" "56/23210" 0.0107738552842106 0.0638187772095538 0.0485814762018604 "Parp1/Slc4a1/Ppp1r9b/Ppp2r2a/Kalrn/Prkce/Nos1/Ppp5c/Homer2" 9
"GO:0090303" "GO:0090303" "positive regulation of wound healing" "9/1537" "56/23210" 0.0107738552842106 0.0638187772095538 0.0485814762018604 "Arfgef1/Apoh/F2r/Plg/Prkce/Nfe2l2/F2/Pdpn/Hmgb1" 9
"GO:0050708" "GO:0050708" "regulation of protein secretion" "46/1537" "490/23210" 0.0108724243221656 0.0643342814986742 0.0489738992542738 "Apoa2/Parp1/Tgfb2/Cd34/Map4k4/Fn1/Akap12/Pfkl/Egfr/Myh10/Stxbp4/Vsnl1/Hif1a/F2r/Ubr5/Angpt1/Gsdmd/Stxbp5l/Tiam1/Ezr/Prkce/Rfx3/Traf6/Lgr4/Mdk/Postn/Ppid/Nos1/Erp29/Aacs/Hmgb1/Atg7/Tm7sf3/Ica1/Arrb1/Syt9/Arntl/Pde3b/Nr1h2/Irf3/Sergef/Irs2/Pard6a/Gas6/Sfrp1/Hyal2" 46
"GO:0035304" "GO:0035304" "regulation of protein dephosphorylation" "12/1537" "86/23210" 0.0109641564602536 0.0648082800736516 0.0493347264511717 "Ppp1r15b/Ppp1r7/Nuak1/Ywhae/Akap1/Ppp1r9b/Ppp6r2/Ppp2r5d/Ppp2r2b/Ppp6r3/Sympk/Arpp19" 12
"GO:0007623" "GO:0007623" "circadian rhythm" "23/1537" "208/23210" 0.0109973916959084 0.0649358700349505 0.0494318531737362 "Prox1/Creb1/Cdk1/Fbxw11/Adcy1/Id4/Mapk8/Mettl3/Prmt5/Klf10/Atf4/Lgr4/Setx/Suv39h2/Tardbp/Hnrnpd/Mapk10/Ppp1cc/Atg7/Ezh2/Arntl/Dbp/Sox14" 23
"GO:1903317" "GO:1903317" "regulation of protein maturation" "10/1537" "66/23210" 0.0111388214575443 0.0654990361271254 0.0498605583495633 "Timm17a/Rhbdd1/Rfx4/Tmem98/Gas1/Ift88/Ift52/Ruvbl1/Clec3b/Anxa2" 10
"GO:0000076" "GO:0000076" "DNA replication checkpoint" "4/1537" "14/23210" 0.0112102763662141 0.0654990361271254 0.0498605583495633 "Zfp830/Hus1/Orc1/Topbp1" 4
"GO:0007175" "GO:0007175" "negative regulation of epidermal growth factor-activated receptor activity" "4/1537" "14/23210" 0.0112102763662141 0.0654990361271254 0.0498605583495633 "Socs4/Cblb/Errfi1/Tsg101" 4
"GO:0021932" "GO:0021932" "hindbrain radial glia guided cell migration" "4/1537" "14/23210" 0.0112102763662141 0.0654990361271254 0.0498605583495633 "Socs7/Ulk1/Ctnna2/Rnf7" 4
"GO:0048308" "GO:0048308" "organelle inheritance" "4/1537" "14/23210" 0.0112102763662141 0.0654990361271254 0.0498605583495633 "Vcpip1/Cdk1/Vrk1/Golga2" 4
"GO:0048313" "GO:0048313" "Golgi inheritance" "4/1537" "14/23210" 0.0112102763662141 0.0654990361271254 0.0498605583495633 "Vcpip1/Cdk1/Vrk1/Golga2" 4
"GO:0048711" "GO:0048711" "positive regulation of astrocyte differentiation" "4/1537" "14/23210" 0.0112102763662141 0.0654990361271254 0.0498605583495633 "Actr3/Hes1/Prpf19/Notch1" 4
"GO:0060019" "GO:0060019" "radial glial cell differentiation" "4/1537" "14/23210" 0.0112102763662141 0.0654990361271254 0.0498605583495633 "Gli3/Mettl3/Hes1/Cdh2" 4
"GO:0060049" "GO:0060049" "regulation of protein glycosylation" "4/1537" "14/23210" 0.0112102763662141 0.0654990361271254 0.0498605583495633 "Arfgef1/Ramp1/Golga2/Fktn" 4
"GO:1902969" "GO:1902969" "mitotic DNA replication" "4/1537" "14/23210" 0.0112102763662141 0.0654990361271254 0.0498605583495633 "Mcm6/Mcm3/Rad51/Gins1" 4
"GO:0071333" "GO:0071333" "cellular response to glucose stimulus" "17/1537" "140/23210" 0.0112594961549477 0.0657177293902391 0.0500270366498695 "Map4k4/Smarcb1/Stxbp4/Vsnl1/Hif1a/Zbtb20/Tiam1/Prkce/Vcam1/Aacs/Raf1/Atg7/Arrb1/Pde3b/Igf1r/Gas6/Apoc3" 17
"GO:0016574" "GO:0016574" "histone ubiquitination" "8/1537" "47/23210" 0.0112893392215377 0.0658229883063294 0.0501071640630019 "Rnf2/Ube2e1/Ubr5/Rnf168/Uhrf1/Cdk9/Pcgf3/Ctr9" 8
"GO:0003230" "GO:0003230" "cardiac atrium development" "7/1537" "38/23210" 0.0113574414812595 0.0658755242627892 0.0501471565923183 "Mdm4/Tgfb2/Prox1/Heg1/Notch1/Smo/Nphp3" 7
"GO:0006284" "GO:0006284" "base-excision repair" "7/1537" "38/23210" 0.0113574414812595 0.0658755242627892 0.0501471565923183 "Parp1/Pcna/Rpa2/Hmgb1/Rpa3/Rps3/Xrcc1" 7
"GO:0032781" "GO:0032781" "positive regulation of ATPase activity" "7/1537" "38/23210" 0.0113574414812595 0.0658755242627892 0.0501471565923183 "Tor1aip1/Pfn1/Dynll2/Adrb2/Ssbp1/Tpm1/Atp1b3" 7
"GO:0070570" "GO:0070570" "regulation of neuron projection regeneration" "7/1537" "38/23210" 0.0113574414812595 0.0658755242627892 0.0501471565923183 "Tnr/Map4k4/Ndel1/Ptn/Inpp5f/Igf1r/Rgma" 7
"GO:1904645" "GO:1904645" "response to amyloid-beta" "7/1537" "38/23210" 0.0113574414812595 0.0658755242627892 0.0501471565923183 "Parp1/Lgmn/Adrb2/Vcam1/Cacna2d1/Igf1r/Mmp2" 7
"GO:0070167" "GO:0070167" "regulation of biomineral tissue development" "13/1537" "97/23210" 0.0115286216489401 0.0667295296689431 0.0507972606076161 "Fbxo5/Nbr1/Hif1a/Tfap2a/Atf4/Adrb2/Notch1/Acvr2a/Ecm1/Ptn/Nell1/Gas6/Acvr2b" 13
"GO:0110149" "GO:0110149" "regulation of biomineralization" "13/1537" "97/23210" 0.0115286216489401 0.0667295296689431 0.0507972606076161 "Fbxo5/Nbr1/Hif1a/Tfap2a/Atf4/Adrb2/Notch1/Acvr2a/Ecm1/Ptn/Nell1/Gas6/Acvr2b" 13
"GO:0008361" "GO:0008361" "regulation of cell size" "23/1537" "209/23210" 0.0116075711036649 0.0671168063608175 0.0510920715427748 "Actr3/Tnr/Akt3/Creb1/Rb1cc1/Fn1/Npm1/Ndel1/Hsp90aa1/Eif2b2/Sema4d/Sema5b/Adnp/Spg20/Crabp2/Barhl2/Ulk1/Slit2/Atp2b2/Ilk/Rgma/Nrp1/Cln8" 23
"GO:1904951" "GO:1904951" "positive regulation of establishment of protein localization" "43/1537" "454/23210" 0.0116743419134113 0.0674329345340462 0.0513327213012937 "Actr3/Tgfb2/Cd34/Acsl3/Akap12/Ank3/Egfr/Myh10/Ywhae/Vsnl1/Ppm1a/Hif1a/Akap5/Pik3r1/Gli3/F2r/Cenpj/Ubr5/Gsdmd/Stxbp5l/Ezr/Prkce/Rbm22/Mdk/Ect2/Postn/Ppid/Cct3/Tardbp/Aacs/Hmgb1/Atg7/Tm7sf3/Smo/Arrb1/Nr1h2/Irf3/Tsg101/Irs2/Pard6a/Gas6/Hyal2/Sorl1" 43
"GO:0099504" "GO:0099504" "synaptic vesicle cycle" "24/1537" "221/23210" 0.0117731330477154 0.0679331714368174 0.0517135221917192 "Mff/Ppfia2/Cyth1/Adcy1/Trim9/Dtnbp1/Stxbp5l/Itsn1/Rab5a/Prkce/Cdh2/Adrb2/Snap23/Bcl2l1/Dennd1a/Rap1a/Dvl1/Cplx1/Actb/Syt9/Ctbp2/Th/Slc17a6/Sh3gl3" 24
"GO:0042475" "GO:0042475" "odontogenesis of dentin-containing tooth" "12/1537" "87/23210" 0.0119746442015183 0.0690244744356389 0.0525442668876287 "Gli2/Bcl11b/Gli3/Ift88/Wnt7b/Rogdi/Dll1/Traf6/Msx1/Pdgfra/Smo/Acvr2b" 12
"GO:0006364" "GO:0006364" "rRNA processing" "22/1537" "198/23210" 0.0120325760357236 0.0692867549825653 0.0527439256198366 "Imp4/Npm1/Ddx52/Rps7/Rps24/Bop1/Rpl35a/Trmt112/Rpf1/Rpl11/Mrto4/Exosc10/Exosc3/Rpl5/Pop5/Ddx54/Ddx47/Pop4/Mphosph6/Frg1/Lsm6/Ddx10" 22
"GO:0090090" "GO:0090090" "negative regulation of canonical Wnt signaling pathway" "15/1537" "119/23210" 0.0120605859926774 0.0693171883123879 0.0527670927213256 "Foxo3/Scyl2/Dact1/Gli3/Cdh2/Tle4/Lzts2/Notch1/Rapgef1/Mdk/Tle1/Sfrp1/Nkd1/Nphp3/Tle3" 15
"GO:0010463" "GO:0010463" "mesenchymal cell proliferation" "9/1537" "57/23210" 0.0120627328064256 0.0693171883123879 0.0527670927213256 "Gas1/Zeb1/Hmgb1/Msx1/Smo/Ptn/Foxp1/Fgfr2/Irs2" 9
"GO:0030193" "GO:0030193" "regulation of blood coagulation" "11/1537" "77/23210" 0.0122711799804954 0.0704423864173857 0.0536236397651657 "Cd34/Apoh/F2r/Plg/Adrb2/Nfe2l2/F2/Pdpn/Pdgfra/Ubash3b/Anxa2" 11
"GO:0070372" "GO:0070372" "regulation of ERK1 and ERK2 cascade" "31/1537" "306/23210" 0.012318976730272 0.0705359138249125 0.0536948366718075 "Fn1/Akap12/Ddt/Timp3/Egfr/Ranbp9/F2r/Spry2/Prmt5/Angpt1/Tiam1/Dynlt1b/Ezr/Apip/Ptpn1/Notch1/Rapgef1/Rap1a/Spry1/Ece1/Errfi1/Hmgb1/Pdgfra/Kit/Arrb1/Fgfr2/Fgf15/Nrp1/Gas6/Dusp4/Ephb1" 31
"GO:0048678" "GO:0048678" "response to axon injury" "10/1537" "67/23210" 0.0123380904160907 0.0705359138249125 0.0536948366718075 "Tnr/Ndel1/Mtr/Sod2/Flrt3/Ptn/Inpp5f/Igf1r/Rgma/Mmp2" 10
"GO:0050771" "GO:0050771" "negative regulation of axonogenesis" "10/1537" "67/23210" 0.0123380904160907 0.0705359138249125 0.0536948366718075 "Actr3/Tnr/Sema4d/Ptk2/Sema5b/Spg20/Ulk1/Slit2/Rgma/Nrp1" 10
"GO:0060688" "GO:0060688" "regulation of morphogenesis of a branching structure" "10/1537" "67/23210" 0.0123380904160907 0.0705359138249125 0.0536948366718075 "Lhx1/Btbd7/Lgr4/Rxra/Mdk/Pdgfra/Smo/Fgfr2/Sfrp1/Cpe" 10
"GO:0009117" "GO:0009117" "nucleotide metabolic process" "40/1537" "418/23210" 0.0124785349320401 0.070967918568852 0.0540236964385479 "Uck2/Parp1/Atic/Atp5b/Tbpl1/Pfkl/Slc4a1/Pank3/Adcy1/Hif1a/Pde4d/Cdadc1/Adsl/Umps/Zbtb20/Atp5j/Gart/Atp5o/Nudt3/Pde9a/Ier3/Enpp5/Dut/Pank2/Bcl2l1/Ctps/Ak2/Atp5k/Nos1/Tyms/Atp2b2/Dera/Far2/Impdh1/Dguok/Ndufc2/Mcee/Dctd/Mpi/Adpgk" 40
"GO:0007006" "GO:0007006" "mitochondrial membrane organization" "13/1537" "98/23210" 0.0125104760052502 0.070967918568852 0.0540236964385479 "Mtfp1/Hsp90aa1/Siva1/Ppif/Ier3/Bcl2l1/Romo1/Dnajc11/Letm1/Timm50/Afg3l1/Tomm20/Cln8" 13
"GO:0072080" "GO:0072080" "nephron tubule development" "13/1537" "98/23210" 0.0125104760052502 0.070967918568852 0.0540236964385479 "Pbx1/Lhx1/Gli3/Wnt7b/Hes1/Dll1/Lzts2/Lgr4/Gzf1/Notch1/Prom1/Smo/Ilk" 13
"GO:0008608" "GO:0008608" "attachment of spindle microtubules to kinetochore" "6/1537" "30/23210" 0.0125409759221958 0.070967918568852 0.0540236964385479 "Racgap1/Ndc80/Seh1l/Ect2/Mad1l1/Bub3" 6
"GO:0010390" "GO:0010390" "histone monoubiquitination" "6/1537" "30/23210" 0.0125409759221958 0.070967918568852 0.0540236964385479 "Rnf2/Ube2e1/Rnf168/Uhrf1/Pcgf3/Ctr9" 6
"GO:0021602" "GO:0021602" "cranial nerve morphogenesis" "6/1537" "30/23210" 0.0125409759221958 0.070967918568852 0.0540236964385479 "Gli3/Tfap2a/Neurog1/Mafb/Nrp1/Ephb1" 6
"GO:0034260" "GO:0034260" "negative regulation of GTPase activity" "6/1537" "30/23210" 0.0125409759221958 0.070967918568852 0.0540236964385479 "Arfgef1/Pecam1/Spry2/Arl2/Spry1/Arrb1" 6
"GO:0035066" "GO:0035066" "positive regulation of histone acetylation" "6/1537" "30/23210" 0.0125409759221958 0.070967918568852 0.0540236964385479 "Smarcb1/Brca1/Nos1/Auts2/Paxip1/Arrb1" 6
"GO:0035329" "GO:0035329" "hippo signaling" "6/1537" "30/23210" 0.0125409759221958 0.070967918568852 0.0540236964385479 "Sav1/Pja2/Mob3b/Mob1b/Mob1a/Tead1" 6
"GO:0051569" "GO:0051569" "regulation of histone H3-K4 methylation" "6/1537" "30/23210" 0.0125409759221958 0.070967918568852 0.0540236964385479 "Brca1/Rtf1/Auts2/Paxip1/Ctr9/Wdr61" 6
"GO:0031056" "GO:0031056" "regulation of histone modification" "18/1537" "153/23210" 0.0126647899257992 0.071595881385806 0.0545017275444609 "Smarcb1/Brca1/Nsd1/Ubr5/Taf7/Rtf1/Cdk9/Rif1/Setd7/Sart3/Nos1/Auts2/Paxip1/Tada3/Atg7/Arrb1/Ctr9/Wdr61" 18
"GO:0061005" "GO:0061005" "cell differentiation involved in kidney development" "8/1537" "48/23210" 0.0127817702998843 0.0719652400520757 0.0547828985420878 "Lhx1/Gli3/Hes1/Glis2/Lgr4/Notch1/Prom1/Smo" 8
"GO:0070534" "GO:0070534" "protein K63-linked ubiquitination" "8/1537" "48/23210" 0.0127817702998843 0.0719652400520757 0.0547828985420878 "Ube2t/Hectd1/Ubr5/Rnf168/Prpf19/Traf6/Itch/Ube2s" 8
"GO:0090342" "GO:0090342" "regulation of cell aging" "8/1537" "48/23210" 0.0127817702998843 0.0719652400520757 0.0547828985420878 "Akt3/Fbxo5/Nuak1/Map3k3/Zfp277/Icmt/Foxm1/Arntl" 8
"GO:1902808" "GO:1902808" "positive regulation of cell cycle G1/S phase transition" "8/1537" "48/23210" 0.0127817702998843 0.0719652400520757 0.0547828985420878 "Egfr/Stxbp4/Adamts1/Ccnd3/Plcb1/Anp32b/Ezh2/Ccne1" 8
"GO:0035148" "GO:0035148" "tube formation" "20/1537" "176/23210" 0.0128274475466426 0.0721495384712269 0.054923194073521 "Sdccag8/Enah/Tgfb2/Pfn1/Rps7/Hectd1/Hif1a/Rala/Tfap2a/Ift57/Mib1/Traf6/Ift52/Notch1/Phactr4/Dvl1/Cecr2/Fgfr2/Rgma/Sfrp1" 20
"GO:0071331" "GO:0071331" "cellular response to hexose stimulus" "17/1537" "142/23210" 0.0128581810577143 0.0722494971932457 0.054999286761085 "Map4k4/Smarcb1/Stxbp4/Vsnl1/Hif1a/Zbtb20/Tiam1/Prkce/Vcam1/Aacs/Raf1/Atg7/Arrb1/Pde3b/Igf1r/Gas6/Apoc3" 17
"GO:0003323" "GO:0003323" "type B pancreatic cell development" "5/1537" "22/23210" 0.0129125835020902 0.072336422553418 0.0550654579179325 "Dll1/Pdpk1/Rfx3/Smo/Arntl" 5
"GO:0070841" "GO:0070841" "inclusion body assembly" "5/1537" "22/23210" 0.0129125835020902 0.072336422553418 0.0550654579179325 "Bag5/Psmc6/Clu/Dlgap1/Sorl1" 5
"GO:1902307" "GO:1902307" "positive regulation of sodium ion transmembrane transport" "5/1537" "22/23210" 0.0129125835020902 0.072336422553418 0.0550654579179325 "Ank3/Plcb1/Nos1/Fxyd1/Atp1b3" 5
"GO:0044344" "GO:0044344" "cellular response to fibroblast growth factor stimulus" "12/1537" "88/23210" 0.0130550976680586 0.0730613598411233 0.0556173099766902 "Grb2/Flrt2/Spry2/Zfp36l2/Ndst1/Flrt3/Setx/Spry1/Fgfr2/Fgf15/Sfrp1/Hyal2" 12
"GO:0031076" "GO:0031076" "embryonic camera-type eye development" "7/1537" "39/23210" 0.0130706044162572 0.0730747733362261 0.0556275208804652 "Prox1/Tfap2a/Zeb1/Phactr4/Th/Sp1/Aldh1a2" 7
"GO:0032886" "GO:0032886" "regulation of microtubule-based process" "25/1537" "235/23210" 0.0131368645053441 0.0733716260047977 0.0558534973326043 "Clasp1/Sgk1/Specc1l/Drg1/Npm1/Gen1/Bicd2/Mapk8/Cenpj/Fam107a/Nubp1/Arl2/Kif18a/Tpx2/Mapre1/Ttc21b/Chmp5/Ubxn2b/Tacc3/Slain2/Rps3/Plk1/Chmp2a/Chmp1a/Stag1" 25
"GO:0009611" "GO:0009611" "response to wounding" "46/1537" "496/23210" 0.0133128961258556 0.0742803633688881 0.0565452655637996 "Arfgef1/Clasp1/Tnr/Tgfb2/Cd34/Fn1/Naca/Elk3/Slc4a1/Pecam1/Apoh/Egfr/Myh10/Ndel1/Hif1a/Sdc1/Mtr/Dtnbp1/F2r/Plg/Sod2/Zfp36l2/Prkce/Adrb2/Flrt3/Aurka/Nfe2l2/F2/Mdk/Slc7a11/Igsf10/Pdpn/Hmgb1/Pdgfra/Adipor2/Ptn/Ezh2/Inpp5f/Cd151/Igf1r/Rgma/Gas6/Mmp2/Ubash3b/Tpm1/Anxa2" 46
"GO:1900046" "GO:1900046" "regulation of hemostasis" "11/1537" "78/23210" 0.0134565589494202 0.0748188151776761 0.0569551572113407 "Cd34/Apoh/F2r/Plg/Adrb2/Nfe2l2/F2/Pdpn/Pdgfra/Ubash3b/Anxa2" 11
"GO:0010662" "GO:0010662" "regulation of striated muscle cell apoptotic process" "9/1537" "58/23210" 0.0134630914286346 0.0748188151776761 0.0569551572113407 "Mff/Naca/Npm1/Mapk8/Pdpk1/Qk/Nfe2l2/Mdk/Ilk" 9
"GO:0046605" "GO:0046605" "regulation of centrosome cycle" "9/1537" "58/23210" 0.0134630914286346 0.0748188151776761 0.0569551572113407 "Npm1/Gen1/Mapk8/Cenpj/Nubp1/Chmp5/Ubxn2b/Chmp2a/Chmp1a" 9
"GO:1903902" "GO:1903902" "positive regulation of viral life cycle" "9/1537" "58/23210" 0.0134630914286346 0.0748188151776761 0.0569551572113407 "Nucks1/Kpna2/Top2b/Notch1/Ppid/Srpk2/Chmp2a/Tsg101/Anxa2" 9
"GO:1904888" "GO:1904888" "cranial skeletal system development" "10/1537" "68/23210" 0.013632045133263 0.0756822904111632 0.0576124700484201 "Tgfb2/Lhx1/Gli3/Tfap2a/Neurog1/Gas1/Ndst1/Tgfbr1/Pdgfra/Fgfr2" 10
"GO:0001935" "GO:0001935" "endothelial cell proliferation" "17/1537" "143/23210" 0.0137216625520724 0.0761040269305984 0.0579335132206376 "Akt3/Prox1/Vash2/Cd34/Apoh/Loxl2/Pdpk1/Aplnr/Mdk/Aimp1/Ecm1/Tgfbr1/Hmgb1/Krit1/Zfp580/Sp1/Aldh1a2" 17
"GO:0001843" "GO:0001843" "neural tube closure" "14/1537" "110/23210" 0.0138292761731103 0.0766246375635354 0.0583298234318379 "Enah/Tgfb2/Pfn1/Rps7/Hectd1/Rala/Tfap2a/Ift57/Traf6/Phactr4/Dvl1/Cecr2/Rgma/Sfrp1" 14
"GO:0042594" "GO:0042594" "response to starvation" "19/1537" "166/23210" 0.0139880690030787 0.077427504094499 0.0589409984335025 "Foxo3/Wipi1/Fnip1/Mapk8/Atg14/Dnajc15/Dap/Klf10/Atf4/Srebf2/Seh1l/Hspa5/Nfe2l2/Ulk1/Tbl2/Atg7/Hnrnpl/Gas6/Pik3r4" 19
"GO:0046390" "GO:0046390" "ribose phosphate biosynthetic process" "18/1537" "155/23210" 0.0143399988229087 0.0792181897313112 0.0603041419384956 "Uck2/Parp1/Atic/Atp5b/Pank3/Adcy1/Adsl/Umps/Atp5j/Gart/Atp5o/Pank2/Bcl2l1/Ctps/Ak2/Atp5k/Impdh1/Ndufc2" 18
"GO:0071383" "GO:0071383" "cellular response to steroid hormone stimulus" "18/1537" "155/23210" 0.0143399988229087 0.0792181897313112 0.0603041419384956 "Parp1/Cnot2/Sgk1/Brca1/Fam107a/Ubr5/Ube2i/Safb/Lbh/Zfp36l2/Taf7/Klf9/Ncoa3/Atp1a1/Arntl/Ppp5c/Sfrp1/Calr" 18
"GO:0030195" "GO:0030195" "negative regulation of blood coagulation" "8/1537" "49/23210" 0.0144136658487942 0.0793071249080569 0.0603718430503234 "Cd34/Apoh/Plg/Adrb2/F2/Pdgfra/Ubash3b/Anxa2" 8
"GO:0061912" "GO:0061912" "selective autophagy" "8/1537" "49/23210" 0.0144136658487942 0.0793071249080569 0.0603718430503234 "Rb1cc1/Tbk1/Sptlc1/Ubqln1/Atg14/Adrb2/Optn/Ulk1" 8
"GO:0070169" "GO:0070169" "positive regulation of biomineral tissue development" "8/1537" "49/23210" 0.0144136658487942 0.0793071249080569 0.0603718430503234 "Fbxo5/Tfap2a/Atf4/Adrb2/Acvr2a/Ptn/Nell1/Acvr2b" 8
"GO:0110151" "GO:0110151" "positive regulation of biomineralization" "8/1537" "49/23210" 0.0144136658487942 0.0793071249080569 0.0603718430503234 "Fbxo5/Tfap2a/Atf4/Adrb2/Acvr2a/Ptn/Nell1/Acvr2b" 8
"GO:0006520" "GO:0006520" "cellular amino acid metabolic process" "26/1537" "249/23210" 0.0144958763914202 0.0793071249080569 0.0603718430503234 "Dars/Cps1/Rars/Wars/Mtr/Ero1l/Tars/Gart/Aldh18a1/Apip/Aimp1/Slc7a11/Pars2/Ctps/Plod1/Icmt/Enoph1/Nos1/Aasdh/Ppat/Bcat1/Hibadh/Oat/Th/Gcsh/Farsa" 26
"GO:0006337" "GO:0006337" "nucleosome disassembly" "4/1537" "15/23210" 0.0144983782348959 0.0793071249080569 0.0603718430503234 "Smarcb1/Smarce1/Pbrm1/Arid2" 4
"GO:0010878" "GO:0010878" "cholesterol storage" "4/1537" "15/23210" 0.0144983782348959 0.0793071249080569 0.0603718430503234 "Soat1/Apob/Srebf2/Nr1h2" 4
"GO:0071731" "GO:0071731" "response to nitric oxide" "4/1537" "15/23210" 0.0144983782348959 0.0793071249080569 0.0603718430503234 "Mtr/Mapk8/Hnrnpd/Egln1" 4
"GO:0090083" "GO:0090083" "regulation of inclusion body assembly" "4/1537" "15/23210" 0.0144983782348959 0.0793071249080569 0.0603718430503234 "Bag5/Psmc6/Clu/Sorl1" 4
"GO:1903543" "GO:1903543" "positive regulation of exosomal secretion" "4/1537" "15/23210" 0.0144983782348959 0.0793071249080569 0.0603718430503234 "Snf8/Sdc1/Chmp2a/Tsg101" 4
"GO:0002065" "GO:0002065" "columnar/cuboidal epithelial cell differentiation" "17/1537" "144/23210" 0.0146298616098419 0.079869587280371 0.0608000125256691 "Prox1/Ascl1/Sav1/Hif1a/Hes1/Dll1/Pdpk1/Cdh2/Rfx3/Notch1/Rxra/Cux1/Atp2b2/Smo/Foxp1/Arntl/Fgfr2" 17
"GO:0007613" "GO:0007613" "memory" "17/1537" "144/23210" 0.0146298616098419 0.079869587280371 0.0608000125256691 "Chst10/Creb1/Sgk1/S100b/Adcy1/Lgmn/Atxn1/Kalrn/Pja2/Fen1/Plcb1/Adnp/Dbh/Mdk/Slc24a2/Ptn/Th" 17
"GO:0090174" "GO:0090174" "organelle membrane fusion" "13/1537" "100/23210" 0.0146663642887374 0.0799905230385736 0.060892073795345 "Stx6/Vcpip1/Gosr2/Ankfy1/Trim9/Snap23/Spg11/Stx16/Sec22b/Chmp5/Cplx1/Syt9/Anxa2" 13
"GO:0001832" "GO:0001832" "blastocyst growth" "6/1537" "31/23210" 0.0147005602571117 0.0800056975574589 0.0609036252628023 "Ndel1/Zfp830/Prpf19/Rtf1/Gins1/Ctr9" 6
"GO:0060914" "GO:0060914" "heart formation" "6/1537" "31/23210" 0.0147005602571117 0.0800056975574589 0.0609036252628023 "Ift88/Hes1/Robo1/Robo2/Notch1/Gng5" 6
"GO:0042147" "GO:0042147" "retrograde transport, endosome to Golgi" "11/1537" "79/23210" 0.0147265600455603 0.0800056975574589 0.0609036252628023 "Stx6/Gosr2/Vps54/Tbc1d10a/Ankfy1/Spag9/Snx2/Stx16/Dennd5a/Tbc1d10b/Snx1" 11
"GO:0043525" "GO:0043525" "positive regulation of neuron apoptotic process" "11/1537" "79/23210" 0.0147265600455603 0.0800056975574589 0.0609036252628023 "Tgfb2/Foxo3/Ascl1/Tfap2a/Mapk8/Atf4/Ppp2r2b/Mybl2/Optn/Mcl1/Srpk2" 11
"GO:0071897" "GO:0071897" "DNA biosynthetic process" "19/1537" "167/23210" 0.01483633174325 0.0804482611095143 0.0612405228282538 "Lin9/Xrcc5/Npm1/Rad50/Aurkb/Hsp90aa1/Dach1/Dcp2/Pcna/Cct3/Exosc10/Hnrnpd/Rfc2/Rfc3/Dnajc2/Hnrnpa2b1/Chtf8/Tfdp1/Atr" 19
"GO:0061025" "GO:0061025" "membrane fusion" "16/1537" "133/23210" 0.0148368877683137 0.0804482611095143 0.0612405228282538 "Stx6/Vcpip1/Gosr2/Ankfy1/Trim9/Snap23/Spg11/Stx16/Sec22b/Chmp5/Ubxn2b/Cplx1/Syt9/Gas6/Hyal2/Anxa2" 16
"GO:0060606" "GO:0060606" "tube closure" "14/1537" "111/23210" 0.0148917627823761 0.0806673330893725 0.0614072894233114 "Enah/Tgfb2/Pfn1/Rps7/Hectd1/Rala/Tfap2a/Ift57/Traf6/Phactr4/Dvl1/Cecr2/Rgma/Sfrp1" 14
"GO:0031062" "GO:0031062" "positive regulation of histone methylation" "7/1537" "40/23210" 0.0149615624240792 0.0806765046140016 0.0614142711648142 "Brca1/Rtf1/Rif1/Auts2/Paxip1/Ctr9/Wdr61" 7
"GO:0038179" "GO:0038179" "neurotrophin signaling pathway" "7/1537" "40/23210" 0.0149615624240792 0.0806765046140016 0.0614142711648142 "Spry2/Ppp2r5d/Rapgef1/Rap1a/Spry1/Ulk1/Raf1" 7
"GO:0045911" "GO:0045911" "positive regulation of DNA recombination" "7/1537" "40/23210" 0.0149615624240792 0.0806765046140016 0.0614142711648142 "Parp1/Atad5/Rif1/Exosc3/Paxip1/Ercc2/Mlh1" 7
"GO:0060325" "GO:0060325" "face morphogenesis" "7/1537" "40/23210" 0.0149615624240792 0.0806765046140016 0.0614142711648142 "Tgfb2/Arid5b/Specc1l/Tfap2a/Msx1/Pdgfra/Mmp2" 7
"GO:0001755" "GO:0001755" "neural crest cell migration" "9/1537" "59/23210" 0.0149802982194998 0.0806765046140016 0.0614142711648142 "Fn1/Hif1a/Sema4d/Sema5b/Phactr4/Phox2b/Smo/Fgf15/Nrp1" 9
"GO:1903078" "GO:1903078" "positive regulation of protein localization to plasma membrane" "9/1537" "59/23210" 0.0149802982194998 0.0806765046140016 0.0614142711648142 "Actr3/Acsl3/Egfr/Ppp1r9b/Akap5/Pdpk1/Ezr/Sorbs1/Rhog" 9
"GO:0061035" "GO:0061035" "regulation of cartilage development" "10/1537" "69/23210" 0.0150249784619047 0.0808390250450353 0.061537988396604 "Gli2/Tgfb2/Gli3/Zfp219/Loxl2/Bmp1/Mdk/Tgfbr1/Sox5/Anxa2" 10
"GO:0032102" "GO:0032102" "negative regulation of response to external stimulus" "36/1537" "373/23210" 0.0151522811454154 0.0814453376128694 0.0619995384430488 "Clasp1/Tnr/Cd34/Ddt/Apoh/Sec14l1/Socs3/Sema4d/Mettl3/St6gal1/Sema5b/Dnaja3/Robo1/Robo2/Plg/Ier3/Ppm1b/Gpr17/Adrb2/Cuedc2/Itch/Notch1/F2/Mdk/Dvl1/Slit2/Pdgfra/Ctnna2/Psma1/Inpp5f/Htra1/Irf3/Rgma/Nrp1/Ubash3b/Anxa2" 36
"GO:0099003" "GO:0099003" "vesicle-mediated transport in synapse" "26/1537" "250/23210" 0.0151934189947774 0.0815738745019003 0.0620973860059223 "Mff/Ppfia2/Cyth1/Adcy1/Trim9/Akap5/Dtnbp1/Stxbp5l/Itsn1/Rab5a/Prkce/Cdh2/Adrb2/Snap23/Bcl2l1/Dennd1a/Rap1a/Dvl1/Mapk10/Cplx1/Actb/Syt9/Ctbp2/Th/Slc17a6/Sh3gl3" 26
"GO:0045444" "GO:0045444" "fat cell differentiation" "25/1537" "238/23210" 0.0152054638692993 0.0815738745019003 0.0620973860059223 "Creb1/Arid5b/Socs7/Sav1/Dact1/Id4/Ero1l/Ift88/Wdfy2/Ebf2/Zfpm2/Hes1/Sod2/Zfp36l2/Adrb2/Zadh2/Plcb1/E2f1/Nr4a2/Creb5/Arntl/Ctbp2/Sfrp1/Bbs9/Pias1" 25
"GO:0071774" "GO:0071774" "response to fibroblast growth factor" "12/1537" "90/23210" 0.0154376766079804 0.0827298772295826 0.0629773827946382 "Grb2/Flrt2/Spry2/Zfp36l2/Ndst1/Flrt3/Setx/Spry1/Fgfr2/Fgf15/Sfrp1/Hyal2" 12
"GO:0042060" "GO:0042060" "wound healing" "35/1537" "361/23210" 0.0154506283092923 0.0827298772295826 0.0629773827946382 "Arfgef1/Clasp1/Tgfb2/Cd34/Fn1/Naca/Elk3/Slc4a1/Pecam1/Apoh/Egfr/Myh10/Hif1a/Sdc1/Dtnbp1/F2r/Plg/Prkce/Adrb2/Nfe2l2/F2/Mdk/Slc7a11/Igsf10/Pdpn/Hmgb1/Pdgfra/Adipor2/Ptn/Ezh2/Cd151/Gas6/Ubash3b/Tpm1/Anxa2" 35
"GO:0002719" "GO:0002719" "negative regulation of cytokine production involved in immune response" "5/1537" "23/23210" 0.0156192731685772 0.0832331057759556 0.0633604610471318 "Apoa2/Tgfb2/Angpt1/Smad7/Cuedc2" 5
"GO:0010738" "GO:0010738" "regulation of protein kinase A signaling" "5/1537" "23/23210" 0.0156192731685772 0.0832331057759556 0.0633604610471318 "Akap12/Akap1/Akap5/Pja2/Adrb2" 5
"GO:0046931" "GO:0046931" "pore complex assembly" "5/1537" "23/23210" 0.0156192731685772 0.0832331057759556 0.0633604610471318 "Nup107/Gsdmd/Cct3/Nup98/Nup93" 5
"GO:0140112" "GO:0140112" "extracellular vesicle biogenesis" "5/1537" "23/23210" 0.0156192731685772 0.0832331057759556 0.0633604610471318 "Cd34/Snf8/Sdc1/Chmp2a/Tsg101" 5
"GO:1903020" "GO:1903020" "positive regulation of glycoprotein metabolic process" "5/1537" "23/23210" 0.0156192731685772 0.0832331057759556 0.0633604610471318 "Arfgef1/Soat1/Ramp1/Plcb1/Golga2" 5
"GO:0048659" "GO:0048659" "smooth muscle cell proliferation" "19/1537" "168/23210" 0.0157244376000638 0.0837134815499097 0.0637261428299976 "Xrcc5/Igfbp5/Egfr/Hif1a/Pik3r1/Ptk2/Kalrn/Adamts1/Sod2/Notch3/Rab5a/Gnaq/Sf1/Traf6/Orc1/Ilk/Fgfr2/Igf1r/Mmp2" 19
"GO:1901222" "GO:1901222" "regulation of NIK/NF-kappaB signaling" "13/1537" "101/23210" 0.0158454045282171 0.0841250176300197 0.0640394210085565 "Adipor1/Egfr/Fbxw11/Traf4/Ppm1a/Litaf/Ppm1b/Traf6/Hmgb1/Ndufc2/Rps3/Ilk/Calr" 13
"GO:2000300" "GO:2000300" "regulation of synaptic vesicle exocytosis" "13/1537" "101/23210" 0.0158454045282171 0.0841250176300197 0.0640394210085565 "Ppfia2/Cyth1/Adcy1/Dtnbp1/Stxbp5l/Rab5a/Prkce/Adrb2/Bcl2l1/Rap1a/Dvl1/Cplx1/Syt9" 13
"GO:0007034" "GO:0007034" "vacuolar transport" "16/1537" "134/23210" 0.0158471736987245 0.0841250176300197 0.0640394210085565 "Scyl2/Gosr2/Vps54/Ankfy1/Snf8/Rhob/Atg14/Chmp7/Chmp5/Chmp2a/Tsg101/Chmp1a/Leprotl1/Pik3r4/Trak1/Sorl1" 16
"GO:0071824" "GO:0071824" "protein-DNA complex subunit organization" "23/1537" "215/23210" 0.0158621086345803 0.0841250176300197 0.0640394210085565 "Mcm6/Mcm3/Creb1/Shprh/Nap1l1/Cand1/Tbpl1/Asf1a/Smarcb1/Actr6/Npm1/Smarce1/Cenpp/Pbrm1/Psmc6/Arid2/Gtf2e1/Taf7/Rad51/Rbbp4/Sart3/Asf1b/Pias1" 23
"GO:1903522" "GO:1903522" "regulation of blood circulation" "25/1537" "239/23210" 0.0159498537785821 0.0845099666937423 0.0643324600574991 "Mdm4/Tgfb2/Sumo1/Gjc1/Egfr/Dock4/Hif1a/Pik3r1/Pde4d/F2r/Tmem65/Atp5j/Adrb2/Smad7/Dbh/Atp1a1/Nos1/Cacna2d1/Glrx3/Th/Fxyd1/Mmp2/Cacna2d2/Scn2b/Tpm1" 25
"GO:0042157" "GO:0042157" "lipoprotein metabolic process" "15/1537" "123/23210" 0.0160022756505156 0.0846985964749624 0.0644760527997608 "Apoa2/Zdhhc17/Nmt1/Wipi1/Apob/Ppm1a/Atg10/Pigx/Ppm1b/Abca1/Atg7/Svip/Lcat/Golga7/Apoc3" 15
"GO:0008630" "GO:0008630" "intrinsic apoptotic signaling pathway in response to DNA damage" "14/1537" "112/23210" 0.01601584511744 0.0846985964749624 0.0644760527997608 "Brca1/Atad5/Pik3r1/Clu/Tpt1/Sod2/Ier3/Tmem109/Bcl2l1/E2f1/Fnip2/Mcl1/Rps3/Mlh1" 14
"GO:0032330" "GO:0032330" "regulation of chondrocyte differentiation" "8/1537" "50/23210" 0.0161918572884134 0.0852254136909521 0.0648770877170751 "Gli2/Gli3/Zfp219/Loxl2/Mdk/Tgfbr1/Sox5/Anxa2" 8
"GO:0048701" "GO:0048701" "embryonic cranial skeleton morphogenesis" "8/1537" "50/23210" 0.0161918572884134 0.0852254136909521 0.0648770877170751 "Tgfb2/Lhx1/Tfap2a/Gas1/Ndst1/Tgfbr1/Pdgfra/Fgfr2" 8
"GO:1900047" "GO:1900047" "negative regulation of hemostasis" "8/1537" "50/23210" 0.0161918572884134 0.0852254136909521 0.0648770877170751 "Cd34/Apoh/Plg/Adrb2/F2/Pdgfra/Ubash3b/Anxa2" 8
"GO:1902373" "GO:1902373" "negative regulation of mRNA catabolic process" "8/1537" "50/23210" 0.0161918572884134 0.0852254136909521 0.0648770877170751 "Angel2/Nbas/Secisbp2/Qk/E2f1/Tardbp/Hnrnpd/Elavl1" 8
"GO:0051222" "GO:0051222" "positive regulation of protein transport" "41/1537" "438/23210" 0.0161919112125436 0.0852254136909521 0.0648770877170751 "Actr3/Tgfb2/Cd34/Acsl3/Akap12/Ank3/Egfr/Myh10/Ywhae/Vsnl1/Ppm1a/Hif1a/Akap5/Pik3r1/Gli3/F2r/Ubr5/Gsdmd/Stxbp5l/Ezr/Prkce/Rbm22/Mdk/Ect2/Postn/Ppid/Tardbp/Aacs/Hmgb1/Atg7/Tm7sf3/Smo/Arrb1/Nr1h2/Irf3/Tsg101/Irs2/Pard6a/Gas6/Hyal2/Sorl1" 41
"GO:0046486" "GO:0046486" "glycerolipid metabolic process" "32/1537" "325/23210" 0.0162887774314648 0.0856543824556463 0.0652036363716334 "Prdx6/Apoa2/Bpnt1/Cps1/Acsl3/Dgkd/Socs2/Apoh/Socs3/Mtmr4/Socs7/Apob/Pik3r1/Atg14/Mtmr6/Pnpla3/Chkb/Pigx/Pcyt1a/Lclat1/Pank2/Plcb1/Fabp5/Pisd/Inpp5f/Nr1h2/Lcat/Vac14/Agpat5/Ip6k2/Sorl1/Apoc3" 32
"GO:1901796" "GO:1901796" "regulation of signal transduction by p53 class mediator" "10/1537" "70/23210" 0.0165211493322236 0.0867944263692876 0.0660714846551845 "Spred2/Npm1/Atad5/Rps7/Pak1ip1/Bop1/Rpl11/Rpl5/Msx1/Atr" 10
"GO:0001666" "GO:0001666" "response to hypoxia" "22/1537" "204/23210" 0.0165624493853366 0.0869294659829248 0.0661742823592941 "Tgfb2/Cd34/Alkbh5/Npepps/Hif1a/Ubqln1/Loxl2/Bach1/Prkce/Adrb2/Notch1/Suv39h2/Nr4a2/Nfe2l2/Ece1/Tbl2/Tacc3/Cpeb2/Raf1/Th/Egln1/Mmp2" 22
"GO:0001947" "GO:0001947" "heart looping" "9/1537" "60/23210" 0.0166196524538857 0.0870657356935705 0.0662780164638042 "Hif1a/Ift57/Dll1/Mib1/Ift52/Notch1/Smo/Nphp3/Aldh1a2" 9
"GO:0046847" "GO:0046847" "filopodium assembly" "9/1537" "60/23210" 0.0166196524538857 0.0870657356935705 0.0662780164638042 "Actr3/Ppp1r9b/Rala/Spata13/Myo10/Rab5a/Ezr/Tgfbr1/Nrp1" 9
"GO:0090276" "GO:0090276" "regulation of peptide hormone secretion" "24/1537" "228/23210" 0.0167284456698251 0.0875533860691127 0.0666492359723893 "Map4k4/Pfkl/Egfr/Stxbp4/Vsnl1/Hif1a/Kalrn/Stxbp5l/Tiam1/Itsn1/Prkce/Rfx3/Aimp1/Nos1/Aacs/Atg7/Tm7sf3/Ica1/Arrb1/Syt9/Arntl/Pde3b/Irs2/Sfrp1" 24
"GO:0070252" "GO:0070252" "actin-mediated cell contraction" "12/1537" "91/23210" 0.0167456802446662 0.0875613711855246 0.0666553145711952 "Sumo1/Pde4d/Nedd4l/Actc1/Atp1a1/Pdpn/Nos1/Cacna2d1/Parva/Fxyd1/Scn2b/Tpm1" 12
"GO:0006418" "GO:0006418" "tRNA aminoacylation for protein translation" "7/1537" "41/23210" 0.0170393166848764 0.087956973616154 0.066956463400887 "Dars/Rars/Wars/Tars/Aimp1/Pars2/Farsa" 7
"GO:0007431" "GO:0007431" "salivary gland development" "7/1537" "41/23210" 0.0170393166848764 0.087956973616154 0.066956463400887 "Egfr/Btbd7/Twsg1/Lama1/Plxnd1/Fgfr2/Nrp1" 7
"GO:0033344" "GO:0033344" "cholesterol efflux" "7/1537" "41/23210" 0.0170393166848764 0.087956973616154 0.066956463400887 "Soat1/Apoa2/Apob/Nfkbia/Srebf2/Abca1/Nr1h2" 7
"GO:0046326" "GO:0046326" "positive regulation of glucose import" "7/1537" "41/23210" 0.0170393166848764 0.087956973616154 0.066956463400887 "Appl1/Sorbs1/Nfe2l2/Rap1a/Adipor2/Fgf15/Irs2" 7
"GO:0046782" "GO:0046782" "regulation of viral transcription" "7/1537" "41/23210" 0.0170393166848764 0.087956973616154 0.066956463400887 "Nucks1/Smarcb1/Pfn1/Ctdp1/Trim62/Tardbp/Sp1" 7
"GO:0051154" "GO:0051154" "negative regulation of striated muscle cell differentiation" "7/1537" "41/23210" 0.0170393166848764 0.087956973616154 0.066956463400887 "Yy1/Dll1/Ctdp1/Notch1/Msx1/Ezh2/Foxp1" 7
"GO:1905953" "GO:1905953" "negative regulation of lipid localization" "7/1537" "41/23210" 0.0170393166848764 0.087956973616154 0.066956463400887 "Apoa2/Hbp1/Nfkbia/Srebf2/Atp5j/Nr1h2/Irs2" 7
"GO:2000772" "GO:2000772" "regulation of cellular senescence" "7/1537" "41/23210" 0.0170393166848764 0.087956973616154 0.066956463400887 "Akt3/Fbxo5/Nuak1/Map3k3/Zfp277/Icmt/Arntl" 7
"GO:0021510" "GO:0021510" "spinal cord development" "13/1537" "102/23210" 0.0170951768288511 0.087956973616154 0.066956463400887 "Gli2/Olig3/Rfx4/Ascl1/Lhx1/Gli3/Ift88/Dll1/Daam2/Smo/Foxp1/Ercc2/Cln8" 13
"GO:0051897" "GO:0051897" "positive regulation of protein kinase B signaling" "13/1537" "102/23210" 0.0170951768288511 0.087956973616154 0.066956463400887 "Arfgef1/Igfbp5/Egfr/Hsp90aa1/Spry2/Angpt1/Ptk2/Itsn1/Hax1/Tgfbr1/Ilk/Igf1r/Gas6" 13
"GO:0007097" "GO:0007097" "nuclear migration" "6/1537" "32/23210" 0.0171053748474903 0.087956973616154 0.066956463400887 "Actr1b/Myh10/Syne2/Ptk2/Nudc/Tacc3" 6
"GO:0031572" "GO:0031572" "G2 DNA damage checkpoint" "6/1537" "32/23210" 0.0171053748474903 0.087956973616154 0.066956463400887 "Cdk1/Brca1/Donson/Ier3/Syf2/Plk1" 6
"GO:0036475" "GO:0036475" "neuron death in response to oxidative stress" "6/1537" "32/23210" 0.0171053748474903 0.087956973616154 0.066956463400887 "Parp1/Hif1a/Atf4/Slc7a11/Mcl1/Atg7" 6
"GO:0048048" "GO:0048048" "embryonic eye morphogenesis" "6/1537" "32/23210" 0.0171053748474903 0.087956973616154 0.066956463400887 "Prox1/Tfap2a/Zeb1/Phactr4/Th/Sp1" 6
"GO:0048668" "GO:0048668" "collateral sprouting" "6/1537" "32/23210" 0.0171053748474903 0.087956973616154 0.066956463400887 "Sema4d/Spg20/Crabp2/Dvl1/Ulk1/Rgma" 6
"GO:0051150" "GO:0051150" "regulation of smooth muscle cell differentiation" "6/1537" "32/23210" 0.0171053748474903 0.087956973616154 0.066956463400887 "Sod2/Zeb1/Kit/Fgfr2/Pias1/Rbpms2" 6
"GO:1903203" "GO:1903203" "regulation of oxidative stress-induced neuron death" "6/1537" "32/23210" 0.0171053748474903 0.087956973616154 0.066956463400887 "Parp1/Hif1a/Atf4/Slc7a11/Mcl1/Atg7" 6
"GO:1904646" "GO:1904646" "cellular response to amyloid-beta" "6/1537" "32/23210" 0.0171053748474903 0.087956973616154 0.066956463400887 "Parp1/Lgmn/Adrb2/Vcam1/Cacna2d1/Igf1r" 6
"GO:0051099" "GO:0051099" "positive regulation of binding" "22/1537" "205/23210" 0.0174330969452374 0.0895595229241966 0.068176389799905 "Actr3/Parp1/Tgfb2/Traf4/Calm1/Dact1/Ebf2/Mfng/Eif3d/Hes1/Tiam1/Traf6/Mapre1/Cdk9/Rpl11/Krit1/Plxnd1/Arrb1/Ctbp2/Ercc2/Hnrnpl/Anxa2" 22
"GO:0022904" "GO:0022904" "respiratory electron transport chain" "11/1537" "81/23210" 0.0175344397141455 0.0899144130327938 0.068446546736765 "Ndufs1/Cdk1/Uqcr10/Ndufs6/Dnajc15/Ndufb9/Sod2/Ndufs8/Sdhb/Ndufc2/Uqcrc1" 11
"GO:0050818" "GO:0050818" "regulation of coagulation" "11/1537" "81/23210" 0.0175344397141455 0.0899144130327938 0.068446546736765 "Cd34/Apoh/F2r/Plg/Adrb2/Nfe2l2/F2/Pdpn/Pdgfra/Ubash3b/Anxa2" 11
"GO:0016482" "GO:0016482" "cytosolic transport" "17/1537" "147/23210" 0.0176375655431 0.0902947038400425 0.0687360397294226 "Stx6/Gosr2/Wipi1/Vps54/Tbc1d10a/Ankfy1/Spag9/Snf8/Rab5a/Ezr/Snx2/Stx16/Kif1b/Dennd5a/Tbc1d10b/Sorl1/Snx1" 17
"GO:0044782" "GO:0044782" "cilium organization" "32/1537" "327/23210" 0.0176409997276294 0.0902947038400425 0.0687360397294226 "Actr3/Sdccag8/Tbc1d30/Rfx4/Tmem107/2700049A03Rik/Syne2/Ttll5/Tbc1d7/Cenpj/Ift88/Asap1/Ift27/Ift57/Rfx2/Onecut2/Rfx3/Bbip1/Ablim1/Ift52/Ttc21b/Hspb11/Ift81/Tapt1/Snx10/Parva/Wdr11/Nphp3/Bbs9/Mns1/Onecut1/Ick" 32
"GO:0030072" "GO:0030072" "peptide hormone secretion" "28/1537" "278/23210" 0.0179314647069597 0.0916972332812781 0.0698037027848908 "Map4k4/Pfkl/Egfr/Stxbp4/Vsnl1/Hif1a/Kalrn/Stxbp5l/Tiam1/Itsn1/Prkce/Rfx3/Aimp1/Cplx1/Nos1/Aacs/Raf1/Atg7/Tm7sf3/Ica1/Arrb1/Syt9/Arntl/Pde3b/Irs2/Sfrp1/Cpe/Acvr2b" 28
"GO:0035051" "GO:0035051" "cardiocyte differentiation" "20/1537" "182/23210" 0.0179603078350975 0.0917605461712498 0.0698518991589349 "Tgfb2/Prox1/Egfr/Myh10/Yy1/Pbrm1/Ift88/Hes1/Dll1/Ctdp1/Actc1/Notch1/Rxra/Vcam1/Pdlim5/Pdgfra/Atg7/Foxp1/Sorbs2/Anxa2" 20
"GO:0009791" "GO:0009791" "post-embryonic development" "16/1537" "136/23210" 0.0180265011628949 0.0919918356174532 0.0700279661915197 "Arid5b/Lhx1/Bcl11b/Apob/Heg1/Sod2/Gnaq/Nr4a2/Tgfbr1/Tal2/Tapt1/Atg7/Fgfr2/Dhcr7/Ercc2/Acvr2b" 16
"GO:0030901" "GO:0030901" "midbrain development" "8/1537" "51/23210" 0.0181230166163648 0.0919918356174532 0.0700279661915197 "Rfx4/Hes1/Ndst1/Hes3/Tal2/Msx1/Fgfr2/Sfrp1" 8
"GO:0031103" "GO:0031103" "axon regeneration" "8/1537" "51/23210" 0.0181230166163648 0.0919918356174532 0.0700279661915197 "Tnr/Ndel1/Mtr/Ptn/Inpp5f/Igf1r/Rgma/Mmp2" 8
"GO:0032206" "GO:0032206" "positive regulation of telomere maintenance" "8/1537" "51/23210" 0.0181230166163648 0.0919918356174532 0.0700279661915197 "Xrcc5/Rad50/Aurkb/Tnks2/Cct3/Hnrnpd/Hnrnpa2b1/Atr" 8
"GO:0032784" "GO:0032784" "regulation of DNA-templated transcription, elongation" "8/1537" "51/23210" 0.0181230166163648 0.0919918356174532 0.0700279661915197 "Rnf168/Thoc1/Rtf1/Cdk9/Zfp326/Ezh2/Ctr9/Wdr61" 8
"GO:0050819" "GO:0050819" "negative regulation of coagulation" "8/1537" "51/23210" 0.0181230166163648 0.0919918356174532 0.0700279661915197 "Cd34/Apoh/Plg/Adrb2/F2/Pdgfra/Ubash3b/Anxa2" 8
"GO:0042552" "GO:0042552" "myelination" "18/1537" "159/23210" 0.0182075154759273 0.0919918356174532 0.0700279661915197 "S100b/Tmem98/Eif2b2/Galc/Id4/Clu/Qk/Cdh2/Rxra/Pou3f1/Mpdz/Wasf3/Ptn/Ilk/Ercc2/Fa2h/Trf/Mir138-1" 18
"GO:0099175" "GO:0099175" "regulation of postsynapse organization" "15/1537" "125/23210" 0.0183116617126637 0.0919918356174532 0.0700279661915197 "Actr3/Arhgap44/Dtnbp1/Kalrn/Tiam1/Cdh2/Lrrtm2/Sorbs1/Caprin1/Pdlim5/Slc7a11/Ptn/Lrfn1/Egln1/Sorbs2" 15
"GO:0001886" "GO:0001886" "endothelial cell morphogenesis" "4/1537" "16/23210" 0.0183368597330305 0.0919918356174532 0.0700279661915197 "Col18a1/Pecam1/Ift88/Heg1" 4
"GO:0003222" "GO:0003222" "ventricular trabecula myocardium morphogenesis" "4/1537" "16/23210" 0.0183368597330305 0.0919918356174532 0.0700279661915197 "Tgfb2/Heg1/Notch1/Tgfbr1" 4
"GO:0043923" "GO:0043923" "positive regulation by host of viral transcription" "4/1537" "16/23210" 0.0183368597330305 0.0919918356174532 0.0700279661915197 "Nucks1/Smarcb1/Ctdp1/Sp1" 4
"GO:0046112" "GO:0046112" "nucleobase biosynthetic process" "4/1537" "16/23210" 0.0183368597330305 0.0919918356174532 0.0700279661915197 "Cps1/Umps/Gart/Ctps" 4
"GO:0051386" "GO:0051386" "regulation of neurotrophin TRK receptor signaling pathway" "4/1537" "16/23210" 0.0183368597330305 0.0919918356174532 0.0700279661915197 "Spry2/Ppp2r5d/Spry1/Ulk1" 4
"GO:0060026" "GO:0060026" "convergent extension" "4/1537" "16/23210" 0.0183368597330305 0.0919918356174532 0.0700279661915197 "Dvl1/Sfrp1/Nkd1/Nphp3" 4
"GO:0061952" "GO:0061952" "midbody abscission" "4/1537" "16/23210" 0.0183368597330305 0.0919918356174532 0.0700279661915197 "Chmp7/Chmp5/Chmp2a/Chmp1a" 4
"GO:0070262" "GO:0070262" "peptidyl-serine dephosphorylation" "4/1537" "16/23210" 0.0183368597330305 0.0919918356174532 0.0700279661915197 "Ppp1r15b/Ywhae/Ppp2r2a/Ppp2r2b" 4
"GO:0090231" "GO:0090231" "regulation of spindle checkpoint" "4/1537" "16/23210" 0.0183368597330305 0.0919918356174532 0.0700279661915197 "Gen1/Ndc80/Aurka/Mad2l1" 4
"GO:1903541" "GO:1903541" "regulation of exosomal secretion" "4/1537" "16/23210" 0.0183368597330305 0.0919918356174532 0.0700279661915197 "Snf8/Sdc1/Chmp2a/Tsg101" 4
"GO:1905564" "GO:1905564" "positive regulation of vascular endothelial cell proliferation" "4/1537" "16/23210" 0.0183368597330305 0.0919918356174532 0.0700279661915197 "Akt3/Pdpk1/Mdk/Sp1" 4
"GO:0042698" "GO:0042698" "ovulation cycle" "9/1537" "61/23210" 0.0183863637309697 0.0919918356174532 0.0700279661915197 "Foxo3/Egfr/Zfp830/Adamts1/Mdk/Pdgfra/Ptn/Arrb1/Igf1r" 9
"GO:0042773" "GO:0042773" "ATP synthesis coupled electron transport" "9/1537" "61/23210" 0.0183863637309697 0.0919918356174532 0.0700279661915197 "Ndufs1/Cdk1/Uqcr10/Ndufs6/Dnajc15/Ndufb9/Ndufs8/Ndufc2/Uqcrc1" 9
"GO:0051058" "GO:0051058" "negative regulation of small GTPase mediated signal transduction" "9/1537" "61/23210" 0.0183863637309697 0.0919918356174532 0.0700279661915197 "Tgfb2/Arhgap44/Spry2/Heg1/Rapgef1/Mapkap1/Spry1/Slit2/Rasa2" 9
"GO:1902305" "GO:1902305" "regulation of sodium ion transmembrane transport" "9/1537" "61/23210" 0.0183863637309697 0.0919918356174532 0.0700279661915197 "Ank3/Nedd4l/Plcb1/Stk39/Nos1/Fxyd1/Scn2b/Fxyd6/Atp1b3" 9
"GO:0017015" "GO:0017015" "regulation of transforming growth factor beta receptor signaling pathway" "13/1537" "103/23210" 0.0184181716090918 0.0919918356174532 0.0700279661915197 "Ppm1a/Pdpk1/Zeb1/Onecut2/Smad7/Hspa5/Rasl11b/Peg10/Htra1/Skor1/Snx1/Rnf111/Onecut1" 13
"GO:1901800" "GO:1901800" "positive regulation of proteasomal protein catabolic process" "13/1537" "103/23210" 0.0184181716090918 0.0919918356174532 0.0700279661915197 "Sumo1/Ubqln1/Mapk8/Socs4/Clu/Smad7/Aurka/Rnf19b/Dvl1/Fbxw8/Atg7/Plk1/Pias1" 13
"GO:0001829" "GO:0001829" "trophectodermal cell differentiation" "5/1537" "24/23210" 0.018679307690505 0.0926320827997109 0.0705153486611966 "Cnot2/Prickle2/Ctr9/Cnot3/Sp1" 5
"GO:0019068" "GO:0019068" "virion assembly" "5/1537" "24/23210" 0.018679307690505 0.0926320827997109 0.0705153486611966 "Snf8/Usp6nl/Chmp5/Chmp2a/Tsg101" 5
"GO:0021544" "GO:0021544" "subpallium development" "5/1537" "24/23210" 0.018679307690505 0.0926320827997109 0.0705153486611966 "Ascl1/Bcl11b/Gli3/Secisbp2/Slc7a11" 5
"GO:0048025" "GO:0048025" "negative regulation of mRNA splicing, via spliceosome" "5/1537" "24/23210" 0.018679307690505 0.0926320827997109 0.0705153486611966 "Npm1/Srsf7/Hnrnpa2b1/Hnrnpl/Rbmxl1" 5
"GO:0048670" "GO:0048670" "regulation of collateral sprouting" "5/1537" "24/23210" 0.018679307690505 0.0926320827997109 0.0705153486611966 "Sema4d/Spg20/Crabp2/Ulk1/Rgma" 5
"GO:0050687" "GO:0050687" "negative regulation of defense response to virus" "5/1537" "24/23210" 0.018679307690505 0.0926320827997109 0.0705153486611966 "Sec14l1/Ppm1b/Itch/Htra1/Irf3" 5
"GO:1902683" "GO:1902683" "regulation of receptor localization to synapse" "5/1537" "24/23210" 0.018679307690505 0.0926320827997109 0.0705153486611966 "Arhgap44/Gpc6/Kalrn/Rap1a/Nptn" 5
"GO:1905208" "GO:1905208" "negative regulation of cardiocyte differentiation" "5/1537" "24/23210" 0.018679307690505 0.0926320827997109 0.0705153486611966 "Egfr/Yy1/Dll1/Ctdp1/Foxp1" 5
"GO:2001235" "GO:2001235" "positive regulation of apoptotic signaling pathway" "20/1537" "183/23210" 0.0189526164081592 0.0939038967636263 0.0714835057228443 "Tgfb2/Nck2/Unc5b/Timp3/Siva1/Rps7/Ppif/Mapk8/Clu/Ctnna1/Pdia3/Bub1/Mcl1/Faf1/Rpl11/Tgfbr1/Msx1/Rps3/Sfrp1/Hyal2" 20
"GO:0035050" "GO:0035050" "embryonic heart tube development" "11/1537" "82/23210" 0.0190792541561686 0.0944473913556692 0.0718972361442605 "Hif1a/Hes1/Ift57/Dll1/Mib1/Ift52/Notch1/Smo/Tead1/Nphp3/Aldh1a2" 11
"GO:0016072" "GO:0016072" "rRNA metabolic process" "22/1537" "207/23210" 0.0192817738142194 0.095348125305315 0.0725829118474354 "Imp4/Npm1/Ddx52/Rps7/Rps24/Bop1/Rpl35a/Trmt112/Rpf1/Rpl11/Mrto4/Exosc10/Exosc3/Rpl5/Pop5/Ddx54/Ddx47/Pop4/Mphosph6/Frg1/Lsm6/Ddx10" 22
"GO:0010559" "GO:0010559" "regulation of glycoprotein biosynthetic process" "7/1537" "42/23210" 0.019312528430158 0.095348125305315 0.0725829118474354 "Arfgef1/Soat1/Ramp1/Itm2b/Plcb1/Golga2/Fktn" 7
"GO:0030866" "GO:0030866" "cortical actin cytoskeleton organization" "7/1537" "42/23210" 0.019312528430158 0.095348125305315 0.0725829118474354 "Racgap1/Ezr/Fmnl2/Ect2/Calr/Anln/Kif23" 7
"GO:0031623" "GO:0031623" "receptor internalization" "15/1537" "126/23210" 0.0195575903627871 0.0964725740550222 0.0734388884512293 "Lmbrd1/Ramp1/Scyl2/Grb2/Akap5/Dtnbp1/Angpt1/Rab5a/Rab31/Ezr/Lrrtm2/Ulk1/Ankrd13a/Arrb1/Snx1" 15
"GO:0010667" "GO:0010667" "negative regulation of cardiac muscle cell apoptotic process" "6/1537" "33/23210" 0.019767261575987 0.0971628889105395 0.0739643844916029 "Npm1/Pdpk1/Qk/Nfe2l2/Mdk/Ilk" 6
"GO:0021591" "GO:0021591" "ventricular system development" "6/1537" "33/23210" 0.019767261575987 0.0971628889105395 0.0739643844916029 "Cenpf/Myh10/Dpcd/Ttc21b/Slc7a11/Anp32b" 6
"GO:0031112" "GO:0031112" "positive regulation of microtubule polymerization or depolymerization" "6/1537" "33/23210" 0.019767261575987 0.0971628889105395 0.0739643844916029 "Drg1/Mapk8/Arl2/Mapre1/Slain2/Rps3" 6
"GO:0035883" "GO:0035883" "enteroendocrine cell differentiation" "6/1537" "33/23210" 0.019767261575987 0.0971628889105395 0.0739643844916029 "Hes1/Dll1/Pdpk1/Rfx3/Smo/Arntl" 6
"GO:0032970" "GO:0032970" "regulation of actin filament-based process" "37/1537" "393/23210" 0.0198397830293366 0.0974334366568476 0.074170336555767 "Arfgef1/Clasp1/Actr3/Arpc5/Tgfb2/Prox1/Nck2/Sumo1/Specc1l/Pecam1/Grb2/Arhgap44/Pfn1/Rhob/Pik3r1/Pde4d/Fam107a/Prkce/Spire1/Mdk/Atp1a1/Ect2/Hax1/Arhgef10l/Pdpn/Tgfbr1/Nos1/Arpc3/Eln/Slit2/Ctnna2/Rhog/Ilk/Arhgap17/Fxyd1/Nrp1/Tpm1" 37
"GO:0017157" "GO:0017157" "regulation of exocytosis" "25/1537" "244/23210" 0.0201157685795995 0.0987018433650419 0.0751358998743195 "Clasp1/Ppfia2/Cyth1/Adcy1/Snf8/Vsnl1/Rab10/Trim9/Sdc1/Rala/Dtnbp1/Stxbp5l/Pdpk1/Rab5a/Prkce/Adrb2/Snap23/Bcl2l1/Notch1/Rap1a/Dvl1/Cplx1/Syt9/Chmp2a/Tsg101" 25
"GO:0021795" "GO:0021795" "cerebral cortex cell migration" "8/1537" "52/23210" 0.0202136232423408 0.0990076765841894 0.0753687126906629 "Egfr/Ndel1/Socs7/Syne2/Gli3/Robo1/Slit2/Rnf7" 8
"GO:0035924" "GO:0035924" "cellular response to vascular endothelial growth factor stimulus" "8/1537" "52/23210" 0.0202136232423408 0.0990076765841894 0.0753687126906629 "Map2k3/Spry2/Robo1/Dll1/Notch1/Pdgfra/Nrp1/Gab1" 8
"GO:0010171" "GO:0010171" "body morphogenesis" "9/1537" "62/23210" 0.0202855304383883 0.099098638618384 0.0754379567296859 "Clasp1/Tgfb2/Arid5b/Specc1l/Tfap2a/Mab21l2/Msx1/Pdgfra/Mmp2" 9
"GO:0010658" "GO:0010658" "striated muscle cell apoptotic process" "9/1537" "62/23210" 0.0202855304383883 0.099098638618384 0.0754379567296859 "Mff/Naca/Npm1/Mapk8/Pdpk1/Qk/Nfe2l2/Mdk/Ilk" 9
"GO:1904356" "GO:1904356" "regulation of telomere maintenance via telomere lengthening" "9/1537" "62/23210" 0.0202855304383883 0.099098638618384 0.0754379567296859 "Parp1/Xrcc5/Aurkb/Dcp2/Tnks2/Cct3/Exosc10/Hnrnpa2b1/Atr" 9
"GO:0072175" "GO:0072175" "epithelial tube formation" "18/1537" "161/23210" 0.0204211291561316 0.0996737074573361 0.0758757227655698 "Enah/Tgfb2/Pfn1/Rps7/Hectd1/Hif1a/Rala/Tfap2a/Ift57/Mib1/Traf6/Ift52/Phactr4/Dvl1/Cecr2/Fgfr2/Rgma/Sfrp1" 18
"GO:0051817" "GO:0051817" "modulation of process of other organism involved in symbiotic interaction" "11/1537" "83/23210" 0.0207225416872034 0.100968048395517 0.0768610282859007 "Nucks1/Smarcb1/Ctdp1/Bcl2l1/Rxra/Tardbp/Ulk1/Atg7/Sp1/Hyal2/Anxa2" 11
"GO:1903321" "GO:1903321" "negative regulation of protein modification by small protein conjugation or removal" "11/1537" "83/23210" 0.0207225416872034 0.100968048395517 0.0768610282859007 "Fbxo5/Bag5/Rps7/Ubr5/Prkce/Smad7/Rpl11/Rpl5/Mad2l1/Rps3/Arrb1" 11
"GO:0044843" "GO:0044843" "cell cycle G1/S phase transition" "20/1537" "185/23210" 0.0210643802919975 0.10245449890715 0.0779925755093616 "Egfr/Stxbp4/E2f6/Klf11/Dact1/Id4/Gas1/Fam107a/Adamts1/Bach1/Ccnd3/Rbbp8/Plcb1/E2f1/Rpa2/Pdpn/Anp32b/Ezh2/Ccne1/Pias1" 20
"GO:0050796" "GO:0050796" "regulation of insulin secretion" "20/1537" "185/23210" 0.0210643802919975 0.10245449890715 0.0779925755093616 "Map4k4/Pfkl/Stxbp4/Vsnl1/Hif1a/Stxbp5l/Tiam1/Prkce/Rfx3/Nos1/Aacs/Atg7/Tm7sf3/Ica1/Arrb1/Syt9/Arntl/Pde3b/Irs2/Sfrp1" 20
"GO:0002040" "GO:0002040" "sprouting angiogenesis" "14/1537" "116/23210" 0.0211712378313689 0.102794842919905 0.0782516593602129 "Akt3/Map3k3/Loxl2/Angpt1/Robo1/Dll1/Pdpk1/Notch1/Aplnr/Jak1/Hmgb1/Slit2/Parva/Nrp1" 14
"GO:1903052" "GO:1903052" "positive regulation of proteolysis involved in cellular protein catabolic process" "14/1537" "116/23210" 0.0211712378313689 0.102794842919905 0.0782516593602129 "Sumo1/Ubqln1/Mapk8/Socs4/Clu/Ptk2/Smad7/Aurka/Rnf19b/Dvl1/Fbxw8/Atg7/Plk1/Pias1" 14
"GO:1903844" "GO:1903844" "regulation of cellular response to transforming growth factor beta stimulus" "13/1537" "105/23210" 0.0212937080513222 0.103299502765944 0.0786358271768402 "Ppm1a/Pdpk1/Zeb1/Onecut2/Smad7/Hspa5/Rasl11b/Peg10/Htra1/Skor1/Snx1/Rnf111/Onecut1" 13
"GO:0007272" "GO:0007272" "ensheathment of neurons" "18/1537" "162/23210" 0.0216025644089934 0.104615720256933 0.0796377860283072 "S100b/Tmem98/Eif2b2/Galc/Id4/Clu/Qk/Cdh2/Rxra/Pou3f1/Mpdz/Wasf3/Ptn/Ilk/Ercc2/Fa2h/Trf/Mir138-1" 18
"GO:0008366" "GO:0008366" "axon ensheathment" "18/1537" "162/23210" 0.0216025644089934 0.104615720256933 0.0796377860283072 "S100b/Tmem98/Eif2b2/Galc/Id4/Clu/Qk/Cdh2/Rxra/Pou3f1/Mpdz/Wasf3/Ptn/Ilk/Ercc2/Fa2h/Trf/Mir138-1" 18
"GO:0031060" "GO:0031060" "regulation of histone methylation" "10/1537" "73/23210" 0.0216708580772427 0.104764408432394 0.0797509735786418 "Smarcb1/Brca1/Nsd1/Rtf1/Rif1/Setd7/Auts2/Paxip1/Ctr9/Wdr61" 10
"GO:0051145" "GO:0051145" "smooth muscle cell differentiation" "10/1537" "73/23210" 0.0216708580772427 0.104764408432394 0.0797509735786418 "Pbrm1/Wnt7b/Hes1/Sod2/Zeb1/Notch1/Kit/Fgfr2/Pias1/Rbpms2" 10
"GO:0016079" "GO:0016079" "synaptic vesicle exocytosis" "16/1537" "139/23210" 0.0217173553274366 0.104898213687289 0.0798528316381436 "Ppfia2/Cyth1/Adcy1/Trim9/Dtnbp1/Stxbp5l/Rab5a/Prkce/Adrb2/Snap23/Bcl2l1/Rap1a/Dvl1/Cplx1/Syt9/Ctbp2" 16
"GO:0010824" "GO:0010824" "regulation of centrosome duplication" "7/1537" "43/23210" 0.0217894670970751 0.104973629731285 0.079910241430478 "Npm1/Gen1/Cenpj/Nubp1/Chmp5/Chmp2a/Chmp1a" 7
"GO:0090317" "GO:0090317" "negative regulation of intracellular protein transport" "7/1537" "43/23210" 0.0217894670970751 0.104973629731285 0.079910241430478 "Ube2g2/Akap1/Ubac2/Angpt1/Rangap1/Pkig/Svip" 7
"GO:1901985" "GO:1901985" "positive regulation of protein acetylation" "7/1537" "43/23210" 0.0217894670970751 0.104973629731285 0.079910241430478 "Smarcb1/Brca1/Nos1/Auts2/Paxip1/Arrb1/Arntl" 7
"GO:0051090" "GO:0051090" "regulation of DNA-binding transcription factor activity" "37/1537" "396/23210" 0.0220253015238429 0.105962177807047 0.0806627648556656 "Rnf2/Pbx1/Prox1/Sumo1/Arid5b/Smarcb1/Npm1/Adcy1/Siva1/Psma6/Nfkbia/Sav1/Neurog1/Clu/Dap/Glis2/Dnaja3/Ube2i/Smad7/Pprc1/Traf6/Itch/Ncoa3/Neurog2/Ror1/Faf1/Trim62/Rpl11/Tacc3/Kit/Smo/Ezh2/Rps3/Arrb1/Igf1r/Egln1/Gas6" 37
"GO:0006298" "GO:0006298" "mismatch repair" "5/1537" "25/23210" 0.0221087213472543 0.105962177807047 0.0806627648556656 "Pcna/Rpa2/Rpa3/Xpc/Mlh1" 5
"GO:0042059" "GO:0042059" "negative regulation of epidermal growth factor receptor signaling pathway" "5/1537" "25/23210" 0.0221087213472543 0.105962177807047 0.0806627648556656 "Tfap2a/Socs4/Cblb/Errfi1/Tsg101" 5
"GO:1901798" "GO:1901798" "positive regulation of signal transduction by p53 class mediator" "5/1537" "25/23210" 0.0221087213472543 0.105962177807047 0.0806627648556656 "Spred2/Rps7/Rpl11/Msx1/Atr" 5
"GO:1904738" "GO:1904738" "vascular associated smooth muscle cell migration" "5/1537" "25/23210" 0.0221087213472543 0.105962177807047 0.0806627648556656 "Igfbp5/Dock4/Adamts1/Nfe2l2/Smo" 5
"GO:1904752" "GO:1904752" "regulation of vascular associated smooth muscle cell migration" "5/1537" "25/23210" 0.0221087213472543 0.105962177807047 0.0806627648556656 "Igfbp5/Dock4/Adamts1/Nfe2l2/Smo" 5
"GO:1903531" "GO:1903531" "negative regulation of secretion by cell" "24/1537" "234/23210" 0.0221739183162967 0.106183351112576 0.0808311310661893 "Apoa2/Parp1/Cd34/Map4k4/Fn1/Pfkl/Vsnl1/Trim9/F2r/Ubr5/Angpt1/Kalrn/Stxbp5l/Atp5j/Ezr/Lgr4/Notch1/Rap1a/Nos1/Erp29/Pde3b/Sergef/Gas6/Sfrp1" 24
"GO:0043967" "GO:0043967" "histone H4 acetylation" "9/1537" "63/23210" 0.0223221186895868 0.106598338340634 0.0811470364004107 "Smarcb1/Brca1/Ncoa1/Auts2/Tada3/Atg7/Ing4/Ruvbl1/Arrb1" 9
"GO:0045454" "GO:0045454" "cell redox homeostasis" "9/1537" "63/23210" 0.0223221186895868 0.106598338340634 0.0811470364004107 "Qsox1/Prdx6/Ero1l/Nhlrc2/Pdia3/Nfe2l2/Krit1/Pdia4/Glrx3" 9
"GO:0046579" "GO:0046579" "positive regulation of Ras protein signal transduction" "9/1537" "63/23210" 0.0223221186895868 0.106598338340634 0.0811470364004107 "Map4k4/F2r/Robo1/Gpr17/Notch1/Auts2/Mmd2/Arrb1/Arpp19" 9
"GO:0070085" "GO:0070085" "glycosylation" "22/1537" "210/23210" 0.0223370755618694 0.106598338340634 0.0811470364004107 "Arfgef1/B3galt2/Uggt1/Ramp1/Tmtc2/Ube2g2/Fut8/Serp2/Ext1/Mfng/St6gal1/Rpn2/Golga2/Slc35c1/Pomgnt1/Dhdds/Fktn/Galnt11/Rpn1/St3gal2/Dpy19l1/Mpi" 22
"GO:0030850" "GO:0030850" "prostate gland development" "8/1537" "53/23210" 0.0224699320745064 0.106825895746891 0.0813202624507992 "Gli2/Id4/Notch1/Rxra/Fgfr2/Igf1r/Sfrp1/Mmp2" 8
"GO:0010737" "GO:0010737" "protein kinase A signaling" "6/1537" "34/23210" 0.0226972500561404 0.106825895746891 0.0813202624507992 "Akap12/Akap1/Akap5/Pja2/Ezr/Adrb2" 6
"GO:0048679" "GO:0048679" "regulation of axon regeneration" "6/1537" "34/23210" 0.0226972500561404 0.106825895746891 0.0813202624507992 "Tnr/Ndel1/Ptn/Inpp5f/Igf1r/Rgma" 6
"GO:0097366" "GO:0097366" "response to bronchodilator" "6/1537" "34/23210" 0.0226972500561404 0.106825895746891 0.0813202624507992 "Mtr/Mapk8/Dbh/Nr4a2/Hnrnpd/Egln1" 6
"GO:2000758" "GO:2000758" "positive regulation of peptidyl-lysine acetylation" "6/1537" "34/23210" 0.0226972500561404 0.106825895746891 0.0813202624507992 "Smarcb1/Brca1/Nos1/Auts2/Paxip1/Arrb1" 6
"GO:0016050" "GO:0016050" "vesicle organization" "26/1537" "259/23210" 0.0227449543043395 0.106825895746891 0.0813202624507992 "Stx6/Cd34/Creb1/Rab5b/Tbpl1/Fbxo5/Gosr2/Ankfy1/Trim9/Sdc1/Dtnbp1/Rab5a/Rfx2/Snap23/Spg11/Stx16/Sec22b/Pef1/Abca1/Cplx1/Sec13/Tmcc1/Snx10/Syt9/Tsg101/Anxa2" 26
"GO:0003198" "GO:0003198" "epithelial to mesenchymal transition involved in endocardial cushion formation" "4/1537" "17/23210" 0.0227488945553569 0.106825895746891 0.0813202624507992 "Tgfb2/Notch1/Tgfbr1/Msx1" 4
"GO:0010934" "GO:0010934" "macrophage cytokine production" "4/1537" "17/23210" 0.0227488945553569 0.106825895746891 0.0813202624507992 "Tgfb2/Cuedc2/Gprc5b/Gas6" 4
"GO:0021681" "GO:0021681" "cerebellar granular layer development" "4/1537" "17/23210" 0.0227488945553569 0.106825895746891 0.0813202624507992 "Prox1/Mdk/Ulk1/Atp2b2" 4
"GO:0031498" "GO:0031498" "chromatin disassembly" "4/1537" "17/23210" 0.0227488945553569 0.106825895746891 0.0813202624507992 "Smarcb1/Smarce1/Pbrm1/Arid2" 4
"GO:0032986" "GO:0032986" "protein-DNA complex disassembly" "4/1537" "17/23210" 0.0227488945553569 0.106825895746891 0.0813202624507992 "Smarcb1/Smarce1/Pbrm1/Arid2" 4
"GO:0034349" "GO:0034349" "glial cell apoptotic process" "4/1537" "17/23210" 0.0227488945553569 0.106825895746891 0.0813202624507992 "Akap12/Mapk8/Dll1/Gas6" 4
"GO:0035729" "GO:0035729" "cellular response to hepatocyte growth factor stimulus" "4/1537" "17/23210" 0.0227488945553569 0.106825895746891 0.0813202624507992 "Creb1/Lgmn/Appl1/Nrp1" 4
"GO:0043278" "GO:0043278" "response to morphine" "4/1537" "17/23210" 0.0227488945553569 0.106825895746891 0.0813202624507992 "Ppp1r9b/Ppp2r2a/Prkce/Ppp5c" 4
"GO:0043555" "GO:0043555" "regulation of translation in response to stress" "4/1537" "17/23210" 0.0227488945553569 0.106825895746891 0.0813202624507992 "Ppp1r15b/Nck2/Npm1/Slc35a4" 4
"GO:0046755" "GO:0046755" "viral budding" "4/1537" "17/23210" 0.0227488945553569 0.106825895746891 0.0813202624507992 "Snf8/Chmp5/Chmp2a/Tsg101" 4
"GO:0070571" "GO:0070571" "negative regulation of neuron projection regeneration" "4/1537" "17/23210" 0.0227488945553569 0.106825895746891 0.0813202624507992 "Tnr/Map4k4/Inpp5f/Rgma" 4
"GO:1902176" "GO:1902176" "negative regulation of oxidative stress-induced intrinsic apoptotic signaling pathway" "4/1537" "17/23210" 0.0227488945553569 0.106825895746891 0.0813202624507992 "Bag5/Hif1a/Sod2/Nfe2l2" 4
"GO:1905244" "GO:1905244" "regulation of modification of synaptic structure" "4/1537" "17/23210" 0.0227488945553569 0.106825895746891 0.0813202624507992 "Myh10/Kalrn/Tiam1/Itsn1" 4
"GO:0009266" "GO:0009266" "response to temperature stimulus" "18/1537" "163/23210" 0.0228355203296314 0.107035465932505 0.0814797958895487 "Ier5/Cd34/Sumo1/Acadl/Slu7/Ywhae/Hsp90aa1/Eif2b2/Mapk8/Dnaja3/Adrb2/Aldh18a1/Hspa5/Psip1/Nos1/Dnaja2/Ephb1/Arpp21" 18
"GO:0048660" "GO:0048660" "regulation of smooth muscle cell proliferation" "18/1537" "163/23210" 0.0228355203296314 0.107035465932505 0.0814797958895487 "Xrcc5/Igfbp5/Egfr/Hif1a/Pik3r1/Ptk2/Adamts1/Sod2/Notch3/Rab5a/Gnaq/Sf1/Traf6/Orc1/Ilk/Fgfr2/Igf1r/Mmp2" 18
"GO:0048661" "GO:0048661" "positive regulation of smooth muscle cell proliferation" "13/1537" "106/23210" 0.0228511310476643 0.107035465932505 0.0814797958895487 "Igfbp5/Egfr/Hif1a/Ptk2/Adamts1/Notch3/Rab5a/Gnaq/Traf6/Orc1/Fgfr2/Igf1r/Mmp2" 13
"GO:0030073" "GO:0030073" "insulin secretion" "23/1537" "223/23210" 0.0233511641986718 0.10928580121192 0.0831928435943665 "Map4k4/Pfkl/Stxbp4/Vsnl1/Hif1a/Stxbp5l/Tiam1/Prkce/Rfx3/Cplx1/Nos1/Aacs/Raf1/Atg7/Tm7sf3/Ica1/Arrb1/Syt9/Arntl/Pde3b/Irs2/Sfrp1/Acvr2b" 23
"GO:0010810" "GO:0010810" "regulation of cell-substrate adhesion" "22/1537" "211/23210" 0.0234344733364591 0.10955999911029 0.0834015743043036 "Clasp1/Map4k4/Fn1/Emid1/Pik3r1/Nedd9/Net1/Fam107a/Ptk2/St6gal1/Plg/Prkce/Onecut2/Notch1/Mdk/Postn/Pdpn/Ptn/Ilk/Nrp1/Calr/Onecut1" 22
"GO:0008015" "GO:0008015" "blood circulation" "44/1537" "488/23210" 0.0234490633187255 0.10955999911029 0.0834015743043036 "Mdm4/Rnpep/Tgfb2/Cd34/Sumo1/Cps1/Akap12/Gjc1/Egfr/Map2k3/Dock4/Hif1a/Pik3r1/Pde4d/F2r/Angpt1/Tmem65/Ptk2/Atp5j/Sod2/Dll1/Ier3/Adrb2/Nedd4l/Smad7/Actc1/Dbh/Stk39/Atp1a1/Rap1gds1/Postn/Ece1/Nos1/Cacna2d1/Slit2/Glrx3/Th/Fxyd1/Nav2/Gas6/Mmp2/Cacna2d2/Scn2b/Tpm1" 44
"GO:0048645" "GO:0048645" "animal organ formation" "10/1537" "74/23210" 0.0236213750370778 0.11027265029872 0.083944073679327 "Gli2/Gli3/Ift88/Hes1/Robo1/Robo2/Notch1/Gng5/Spry1/Fgfr2" 10
"GO:0001505" "GO:0001505" "regulation of neurotransmitter levels" "35/1537" "373/23210" 0.0239899348030139 0.111447728091245 0.0848385911913975 "Cd34/Cps1/Ppfia2/Cyth1/Adcy1/Hsp90aa1/Trim9/Dtnbp1/Agtpbp1/Sncg/Clu/Stxbp5l/Gart/Sod2/Slc29a1/Rab5a/Prkce/Adrb2/Snap23/Bcl2l1/Dbh/Rap1a/Slc7a11/Dvl1/Cplx1/Nos1/Aasdh/Atp2b2/Ica1/Syt9/Ctbp2/Th/Slc17a6/Gcsh/Cln8" 35
"GO:0000012" "GO:0000012" "single strand break repair" "3/1537" "10/23210" 0.0244611877274097 0.111447728091245 0.0848385911913975 "Parp1/Tdp1/Xrcc1" 3
"GO:0000290" "GO:0000290" "deadenylation-dependent decapping of nuclear-transcribed mRNA" "3/1537" "10/23210" 0.0244611877274097 0.111447728091245 0.0848385911913975 "Dcp2/Dcp1b/Dcps" 3
"GO:0015780" "GO:0015780" "nucleotide-sugar transmembrane transport" "3/1537" "10/23210" 0.0244611877274097 0.111447728091245 0.0848385911913975 "Slc35a4/Slc35c1/Slc35b4" 3
"GO:0019374" "GO:0019374" "galactolipid metabolic process" "3/1537" "10/23210" 0.0244611877274097 0.111447728091245 0.0848385911913975 "B3galt2/Galc/Fa2h" 3
"GO:0021940" "GO:0021940" "positive regulation of cerebellar granule cell precursor proliferation" "3/1537" "10/23210" 0.0244611877274097 0.111447728091245 0.0848385911913975 "Gli2/Lhx1/Smo" 3
"GO:0033182" "GO:0033182" "regulation of histone ubiquitination" "3/1537" "10/23210" 0.0244611877274097 0.111447728091245 0.0848385911913975 "Ubr5/Cdk9/Ctr9" 3
"GO:0040009" "GO:0040009" "regulation of growth rate" "3/1537" "10/23210" 0.0244611877274097 0.111447728091245 0.0848385911913975 "Parp1/Rftn1/Notch1" 3
"GO:0045607" "GO:0045607" "regulation of inner ear auditory receptor cell differentiation" "3/1537" "10/23210" 0.0244611877274097 0.111447728091245 0.0848385911913975 "Hes1/Dll1/Notch1" 3
"GO:0045631" "GO:0045631" "regulation of mechanoreceptor differentiation" "3/1537" "10/23210" 0.0244611877274097 0.111447728091245 0.0848385911913975 "Hes1/Dll1/Notch1" 3
"GO:0048671" "GO:0048671" "negative regulation of collateral sprouting" "3/1537" "10/23210" 0.0244611877274097 0.111447728091245 0.0848385911913975 "Spg20/Ulk1/Rgma" 3
"GO:0060710" "GO:0060710" "chorio-allantoic fusion" "3/1537" "10/23210" 0.0244611877274097 0.111447728091245 0.0848385911913975 "Wnt7b/Vcam1/Erf" 3
"GO:0070862" "GO:0070862" "negative regulation of protein exit from endoplasmic reticulum" "3/1537" "10/23210" 0.0244611877274097 0.111447728091245 0.0848385911913975 "Ube2g2/Ubac2/Svip" 3
"GO:0075522" "GO:0075522" "IRES-dependent viral translational initiation" "3/1537" "10/23210" 0.0244611877274097 0.111447728091245 0.0848385911913975 "Eif3d/Denr/Eif3f" 3
"GO:0090091" "GO:0090091" "positive regulation of extracellular matrix disassembly" "3/1537" "10/23210" 0.0244611877274097 0.111447728091245 0.0848385911913975 "Clasp1/Tgfb2/Pdpn" 3
"GO:0090435" "GO:0090435" "protein localization to nuclear envelope" "3/1537" "10/23210" 0.0244611877274097 0.111447728091245 0.0848385911913975 "Tor1aip1/Sumo1/Plk1" 3
"GO:0099004" "GO:0099004" "calmodulin dependent kinase signaling pathway" "3/1537" "10/23210" 0.0244611877274097 0.111447728091245 0.0848385911913975 "Pcp4/Camkk2/Egln1" 3
"GO:0099541" "GO:0099541" "trans-synaptic signaling by lipid" "3/1537" "10/23210" 0.0244611877274097 0.111447728091245 0.0848385911913975 "F2r/Plcb1/Fabp5" 3
"GO:0099542" "GO:0099542" "trans-synaptic signaling by endocannabinoid" "3/1537" "10/23210" 0.0244611877274097 0.111447728091245 0.0848385911913975 "F2r/Plcb1/Fabp5" 3
"GO:1902415" "GO:1902415" "regulation of mRNA binding" "3/1537" "10/23210" 0.0244611877274097 0.111447728091245 0.0848385911913975 "Eif3d/Cdk9/Hnrnpl" 3
"GO:1902947" "GO:1902947" "regulation of tau-protein kinase activity" "3/1537" "10/23210" 0.0244611877274097 0.111447728091245 0.0848385911913975 "Hsp90aa1/Clu/Sorl1" 3
"GO:1905456" "GO:1905456" "regulation of lymphoid progenitor cell differentiation" "3/1537" "10/23210" 0.0244611877274097 0.111447728091245 0.0848385911913975 "Fnip1/Hes1/Notch1" 3
"GO:2000644" "GO:2000644" "regulation of receptor catabolic process" "3/1537" "10/23210" 0.0244611877274097 0.111447728091245 0.0848385911913975 "Itch/Ptpn1/Anxa2" 3
"GO:2000980" "GO:2000980" "regulation of inner ear receptor cell differentiation" "3/1537" "10/23210" 0.0244611877274097 0.111447728091245 0.0848385911913975 "Hes1/Dll1/Notch1" 3
"GO:0010569" "GO:0010569" "regulation of double-strand break repair via homologous recombination" "7/1537" "44/23210" 0.0244779620826635 0.111447728091245 0.0848385911913975 "Parp1/Fignl1/Rad51/Rif1/Ubqln4/Rpa2/Ppp4r2" 7
"GO:0043039" "GO:0043039" "tRNA aminoacylation" "7/1537" "44/23210" 0.0244779620826635 0.111447728091245 0.0848385911913975 "Dars/Rars/Wars/Tars/Aimp1/Pars2/Farsa" 7
"GO:0038061" "GO:0038061" "NIK/NF-kappaB signaling" "13/1537" "107/23210" 0.0244915276427424 0.111447728091245 0.0848385911913975 "Adipor1/Egfr/Fbxw11/Traf4/Ppm1a/Litaf/Ppm1b/Traf6/Hmgb1/Ndufc2/Rps3/Ilk/Calr" 13
"GO:0098840" "GO:0098840" "protein transport along microtubule" "9/1537" "64/23210" 0.024500941854079 0.111447728091245 0.0848385911913975 "Ift88/Ift27/Ift57/Pura/Ift52/Ttc21b/Hspb11/Ift81/Ick" 9
"GO:0099118" "GO:0099118" "microtubule-based protein transport" "9/1537" "64/23210" 0.024500941854079 0.111447728091245 0.0848385911913975 "Ift88/Ift27/Ift57/Pura/Ift52/Ttc21b/Hspb11/Ift81/Ick" 9
"GO:1901264" "GO:1901264" "carbohydrate derivative transport" "9/1537" "64/23210" 0.024500941854079 0.111447728091245 0.0848385911913975 "Apoa2/Slc29a3/Slc29a1/Prkce/Slc35a4/Slc35c1/Slc25a24/Atg7/Slc35b4" 9
"GO:0006836" "GO:0006836" "neurotransmitter transport" "29/1537" "298/23210" 0.0245444072858075 0.111447728091245 0.0848385911913975 "Ppfia2/Sec14l1/Cyth1/Slc36a1/Adcy1/Trim9/Dtnbp1/Sncg/Stxbp5l/Slc29a1/Rab5a/Prkce/Adrb2/Arl2/Snap23/Bcl2l1/Rap1a/Slc7a11/Dvl1/Slc44a1/Cplx1/Nos1/Ica1/Syt9/Ctbp2/Th/Slc17a6/Sv2b/Cln8" 29
"GO:0061053" "GO:0061053" "somite development" "12/1537" "96/23210" 0.0245687161405981 0.111447728091245 0.0848385911913975 "Plxna2/Lhx1/Pcdh8/Dll1/Mib1/Notch1/Xrcc2/Smo/Dll3/Nup133/Sfrp1/Aldh1a2" 12
"GO:0071456" "GO:0071456" "cellular response to hypoxia" "12/1537" "96/23210" 0.0245687161405981 0.111447728091245 0.0848385911913975 "Cd34/Npepps/Hif1a/Ubqln1/Bach1/Prkce/Adrb2/Notch1/Suv39h2/Nfe2l2/Tbl2/Cpeb2" 12
"GO:0120162" "GO:0120162" "positive regulation of cold-induced thermogenesis" "12/1537" "96/23210" 0.0245687161405981 0.111447728091245 0.0848385911913975 "Adipor1/Acadl/Gadd45g/Ebf2/Adrb2/Dbh/Fabp5/Prkab1/Phox2b/Adipor2/Cnot3/Igf1r" 12
"GO:0035264" "GO:0035264" "multicellular organism growth" "22/1537" "212/23210" 0.0245728844320308 0.111447728091245 0.0848385911913975 "Creb1/Arid5b/Socs2/Sp2/Lgmn/Pde4d/Ndufs6/Atp8a2/Heg1/Ezr/Adrb2/Tnks2/Ncoa3/Celf1/Icmt/Tal2/Xrcc2/Smo/Wdr11/Dhcr7/Ercc2/Cacna2d2" 22
"GO:0051048" "GO:0051048" "negative regulation of secretion" "26/1537" "261/23210" 0.0247643883452746 0.112224959867122 0.0854302519638869 "Apoa2/Parp1/Cd34/Map4k4/Fn1/Pfkl/Vsnl1/Trim9/Neurog1/F2r/Ubr5/Angpt1/Kalrn/Stxbp5l/Atp5j/Ezr/Lgr4/Notch1/Stk39/Rap1a/Nos1/Erp29/Pde3b/Sergef/Gas6/Sfrp1" 26
"GO:0006289" "GO:0006289" "nucleotide-excision repair" "8/1537" "54/23210" 0.0248979430556635 0.112555664713924 0.0856819980854396 "Hus1/Rbbp8/Rpa2/Gtf2h3/Hmgb1/Rpa3/Xpc/Ercc2" 8
"GO:0035065" "GO:0035065" "regulation of histone acetylation" "8/1537" "54/23210" 0.0248979430556635 0.112555664713924 0.0856819980854396 "Smarcb1/Brca1/Taf7/Nos1/Auts2/Paxip1/Atg7/Arrb1" 8
"GO:0045604" "GO:0045604" "regulation of epidermal cell differentiation" "8/1537" "54/23210" 0.0248979430556635 0.112555664713924 0.0856819980854396 "Tgfb2/Mafg/Hes1/Dll1/Ncoa3/Notch1/Errfi1/Ezh2" 8
"GO:0043414" "GO:0043414" "macromolecule methylation" "28/1537" "286/23210" 0.0249966419824728 0.112910277479987 0.0859519438977633 "Parp1/Mettl1/Baz2a/Smarcb1/Btg1/Brca1/Mtr/Nsd1/Mettl3/Prmt5/Wdr4/Dpy30/Thumpd2/Cxxc1/Trmt112/Rtf1/Trmt6/Suv39h2/Rif1/Setd7/Tdrkh/Rlf/Icmt/Auts2/Paxip1/Ezh2/Ctr9/Wdr61" 28
"GO:0060271" "GO:0060271" "cilium assembly" "29/1537" "299/23210" 0.0255241606827527 0.115199734126044 0.0876947723947806 "Actr3/Sdccag8/Tbc1d30/Rfx4/Tmem107/2700049A03Rik/Syne2/Ttll5/Tbc1d7/Cenpj/Ift88/Asap1/Ift57/Rfx2/Onecut2/Rfx3/Bbip1/Ablim1/Ift52/Ift81/Tapt1/Snx10/Parva/Wdr11/Nphp3/Bbs9/Mns1/Onecut1/Ick" 29
"GO:0002200" "GO:0002200" "somatic diversification of immune receptors" "10/1537" "75/23210" 0.0256954024288852 0.115682088751382 0.088061960560652 "Atad5/Bcl11b/Rnf168/Thoc1/Ctnnbl1/Rif1/Exosc3/Paxip1/Foxp1/Mlh1" 10
"GO:0008016" "GO:0008016" "regulation of heart contraction" "19/1537" "177/23210" 0.0257089039598277 0.115682088751382 0.088061960560652 "Mdm4/Tgfb2/Sumo1/Gjc1/Pik3r1/Pde4d/Tmem65/Atp5j/Adrb2/Smad7/Atp1a1/Nos1/Cacna2d1/Glrx3/Th/Fxyd1/Cacna2d2/Scn2b/Tpm1" 19
"GO:0002701" "GO:0002701" "negative regulation of production of molecular mediator of immune response" "6/1537" "35/23210" 0.0259054833387858 0.115682088751382 0.088061960560652 "Apoa2/Tgfb2/Angpt1/Smad7/Thoc1/Cuedc2" 6
"GO:0007143" "GO:0007143" "female meiotic nuclear division" "6/1537" "35/23210" 0.0259054833387858 0.115682088751382 0.088061960560652 "Fbxo5/Spire1/Cdc25b/Aurka/Plk1/Mlh1" 6
"GO:0009954" "GO:0009954" "proximal/distal pattern formation" "6/1537" "35/23210" 0.0259054833387858 0.115682088751382 0.088061960560652 "Gli2/Pbx1/Gli3/Dll1/Pbx2/Aldh1a2" 6
"GO:0038084" "GO:0038084" "vascular endothelial growth factor signaling pathway" "6/1537" "35/23210" 0.0259054833387858 0.115682088751382 0.088061960560652 "Spry2/Robo1/Dll1/Pdgfra/Nrp1/Gab1" 6
"GO:0051567" "GO:0051567" "histone H3-K9 methylation" "6/1537" "35/23210" 0.0259054833387858 0.115682088751382 0.088061960560652 "Baz2a/Smarcb1/Brca1/Suv39h2/Rif1/Setd7" 6
"GO:1902895" "GO:1902895" "positive regulation of pri-miRNA transcription by RNA polymerase II" "6/1537" "35/23210" 0.0259054833387858 0.115682088751382 0.088061960560652 "Tgfb2/Hif1a/Fos/Srebf2/Tgfbr1/Tead1" 6
"GO:0000460" "GO:0000460" "maturation of 5.8S rRNA" "5/1537" "26/23210" 0.025921587522511 0.115682088751382 0.088061960560652 "Npm1/Bop1/Exosc10/Exosc3/Mphosph6" 5
"GO:0072012" "GO:0072012" "glomerulus vasculature development" "5/1537" "26/23210" 0.025921587522511 0.115682088751382 0.088061960560652 "Angpt1/Hes1/Notch3/Notch1/Pdgfra" 5
"GO:1900273" "GO:1900273" "positive regulation of long-term synaptic potentiation" "5/1537" "26/23210" 0.025921587522511 0.115682088751382 0.088061960560652 "Creb1/Adcy1/Lgmn/Kalrn/Nos1" 5
"GO:1903579" "GO:1903579" "negative regulation of ATP metabolic process" "5/1537" "26/23210" 0.025921587522511 0.115682088751382 0.088061960560652 "Parp1/Ppif/Dnajc15/Ier3/Apoc3" 5
"GO:1904353" "GO:1904353" "regulation of telomere capping" "5/1537" "26/23210" 0.025921587522511 0.115682088751382 0.088061960560652 "Rad50/Aurkb/Tnks2/Hnrnpd/Xrcc1" 5
"GO:2000050" "GO:2000050" "regulation of non-canonical Wnt signaling pathway" "5/1537" "26/23210" 0.025921587522511 0.115682088751382 0.088061960560652 "Dact1/Tiam1/Daam2/Sfrp1/Nkd1" 5
"GO:0050680" "GO:0050680" "negative regulation of epithelial cell proliferation" "16/1537" "142/23210" 0.0259540332022582 0.11573422485551 0.0881016487059393 "Tgfb2/Apoh/Npm1/Sav1/Gas1/Ift88/Ift57/Robo1/Klf9/Ift52/Aimp1/Tgfbr1/Krit1/Ptn/Fgfr2/Sfrp1" 16
"GO:0009991" "GO:0009991" "response to extracellular stimulus" "37/1537" "401/23210" 0.026087239502735 0.116235230206431 0.0884830345706803 "Foxo3/Wipi1/Fnip1/Ncoa1/Fos/Top2b/Mapk8/Atg14/Dnajc15/Fam107a/Dap/Klf10/Gsdmd/Atf4/Adsl/Srebf2/Pnpla3/Nmral1/Sod2/Adrb2/Seh1l/Pdia3/Hspa5/Nr4a2/Nfe2l2/Vcam1/Postn/Alad/Ulk1/Aacs/Tbl2/Atg7/Hnrnpl/Igf1r/Gas6/Pik3r4/Sorl1" 37
"GO:0030316" "GO:0030316" "osteoclast differentiation" "13/1537" "108/23210" 0.0262172541441516 0.116721225718451 0.0888529943291368 "Creb1/Fos/Pik3r1/Klf10/Tmem178/Sh3pxd2a/Traf6/Mafb/Snx10/Sfrp1/Trf/Ubash3b/Anxa2" 13
"GO:0031058" "GO:0031058" "positive regulation of histone modification" "12/1537" "97/23210" 0.0264096706570675 0.11748404169393 0.0894336812018641 "Smarcb1/Brca1/Rtf1/Cdk9/Rif1/Sart3/Nos1/Auts2/Paxip1/Arrb1/Ctr9/Wdr61" 12
"GO:0001838" "GO:0001838" "embryonic epithelial tube formation" "17/1537" "154/23210" 0.0264971485507472 0.117779191404996 0.0896583612927573 "Enah/Tgfb2/Pfn1/Rps7/Hectd1/Hif1a/Rala/Tfap2a/Ift57/Mib1/Traf6/Ift52/Phactr4/Dvl1/Cecr2/Rgma/Sfrp1" 17
"GO:0034329" "GO:0034329" "cell junction assembly" "35/1537" "376/23210" 0.0266183422193925 0.118223617156091 0.0899966764406552 "Clasp1/Actr3/Lamc1/Map4k4/Fn1/Gjc1/Pecam1/Mdga2/Flrt2/Sema4d/Fam107a/Ptk2/Arvcf/Heg1/Pdpk1/Cdh2/Ctnna1/Lrrtm2/Nedd4l/Smad7/Sorbs1/Flrt3/Adnp/Rapgef1/Pkp4/Rap1a/Pdlim5/Ect2/Dvl1/Lrrn1/Plxnd1/Lrfn1/Nrp1/Ephb1/Nptn" 35
"GO:0032259" "GO:0032259" "methylation" "32/1537" "338/23210" 0.0267550152937738 0.118736031248005 0.0903867471079467 "Parp1/Mettl1/Baz2a/Smarcb1/Btg1/Brca1/Mtr/Nsd1/Mettl3/Prmt5/Prdm15/Wdr4/Dpy30/Thumpd2/Rnmt/Cxxc1/Trmt112/Rtf1/Trmt6/Suv39h2/Rif1/Mettl5/Setd7/Tdrkh/Rlf/Icmt/Coq5/Auts2/Paxip1/Ezh2/Ctr9/Wdr61" 32
"GO:0006354" "GO:0006354" "DNA-templated transcription, elongation" "9/1537" "65/23210" 0.0268266407922476 0.118864623033377 0.0904846364601709 "Pbrm1/Rnf168/Thoc1/Rtf1/Cdk9/Zfp326/Ezh2/Ctr9/Wdr61" 9
"GO:0016445" "GO:0016445" "somatic diversification of immunoglobulins" "9/1537" "65/23210" 0.0268266407922476 0.118864623033377 0.0904846364601709 "Atad5/Rnf168/Thoc1/Ctnnbl1/Rif1/Exosc3/Paxip1/Foxp1/Mlh1" 9
"GO:0060047" "GO:0060047" "heart contraction" "22/1537" "214/23210" 0.0269763970336159 0.119433230393467 0.0909174837527744 "Mdm4/Tgfb2/Sumo1/Gjc1/Map2k3/Pik3r1/Pde4d/Tmem65/Atp5j/Adrb2/Nedd4l/Smad7/Actc1/Atp1a1/Nos1/Cacna2d1/Glrx3/Th/Fxyd1/Cacna2d2/Scn2b/Tpm1" 22
"GO:0010259" "GO:0010259" "multicellular organism aging" "7/1537" "45/23210" 0.0273853583693727 0.121051536519337 0.0921494048891368 "Sec63/Jmjd1c/Ndufs6/Rnf165/Prdm2/Icmt/Hyal2" 7
"GO:1902893" "GO:1902893" "regulation of pri-miRNA transcription by RNA polymerase II" "7/1537" "45/23210" 0.0273853583693727 0.121051536519337 0.0921494048891368 "Tgfb2/Yy1/Hif1a/Fos/Srebf2/Tgfbr1/Tead1" 7
"GO:0010665" "GO:0010665" "regulation of cardiac muscle cell apoptotic process" "8/1537" "55/23210" 0.0275033723258056 0.12138067881555 0.0923999615329602 "Mff/Npm1/Mapk8/Pdpk1/Qk/Nfe2l2/Mdk/Ilk" 8
"GO:0046580" "GO:0046580" "negative regulation of Ras protein signal transduction" "8/1537" "55/23210" 0.0275033723258056 0.12138067881555 0.0923999615329602 "Tgfb2/Arhgap44/Spry2/Heg1/Rapgef1/Mapkap1/Spry1/Rasa2" 8
"GO:0019693" "GO:0019693" "ribose phosphate metabolic process" "32/1537" "339/23210" 0.0277375825026993 0.121516921065354 0.0925036747331489 "Uck2/Parp1/Atic/Atp5b/Pfkl/Slc4a1/Pank3/Adcy1/Hif1a/Pde4d/Adsl/Umps/Zbtb20/Atp5j/Gart/Atp5o/Nudt3/Pde9a/Ier3/Pank2/Bcl2l1/Ctps/Ak2/Atp5k/Ppat/Atp2b2/Far2/Impdh1/Ndufc2/Mcee/Mpi/Adpgk" 32
"GO:0010801" "GO:0010801" "negative regulation of peptidyl-threonine phosphorylation" "4/1537" "18/23210" 0.0277522498235013 0.121516921065354 0.0925036747331489 "Spred2/Spry2/Ppp2r5d/Smad7" 4
"GO:0014072" "GO:0014072" "response to isoquinoline alkaloid" "4/1537" "18/23210" 0.0277522498235013 0.121516921065354 0.0925036747331489 "Ppp1r9b/Ppp2r2a/Prkce/Ppp5c" 4
"GO:0016973" "GO:0016973" "poly(A)+ mRNA export from nucleus" "4/1537" "18/23210" 0.0277522498235013 0.121516921065354 0.0925036747331489 "Pabpn1/Poldip3/Ddx19a/Nup93" 4
"GO:0038093" "GO:0038093" "Fc receptor signaling pathway" "4/1537" "18/23210" 0.0277522498235013 0.121516921065354 0.0925036747331489 "Appl1/Rapgef1/Rap1a/Kit" 4
"GO:0060707" "GO:0060707" "trophoblast giant cell differentiation" "4/1537" "18/23210" 0.0277522498235013 0.121516921065354 0.0925036747331489 "Socs3/Hectd1/Plg/Erf" 4
"GO:0060712" "GO:0060712" "spongiotrophoblast layer development" "4/1537" "18/23210" 0.0277522498235013 0.121516921065354 0.0925036747331489 "Socs3/Hectd1/Birc6/Fbxw8" 4
"GO:0060841" "GO:0060841" "venous blood vessel development" "4/1537" "18/23210" 0.0277522498235013 0.121516921065354 0.0925036747331489 "Prox1/Heg1/Notch1/Acvr2b" 4
"GO:0072148" "GO:0072148" "epithelial cell fate commitment" "4/1537" "18/23210" 0.0277522498235013 0.121516921065354 0.0925036747331489 "Prox1/Dll1/Notch1/Pdpn" 4
"GO:1903909" "GO:1903909" "regulation of receptor clustering" "4/1537" "18/23210" 0.0277522498235013 0.121516921065354 0.0925036747331489 "Sorbs1/Slc7a11/Ptn/Sorbs2" 4
"GO:0009142" "GO:0009142" "nucleoside triphosphate biosynthetic process" "10/1537" "76/23210" 0.0278966905147338 0.122053495234793 0.092912137044445 "Parp1/Atp5b/Tbpl1/Atp5j/Atp5o/Bcl2l1/Ctps/Atp5k/Impdh1/Ndufc2" 10
"GO:0051896" "GO:0051896" "regulation of protein kinase B signaling" "17/1537" "155/23210" 0.0279947684447562 0.12235136365111 0.0931388867255162 "Arfgef1/Lmbrd1/Igfbp5/Egfr/Hsp90aa1/Spry2/Angpt1/Ptk2/Itsn1/Rapgef1/Hax1/Tgfbr1/Ilk/Inpp5f/Igf1r/Gas6/Hyal2" 17
"GO:0009141" "GO:0009141" "nucleoside triphosphate metabolic process" "13/1537" "109/23210" 0.0280306227812106 0.12235136365111 0.0931388867255162 "Parp1/Atp5b/Tbpl1/Atp5j/Atp5o/Dut/Bcl2l1/Ctps/Ak2/Atp5k/Impdh1/Dguok/Ndufc2" 13
"GO:0072009" "GO:0072009" "nephron epithelium development" "13/1537" "109/23210" 0.0280306227812106 0.12235136365111 0.0931388867255162 "Pbx1/Lhx1/Gli3/Wnt7b/Hes1/Dll1/Lzts2/Lgr4/Gzf1/Notch1/Prom1/Smo/Ilk" 13
"GO:2001237" "GO:2001237" "negative regulation of extrinsic apoptotic signaling pathway" "12/1537" "98/23210" 0.0283490931666234 0.123644636393395 0.0941233790912271 "Rb1cc1/Unc5b/Brca1/Gas1/Birc6/Ctnna1/Bcl2l1/Mcl1/Tgfbr1/Raf1/Nrp1/Sh3rf1" 12
"GO:0050773" "GO:0050773" "regulation of dendrite development" "20/1537" "191/23210" 0.0284954511553973 0.124185805113514 0.0945353389633403 "Actr3/Sgk1/Arhgap44/Akap5/Dtnbp1/Sema4d/Rap2a/Asap1/Kalrn/Robo1/Tiam1/Itsn1/Nedd4l/Caprin1/Pdlim5/Fbxw8/Cux1/Ptn/Ezh2/Ilk" 20
"GO:0009201" "GO:0009201" "ribonucleoside triphosphate biosynthetic process" "9/1537" "66/23210" 0.0293036648977271 0.127508687072545 0.0970648532829925 "Parp1/Atp5b/Atp5j/Atp5o/Bcl2l1/Ctps/Atp5k/Impdh1/Ndufc2" 9
"GO:1904377" "GO:1904377" "positive regulation of protein localization to cell periphery" "9/1537" "66/23210" 0.0293036648977271 0.127508687072545 0.0970648532829925 "Actr3/Acsl3/Egfr/Ppp1r9b/Akap5/Pdpk1/Ezr/Sorbs1/Rhog" 9
"GO:0001702" "GO:0001702" "gastrulation with mouth forming second" "6/1537" "36/23210" 0.0294011540197428 0.127633981702528 0.0971602327050198 "Rnf2/Lhx1/Dact1/Nsd1/Acvr2a/Acvr2b" 6
"GO:0034243" "GO:0034243" "regulation of transcription elongation from RNA polymerase II promoter" "6/1537" "36/23210" 0.0294011540197428 0.127633981702528 0.0971602327050198 "Rnf168/Rtf1/Cdk9/Ezh2/Ctr9/Wdr61" 6
"GO:0045880" "GO:0045880" "positive regulation of smoothened signaling pathway" "6/1537" "36/23210" 0.0294011540197428 0.127633981702528 0.0971602327050198 "Gas1/Scube1/Ctnna1/Ndst1/Smo/Sfrp1" 6
"GO:0009259" "GO:0009259" "ribonucleotide metabolic process" "31/1537" "328/23210" 0.0294630860448928 0.127803300867107 0.097289125412216 "Uck2/Parp1/Atic/Atp5b/Pfkl/Slc4a1/Pank3/Adcy1/Hif1a/Pde4d/Adsl/Umps/Zbtb20/Atp5j/Gart/Atp5o/Nudt3/Pde9a/Ier3/Pank2/Bcl2l1/Ctps/Ak2/Atp5k/Atp2b2/Far2/Impdh1/Ndufc2/Mcee/Mpi/Adpgk" 31
"GO:0031032" "GO:0031032" "actomyosin structure organization" "21/1537" "204/23210" 0.0297749281208776 0.129055559366852 0.098242396050796 "Clasp1/Prox1/Csrp2/Myh10/Pfn1/Pik3r1/Racgap1/Sorbs1/Actc1/Cnn3/Ect2/Arhgef10l/Tgfbr1/Eln/Pdgfra/Foxp1/Arrb1/Nrp1/Anln/Kif23/Tpm1" 21
"GO:0090100" "GO:0090100" "positive regulation of transmembrane receptor protein serine/threonine kinase signaling pathway" "13/1537" "110/23210" 0.0299338960379663 0.129486718012179 0.0985706117324971 "Parp1/Tgfb2/Hes1/Twsg1/Rnf165/Notch1/Acvr2a/Tgfbr1/Msx1/Ilk/Nup93/Acvr2b/Rnf111" 13
"GO:0003338" "GO:0003338" "metanephros morphogenesis" "5/1537" "27/23210" 0.0301299377936483 0.129486718012179 0.0985706117324971 "Lhx1/Wnt7b/Hes1/Lgr4/Smo" 5
"GO:0010971" "GO:0010971" "positive regulation of G2/M transition of mitotic cell cycle" "5/1537" "27/23210" 0.0301299377936483 0.129486718012179 0.0985706117324971 "Pbx1/Fbxo5/Cdk1/Cdc25b/Cdc7" 5
"GO:0021871" "GO:0021871" "forebrain regionalization" "5/1537" "27/23210" 0.0301299377936483 0.129486718012179 0.0985706117324971 "Lhx1/Gli3/Wnt7b/Ttc21b/Bhlhe22" 5
"GO:0031440" "GO:0031440" "regulation of mRNA 3'-end processing" "5/1537" "27/23210" 0.0301299377936483 0.129486718012179 0.0985706117324971 "Zc3h14/Papola/Ncbp2/Cdk9/Ctr9" 5
"GO:0032509" "GO:0032509" "endosome transport via multivesicular body sorting pathway" "5/1537" "27/23210" 0.0301299377936483 0.129486718012179 0.0985706117324971 "Snf8/Chmp5/Chmp2a/Chmp1a/Leprotl1" 5
"GO:0032801" "GO:0032801" "receptor catabolic process" "5/1537" "27/23210" 0.0301299377936483 0.129486718012179 0.0985706117324971 "Lgmn/Itch/Ptpn1/Pik3r4/Anxa2" 5
"GO:0036003" "GO:0036003" "positive regulation of transcription from RNA polymerase II promoter in response to stress" "5/1537" "27/23210" 0.0301299377936483 0.129486718012179 0.0985706117324971 "Atf6/Hif1a/Atf4/Notch1/Nfe2l2" 5
"GO:0045738" "GO:0045738" "negative regulation of DNA repair" "5/1537" "27/23210" 0.0301299377936483 0.129486718012179 0.0985706117324971 "Ubr5/Rif1/Ubqln4/Rps3/Rnf169" 5
"GO:0045830" "GO:0045830" "positive regulation of isotype switching" "5/1537" "27/23210" 0.0301299377936483 0.129486718012179 0.0985706117324971 "Atad5/Rif1/Exosc3/Paxip1/Mlh1" 5
"GO:0061099" "GO:0061099" "negative regulation of protein tyrosine kinase activity" "5/1537" "27/23210" 0.0301299377936483 0.129486718012179 0.0985706117324971 "Socs4/Cblb/Errfi1/Tsg101/Hyal2" 5
"GO:0046928" "GO:0046928" "regulation of neurotransmitter secretion" "15/1537" "133/23210" 0.030155132456941 0.129487886732715 0.0985715014106047 "Ppfia2/Cyth1/Adcy1/Dtnbp1/Sncg/Stxbp5l/Rab5a/Prkce/Adrb2/Bcl2l1/Rap1a/Dvl1/Cplx1/Ica1/Syt9" 15
"GO:0040013" "GO:0040013" "negative regulation of locomotion" "30/1537" "316/23210" 0.0301766711276995 0.129487886732715 0.0985715014106047 "Clasp1/Adipor1/Igfbp5/Foxo3/Ddt/Apoh/Rhob/Sema4d/Rap2a/Ptprg/Dach1/Ptk2/Arid2/St6gal1/Sema5b/Robo1/Robo2/Ctnna1/Plcb1/Notch1/Nfe2l2/Krit1/Slit2/Ptn/Ilk/Nrp1/Sfrp1/Calr/Hyal2/Tpm1" 30
"GO:0001756" "GO:0001756" "somitogenesis" "10/1537" "77/23210" 0.0302288562661126 0.129512409552123 0.0985901691886404 "Plxna2/Lhx1/Pcdh8/Dll1/Mib1/Notch1/Xrcc2/Dll3/Sfrp1/Aldh1a2" 10
"GO:0033143" "GO:0033143" "regulation of intracellular steroid hormone receptor signaling pathway" "10/1537" "77/23210" 0.0302288562661126 0.129512409552123 0.0985901691886404 "Parp1/Cnot2/Brca1/Ube2i/Lbh/Ncoa3/Arntl/Ppp5c/Sfrp1/Calr" 10
"GO:0044773" "GO:0044773" "mitotic DNA damage checkpoint" "8/1537" "56/23210" 0.0302916251660714 0.129681657969034 0.0987190080398044 "Cdk1/Zfp830/Hus1/Donson/Ier3/Rpa2/Syf2/Xpc" 8
"GO:0006892" "GO:0006892" "post-Golgi vesicle-mediated transport" "12/1537" "99/23210" 0.030389581037755 0.129901476000342 0.0988863425598889 "Acsl3/Ank3/Gosr2/Wipi1/Vps54/Ankfy1/Rab10/Scfd1/Rab31/Optn/Golga7/Sorl1" 12
"GO:0010771" "GO:0010771" "negative regulation of cell morphogenesis involved in differentiation" "12/1537" "99/23210" 0.030389581037755 0.129901476000342 0.0988863425598889 "Actr3/Tnr/Dtnbp1/Sema4d/Ptk2/Sema5b/Postn/Spg20/Ulk1/Slit2/Rgma/Nrp1" 12
"GO:0001941" "GO:0001941" "postsynaptic membrane organization" "7/1537" "46/23210" 0.0305184762359962 0.130153011889398 0.0990778220169134 "Dnaja3/Cdh2/Sorbs1/Slc7a11/Dvl1/Ptn/Sorbs2" 7
"GO:0003382" "GO:0003382" "epithelial cell morphogenesis" "7/1537" "46/23210" 0.0305184762359962 0.130153011889398 0.0990778220169134 "Jmjd1c/Col18a1/Pecam1/Bcl11b/Ift88/Heg1/Sipa1l3" 7
"GO:0060323" "GO:0060323" "head morphogenesis" "7/1537" "46/23210" 0.0305184762359962 0.130153011889398 0.0990778220169134 "Tgfb2/Arid5b/Specc1l/Tfap2a/Msx1/Pdgfra/Mmp2" 7
"GO:0008544" "GO:0008544" "epidermis development" "31/1537" "329/23210" 0.030543065811251 0.130158294214001 0.0990818431395082 "Gli2/Tgfb2/Igfbp5/Mafg/Egfr/Bcl11b/Sav1/Tfap2a/Ift88/Tnfrsf19/Hes1/Dll1/Lgr4/Trpc4ap/Ncoa3/Notch1/Pou3f1/Plod1/Errfi1/Cux1/Ldb2/Atp2b2/Smo/Ezh2/Fgfr2/Ercc2/Tsg101/Igf1r/Fa2h/Tfdp1/Gab1" 31
"GO:0071902" "GO:0071902" "positive regulation of protein serine/threonine kinase activity" "27/1537" "279/23210" 0.0310424988265342 0.13218555268075 0.100625075605934 "Prox1/Cab39/Egfr/Map2k3/Spag9/Gadd45g/F2r/Wnt7b/Fgd4/Robo1/Tiam1/Ccnd3/Adrb2/Traf6/Ptpn1/Stk39/Tgfbr1/Erp29/Kit/Raf1/Ezh2/Rps3/Arrb1/Ilk/Tead1/Gab1/Trf" 27
"GO:0048284" "GO:0048284" "organelle fusion" "14/1537" "122/23210" 0.0311137273926912 0.132286740264577 0.100702103753614 "Stx6/Vcpip1/Gosr2/Ankfy1/Trim9/Snap23/Spg11/Stx16/Sec22b/Chmp5/Cplx1/Syt9/Afg3l1/Anxa2" 14
"GO:0060996" "GO:0060996" "dendritic spine development" "14/1537" "122/23210" 0.0311137273926912 0.132286740264577 0.100702103753614 "Actr3/Nck2/Arhgap44/Dtnbp1/Asap1/Kalrn/Tiam1/Itsn1/Arid1b/Spire1/Caprin1/Pdlim5/Dvl1/Ephb1" 14
"GO:0033135" "GO:0033135" "regulation of peptidyl-serine phosphorylation" "17/1537" "157/23210" 0.0311782520677665 0.13238146704384 0.100774213671316 "Nck2/Egfr/Fnip1/Hsp90aa1/Pde4d/Nsd1/Spry2/Angpt1/Smad7/Mapkap1/Fnip2/Hax1/Nos1/Raf1/Arrb1/Inpp5f/Gas6" 17
"GO:0032984" "GO:0032984" "protein-containing complex disassembly" "21/1537" "205/23210" 0.0311835066789669 0.13238146704384 0.100774213671316 "Clasp1/Nckap5/Sgk1/Specc1l/Smarcb1/Smarce1/Akap5/Ubqln1/Pbrm1/Atg14/Arid2/Lix1/Adrb2/Kif18a/Setx/Eif5a2/Ubqln4/2810006K23Rik/Igf1r/Sh3gl3/Tpm1" 21
"GO:0007611" "GO:0007611" "learning or memory" "28/1537" "292/23210" 0.0315850910386537 0.132748637508567 0.101053718919992 "Tnr/Chst10/Creb1/Sgk1/S100b/Egfr/Adcy1/Lgmn/Hif1a/Atxn1/Neurog1/Aaas/Kalrn/Pja2/Adrb2/Fen1/Plcb1/Adnp/Dbh/Mdk/Slc7a11/Slc24a2/Kit/Ptn/Th/Cln8/Man2b1/Pias1" 28
"GO:1903706" "GO:1903706" "regulation of hemopoiesis" "37/1537" "407/23210" 0.0317108622931846 0.132748637508567 0.101053718919992 "Creb1/Foxo3/Fnip1/Hsp90aa1/Nfkbia/Hif1a/Fos/Pik3r1/Gli3/Zmiz1/Mettl3/Klf10/Hes1/Gabpa/Dll1/Tmem178/Zfp36l2/Zeb1/Smad7/Traf6/Mafb/Notch1/Acvr2a/Nfe2l2/Mdk/Hax1/Tox/Hmgb1/Atg7/Ptn/Ctr9/Klf13/Gas6/Sfrp1/Sh3rf1/Ubash3b/Wdr61" 37
"GO:0001885" "GO:0001885" "endothelial cell development" "9/1537" "67/23210" 0.0319362540414292 0.132748637508567 0.101053718919992 "Col18a1/Pecam1/Ift88/Wnt7b/Heg1/Ezr/Rapgef1/Rap1a/Tjp1" 9
"GO:0002562" "GO:0002562" "somatic diversification of immune receptors via germline recombination within a single locus" "9/1537" "67/23210" 0.0319362540414292 0.132748637508567 0.101053718919992 "Atad5/Bcl11b/Rnf168/Thoc1/Rif1/Exosc3/Paxip1/Foxp1/Mlh1" 9
"GO:0016444" "GO:0016444" "somatic cell DNA recombination" "9/1537" "67/23210" 0.0319362540414292 0.132748637508567 0.101053718919992 "Atad5/Bcl11b/Rnf168/Thoc1/Rif1/Exosc3/Paxip1/Foxp1/Mlh1" 9
"GO:0022029" "GO:0022029" "telencephalon cell migration" "9/1537" "67/23210" 0.0319362540414292 0.132748637508567 0.101053718919992 "Tnr/Egfr/Ndel1/Socs7/Syne2/Gli3/Robo1/Slit2/Rnf7" 9
"GO:0050710" "GO:0050710" "negative regulation of cytokine secretion" "9/1537" "67/23210" 0.0319362540414292 0.132748637508567 0.101053718919992 "Apoa2/Parp1/Cd34/Fn1/Ubr5/Angpt1/Ezr/Lgr4/Gas6" 9
"GO:0051298" "GO:0051298" "centrosome duplication" "9/1537" "67/23210" 0.0319362540414292 0.132748637508567 0.101053718919992 "Brca1/Npm1/Gen1/Cenpj/Nubp1/Sass6/Chmp5/Chmp2a/Chmp1a" 9
"GO:0061371" "GO:0061371" "determination of heart left/right asymmetry" "9/1537" "67/23210" 0.0319362540414292 0.132748637508567 0.101053718919992 "Hif1a/Ift57/Dll1/Mib1/Ift52/Notch1/Smo/Nphp3/Aldh1a2" 9
"GO:0090316" "GO:0090316" "positive regulation of intracellular protein transport" "15/1537" "134/23210" 0.0319586566701616 0.132748637508567 0.101053718919992 "Actr3/Ank3/Ywhae/Ppm1a/Akap5/Pik3r1/Gli3/Ubr5/Rbm22/Ect2/Tardbp/Smo/Gas6/Hyal2/Sorl1" 15
"GO:0000727" "GO:0000727" "double-strand break repair via break-induced replication" "3/1537" "11/23210" 0.0320082828868881 0.132748637508567 0.101053718919992 "Mcm6/Mcm3/Cdc7" 3
"GO:0003266" "GO:0003266" "regulation of secondary heart field cardioblast proliferation" "3/1537" "11/23210" 0.0320082828868881 0.132748637508567 0.101053718919992 "Hes1/Notch1/Gng5" 3
"GO:0021554" "GO:0021554" "optic nerve development" "3/1537" "11/23210" 0.0320082828868881 0.132748637508567 0.101053718919992 "Gli3/Nav2/Ephb1" 3
"GO:0021559" "GO:0021559" "trigeminal nerve development" "3/1537" "11/23210" 0.0320082828868881 0.132748637508567 0.101053718919992 "Tfap2a/Neurog1/Nrp1" 3
"GO:0021684" "GO:0021684" "cerebellar granular layer formation" "3/1537" "11/23210" 0.0320082828868881 0.132748637508567 0.101053718919992 "Prox1/Ulk1/Atp2b2" 3
"GO:0021707" "GO:0021707" "cerebellar granule cell differentiation" "3/1537" "11/23210" 0.0320082828868881 0.132748637508567 0.101053718919992 "Prox1/Ulk1/Atp2b2" 3
"GO:0035881" "GO:0035881" "amacrine cell differentiation" "3/1537" "11/23210" 0.0320082828868881 0.132748637508567 0.101053718919992 "Neurod4/Ptf1a/Casz1" 3
"GO:0038063" "GO:0038063" "collagen-activated tyrosine kinase receptor signaling pathway" "3/1537" "11/23210" 0.0320082828868881 0.132748637508567 0.101053718919992 "Col4a2/Col4a1/Ubash3b" 3
"GO:0042762" "GO:0042762" "regulation of sulfur metabolic process" "3/1537" "11/23210" 0.0320082828868881 0.132748637508567 0.101053718919992 "Nfe2l2/Slc7a11/Sp1" 3
"GO:0043568" "GO:0043568" "positive regulation of insulin-like growth factor receptor signaling pathway" "3/1537" "11/23210" 0.0320082828868881 0.132748637508567 0.101053718919992 "Igfbp5/Igfbp4/Ift88" 3
"GO:0043619" "GO:0043619" "regulation of transcription from RNA polymerase II promoter in response to oxidative stress" "3/1537" "11/23210" 0.0320082828868881 0.132748637508567 0.101053718919992 "Hif1a/Atf4/Nfe2l2" 3
"GO:0048548" "GO:0048548" "regulation of pinocytosis" "3/1537" "11/23210" 0.0320082828868881 0.132748637508567 0.101053718919992 "Ankfy1/Appl1/Nr1h2" 3
"GO:0048630" "GO:0048630" "skeletal muscle tissue growth" "3/1537" "11/23210" 0.0320082828868881 0.132748637508567 0.101053718919992 "Naca/Dll1/Adrb2" 3
"GO:0048845" "GO:0048845" "venous blood vessel morphogenesis" "3/1537" "11/23210" 0.0320082828868881 0.132748637508567 0.101053718919992 "Prox1/Heg1/Notch1" 3
"GO:0060174" "GO:0060174" "limb bud formation" "3/1537" "11/23210" 0.0320082828868881 0.132748637508567 0.101053718919992 "Plxna2/Zfp219/Fgfr2" 3
"GO:0060900" "GO:0060900" "embryonic camera-type eye formation" "3/1537" "11/23210" 0.0320082828868881 0.132748637508567 0.101053718919992 "Prox1/Tfap2a/Phactr4" 3
"GO:0061299" "GO:0061299" "retina vasculature morphogenesis in camera-type eye" "3/1537" "11/23210" 0.0320082828868881 0.132748637508567 0.101053718919992 "Lama1/Col4a1/Nrp1" 3
"GO:0070601" "GO:0070601" "centromeric sister chromatid cohesion" "3/1537" "11/23210" 0.0320082828868881 0.132748637508567 0.101053718919992 "Naa50/Bub1b/Bub1" 3
"GO:0071732" "GO:0071732" "cellular response to nitric oxide" "3/1537" "11/23210" 0.0320082828868881 0.132748637508567 0.101053718919992 "Mtr/Mapk8/Hnrnpd" 3
"GO:0097084" "GO:0097084" "vascular smooth muscle cell development" "3/1537" "11/23210" 0.0320082828868881 0.132748637508567 0.101053718919992 "Pbrm1/Hes1/Notch1" 3
"GO:1903332" "GO:1903332" "regulation of protein folding" "3/1537" "11/23210" 0.0320082828868881 0.132748637508567 0.101053718919992 "Bag5/Pdia3/Pdia4" 3
"GO:0030258" "GO:0030258" "lipid modification" "22/1537" "218/23210" 0.0323154098755424 0.133922746948902 0.101947499282576 "Adipor1/Soat1/Apoa2/Bpnt1/Acadl/Dgkd/Socs2/Socs3/Mtmr4/Socs7/Pik3r1/Mtmr6/Slc27a2/Slc35c1/Acox3/Adipor2/Inpp5f/Irs2/Lcat/St3gal2/Fa2h/Ip6k2" 22
"GO:0051881" "GO:0051881" "regulation of mitochondrial membrane potential" "10/1537" "78/23210" 0.0326953705773909 0.135396727784827 0.103069554076377 "Parp1/Ndufs1/Sod2/Prkce/Pank2/Bcl2l1/Spg20/Slc25a33/Ndufc2/Rnf122" 10
"GO:0001656" "GO:0001656" "metanephros development" "11/1537" "89/23210" 0.0328327725911884 0.135726524577797 0.103320608950031 "Lhx1/Gli3/Tfap2a/Wnt7b/Hes1/Robo2/Lgr4/Spry1/Slit2/Pdgfra/Smo" 11
"GO:1900076" "GO:1900076" "regulation of cellular response to insulin stimulus" "11/1537" "89/23210" 0.0328327725911884 0.135726524577797 0.103320608950031 "Nucks1/Adipor1/Lmbrd1/Socs2/Socs3/Pik3r1/Ccnd3/Sorbs1/Ncoa5/Ptpn1/Sorl1" 11
"GO:1903707" "GO:1903707" "negative regulation of hemopoiesis" "17/1537" "158/23210" 0.0328668679138233 0.135726524577797 0.103320608950031 "Nfkbia/Pik3r1/Gli3/Hes1/Gabpa/Dll1/Tmem178/Smad7/Mafb/Notch1/Nfe2l2/Mdk/Ctr9/Klf13/Sfrp1/Ubash3b/Wdr61" 17
"GO:0007369" "GO:0007369" "gastrulation" "18/1537" "170/23210" 0.0330181161467614 0.135726524577797 0.103320608950031 "Clasp1/Rnf2/Fn1/Lhx1/Dact1/Nsd1/Ext1/Twsg1/Rtf1/Acvr2a/Aplnr/Syf2/Dvl1/Ctr9/Sfrp1/Nphp3/Acvr2b/Ecsit" 18
"GO:0046890" "GO:0046890" "regulation of lipid biosynthetic process" "18/1537" "170/23210" 0.0330181161467614 0.135726524577797 0.103320608950031 "Prox1/Creb1/Acadl/Acsl3/Brca1/Apob/Zbtb20/Sorbs1/Sf1/Atp1a1/Ddx20/Fabp5/Atg7/Fgf15/Dhcr7/Nr1h2/Igf1r/Apoc3" 18
"GO:0002053" "GO:0002053" "positive regulation of mesenchymal cell proliferation" "6/1537" "37/23210" 0.0331924507451138 0.135726524577797 0.103320608950031 "Gas1/Hmgb1/Smo/Foxp1/Fgfr2/Irs2" 6
"GO:0016233" "GO:0016233" "telomere capping" "6/1537" "37/23210" 0.0331924507451138 0.135726524577797 0.103320608950031 "Rad50/Aurkb/Tnks2/Hnrnpd/Hnrnpa2b1/Xrcc1" 6
"GO:0033144" "GO:0033144" "negative regulation of intracellular steroid hormone receptor signaling pathway" "6/1537" "37/23210" 0.0331924507451138 0.135726524577797 0.103320608950031 "Cnot2/Brca1/Lbh/Arntl/Sfrp1/Calr" 6
"GO:0045191" "GO:0045191" "regulation of isotype switching" "6/1537" "37/23210" 0.0331924507451138 0.135726524577797 0.103320608950031 "Atad5/Thoc1/Rif1/Exosc3/Paxip1/Mlh1" 6
"GO:0046470" "GO:0046470" "phosphatidylcholine metabolic process" "6/1537" "37/23210" 0.0331924507451138 0.135726524577797 0.103320608950031 "Apoa2/Acsl3/Chkb/Pcyt1a/Fabp5/Lcat" 6
"GO:0051647" "GO:0051647" "nucleus localization" "6/1537" "37/23210" 0.0331924507451138 0.135726524577797 0.103320608950031 "Actr1b/Myh10/Syne2/Ptk2/Nudc/Tacc3" 6
"GO:0072599" "GO:0072599" "establishment of protein localization to endoplasmic reticulum" "6/1537" "37/23210" 0.0331924507451138 0.135726524577797 0.103320608950031 "Sec63/Srp68/Rab10/Srp19/Hspa5/Spcs2" 6
"GO:1901998" "GO:1901998" "toxin transport" "6/1537" "37/23210" 0.0331924507451138 0.135726524577797 0.103320608950031 "Scfd1/Ptprg/Hspa5/Cct3/Nrp1/Copb2" 6
"GO:0003170" "GO:0003170" "heart valve development" "8/1537" "57/23210" 0.0332677708574422 0.135726524577797 0.103320608950031 "Mdm4/Tgfb2/Hectd1/Zfpm2/Robo1/Robo2/Notch1/Slit2" 8
"GO:0042775" "GO:0042775" "mitochondrial ATP synthesis coupled electron transport" "8/1537" "57/23210" 0.0332677708574422 0.135726524577797 0.103320608950031 "Cdk1/Uqcr10/Ndufs6/Dnajc15/Ndufb9/Ndufs8/Ndufc2/Uqcrc1" 8
"GO:0046879" "GO:0046879" "hormone secretion" "33/1537" "357/23210" 0.0333052163908636 0.135726524577797 0.103320608950031 "Map4k4/Creb1/Pfkl/Egfr/Stxbp4/Vsnl1/Hif1a/Nell2/Kalrn/Stxbp5l/Tiam1/Itsn1/Prkce/Rfx3/Scg5/Snap23/Acvr2a/Aimp1/Cplx1/Nos1/Aacs/Raf1/Atg7/Tm7sf3/Ica1/Arrb1/Syt9/Arntl/Pde3b/Irs2/Sfrp1/Cpe/Acvr2b" 33
"GO:0003180" "GO:0003180" "aortic valve morphogenesis" "4/1537" "19/23210" 0.0333594077272304 0.135726524577797 0.103320608950031 "Robo1/Robo2/Notch1/Slit2" 4
"GO:0019048" "GO:0019048" "modulation by virus of host process" "4/1537" "19/23210" 0.0333594077272304 0.135726524577797 0.103320608950031 "Bcl2l1/Rxra/Atg7/Hyal2" 4
"GO:0021692" "GO:0021692" "cerebellar Purkinje cell layer morphogenesis" "4/1537" "19/23210" 0.0333594077272304 0.135726524577797 0.103320608950031 "Lhx1/Agtpbp1/Dll1/Atp2b2" 4
"GO:0033145" "GO:0033145" "positive regulation of intracellular steroid hormone receptor signaling pathway" "4/1537" "19/23210" 0.0333594077272304 0.135726524577797 0.103320608950031 "Parp1/Ube2i/Ncoa3/Ppp5c" 4
"GO:0045116" "GO:0045116" "protein neddylation" "4/1537" "19/23210" 0.0333594077272304 0.135726524577797 0.103320608950031 "Rpl11/Rpl5/Uba3/Rnf7" 4
"GO:0046827" "GO:0046827" "positive regulation of protein export from nucleus" "4/1537" "19/23210" 0.0333594077272304 0.135726524577797 0.103320608950031 "Ywhae/Ppm1a/Rbm22/Gas6" 4
"GO:0072189" "GO:0072189" "ureter development" "4/1537" "19/23210" 0.0333594077272304 0.135726524577797 0.103320608950031 "Lhx1/Lzts2/Nphp3/Aldh1a2" 4
"GO:1904754" "GO:1904754" "positive regulation of vascular associated smooth muscle cell migration" "4/1537" "19/23210" 0.0333594077272304 0.135726524577797 0.103320608950031 "Igfbp5/Dock4/Adamts1/Smo" 4
"GO:0051260" "GO:0051260" "protein homooligomerization" "35/1537" "383/23210" 0.033623739959832 0.13667799941553 0.104044910702699 "Kctd3/Acadl/Dgkd/Pfkl/Npm1/Thg1l/Gpx3/Rnf112/Spag9/Ccdc88c/Hcn1/Acot13/Clu/Angpt1/Gsdmd/Scube1/Nell2/Sod2/Apip/Rad51/Dut/Rxra/Golga2/Optn/Ect2/Alad/Letm1/Ppat/Tmcc1/Chmp2a/Kctd15/Nell1/Elavl1/Rbmxl1/Aldh1a2" 35
"GO:0018108" "GO:0018108" "peptidyl-tyrosine phosphorylation" "30/1537" "319/23210" 0.0336423062788137 0.13667799941553 0.104044910702699 "Clk1/Pecam1/Socs3/Egfr/Nedd9/Sema4d/Socs4/Angpt1/Ptk2/Hes1/Cblb/Prkce/Gfra1/Ptpn1/Adnp/Hax1/Jak1/Errfi1/Pdgfra/Kit/Wee1/Gprc5b/Inpp5f/Fgfr2/Tsg101/Igf1r/Nrp1/Gas6/Sfrp1/Hyal2" 30
"GO:0071453" "GO:0071453" "cellular response to oxygen levels" "15/1537" "135/23210" 0.0338397609774849 0.136761077654016 0.1041081532724 "Cd34/Npepps/Hif1a/Ubqln1/Atp6v1a/Bach1/Prkce/Adrb2/Notch1/Suv39h2/Nfe2l2/Atp6v0a2/Tbl2/Cpeb2/Atg7" 15
"GO:0072331" "GO:0072331" "signal transduction by p53 class mediator" "15/1537" "135/23210" 0.0338397609774849 0.136761077654016 0.1041081532724 "Foxo3/Spred2/Npm1/Atad5/Rps7/Pak1ip1/Bop1/Tmem109/E2f1/Rpl11/Rpl5/Msx1/Ing4/Foxm1/Atr" 15
"GO:0003179" "GO:0003179" "heart valve morphogenesis" "7/1537" "47/23210" 0.0338835752135264 0.136761077654016 0.1041081532724 "Mdm4/Tgfb2/Zfpm2/Robo1/Robo2/Notch1/Slit2" 7
"GO:0003197" "GO:0003197" "endocardial cushion development" "7/1537" "47/23210" 0.0338835752135264 0.136761077654016 0.1041081532724 "Mdm4/Tgfb2/Robo1/Robo2/Notch1/Tgfbr1/Msx1" 7
"GO:0006368" "GO:0006368" "transcription elongation from RNA polymerase II promoter" "7/1537" "47/23210" 0.0338835752135264 0.136761077654016 0.1041081532724 "Pbrm1/Rnf168/Rtf1/Cdk9/Ezh2/Ctr9/Wdr61" 7
"GO:0010718" "GO:0010718" "positive regulation of epithelial to mesenchymal transition" "7/1537" "47/23210" 0.0338835752135264 0.136761077654016 0.1041081532724 "Tgfb2/Loxl2/Notch1/Mdk/Pdpn/Tgfbr1/Ezh2" 7
"GO:0021532" "GO:0021532" "neural tube patterning" "7/1537" "47/23210" 0.0338835752135264 0.136761077654016 0.1041081532724 "Gli2/Tmem107/Gli3/Gas1/Hes1/Hes3/Smo" 7
"GO:0030520" "GO:0030520" "intracellular estrogen receptor signaling pathway" "7/1537" "47/23210" 0.0338835752135264 0.136761077654016 0.1041081532724 "Parp1/Cnot2/Brca1/Safb/Lbh/Taf7/Ncoa3" 7
"GO:1903018" "GO:1903018" "regulation of glycoprotein metabolic process" "7/1537" "47/23210" 0.0338835752135264 0.136761077654016 0.1041081532724 "Arfgef1/Soat1/Ramp1/Itm2b/Plcb1/Golga2/Fktn" 7
"GO:1905330" "GO:1905330" "regulation of morphogenesis of an epithelium" "13/1537" "112/23210" 0.0340189241654544 0.137208019752708 0.104448383967512 "Clasp1/Lhx1/Btbd7/Dact1/Wnt7b/Lgr4/Rxra/Mdk/Dvl1/Pdgfra/Smo/Sfrp1/Nkd1" 13
"GO:0030307" "GO:0030307" "positive regulation of cell growth" "20/1537" "195/23210" 0.0344483564307678 0.13873926209906 0.105614028576533 "Tgfb2/Fn1/Sgk1/Egfr/Ndel1/Eif2b2/Sema4d/Ptk2/Nedd4l/Adnp2/Ncoa3/Adnp/F2/Crabp2/Slc25a33/Tgfbr1/Ilk/Nrp1/Sfrp1/Cdkn2aip" 20
"GO:1902905" "GO:1902905" "positive regulation of supramolecular fiber organization" "20/1537" "195/23210" 0.0344483564307678 0.13873926209906 0.105614028576533 "Actr3/Arpc5/Prox1/Nck2/Grb2/Drg1/Pfn1/Mapk8/Prkce/Spire1/Arl2/Mapre1/Arhgef10l/Tgfbr1/Arpc3/Slain2/Ctnna2/Rps3/Nrp1/Tpm1" 20
"GO:0000082" "GO:0000082" "G1/S transition of mitotic cell cycle" "18/1537" "171/23210" 0.0347096786150019 0.138924991837052 0.105755413686695 "Egfr/E2f6/Klf11/Dact1/Id4/Fam107a/Adamts1/Bach1/Ccnd3/Rbbp8/Plcb1/E2f1/Rpa2/Pdpn/Anp32b/Ezh2/Ccne1/Pias1" 18
"GO:0007612" "GO:0007612" "learning" "18/1537" "171/23210" 0.0347096786150019 0.138924991837052 0.105755413686695 "Tnr/Chst10/Creb1/Sgk1/Lgmn/Hif1a/Atxn1/Aaas/Kalrn/Adrb2/Dbh/Slc7a11/Slc24a2/Kit/Ptn/Th/Cln8/Pias1" 18
"GO:0002068" "GO:0002068" "glandular epithelial cell development" "5/1537" "28/23210" 0.0347437098351004 0.138924991837052 0.105755413686695 "Dll1/Pdpk1/Rfx3/Smo/Arntl" 5
"GO:0021952" "GO:0021952" "central nervous system projection neuron axonogenesis" "5/1537" "28/23210" 0.0347437098351004 0.138924991837052 0.105755413686695 "Gli2/Nr4a2/Bhlhe22/Slit2/Ephb1" 5
"GO:0035335" "GO:0035335" "peptidyl-tyrosine dephosphorylation" "5/1537" "28/23210" 0.0347437098351004 0.138924991837052 0.105755413686695 "Ptpn1/Ptpn13/Ptpn12/Dusp4/Ubash3b" 5
"GO:0044003" "GO:0044003" "modulation by symbiont of host process" "5/1537" "28/23210" 0.0347437098351004 0.138924991837052 0.105755413686695 "Bcl2l1/Rxra/Ulk1/Atg7/Hyal2" 5
"GO:0045671" "GO:0045671" "negative regulation of osteoclast differentiation" "5/1537" "28/23210" 0.0347437098351004 0.138924991837052 0.105755413686695 "Pik3r1/Tmem178/Mafb/Sfrp1/Ubash3b" 5
"GO:0051446" "GO:0051446" "positive regulation of meiotic cell cycle" "5/1537" "28/23210" 0.0347437098351004 0.138924991837052 0.105755413686695 "Fbxo5/Cdc25b/Plcb1/Msx1/Igf1r" 5
"GO:0060037" "GO:0060037" "pharyngeal system development" "5/1537" "28/23210" 0.0347437098351004 0.138924991837052 0.105755413686695 "Tgfb2/Plxna2/Hes1/Ece1/Tgfbr1" 5
"GO:0060445" "GO:0060445" "branching involved in salivary gland morphogenesis" "5/1537" "28/23210" 0.0347437098351004 0.138924991837052 0.105755413686695 "Btbd7/Lama1/Plxnd1/Fgfr2/Nrp1" 5
"GO:0006497" "GO:0006497" "protein lipidation" "11/1537" "90/23210" 0.0352548745635338 0.140606097811949 0.107035140649249 "Zdhhc17/Nmt1/Wipi1/Ppm1a/Atg10/Pigx/Ppm1b/Abca1/Atg7/Svip/Golga7" 11
"GO:0042770" "GO:0042770" "signal transduction in response to DNA damage" "11/1537" "90/23210" 0.0352548745635338 0.140606097811949 0.107035140649249 "Foxo3/Brca1/Grb2/Spred2/Npm1/Atad5/Prpf19/Ing4/Foxm1/Plk1/Atr" 11
"GO:0043535" "GO:0043535" "regulation of blood vessel endothelial cell migration" "11/1537" "90/23210" 0.0352548745635338 0.140606097811949 0.107035140649249 "Akt3/Atp5b/Map3k3/Map2k3/Hif1a/Angpt1/Pdpk1/Notch1/Nfe2l2/Nrp1/Sp1" 11
"GO:0043406" "GO:0043406" "positive regulation of MAP kinase activity" "22/1537" "220/23210" 0.0352650385254943 0.140606097811949 0.107035140649249 "Egfr/Map2k3/Spag9/Gadd45g/F2r/Wnt7b/Fgd4/Robo1/Tiam1/Traf6/Ptpn1/Stk39/Tgfbr1/Erp29/Kit/Raf1/Ezh2/Rps3/Arrb1/Ilk/Gab1/Trf" 22
"GO:1902117" "GO:1902117" "positive regulation of organelle assembly" "10/1537" "79/23210" 0.0352995460167867 0.140643080412844 0.107063293325057 "Prox1/Cnot2/Cnot6/Sdc1/Mapk8/Cenpj/Asap1/Ulk1/Tapt1/Mns1" 10
"GO:0042471" "GO:0042471" "ear morphogenesis" "15/1537" "136/23210" 0.0358000824421037 0.14253547109449 0.108503858890316 "Gli2/Lrig3/Rpl38/Tfap2a/Neurog1/Gas1/Spry2/Atp8a2/Dll1/Zeb1/Mafb/Dvl1/Msx1/Atp2b2/Fgfr2" 15
"GO:0090305" "GO:0090305" "nucleic acid phosphodiester bond hydrolysis" "13/1537" "113/23210" 0.0362049054434717 0.143941614081249 0.109574272725155 "Npm1/Atad5/Cpsf2/Bop1/Ncbp2/Fen1/Toe1/Exosc10/Exosc3/Fip1l1/Dcp1b/Xpc/Ercc2" 13
"GO:0098773" "GO:0098773" "skin epidermis development" "13/1537" "113/23210" 0.0362049054434717 0.143941614081249 0.109574272725155 "Tgfb2/Igfbp5/Egfr/Sav1/Tnfrsf19/Dll1/Lgr4/Trpc4ap/Notch1/Ldb2/Smo/Fgfr2/Ercc2" 13
"GO:0002011" "GO:0002011" "morphogenesis of an epithelial sheet" "8/1537" "58/23210" 0.0364365195660515 0.144347661735018 0.109883372888006 "Clasp1/Lama1/Flrt3/Notch1/Phactr4/Pdpn/Dvl1/Cd151" 8
"GO:0016447" "GO:0016447" "somatic recombination of immunoglobulin gene segments" "8/1537" "58/23210" 0.0364365195660515 0.144347661735018 0.109883372888006 "Atad5/Rnf168/Thoc1/Rif1/Exosc3/Paxip1/Foxp1/Mlh1" 8
"GO:0044380" "GO:0044380" "protein localization to cytoskeleton" "8/1537" "58/23210" 0.0364365195660515 0.144347661735018 0.109883372888006 "Ppp1r9b/Mapre1/Aurka/Dvl1/Ubxn2b/Snx10/Pard6a/Anln" 8
"GO:0090501" "GO:0090501" "RNA phosphodiester bond hydrolysis" "8/1537" "58/23210" 0.0364365195660515 0.144347661735018 0.109883372888006 "Npm1/Cpsf2/Bop1/Ncbp2/Toe1/Exosc10/Exosc3/Fip1l1" 8
"GO:1902369" "GO:1902369" "negative regulation of RNA catabolic process" "8/1537" "58/23210" 0.0364365195660515 0.144347661735018 0.109883372888006 "Angel2/Nbas/Secisbp2/Qk/E2f1/Tardbp/Hnrnpd/Elavl1" 8
"GO:0046883" "GO:0046883" "regulation of hormone secretion" "28/1537" "296/23210" 0.0366625231727429 0.145139846708003 0.110486416648719 "Map4k4/Creb1/Pfkl/Egfr/Stxbp4/Vsnl1/Hif1a/Nell2/Kalrn/Stxbp5l/Tiam1/Itsn1/Prkce/Rfx3/Scg5/Acvr2a/Aimp1/Nos1/Aacs/Atg7/Tm7sf3/Ica1/Arrb1/Syt9/Arntl/Pde3b/Irs2/Sfrp1" 28
"GO:0019218" "GO:0019218" "regulation of steroid metabolic process" "12/1537" "102/23210" 0.0371422347841311 0.146879883046043 0.11181100382577 "Apoa2/Prox1/Acadl/Apob/Sf1/Pank2/Atp1a1/Ddx20/Kit/Fgf15/Dhcr7/Igf1r" 12
"GO:0010762" "GO:0010762" "regulation of fibroblast migration" "6/1537" "38/23210" 0.0372865149820865 0.146879883046043 0.11181100382577 "Actr3/Akap12/Appl1/Prkce/Gna12/Hyal2" 6
"GO:0014002" "GO:0014002" "astrocyte development" "6/1537" "38/23210" 0.0372865149820865 0.146879883046043 0.11181100382577 "Egfr/Dll1/Vim/Ror1/C1qa/Smo" 6
"GO:0030513" "GO:0030513" "positive regulation of BMP signaling pathway" "6/1537" "38/23210" 0.0372865149820865 0.146879883046043 0.11181100382577 "Hes1/Twsg1/Rnf165/Notch1/Msx1/Ilk" 6
"GO:0042149" "GO:0042149" "cellular response to glucose starvation" "6/1537" "38/23210" 0.0372865149820865 0.146879883046043 0.11181100382577 "Atg14/Atf4/Hspa5/Nfe2l2/Tbl2/Pik3r4" 6
"GO:0046854" "GO:0046854" "phosphatidylinositol phosphorylation" "6/1537" "38/23210" 0.0372865149820865 0.146879883046043 0.11181100382577 "Bpnt1/Socs2/Socs3/Socs7/Pik3r1/Ip6k2" 6
"GO:0072210" "GO:0072210" "metanephric nephron development" "6/1537" "38/23210" 0.0372865149820865 0.146879883046043 0.11181100382577 "Lhx1/Tfap2a/Hes1/Lgr4/Pdgfra/Smo" 6
"GO:0018212" "GO:0018212" "peptidyl-tyrosine modification" "30/1537" "322/23210" 0.037402651762494 0.147233319861682 0.112080054456299 "Clk1/Pecam1/Socs3/Egfr/Nedd9/Sema4d/Socs4/Angpt1/Ptk2/Hes1/Cblb/Prkce/Gfra1/Ptpn1/Adnp/Hax1/Jak1/Errfi1/Pdgfra/Kit/Wee1/Gprc5b/Inpp5f/Fgfr2/Tsg101/Igf1r/Nrp1/Gas6/Sfrp1/Hyal2" 30
"GO:0001541" "GO:0001541" "ovarian follicle development" "9/1537" "69/23210" 0.0376839379580109 0.148026969822377 0.112684213425868 "Foxo3/Zfp830/Eif2b2/Angpt1/Bcl2l1/Kit/Arrb1/Fancf/Mmp2" 9
"GO:0060997" "GO:0060997" "dendritic spine morphogenesis" "9/1537" "69/23210" 0.0376839379580109 0.148026969822377 0.112684213425868 "Actr3/Arhgap44/Dtnbp1/Kalrn/Tiam1/Caprin1/Pdlim5/Dvl1/Ephb1" 9
"GO:1903670" "GO:1903670" "regulation of sprouting angiogenesis" "9/1537" "69/23210" 0.0376839379580109 0.148026969822377 0.112684213425868 "Akt3/Map3k3/Dll1/Pdpk1/Notch1/Aplnr/Jak1/Hmgb1/Nrp1" 9
"GO:1902275" "GO:1902275" "regulation of chromatin organization" "20/1537" "197/23210" 0.0377492962341448 0.148179279724735 0.112800157983571 "Smarcb1/Brca1/Nsd1/Ubr5/Atad2/Taf7/Rtf1/Cdk9/Rif1/Tlk1/Setd7/Sart3/Nos1/Auts2/Paxip1/Tada3/Atg7/Arrb1/Ctr9/Wdr61" 20
"GO:0009798" "GO:0009798" "axis specification" "11/1537" "91/23210" 0.0377998887823781 0.148273455364515 0.112871848351247 "Rnf2/Lhx1/Neurog1/Dll1/Aurka/Notch1/Hspb11/Smo/Tcf7l1/Sfrp1/Mns1" 11
"GO:0045766" "GO:0045766" "positive regulation of angiogenesis" "19/1537" "185/23210" 0.0380775223844136 0.149257461160845 0.113620914006641 "Akt3/Vash2/Cd34/Btg1/Brca1/Map3k3/Rhob/Hif1a/Dll1/Pdpk1/Nfe2l2/Aplnr/Mdk/Ecm1/Jak1/Hmgb1/Nrp1/Gab1/Sp1" 19
"GO:0007015" "GO:0007015" "actin filament organization" "36/1537" "400/23210" 0.0382403952016983 0.149790557170953 0.114026728600101 "Arfgef1/Clasp1/Actr3/Arpc5/Enah/Prox1/Nck2/Specc1l/Pecam1/Grb2/Myh10/Pfn1/Ppp1r9b/Rhob/Pik3r1/Nedd9/Fam107a/Ezr/Prkce/Spire1/Sorbs1/Actc1/Hax1/Arhgef10l/Tgfbr1/Arpc3/Eln/Slit2/Ctnna2/Arrb1/Rhog/Arhgap17/Nrp1/Sorbs2/Trf/Tpm1" 36
"GO:0043534" "GO:0043534" "blood vessel endothelial cell migration" "13/1537" "114/23210" 0.0384892335159553 0.150659401417089 0.114688128550278 "Akt3/Atp5b/Map3k3/Map2k3/Hif1a/Angpt1/Robo1/Pdpk1/Notch1/Nfe2l2/Slit2/Nrp1/Sp1" 13
"GO:0009914" "GO:0009914" "hormone transport" "33/1537" "362/23210" 0.0393030568611335 0.153216485015236 0.116634685682854 "Map4k4/Creb1/Pfkl/Egfr/Stxbp4/Vsnl1/Hif1a/Nell2/Kalrn/Stxbp5l/Tiam1/Itsn1/Prkce/Rfx3/Scg5/Snap23/Acvr2a/Aimp1/Cplx1/Nos1/Aacs/Raf1/Atg7/Tm7sf3/Ica1/Arrb1/Syt9/Arntl/Pde3b/Irs2/Sfrp1/Cpe/Acvr2b" 33
"GO:0016570" "GO:0016570" "histone modification" "38/1537" "427/23210" 0.0393379557917077 0.153216485015236 0.116634685682854 "Rnf2/Baz2a/Jmjd1c/Smarcb1/Brca1/Aurkb/Vrk1/Ncoa1/Nsd1/Ube2e1/Prmt5/Ubr5/Rnf168/Naa50/Uhrf1/Dpy30/Taf7/Cxxc1/Rtf1/Cdk9/Suv39h2/Rif1/Setd7/Rlf/Pcgf3/Sart3/Nos1/Auts2/Paxip1/Tada3/Atg7/Ing4/Ezh2/Ruvbl1/Arrb1/Ctr9/Ppp5c/Wdr61" 38
"GO:0006887" "GO:0006887" "exocytosis" "34/1537" "375/23210" 0.0393916760154708 0.153216485015236 0.116634685682854 "Clasp1/Ppfia2/Syngr2/Cyth1/Adcy1/Myh10/Snf8/Vsnl1/Rab10/Scfd1/Trim9/Sdc1/Rala/Dtnbp1/Scamp1/Stxbp5l/Itsn1/Pdpk1/Rab5a/Rab31/Prkce/Adrb2/Snap23/Bcl2l1/Notch1/Rap1a/Dvl1/Cplx1/Kit/Syt9/Arhgap17/Chmp2a/Ctbp2/Tsg101" 34
"GO:0008203" "GO:0008203" "cholesterol metabolic process" "14/1537" "126/23210" 0.039401846927598 0.153216485015236 0.116634685682854 "Soat1/Apoa2/Lbr/Acadl/Apob/Sqle/Cyb5r3/Srebf2/Abca1/Dhcr7/Lcat/Cln8/Sorl1/Apoc3" 14
"GO:0009200" "GO:0009200" "deoxyribonucleoside triphosphate metabolic process" "4/1537" "20/23210" 0.0395777593822377 0.153216485015236 0.116634685682854 "Tbpl1/Dut/Ak2/Dguok" 4
"GO:0016226" "GO:0016226" "iron-sulfur cluster assembly" "4/1537" "20/23210" 0.0395777593822377 0.153216485015236 0.116634685682854 "Nubpl/Nubp1/Glrx3/Ciapin1" 4
"GO:0031163" "GO:0031163" "metallo-sulfur cluster assembly" "4/1537" "20/23210" 0.0395777593822377 0.153216485015236 0.116634685682854 "Nubpl/Nubp1/Glrx3/Ciapin1" 4
"GO:0034472" "GO:0034472" "snRNA 3'-end processing" "4/1537" "20/23210" 0.0395777593822377 0.153216485015236 0.116634685682854 "Ints7/Ints2/Toe1/Exosc3" 4
"GO:0042730" "GO:0042730" "fibrinolysis" "4/1537" "20/23210" 0.0395777593822377 0.153216485015236 0.116634685682854 "Apoh/Plg/F2/Anxa2" 4
"GO:1900101" "GO:1900101" "regulation of endoplasmic reticulum unfolded protein response" "4/1537" "20/23210" 0.0395777593822377 0.153216485015236 0.116634685682854 "Atf6/Nck2/Pik3r1/Ptpn1" 4
"GO:1990182" "GO:1990182" "exosomal secretion" "4/1537" "20/23210" 0.0395777593822377 0.153216485015236 0.116634685682854 "Snf8/Sdc1/Chmp2a/Tsg101" 4
"GO:2000136" "GO:2000136" "regulation of cell proliferation involved in heart morphogenesis" "4/1537" "20/23210" 0.0395777593822377 0.153216485015236 0.116634685682854 "Naca/Hes1/Notch1/Gng5" 4
"GO:2000726" "GO:2000726" "negative regulation of cardiac muscle cell differentiation" "4/1537" "20/23210" 0.0395777593822377 0.153216485015236 0.116634685682854 "Yy1/Dll1/Ctdp1/Foxp1" 4
"GO:0009953" "GO:0009953" "dorsal/ventral pattern formation" "12/1537" "103/23210" 0.0396113420160043 0.153216485015236 0.116634685682854 "Gli2/Rfx4/Ascl1/Lhx1/Gli3/Gas1/Mapk8/Ift88/Ift52/Ttc21b/Smo/Sfrp1" 12
"GO:0051289" "GO:0051289" "protein homotetramerization" "12/1537" "103/23210" 0.0396113420160043 0.153216485015236 0.116634685682854 "Acadl/Pfkl/Thg1l/Gpx3/Hcn1/Acot13/Sod2/Apip/Rxra/Golga2/Ppat/Aldh1a2" 12
"GO:0001919" "GO:0001919" "regulation of receptor recycling" "5/1537" "29/23210" 0.039770721833505 0.153216485015236 0.116634685682854 "Optn/Ece1/Chmp5/Inpp5f/Anxa2" 5
"GO:0008206" "GO:0008206" "bile acid metabolic process" "5/1537" "29/23210" 0.039770721833505 0.153216485015236 0.116634685682854 "Prox1/Slc27a2/Pank2/Kit/Fgf15" 5
"GO:0033137" "GO:0033137" "negative regulation of peptidyl-serine phosphorylation" "5/1537" "29/23210" 0.039770721833505 0.153216485015236 0.116634685682854 "Nck2/Pde4d/Smad7/Nos1/Inpp5f" 5
"GO:0060571" "GO:0060571" "morphogenesis of an epithelial fold" "5/1537" "29/23210" 0.039770721833505 0.153216485015236 0.116634685682854 "Gli2/Egfr/Hif1a/Cecr2/Fgfr2" 5
"GO:0008347" "GO:0008347" "glial cell migration" "8/1537" "59/23210" 0.0398022013459026 0.153216485015236 0.116634685682854 "Tgfb2/Fn1/Socs7/Syne2/Gli3/Tiam1/Vim/Fubp1" 8
"GO:0010659" "GO:0010659" "cardiac muscle cell apoptotic process" "8/1537" "59/23210" 0.0398022013459026 0.153216485015236 0.116634685682854 "Mff/Npm1/Mapk8/Pdpk1/Qk/Nfe2l2/Mdk/Ilk" 8
"GO:0051148" "GO:0051148" "negative regulation of muscle cell differentiation" "8/1537" "59/23210" 0.0398022013459026 0.153216485015236 0.116634685682854 "Yy1/Dll1/Ctdp1/Notch1/Msx1/Ezh2/Foxp1/Rbpms2" 8
"GO:0070972" "GO:0070972" "protein localization to endoplasmic reticulum" "8/1537" "59/23210" 0.0398022013459026 0.153216485015236 0.116634685682854 "Sec63/Srp68/Rab10/Ubac2/Srp19/Hspa5/Tapt1/Spcs2" 8
"GO:2001238" "GO:2001238" "positive regulation of extrinsic apoptotic signaling pathway" "8/1537" "59/23210" 0.0398022013459026 0.153216485015236 0.116634685682854 "Tgfb2/Unc5b/Timp3/Ctnna1/Pdia3/Faf1/Sfrp1/Hyal2" 8
"GO:0043491" "GO:0043491" "protein kinase B signaling" "19/1537" "186/23210" 0.0398855366601359 0.153431319077707 0.116798226201016 "Arfgef1/Lmbrd1/Igfbp5/Egfr/Hsp90aa1/Spry2/Angpt1/Ptk2/Itsn1/Rapgef1/Setx/Hax1/Tgfbr1/Ilk/Inpp5f/Igf1r/Gas6/Hyal2/Lingo1" 19
"GO:0003263" "GO:0003263" "cardioblast proliferation" "3/1537" "12/23210" 0.0406225717352155 0.154034159763327 0.117257133308023 "Hes1/Notch1/Gng5" 3
"GO:0003264" "GO:0003264" "regulation of cardioblast proliferation" "3/1537" "12/23210" 0.0406225717352155 0.154034159763327 0.117257133308023 "Hes1/Notch1/Gng5" 3
"GO:0006517" "GO:0006517" "protein deglycosylation" "3/1537" "12/23210" 0.0406225717352155 0.154034159763327 0.117257133308023 "Engase/Man2b2/Man2b1" 3
"GO:0007100" "GO:0007100" "mitotic centrosome separation" "3/1537" "12/23210" 0.0406225717352155 0.154034159763327 0.117257133308023 "Ndel1/Aurka/Ubxn2b" 3
"GO:0009086" "GO:0009086" "methionine biosynthetic process" "3/1537" "12/23210" 0.0406225717352155 0.154034159763327 0.117257133308023 "Mtr/Apip/Enoph1" 3
"GO:0010826" "GO:0010826" "negative regulation of centrosome duplication" "3/1537" "12/23210" 0.0406225717352155 0.154034159763327 0.117257133308023 "Npm1/Nubp1/Chmp2a" 3
"GO:0010998" "GO:0010998" "regulation of translational initiation by eIF2 alpha phosphorylation" "3/1537" "12/23210" 0.0406225717352155 0.154034159763327 0.117257133308023 "Ppp1r15b/Nck2/Npm1" 3
"GO:0033523" "GO:0033523" "histone H2B ubiquitination" "3/1537" "12/23210" 0.0406225717352155 0.154034159763327 0.117257133308023 "Ube2e1/Cdk9/Ctr9" 3
"GO:0036295" "GO:0036295" "cellular response to increased oxygen levels" "3/1537" "12/23210" 0.0406225717352155 0.154034159763327 0.117257133308023 "Atp6v1a/Atp6v0a2/Atg7" 3
"GO:0039702" "GO:0039702" "viral budding via host ESCRT complex" "3/1537" "12/23210" 0.0406225717352155 0.154034159763327 0.117257133308023 "Snf8/Chmp2a/Tsg101" 3
"GO:0043691" "GO:0043691" "reverse cholesterol transport" "3/1537" "12/23210" 0.0406225717352155 0.154034159763327 0.117257133308023 "Apoa2/Abca1/Lcat" 3
"GO:0046607" "GO:0046607" "positive regulation of centrosome cycle" "3/1537" "12/23210" 0.0406225717352155 0.154034159763327 0.117257133308023 "Npm1/Cenpj/Ubxn2b" 3
"GO:0060368" "GO:0060368" "regulation of Fc receptor mediated stimulatory signaling pathway" "3/1537" "12/23210" 0.0406225717352155 0.154034159763327 0.117257133308023 "Appl1/Rapgef1/Rap1a" 3
"GO:0061052" "GO:0061052" "negative regulation of cell growth involved in cardiac muscle cell development" "3/1537" "12/23210" 0.0406225717352155 0.154034159763327 0.117257133308023 "Yy1/Ctdp1/Foxp1" 3
"GO:1900376" "GO:1900376" "regulation of secondary metabolite biosynthetic process" "3/1537" "12/23210" 0.0406225717352155 0.154034159763327 0.117257133308023 "Appl1/Slc7a11/Sp1" 3
"GO:1902287" "GO:1902287" "semaphorin-plexin signaling pathway involved in axon guidance" "3/1537" "12/23210" 0.0406225717352155 0.154034159763327 0.117257133308023 "Plxna2/Plxnd1/Nrp1" 3
"GO:1902459" "GO:1902459" "positive regulation of stem cell population maintenance" "3/1537" "12/23210" 0.0406225717352155 0.154034159763327 0.117257133308023 "Lbh/Ncoa3/Tead1" 3
"GO:1902946" "GO:1902946" "protein localization to early endosome" "3/1537" "12/23210" 0.0406225717352155 0.154034159763327 0.117257133308023 "Ezr/Nrp1/Sorl1" 3
"GO:1904152" "GO:1904152" "regulation of retrograde protein transport, ER to cytosol" "3/1537" "12/23210" 0.0406225717352155 0.154034159763327 0.117257133308023 "Ube2g2/Ubac2/Svip" 3
"GO:2000035" "GO:2000035" "regulation of stem cell division" "3/1537" "12/23210" 0.0406225717352155 0.154034159763327 0.117257133308023 "Prdm15/Lbh/Ncoa3" 3
"GO:2001040" "GO:2001040" "positive regulation of cellular response to drug" "3/1537" "12/23210" 0.0406225717352155 0.154034159763327 0.117257133308023 "Foxo3/Prmt5/Foxp1" 3
"GO:0021885" "GO:0021885" "forebrain cell migration" "9/1537" "70/23210" 0.0408063166077172 0.154520658132755 0.117627475862205 "Tnr/Egfr/Ndel1/Socs7/Syne2/Gli3/Robo1/Slit2/Rnf7" 9
"GO:0051057" "GO:0051057" "positive regulation of small GTPase mediated signal transduction" "9/1537" "70/23210" 0.0408063166077172 0.154520658132755 0.117627475862205 "Map4k4/F2r/Robo1/Gpr17/Notch1/Auts2/Mmd2/Arrb1/Arpp19" 9
"GO:0008033" "GO:0008033" "tRNA processing" "13/1537" "115/23210" 0.0408738404211811 0.154671273935956 0.117742130802002 "Mettl1/Adat2/Thg1l/Wdr4/Thumpd2/Trmt112/Trmt6/Clp1/Pus1/Pop5/Pop4/Adat1/Lsm6" 13
"GO:0043279" "GO:0043279" "response to alkaloid" "10/1537" "81/23210" 0.040933269595974 0.154686132018955 0.117753441385457 "Parp1/Ppp1r9b/Ppp2r2a/Kalrn/Prkce/Rad51/Bcl2l1/Nos1/Ppp5c/Homer2" 10
"GO:0072384" "GO:0072384" "organelle transport along microtubule" "10/1537" "81/23210" 0.040933269595974 0.154686132018955 0.117753441385457 "Actr1b/Ndel1/Hif1a/Syne2/Dtnbp1/Bicd2/Ap3m1/Kif1b/Trak1/Kif23" 10
"GO:0001649" "GO:0001649" "osteoblast differentiation" "20/1537" "199/23210" 0.0412770333194955 0.155664364158129 0.118498111895722 "Gli2/Igfbp5/Asf1a/Fbxo5/Nbr1/Fignl1/Gli3/Id4/Sema4d/Ptk2/Wnt7b/Twsg1/Lgr4/Notch1/Acvr2a/Smo/Ilk/Nell1/Sfrp1/Acvr2b" 20
"GO:0019058" "GO:0019058" "viral life cycle" "20/1537" "199/23210" 0.0412770333194955 0.155664364158129 0.118498111895722 "Nucks1/Prox1/Smarcb1/Kpna2/Rad50/Snf8/Top2b/Rab5a/Notch1/Usp6nl/Ppid/Trim62/Chmp5/Srpk2/Atg7/Chmp2a/Tsg101/Gas6/Hyal2/Anxa2" 20
"GO:0000288" "GO:0000288" "nuclear-transcribed mRNA catabolic process, deadenylation-dependent decay" "7/1537" "49/23210" 0.0413317651514227 0.155664364158129 0.118498111895722 "Cnot6/Zfp36l2/Dcp2/Exosc3/Dcp1b/Mlh1/Dcps" 7
"GO:0046834" "GO:0046834" "lipid phosphorylation" "7/1537" "49/23210" 0.0413317651514227 0.155664364158129 0.118498111895722 "Bpnt1/Dgkd/Socs2/Socs3/Socs7/Pik3r1/Ip6k2" 7
"GO:1904036" "GO:1904036" "negative regulation of epithelial cell apoptotic process" "7/1537" "49/23210" 0.0413317651514227 0.155664364158129 0.118498111895722 "Angpt1/Pdpk1/Nfe2l2/Mdk/Krit1/Igf1r/Gas6" 7
"GO:0007257" "GO:0007257" "activation of JUN kinase activity" "6/1537" "39/23210" 0.0416894078122373 0.156693701379239 0.119281685694807 "Spag9/Wnt7b/Fgd4/Ptpn1/Gab1/Trf" 6
"GO:0048730" "GO:0048730" "epidermis morphogenesis" "6/1537" "39/23210" 0.0416894078122373 0.156693701379239 0.119281685694807 "Tgfb2/Igfbp5/Tfap2a/Notch1/Smo/Fgfr2" 6
"GO:1900087" "GO:1900087" "positive regulation of G1/S transition of mitotic cell cycle" "6/1537" "39/23210" 0.0416894078122373 0.156693701379239 0.119281685694807 "Egfr/Adamts1/Ccnd3/Plcb1/Anp32b/Ccne1" 6
"GO:0003015" "GO:0003015" "heart process" "22/1537" "224/23210" 0.0417585733138283 0.156847902729972 0.119399070100753 "Mdm4/Tgfb2/Sumo1/Gjc1/Map2k3/Pik3r1/Pde4d/Tmem65/Atp5j/Adrb2/Nedd4l/Smad7/Actc1/Atp1a1/Nos1/Cacna2d1/Glrx3/Th/Fxyd1/Cacna2d2/Scn2b/Tpm1" 22
"GO:0009152" "GO:0009152" "purine ribonucleotide biosynthetic process" "15/1537" "139/23210" 0.0421720430446584 0.158187730774513 0.120419002275992 "Parp1/Atic/Atp5b/Pank3/Adcy1/Adsl/Atp5j/Gart/Atp5o/Pank2/Bcl2l1/Ak2/Atp5k/Impdh1/Ndufc2" 15
"GO:0048706" "GO:0048706" "embryonic skeletal system development" "15/1537" "139/23210" 0.0421720430446584 0.158187730774513 0.120419002275992 "Pbx1/Tgfb2/Lhx1/Gli3/Tfap2a/Gas1/Ext1/Zeb1/Ndst1/Acvr2a/Tgfbr1/Tapt1/Pdgfra/Fgfr2/Sp1" 15
"GO:0030879" "GO:0030879" "mammary gland development" "17/1537" "163/23210" 0.0423313802552703 0.158678623767906 0.120792690198559 "Gli2/Creb1/Igfbp5/Socs2/Hif1a/Gli3/Kalrn/Robo1/Lbh/Ncoa3/Msx1/Slit2/Atp2b2/Smo/Fgfr2/Igf1r/Irs2" 17
"GO:0030178" "GO:0030178" "negative regulation of Wnt signaling pathway" "16/1537" "151/23210" 0.0423646848556554 0.158696742866548 0.120806483201151 "Foxo3/Scyl2/Tax1bp3/Dact1/Gli3/Cdh2/Tle4/Lzts2/Notch1/Rapgef1/Mdk/Tle1/Sfrp1/Nkd1/Nphp3/Tle3" 16
"GO:0000045" "GO:0000045" "autophagosome assembly" "11/1537" "93/23210" 0.0432687588792282 0.161865813417999 0.123218909955612 "Rb1cc1/Wipi1/Scfd1/Ubqln1/Atg14/Ift88/Atg2a/Sec22b/Ubxn2b/Ulk1/Atg7" 11
"GO:0043506" "GO:0043506" "regulation of JUN kinase activity" "11/1537" "93/23210" 0.0432687588792282 0.161865813417999 0.123218909955612 "Spag9/Dtnbp1/Wnt7b/Fgd4/Tiam1/Traf6/Ptpn1/Rps3/Sfrp1/Gab1/Trf" 11
"GO:0071156" "GO:0071156" "regulation of cell cycle arrest" "8/1537" "60/23210" 0.0433687473292899 0.162022384459425 0.123338098267509 "Mdm4/Brca1/Rnf112/Uhrf2/Cdk9/Slc25a33/Foxm1/Calr" 8
"GO:1902017" "GO:1902017" "regulation of cilium assembly" "8/1537" "60/23210" 0.0433687473292899 0.162022384459425 0.123338098267509 "Sdccag8/Tbc1d30/Syne2/Tbc1d7/Cenpj/Ift88/Tapt1/Mns1" 8
"GO:0006650" "GO:0006650" "glycerophospholipid metabolic process" "22/1537" "225/23210" 0.0435105111903978 0.162443127511907 0.12365838517185 "Prdx6/Apoa2/Bpnt1/Acsl3/Socs2/Socs3/Mtmr4/Socs7/Pik3r1/Mtmr6/Pnpla3/Chkb/Pigx/Pcyt1a/Lclat1/Plcb1/Fabp5/Pisd/Inpp5f/Lcat/Vac14/Ip6k2" 22
"GO:1902806" "GO:1902806" "regulation of cell cycle G1/S phase transition" "14/1537" "128/23210" 0.0440876672929102 0.164199537915577 0.124995436960642 "Egfr/Stxbp4/Dact1/Gas1/Fam107a/Adamts1/Ccnd3/Plcb1/E2f1/Rpa2/Pdpn/Anp32b/Ezh2/Ccne1" 14
"GO:0014068" "GO:0014068" "positive regulation of phosphatidylinositol 3-kinase signaling" "9/1537" "71/23210" 0.0440987994724827 0.164199537915577 0.124995436960642 "Tgfb2/Unc5b/Sema4d/F2r/Angpt1/Ptk2/F2/Hax1/Igf1r" 9
"GO:0060675" "GO:0060675" "ureteric bud morphogenesis" "9/1537" "71/23210" 0.0440987994724827 0.164199537915577 0.124995436960642 "Pbx1/Lhx1/Gli3/Hes1/Lzts2/Lgr4/Gzf1/Smo/Ilk" 9
"GO:0061045" "GO:0061045" "negative regulation of wound healing" "9/1537" "71/23210" 0.0440987994724827 0.164199537915577 0.124995436960642 "Clasp1/Cd34/Apoh/Plg/Adrb2/F2/Pdgfra/Ubash3b/Anxa2" 9
"GO:0050920" "GO:0050920" "regulation of chemotaxis" "21/1537" "213/23210" 0.044308197000736 0.164869085502071 0.125505124102288 "Fn1/Ddt/Lgmn/Sema4d/St6gal1/Sema5b/Robo1/Robo2/Tiam1/Notch1/Stk39/Mdk/Hmgb1/Slit2/Pdgfra/Ptn/Zfp580/Il16/Nrp1/Gas6/Calr" 21
"GO:0045333" "GO:0045333" "cellular respiration" "17/1537" "164/23210" 0.044437306182598 0.165239189234023 0.125786862274536 "Fastkd2/Ndufs1/Cdk1/Uqcr10/Tbrg4/Hif1a/Ndufs6/Dnajc15/Ndufb9/Adsl/Sod2/Ndufs8/Pank2/Sdhb/Mdh2/Ndufc2/Uqcrc1" 17
"GO:0008306" "GO:0008306" "associative learning" "12/1537" "105/23210" 0.0448899430221307 0.166588909723939 0.126814324985779 "Tnr/Creb1/Sgk1/Lgmn/Hif1a/Atxn1/Adrb2/Dbh/Slc7a11/Kit/Cln8/Pias1" 12
"GO:0016241" "GO:0016241" "regulation of macroautophagy" "12/1537" "105/23210" 0.0448899430221307 0.166588909723939 0.126814324985779 "Qsox1/Tbk1/Scfd1/Hif1a/Sptlc1/Ubqln1/Ift88/Adrb2/Optn/Ubqln4/Sec22b/Ulk1" 12
"GO:0043266" "GO:0043266" "regulation of potassium ion transport" "12/1537" "105/23210" 0.0448899430221307 0.166588909723939 0.126814324985779 "Sumo1/Ank3/Ywhae/Hbp1/Akap5/Atf4/Adrb2/Nedd4l/Gnaq/Stk39/Nos1/Atp1b3" 12
"GO:0003309" "GO:0003309" "type B pancreatic cell differentiation" "5/1537" "30/23210" 0.0452166710157667 0.167578274096997 0.127567469810019 "Dll1/Pdpk1/Rfx3/Smo/Arntl" 5
"GO:0061082" "GO:0061082" "myeloid leukocyte cytokine production" "5/1537" "30/23210" 0.0452166710157667 0.167578274096997 0.127567469810019 "Tgfb2/Cuedc2/Kit/Gprc5b/Gas6" 5
"GO:0010828" "GO:0010828" "positive regulation of glucose transmembrane transport" "7/1537" "50/23210" 0.0454243082919126 0.167901256246101 0.127813337096677 "Appl1/Sorbs1/Nfe2l2/Rap1a/Adipor2/Fgf15/Irs2" 7
"GO:0030865" "GO:0030865" "cortical cytoskeleton organization" "7/1537" "50/23210" 0.0454243082919126 0.167901256246101 0.127813337096677 "Racgap1/Ezr/Fmnl2/Ect2/Calr/Anln/Kif23" 7
"GO:0046189" "GO:0046189" "phenol-containing compound biosynthetic process" "7/1537" "50/23210" 0.0454243082919126 0.167901256246101 0.127813337096677 "Tgfb2/Ddt/Appl1/Dbh/Nr4a2/Slc7a11/Th" 7
"GO:0060043" "GO:0060043" "regulation of cardiac muscle cell proliferation" "7/1537" "50/23210" 0.0454243082919126 0.167901256246101 0.127813337096677 "Cdk1/Sav1/Zfpm2/Notch1/Tgfbr1/Foxp1/Fgfr2" 7
"GO:0006906" "GO:0006906" "vesicle fusion" "11/1537" "94/23210" 0.0461973129973959 0.169520660986845 0.129046094543835 "Stx6/Gosr2/Ankfy1/Trim9/Snap23/Spg11/Stx16/Sec22b/Cplx1/Syt9/Anxa2" 11
"GO:0045185" "GO:0045185" "maintenance of protein location" "11/1537" "94/23210" 0.0461973129973959 0.169520660986845 0.129046094543835 "Ank3/Pfn1/Nfkbia/Rangap1/Arl2/Ciz1/Hspa5/Faf1/Tacc3/Tapt1/Sorl1" 11
"GO:0097061" "GO:0097061" "dendritic spine organization" "11/1537" "94/23210" 0.0461973129973959 0.169520660986845 0.129046094543835 "Actr3/Arhgap44/Lgmn/Dtnbp1/Kalrn/Tiam1/Caprin1/Pdlim5/Dvl1/Igf1r/Ephb1" 11
"GO:0007018" "GO:0007018" "microtubule-based movement" "26/1537" "277/23210" 0.0462602214695811 0.169520660986845 0.129046094543835 "Actr3/Actr1b/Ndel1/Hif1a/Syne2/Dtnbp1/Bicd2/Ap3m1/Ift88/Kif13b/Ift27/Ift57/Pura/Rfx3/Dpcd/Kif18a/Spg11/Ift52/Ttc21b/Hspb11/Kif1b/Ift81/Kif22/Trak1/Kif23/Ick" 26
"GO:0001881" "GO:0001881" "receptor recycling" "6/1537" "40/23210" 0.0464060864101476 0.169520660986845 0.129046094543835 "Optn/Ece1/Chmp5/Inpp5f/Sorl1/Anxa2" 6
"GO:0046825" "GO:0046825" "regulation of protein export from nucleus" "6/1537" "40/23210" 0.0464060864101476 0.169520660986845 0.129046094543835 "Ywhae/Ppm1a/Rangap1/Xpo5/Rbm22/Gas6" 6
"GO:0000466" "GO:0000466" "maturation of 5.8S rRNA from tricistronic rRNA transcript (SSU-rRNA, 5.8S rRNA, LSU-rRNA)" "4/1537" "21/23210" 0.0464098544431154 0.169520660986845 0.129046094543835 "Npm1/Bop1/Exosc10/Exosc3" 4
"GO:0000469" "GO:0000469" "cleavage involved in rRNA processing" "4/1537" "21/23210" 0.0464098544431154 0.169520660986845 0.129046094543835 "Npm1/Bop1/Exosc10/Exosc3" 4
"GO:0003283" "GO:0003283" "atrial septum development" "4/1537" "21/23210" 0.0464098544431154 0.169520660986845 0.129046094543835 "Mdm4/Tgfb2/Smo/Nphp3" 4
"GO:0007095" "GO:0007095" "mitotic G2 DNA damage checkpoint" "4/1537" "21/23210" 0.0464098544431154 0.169520660986845 0.129046094543835 "Cdk1/Donson/Ier3/Syf2" 4
"GO:0008356" "GO:0008356" "asymmetric cell division" "4/1537" "21/23210" 0.0464098544431154 0.169520660986845 0.129046094543835 "Actr3/Rab10/Golga2/Sox5" 4
"GO:0022010" "GO:0022010" "central nervous system myelination" "4/1537" "21/23210" 0.0464098544431154 0.169520660986845 0.129046094543835 "Id4/Clu/Ercc2/Fa2h" 4
"GO:0031290" "GO:0031290" "retinal ganglion cell axon guidance" "4/1537" "21/23210" 0.0464098544431154 0.169520660986845 0.129046094543835 "Robo2/Slit2/Nrp1/Ephb1" 4
"GO:0032291" "GO:0032291" "axon ensheathment in central nervous system" "4/1537" "21/23210" 0.0464098544431154 0.169520660986845 0.129046094543835 "Id4/Clu/Ercc2/Fa2h" 4
"GO:0034367" "GO:0034367" "protein-containing complex remodeling" "4/1537" "21/23210" 0.0464098544431154 0.169520660986845 0.129046094543835 "Apoa2/Apob/Gtf2e1/Lcat" 4
"GO:0061323" "GO:0061323" "cell proliferation involved in heart morphogenesis" "4/1537" "21/23210" 0.0464098544431154 0.169520660986845 0.129046094543835 "Naca/Hes1/Notch1/Gng5" 4
"GO:0098969" "GO:0098969" "neurotransmitter receptor transport to postsynaptic membrane" "4/1537" "21/23210" 0.0464098544431154 0.169520660986845 0.129046094543835 "Arhgap44/Snap23/Mapk10/Cplx1" 4
"GO:1901017" "GO:1901017" "negative regulation of potassium ion transmembrane transporter activity" "4/1537" "21/23210" 0.0464098544431154 0.169520660986845 0.129046094543835 "Sumo1/Ank3/Nedd4l/Stk39" 4
"GO:0001936" "GO:0001936" "regulation of endothelial cell proliferation" "14/1537" "129/23210" 0.0465717436377296 0.170000588760121 0.129411435290172 "Akt3/Prox1/Vash2/Apoh/Pdpk1/Aplnr/Mdk/Aimp1/Ecm1/Tgfbr1/Krit1/Zfp580/Sp1/Aldh1a2" 14
"GO:0061041" "GO:0061041" "regulation of wound healing" "15/1537" "141/23210" 0.0468439909049464 0.170882464204301 0.13008275512389 "Arfgef1/Clasp1/Cd34/Apoh/F2r/Plg/Prkce/Adrb2/Nfe2l2/F2/Pdpn/Hmgb1/Pdgfra/Ubash3b/Anxa2" 15
"GO:0048286" "GO:0048286" "lung alveolus development" "8/1537" "61/23210" 0.0471396731554514 0.171784611089087 0.130769506411367 "Creb1/Igfbp5/Atxn1/Man1a2/Slc7a11/Pdpn/Errfi1/Fgfr2" 8
"GO:1903363" "GO:1903363" "negative regulation of cellular protein catabolic process" "10/1537" "83/23210" 0.0471529341525481 0.171784611089087 0.130769506411367 "Ube2g2/Bag5/Rps7/Ubac2/Rpl11/Alad/Rpl5/Nell1/Svip/Anxa2" 10
"GO:0051271" "GO:0051271" "negative regulation of cellular component movement" "29/1537" "316/23210" 0.0472305672276915 0.17195505011571 0.130899251603578 "Clasp1/Adipor1/Igfbp5/Foxo3/Ddt/Apoh/Rhob/Sema4d/Rap2a/Ptprg/Dach1/Ptk2/Arid2/Sema5b/Robo1/Ctnna1/Plcb1/Notch1/Nfe2l2/Nos1/Krit1/Slit2/Ptn/Ilk/Nrp1/Sfrp1/Calr/Hyal2/Tpm1" 29
"GO:0072171" "GO:0072171" "mesonephric tubule morphogenesis" "9/1537" "72/23210" 0.0475643449306912 0.172944330491633 0.131652332485746 "Pbx1/Lhx1/Gli3/Hes1/Lzts2/Lgr4/Gzf1/Smo/Ilk" 9
"GO:0097755" "GO:0097755" "positive regulation of blood vessel diameter" "9/1537" "72/23210" 0.0475643449306912 0.172944330491633 0.131652332485746 "Cps1/Egfr/Dock4/Hif1a/Ptk2/Sod2/Adrb2/Nos1/Mmp2" 9
"GO:0055006" "GO:0055006" "cardiac cell development" "12/1537" "106/23210" 0.0477034083805733 0.17333689590177 0.131951169410616 "Prox1/Myh10/Yy1/Pbrm1/Ctdp1/Actc1/Notch1/Pdlim5/Pdgfra/Atg7/Foxp1/Sorbs2" 12
"GO:0046620" "GO:0046620" "regulation of organ growth" "13/1537" "118/23210" 0.0486474032022072 0.176651873256745 0.134474666420776 "Prox1/Cdk1/Yy1/Sav1/Zfpm2/Ptk2/Ctdp1/Notch1/Tgfbr1/Smo/Foxp1/Fgfr2/Cacna2d2" 13
"GO:0042692" "GO:0042692" "muscle cell differentiation" "35/1537" "395/23210" 0.0488068181557676 0.176695659990432 0.13450799868212 "Prox1/Igfbp5/Csrp2/Naca/Asf1a/Myh10/Spag9/Yy1/Pbrm1/Ift88/Wnt7b/Hes1/Sod2/Dll1/Qk/Cdh2/Zeb1/Ctdp1/Actc1/Notch1/Rxra/Cdk9/Pdlim5/Msx1/Pdgfra/Kit/Atg7/Smo/Ezh2/Foxp1/Fgfr2/Sorbs2/Cacna2d2/Pias1/Rbpms2" 35
"GO:0032355" "GO:0032355" "response to estradiol" "7/1537" "51/23210" 0.0497676956039315 0.176695659990432 0.13450799868212 "Socs2/Egfr/Ncoa1/Ncoa3/H2afz/Prdm2/Mmp2" 7
"GO:0032648" "GO:0032648" "regulation of interferon-beta production" "7/1537" "51/23210" 0.0497676956039315 0.176695659990432 0.13450799868212 "Tbk1/Yy1/Zbtb20/Ppm1b/Polr3c/Hmgb1/Irf3" 7
"GO:0043618" "GO:0043618" "regulation of transcription from RNA polymerase II promoter in response to stress" "7/1537" "51/23210" 0.0497676956039315 0.176695659990432 0.13450799868212 "Atf6/Nck2/Hif1a/Atf4/Bach1/Notch1/Nfe2l2" 7
"GO:0060428" "GO:0060428" "lung epithelium development" "7/1537" "51/23210" 0.0497676956039315 0.176695659990432 0.13450799868212 "Creb1/Ascl1/Sav1/Wnt7b/Errfi1/Foxp1/Fgfr2" 7
"GO:0061001" "GO:0061001" "regulation of dendritic spine morphogenesis" "7/1537" "51/23210" 0.0497676956039315 0.176695659990432 0.13450799868212 "Actr3/Arhgap44/Dtnbp1/Kalrn/Tiam1/Caprin1/Pdlim5" 7
"GO:0072132" "GO:0072132" "mesenchyme morphogenesis" "7/1537" "51/23210" 0.0497676956039315 0.176695659990432 0.13450799868212 "Mdm4/Tgfb2/Robo1/Robo2/Notch1/Tgfbr1/Msx1" 7
"GO:2000649" "GO:2000649" "regulation of sodium ion transmembrane transporter activity" "7/1537" "51/23210" 0.0497676956039315 0.176695659990432 0.13450799868212 "Ank3/Nedd4l/Plcb1/Stk39/Fxyd1/Scn2b/Fxyd6" 7
"GO:0002328" "GO:0002328" "pro-B cell differentiation" "3/1537" "13/23210" 0.0502761601623296 0.176695659990432 0.13450799868212 "Fnip1/Hes1/Notch1" 3
"GO:0006268" "GO:0006268" "DNA unwinding involved in DNA replication" "3/1537" "13/23210" 0.0502761601623296 0.176695659990432 0.13450799868212 "Mcm6/Pura/Rad51" 3
"GO:0006271" "GO:0006271" "DNA strand elongation involved in DNA replication" "3/1537" "13/23210" 0.0502761601623296 0.176695659990432 0.13450799868212 "Mcm3/Pcna/Gins1" 3
"GO:0006465" "GO:0006465" "signal peptide processing" "3/1537" "13/23210" 0.0502761601623296 0.176695659990432 0.13450799868212 "Sec11c/Spcs2/Sec11a" 3
"GO:0006857" "GO:0006857" "oligopeptide transport" "3/1537" "13/23210" 0.0502761601623296 0.176695659990432 0.13450799868212 "Slc7a11/Slc15a4/Slco1b2" 3
"GO:0008298" "GO:0008298" "intracellular mRNA localization" "3/1537" "13/23210" 0.0502761601623296 0.176695659990432 0.13450799868212 "Prpf18/Exosc10/Exosc3" 3
"GO:0010755" "GO:0010755" "regulation of plasminogen activation" "3/1537" "13/23210" 0.0502761601623296 0.176695659990432 0.13450799868212 "Ruvbl1/Clec3b/Anxa2" 3
"GO:0010885" "GO:0010885" "regulation of cholesterol storage" "3/1537" "13/23210" 0.0502761601623296 0.176695659990432 0.13450799868212 "Apob/Srebf2/Nr1h2" 3
"GO:0010988" "GO:0010988" "regulation of low-density lipoprotein particle clearance" "3/1537" "13/23210" 0.0502761601623296 0.176695659990432 0.13450799868212 "Cnpy2/Apoc3/Anxa2" 3
"GO:0018410" "GO:0018410" "C-terminal protein amino acid modification" "3/1537" "13/23210" 0.0502761601623296 0.176695659990432 0.13450799868212 "Agtpbp1/Icmt/Atg7" 3
"GO:0021520" "GO:0021520" "spinal cord motor neuron cell fate specification" "3/1537" "13/23210" 0.0502761601623296 0.176695659990432 0.13450799868212 "Gli2/Olig3/Gli3" 3
"GO:0021683" "GO:0021683" "cerebellar granular layer morphogenesis" "3/1537" "13/23210" 0.0502761601623296 0.176695659990432 0.13450799868212 "Prox1/Ulk1/Atp2b2" 3
"GO:0021936" "GO:0021936" "regulation of cerebellar granule cell precursor proliferation" "3/1537" "13/23210" 0.0502761601623296 0.176695659990432 0.13450799868212 "Gli2/Lhx1/Smo" 3
"GO:0031145" "GO:0031145" "anaphase-promoting complex-dependent catabolic process" "3/1537" "13/23210" 0.0502761601623296 0.176695659990432 0.13450799868212 "Cdc26/Anapc4/Ube2s" 3
"GO:0032060" "GO:0032060" "bleb assembly" "3/1537" "13/23210" 0.0502761601623296 0.176695659990432 0.13450799868212 "Actr3/Prdx6/Anln" 3
"GO:0032486" "GO:0032486" "Rap protein signal transduction" "3/1537" "13/23210" 0.0502761601623296 0.176695659990432 0.13450799868212 "Rap2a/Rapgef1/Rap1a" 3
"GO:0033147" "GO:0033147" "negative regulation of intracellular estrogen receptor signaling pathway" "3/1537" "13/23210" 0.0502761601623296 0.176695659990432 0.13450799868212 "Cnot2/Brca1/Lbh" 3
"GO:0036376" "GO:0036376" "sodium ion export across plasma membrane" "3/1537" "13/23210" 0.0502761601623296 0.176695659990432 0.13450799868212 "Atp1a1/Fxyd1/Atp1b3" 3
"GO:0038065" "GO:0038065" "collagen-activated signaling pathway" "3/1537" "13/23210" 0.0502761601623296 0.176695659990432 0.13450799868212 "Col4a2/Col4a1/Ubash3b" 3
"GO:0038094" "GO:0038094" "Fc-gamma receptor signaling pathway" "3/1537" "13/23210" 0.0502761601623296 0.176695659990432 0.13450799868212 "Appl1/Rapgef1/Rap1a" 3
"GO:0042994" "GO:0042994" "cytoplasmic sequestering of transcription factor" "3/1537" "13/23210" 0.0502761601623296 0.176695659990432 0.13450799868212 "Nfkbia/Faf1/Tacc3" 3
"GO:0043558" "GO:0043558" "regulation of translational initiation in response to stress" "3/1537" "13/23210" 0.0502761601623296 0.176695659990432 0.13450799868212 "Ppp1r15b/Nck2/Npm1" 3
"GO:0045899" "GO:0045899" "positive regulation of RNA polymerase II transcription preinitiation complex assembly" "3/1537" "13/23210" 0.0502761601623296 0.176695659990432 0.13450799868212 "Creb1/Cand1/Psmc6" 3
"GO:0046606" "GO:0046606" "negative regulation of centrosome cycle" "3/1537" "13/23210" 0.0502761601623296 0.176695659990432 0.13450799868212 "Npm1/Nubp1/Chmp2a" 3
"GO:0046642" "GO:0046642" "negative regulation of alpha-beta T cell proliferation" "3/1537" "13/23210" 0.0502761601623296 0.176695659990432 0.13450799868212 "Cblb/Twsg1/Itch" 3
"GO:0048304" "GO:0048304" "positive regulation of isotype switching to IgG isotypes" "3/1537" "13/23210" 0.0502761601623296 0.176695659990432 0.13450799868212 "Atad5/Paxip1/Mlh1" 3
"GO:0051299" "GO:0051299" "centrosome separation" "3/1537" "13/23210" 0.0502761601623296 0.176695659990432 0.13450799868212 "Ndel1/Aurka/Ubxn2b" 3
"GO:0051315" "GO:0051315" "attachment of mitotic spindle microtubules to kinetochore" "3/1537" "13/23210" 0.0502761601623296 0.176695659990432 0.13450799868212 "Ndc80/Seh1l/Mad1l1" 3
"GO:0060340" "GO:0060340" "positive regulation of type I interferon-mediated signaling pathway" "3/1537" "13/23210" 0.0502761601623296 0.176695659990432 0.13450799868212 "Tbk1/Lsm14a/Irf3" 3
"GO:0060391" "GO:0060391" "positive regulation of SMAD protein signal transduction" "3/1537" "13/23210" 0.0502761601623296 0.176695659990432 0.13450799868212 "Parp1/Tgfbr1/Nup93" 3
"GO:0060670" "GO:0060670" "branching involved in labyrinthine layer morphogenesis" "3/1537" "13/23210" 0.0502761601623296 0.176695659990432 0.13450799868212 "Grb2/Socs3/Fgfr2" 3
"GO:0071027" "GO:0071027" "nuclear RNA surveillance" "3/1537" "13/23210" 0.0502761601623296 0.176695659990432 0.13450799868212 "Prpf18/Exosc10/Exosc3" 3
"GO:0071028" "GO:0071028" "nuclear mRNA surveillance" "3/1537" "13/23210" 0.0502761601623296 0.176695659990432 0.13450799868212 "Prpf18/Exosc10/Exosc3" 3
"GO:0071295" "GO:0071295" "cellular response to vitamin" "3/1537" "13/23210" 0.0502761601623296 0.176695659990432 0.13450799868212 "Pdia3/Postn/Gas6" 3
"GO:0090594" "GO:0090594" "inflammatory response to wounding" "3/1537" "13/23210" 0.0502761601623296 0.176695659990432 0.13450799868212 "Hif1a/F2r/Mdk" 3
"GO:0110154" "GO:0110154" "RNA decapping" "3/1537" "13/23210" 0.0502761601623296 0.176695659990432 0.13450799868212 "Dcp2/Dcp1b/Dcps" 3
"GO:0110156" "GO:0110156" "methylguanosine-cap decapping" "3/1537" "13/23210" 0.0502761601623296 0.176695659990432 0.13450799868212 "Dcp2/Dcp1b/Dcps" 3
"GO:0150146" "GO:0150146" "cell junction disassembly" "3/1537" "13/23210" 0.0502761601623296 0.176695659990432 0.13450799868212 "C1qa/C1qb/Tgfbr1" 3
"GO:1902170" "GO:1902170" "cellular response to reactive nitrogen species" "3/1537" "13/23210" 0.0502761601623296 0.176695659990432 0.13450799868212 "Mtr/Mapk8/Hnrnpd" 3
"GO:1902285" "GO:1902285" "semaphorin-plexin signaling pathway involved in neuron projection guidance" "3/1537" "13/23210" 0.0502761601623296 0.176695659990432 0.13450799868212 "Plxna2/Plxnd1/Nrp1" 3
"GO:1904293" "GO:1904293" "negative regulation of ERAD pathway" "3/1537" "13/23210" 0.0502761601623296 0.176695659990432 0.13450799868212 "Ube2g2/Ubac2/Svip" 3
"GO:1904396" "GO:1904396" "regulation of neuromuscular junction development" "3/1537" "13/23210" 0.0502761601623296 0.176695659990432 0.13450799868212 "Sorbs1/Ptn/Sorbs2" 3
"GO:1905666" "GO:1905666" "regulation of protein localization to endosome" "3/1537" "13/23210" 0.0502761601623296 0.176695659990432 0.13450799868212 "Ezr/Ankrd13a/Sorl1" 3
"GO:0060420" "GO:0060420" "regulation of heart growth" "10/1537" "84/23210" 0.0504887828402959 0.177331112509017 0.134991731256746 "Prox1/Cdk1/Yy1/Sav1/Zfpm2/Ctdp1/Notch1/Tgfbr1/Foxp1/Fgfr2" 10
"GO:0071772" "GO:0071772" "response to BMP" "18/1537" "179/23210" 0.0506005837081935 0.177370937755781 0.135022047871424 "Ppm1a/Hes1/Twsg1/Smad7/Rnf165/Notch1/Acvr2a/Spg20/Msx1/Phox2b/Ilk/Htra1/Rgma/Sfrp1/Acvr2b/Ecsit/Sorl1/Skor1" 18
"GO:0071773" "GO:0071773" "cellular response to BMP stimulus" "18/1537" "179/23210" 0.0506005837081935 0.177370937755781 0.135022047871424 "Ppm1a/Hes1/Twsg1/Smad7/Rnf165/Notch1/Acvr2a/Spg20/Msx1/Phox2b/Ilk/Htra1/Rgma/Sfrp1/Acvr2b/Ecsit/Sorl1/Skor1" 18
"GO:1901861" "GO:1901861" "regulation of muscle tissue development" "18/1537" "179/23210" 0.0506005837081935 0.177370937755781 0.135022047871424 "Cenpf/Creb1/Igfbp5/Naca/Cdk1/S100b/Yy1/Sav1/Zfpm2/Dll1/Adrb2/Ctdp1/Notch1/Tgfbr1/Foxp1/Arntl/Fgfr2/Ephb1" 18
"GO:0032956" "GO:0032956" "regulation of actin cytoskeleton organization" "31/1537" "344/23210" 0.0506274061660292 0.177370937755781 0.135022047871424 "Arfgef1/Clasp1/Actr3/Arpc5/Tgfb2/Prox1/Nck2/Specc1l/Pecam1/Grb2/Arhgap44/Pfn1/Rhob/Pik3r1/Fam107a/Prkce/Spire1/Mdk/Ect2/Hax1/Arhgef10l/Tgfbr1/Arpc3/Eln/Slit2/Ctnna2/Rhog/Ilk/Arhgap17/Nrp1/Tpm1" 31
"GO:0010038" "GO:0010038" "response to metal ion" "25/1537" "267/23210" 0.0510590621595118 0.177527783467607 0.135141445273719 "Slc41a1/Sumo1/Creb1/Fn1/Kcnmb4/Ank3/Egfr/Lgmn/Fos/Hcn1/Tfap2a/Ppif/Mapk8/Loxl2/Nedd4l/Slc25a24/Ect2/Pef1/Ggh/Alad/Hnrnpd/Syt9/Ppp5c/Lcat/Trf" 25
"GO:0000387" "GO:0000387" "spliceosomal snRNP assembly" "5/1537" "31/23210" 0.0510851538539697 0.177527783467607 0.135141445273719 "Snrpf/Prmt5/Prpf19/Ddx20/Sart3" 5
"GO:0001556" "GO:0001556" "oocyte maturation" "5/1537" "31/23210" 0.0510851538539697 0.177527783467607 0.135141445273719 "Foxo3/Fbxo5/Cdc25b/Plcb1/Aurka" 5
"GO:0048011" "GO:0048011" "neurotrophin TRK receptor signaling pathway" "5/1537" "31/23210" 0.0510851538539697 0.177527783467607 0.135141445273719 "Spry2/Ppp2r5d/Spry1/Ulk1/Raf1" 5
"GO:0070979" "GO:0070979" "protein K11-linked ubiquitination" "5/1537" "31/23210" 0.0510851538539697 0.177527783467607 0.135141445273719 "Ube2t/Cdc23/Cdc26/Anapc4/Ube2s" 5
"GO:0090162" "GO:0090162" "establishment of epithelial cell polarity" "5/1537" "31/23210" 0.0510851538539697 0.177527783467607 0.135141445273719 "Cyth1/Hes1/Lama1/Frmd4b/Sipa1l3" 5
"GO:0097352" "GO:0097352" "autophagosome maturation" "5/1537" "31/23210" 0.0510851538539697 0.177527783467607 0.135141445273719 "Ubqln1/Atg14/Lix1/Adrb2/Ubqln4" 5
"GO:1902473" "GO:1902473" "regulation of protein localization to synapse" "5/1537" "31/23210" 0.0510851538539697 0.177527783467607 0.135141445273719 "Arhgap44/Gpc6/Kalrn/Rap1a/Nptn" 5
"GO:1905314" "GO:1905314" "semi-lunar valve development" "5/1537" "31/23210" 0.0510851538539697 0.177527783467607 0.135141445273719 "Tgfb2/Robo1/Robo2/Notch1/Slit2" 5
"GO:2000144" "GO:2000144" "positive regulation of DNA-templated transcription, initiation" "5/1537" "31/23210" 0.0510851538539697 0.177527783467607 0.135141445273719 "Creb1/Cand1/Psmc6/Setx/Paxip1" 5
"GO:2000352" "GO:2000352" "negative regulation of endothelial cell apoptotic process" "5/1537" "31/23210" 0.0510851538539697 0.177527783467607 0.135141445273719 "Angpt1/Pdpk1/Nfe2l2/Krit1/Gas6" 5
"GO:2000781" "GO:2000781" "positive regulation of double-strand break repair" "5/1537" "31/23210" 0.0510851538539697 0.177527783467607 0.135141445273719 "Parp1/Top2b/Spire1/Rif1/Foxm1" 5
"GO:0014911" "GO:0014911" "positive regulation of smooth muscle cell migration" "8/1537" "62/23210" 0.0511180646690904 0.177527783467607 0.135141445273719 "Igfbp5/Dock4/Ptk2/Adamts1/Rab5a/Mdk/Postn/Smo" 8
"GO:0048008" "GO:0048008" "platelet-derived growth factor receptor signaling pathway" "8/1537" "62/23210" 0.0511180646690904 0.177527783467607 0.135141445273719 "Arid5b/Cblb/Zfand5/Ptpn1/Rapgef1/Pdgfra/Nrp1/Gab1" 8
"GO:0035303" "GO:0035303" "regulation of dephosphorylation" "17/1537" "167/23210" 0.0512019694009364 0.177610520522374 0.13520442812035 "Ppp1r15b/Tgfb2/Gpatch2/Ppp1r7/Nuak1/Ywhae/Mtmr4/Akap1/Ppp1r9b/Sema4d/Ppp6r2/Ppp2r5d/Ppp2r2b/Ppp6r3/Rpl5/Sympk/Arpp19" 17
"GO:0045670" "GO:0045670" "regulation of osteoclast differentiation" "9/1537" "73/23210" 0.0512056165194574 0.177610520522374 0.13520442812035 "Creb1/Fos/Pik3r1/Klf10/Tmem178/Traf6/Mafb/Sfrp1/Ubash3b" 9
"GO:0030501" "GO:0030501" "positive regulation of bone mineralization" "6/1537" "41/23210" 0.0514403897916227 0.178313888494095 0.135739860729269 "Tfap2a/Adrb2/Acvr2a/Ptn/Nell1/Acvr2b" 6
"GO:0042303" "GO:0042303" "molting cycle" "14/1537" "131/23210" 0.0518296179658916 0.17943993201359 0.136597051337371 "Tgfb2/Igfbp5/Egfr/Sav1/Tnfrsf19/Lgr4/Trpc4ap/Notch1/Ldb2/Smo/Arntl/Fgfr2/Ercc2/Fa2h" 14
"GO:0042633" "GO:0042633" "hair cycle" "14/1537" "131/23210" 0.0518296179658916 0.17943993201359 0.136597051337371 "Tgfb2/Igfbp5/Egfr/Sav1/Tnfrsf19/Lgr4/Trpc4ap/Notch1/Ldb2/Smo/Arntl/Fgfr2/Ercc2/Fa2h" 14
"GO:0031667" "GO:0031667" "response to nutrient levels" "33/1537" "371/23210" 0.0520985232945252 0.180258950244372 0.137220521676782 "Foxo3/Wipi1/Fnip1/Ncoa1/Top2b/Mapk8/Atg14/Dnajc15/Fam107a/Dap/Klf10/Atf4/Adsl/Srebf2/Pnpla3/Nmral1/Sod2/Adrb2/Seh1l/Pdia3/Hspa5/Nfe2l2/Postn/Alad/Ulk1/Aacs/Tbl2/Atg7/Hnrnpl/Igf1r/Gas6/Pik3r4/Sorl1" 33
"GO:0015980" "GO:0015980" "energy derivation by oxidation of organic compounds" "24/1537" "255/23210" 0.0524314282826057 0.181149010689573 0.137898072269686 "Fastkd2/Ndufs1/Rb1cc1/Cdk1/S100b/Uqcr10/Tbrg4/Hif1a/Ndufs6/Dnajc15/Ndufb9/Adsl/Sod2/Ppp1r3c/Sorbs1/Ndufs8/Pank2/Sdhb/Mdh2/Hmgb1/Ndufc2/Irs2/Phkb/Uqcrc1" 24
"GO:0006352" "GO:0006352" "DNA-templated transcription, initiation" "11/1537" "96/23210" 0.0524532657432671 0.181149010689573 0.137898072269686 "Creb1/Cand1/Tbpl1/Tfam/Psmc6/Gtf2e1/Taf7/Taf5/Setx/Paxip1/Gtf3c1" 11
"GO:0014066" "GO:0014066" "regulation of phosphatidylinositol 3-kinase signaling" "11/1537" "96/23210" 0.0524532657432671 0.181149010689573 0.137898072269686 "Tgfb2/Unc5b/Egfr/Sema4d/F2r/Angpt1/Ptk2/F2/Hax1/Ptpn13/Igf1r" 11
[truncated: 683,834 more chars]
