# Supplementary material for: Identification and characterization of transcribed enhancers during cerebellar development through enhancer RNA analysis
Source: BMC Genomics. 2023 Jun 26;24:351. doi: 10.1186/s12864-023-09368-4 (PMC10291752; doi:10.1186/s12864-023-09368-4)
Supplement: Supplementary file 14 — Supplementary Material 14 [file 12864_2023_9368_MOESM14_ESM.txt]

"ID" "Description" "GeneRatio" "BgRatio" "pvalue" "p.adjust" "qvalue" "geneID" "Count"
"GO:0030426" "GO:0030426" "growth cone" "35/1058" "203/23436" 7.98159515070532e-12 4.82886506617672e-09 3.70514048574847e-09 "Cxcr4/Trak2/Arpc2/Epha4/Katna1/Hap1/Mapt/Aatk/Cdk5r1/Klc1/Psen1/Nrsn1/Otx2/Dpysl2/Nefl/Csnk1e/Gsk3b/Boc/Cxadr/Calm2/Pcdhgb1/Dpysl3/Kif5b/Dcc/Cfl1/Prex1/Grin1/Kif5c/Elavl4/Hnrnpr/Agrn/Fscn1/Tubb3/Gpm6a/Cbl" 35
"GO:0030427" "GO:0030427" "site of polarized growth" "35/1058" "208/23436" 1.62997595151273e-11 4.930677253326e-09 3.78325997166902e-09 "Cxcr4/Trak2/Arpc2/Epha4/Katna1/Hap1/Mapt/Aatk/Cdk5r1/Klc1/Psen1/Nrsn1/Otx2/Dpysl2/Nefl/Csnk1e/Gsk3b/Boc/Cxadr/Calm2/Pcdhgb1/Dpysl3/Kif5b/Dcc/Cfl1/Prex1/Grin1/Kif5c/Elavl4/Hnrnpr/Agrn/Fscn1/Tubb3/Gpm6a/Cbl" 35
"GO:0150034" "GO:0150034" "distal axon" "46/1058" "369/23436" 4.83812124854256e-10 9.7568778512275e-08 7.48635603721849e-08 "Cxcr4/Trak2/Arpc2/Epha4/Grik2/Katna1/Hap1/Mapt/Aatk/Git1/Cdk5r1/Klc1/Psen1/Nrsn1/Cplx2/Otx2/Dpysl2/Nefl/Csnk1e/Prph/Gsk3b/Boc/Cxadr/Calm2/Adcyap1/Pcdhgb1/Dpysl3/Kif5b/Dcc/Adra2a/Cfl1/Prex1/Grin1/Kif5c/Elavl4/Hnrnpr/Agrn/Unc13b/Fscn1/Prkcb/Atp1a3/Blvrb/Atp6v0d1/Tubb3/Gpm6a/Cbl" 46
"GO:0005667" "GO:0005667" "transcription regulator complex" "47/1058" "465/23436" 2.35043618364105e-07 3.55503472775709e-05 2.72774304469922e-05 "Pax3/Hivep2/Tle2/Tcf3/Mbd3/Hdac5/Sox9/Meis1/Trp53/Chd3/Gps2/Brf1/Lpin1/Taf1b/Mxd3/Otx2/Cbx5/Tfcp2/Dazap2/Taf11/Hmga1/Sra1/Tcf4/Rcor2/Pax6/Insm1/Ncoa6/Rbl1/Pbx3/Neurod1/Lmo4/Sox2/Ssbp3/Sfpq/Kdm1a/Pou3f2/Pax5/Ncor2/Chd4/Atf7ip/Hipk2/Zfhx3/Zfpm1/Gatad2a/Ctnnb1/Limd1/Sin3a" 47
"GO:0042734" "GO:0042734" "presynaptic membrane" "27/1058" "198/23436" 3.06463502313706e-07 3.70820837799584e-05 2.84527167411251e-05 "Kcnj9/Ncstn/Epha4/Grik2/Slc1a6/Efnb3/Psen1/Nrxn3/Fcho2/Adra1a/Kcnj6/Ptprs/Adra2a/Rims4/Chrna4/Grin1/Ntng1/Ephb2/Igsf21/Unc13b/Cacna1c/Atp1a3/Gpm6a/Efnb2/Cacna1a/Ctnnb1/Cadm1" 27
"GO:0098984" "GO:0098984" "neuron to neuron synapse" "43/1058" "418/23436" 4.73402334764214e-07 4.77347354220582e-05 3.66263911633365e-05 "Epha4/Grik2/Palm/Mapt/Bcl11a/Cpeb4/Snap47/Arf1/Fxr2/Efnb3/Cdk5r1/Pcbp2/Rpl8/Gsk3b/Gap43/Ptprs/Dcc/Syt12/Psd/Add3/Adra2a/Plcb4/Grin1/Lrp4/Dgkz/Fxr1/Dclk1/Arhgef2/Dnajc6/Map3k7/Unc13b/Sh3gl2/Hip1r/Cacna1c/Phb2/Add2/Homer3/Rpl18a/Rab8a/Efnb2/Ctnnb1/Cadm1/Rpl4" 43
"GO:0099056" "GO:0099056" "integral component of presynaptic membrane" "19/1058" "116/23436" 1.06119286090582e-06 8.16573242055353e-05 6.26548585900671e-05 "Kcnj9/Ncstn/Epha4/Slc1a6/Efnb3/Psen1/Adra1a/Kcnj6/Ptprs/Adra2a/Chrna4/Grin1/Ephb2/Cacna1c/Atp1a3/Gpm6a/Efnb2/Cacna1a/Cadm1" 19
"GO:0098889" "GO:0098889" "intrinsic component of presynaptic membrane" "20/1058" "128/23436" 1.20268109118026e-06 8.16573242055353e-05 6.26548585900671e-05 "Kcnj9/Ncstn/Epha4/Slc1a6/Efnb3/Psen1/Adra1a/Kcnj6/Ptprs/Adra2a/Chrna4/Grin1/Ntng1/Ephb2/Cacna1c/Atp1a3/Gpm6a/Efnb2/Cacna1a/Cadm1" 20
"GO:0014069" "GO:0014069" "postsynaptic density" "40/1058" "390/23436" 1.27272602821751e-06 8.16573242055353e-05 6.26548585900671e-05 "Epha4/Grik2/Palm/Mapt/Bcl11a/Cpeb4/Snap47/Arf1/Fxr2/Efnb3/Cdk5r1/Pcbp2/Rpl8/Gsk3b/Gap43/Ptprs/Dcc/Psd/Add3/Adra2a/Plcb4/Grin1/Lrp4/Dgkz/Fxr1/Dclk1/Arhgef2/Dnajc6/Map3k7/Hip1r/Cacna1c/Phb2/Add2/Homer3/Rpl18a/Rab8a/Efnb2/Ctnnb1/Cadm1/Rpl4" 40
"GO:0005874" "GO:0005874" "microtubule" "42/1058" "420/23436" 1.34970783810802e-06 8.16573242055353e-05 6.26548585900671e-05 "Camsap2/Kif21b/Ttll4/Rassf3/Tube1/Katna1/Tubg2/Tubg1/Mapt/Bod1/Klc1/Tubb2b/Haus4/Dpysl2/Ttll1/Kif21a/Tuba1b/Tuba1a/Nckap5l/Map6d1/Gsk3b/Fsd1/Kif20a/Kif5b/Kif3b/Camsap1/Kif5c/Ttc30a1/Ckap5/Psrc1/Arhgef2/Stmn1/Rcc2/Dynll1/Cct6a/Clip2/Gsk3a/Tubb3/Ckap2/Rpgrip1l/Nicn1/Kif15" 42
"GO:0032279" "GO:0032279" "asymmetric synapse" "40/1058" "393/23436" 1.54329017336695e-06 8.48809595351821e-05 6.5128322148787e-05 "Epha4/Grik2/Palm/Mapt/Bcl11a/Cpeb4/Snap47/Arf1/Fxr2/Efnb3/Cdk5r1/Pcbp2/Rpl8/Gsk3b/Gap43/Ptprs/Dcc/Psd/Add3/Adra2a/Plcb4/Grin1/Lrp4/Dgkz/Fxr1/Dclk1/Arhgef2/Dnajc6/Map3k7/Hip1r/Cacna1c/Phb2/Add2/Homer3/Rpl18a/Rab8a/Efnb2/Ctnnb1/Cadm1/Rpl4" 40
"GO:0099572" "GO:0099572" "postsynaptic specialization" "41/1058" "429/23436" 5.55493774960603e-06 0.000280061444875971 0.000214888381366339 "Epha4/Grik2/Palm/Mapt/Bcl11a/Cpeb4/Snap47/Arf1/Fxr2/Efnb3/Cdk5r1/Pcbp2/Rpl8/Gsk3b/Gap43/Ptprs/Dcc/Psd/Add3/Adra2a/Plcb4/Chrna4/Grin1/Lrp4/Dgkz/Fxr1/Dclk1/Arhgef2/Dnajc6/Map3k7/Hip1r/Cacna1c/Phb2/Add2/Homer3/Rpl18a/Rab8a/Efnb2/Ctnnb1/Cadm1/Rpl4" 41
"GO:0071013" "GO:0071013" "catalytic step 2 spliceosome" "14/1058" "84/23436" 2.22072438920814e-05 0.00103349096574687 0.000792987413474325 "Lsm7/Dhx8/Eif4a3/Srsf1/Ddx41/Sart1/Aqr/Raly/Prpf6/Hnrnpr/Hnrnpf/Snrpg/Snrpn/Rbmx" 14
"GO:0043198" "GO:0043198" "dendritic shaft" "12/1058" "67/23436" 4.05954578169279e-05 0.00175430371280296 0.00134605991708761 "Arpc2/Epha4/Sez6/Psen1/Jph4/Gsk3b/Prex1/Zmynd8/Arhgef2/Cacna1c/Gipc1/Ctnnb1" 12
"GO:0000790" "GO:0000790" "nuclear chromatin" "37/1058" "406/23436" 4.39057615582397e-05 0.00177086571618234 0.00135876777874974 "Dhx9/H3f3a/Smarcc2/Tcf3/Mbd3/Hdac5/Trp53/Polr2a/Chd3/Eme1/Dnmt3a/Enc1/Cbx5/Smarcd1/Mcrs1/Eme2/Tcf4/Men1/Pax6/Sox18/Swi5/Zeb2/Mef2d/Kdm1a/Ncor2/En2/Chd4/Mxd1/Rsf1/Gatad2a/Smarcc1/Ctnnb1/Smarca4/Sin3a/Tipin/Ube2a/Rbmx" 37
"GO:0098589" "GO:0098589" "membrane region" "35/1058" "377/23436" 4.80234126610637e-05 0.00181588529124647 0.00139331085417955 "Rgs16/Atp1b1/Atp1a2/Capn2/Gpc1/Cd24a/Eef2/Dapk3/Mapt/Slc2a4/Psen1/Nup153/Mlc1/Tuba1a/Gsk3b/Cxadr/Mdga1/Dcc/Add3/Lrp4/Gnai3/Lamtor2/Stx12/Cacna1c/Kras/Add2/Serpinh1/Myadm/Insr/Prkaca/Pllp/Gnai2/Prkar2a/Ctnnb1/Cbl" 35
"GO:0045121" "GO:0045121" "membrane raft" "34/1058" "364/23436" 5.42344798412179e-05 0.00182387040570409 0.00139943775365899 "Rgs16/Atp1b1/Atp1a2/Capn2/Gpc1/Cd24a/Eef2/Dapk3/Mapt/Slc2a4/Psen1/Mlc1/Tuba1a/Gsk3b/Cxadr/Mdga1/Dcc/Add3/Lrp4/Gnai3/Lamtor2/Stx12/Cacna1c/Kras/Add2/Serpinh1/Myadm/Insr/Prkaca/Pllp/Gnai2/Prkar2a/Ctnnb1/Cbl" 34
"GO:0070382" "GO:0070382" "exocytic vesicle" "26/1058" "247/23436" 5.72505279636102e-05 0.00182387040570409 0.00139943775365899 "Ncstn/Sgta/Snap47/Psen1/Rab3c/Syngr1/Ptprs/Calm2/Dpysl3/Syt12/Gad2/Grin1/Slc2a8/Syt13/Vps45/Stx12/Unc13b/Sh3gl2/Rph3a/Wfs1/Rab7/Atp6v0d1/Rab8a/Gipc1/Trappc4/Cadm1" 26
"GO:0098857" "GO:0098857" "membrane microdomain" "34/1058" "365/23436" 5.72785747245912e-05 0.00182387040570409 0.00139943775365899 "Rgs16/Atp1b1/Atp1a2/Capn2/Gpc1/Cd24a/Eef2/Dapk3/Mapt/Slc2a4/Psen1/Mlc1/Tuba1a/Gsk3b/Cxadr/Mdga1/Dcc/Add3/Lrp4/Gnai3/Lamtor2/Stx12/Cacna1c/Kras/Add2/Serpinh1/Myadm/Insr/Prkaca/Pllp/Gnai2/Prkar2a/Ctnnb1/Cbl" 34
"GO:0030133" "GO:0030133" "transport vesicle" "31/1058" "324/23436" 7.30544593546505e-05 0.00220989739547818 0.00169563245133689 "Ncstn/Sgta/Snap47/Slc2a4/Psen1/Rab3c/Nrsn1/Syngr1/Ptprs/Calm2/Dpysl3/Syt12/Gad2/Grin1/Slc2a8/Syt13/Sort1/Vps45/Stx12/Unc13b/Sh3gl2/Rph3a/Fgfr3/Wfs1/Rab7/Atp6v0d1/Rab8a/Gipc1/Trappc4/Cadm1/Spg21" 31
"GO:0008021" "GO:0008021" "synaptic vesicle" "24/1058" "227/23436" 0.000101486289695632 0.00292377167932654 0.00224338114064029 "Ncstn/Sgta/Snap47/Psen1/Rab3c/Syngr1/Ptprs/Calm2/Syt12/Gad2/Grin1/Slc2a8/Vps45/Stx12/Unc13b/Sh3gl2/Rph3a/Wfs1/Rab7/Atp6v0d1/Rab8a/Gipc1/Trappc4/Cadm1" 24
"GO:0044295" "GO:0044295" "axonal growth cone" "9/1058" "44/23436" 0.000127981477219468 0.00351949062353536 0.00270047040448733 "Trak2/Epha4/Mapt/Aatk/Boc/Kif5b/Kif5c/Agrn/Gpm6a" 9
"GO:0017053" "GO:0017053" "transcription repressor complex" "12/1058" "76/23436" 0.000144640841942396 0.00380468301631084 0.00291929571151471 "Mbd3/Hdac5/Chd3/Gps2/Cbx5/Rcor2/Insm1/Ncor2/Chd4/Zfpm1/Gatad2a/Sin3a" 12
"GO:0005681" "GO:0005681" "spliceosomal complex" "21/1058" "191/23436" 0.000155956419301605 0.00393140140322796 0.00301652547859683 "Snrpe/Lsm7/Dhx8/Eif4a3/Alyref/Srsf1/Ddx41/Ik/Zmat2/Sart1/Aqr/Raly/Prpf6/Prpf38b/Hnrnpr/Hnrnpf/Snrpg/Snrpn/Upf1/Rbm5/Rbmx" 21
"GO:0044309" "GO:0044309" "neuron spine" "21/1058" "192/23436" 0.000167818876011391 0.00406121679947566 0.00311613155035888 "Atp1a2/Arpc2/Epha4/Palm/Fxr2/Sez6/Cdk5r1/Gsk3b/Ppp1ca/Psd/Cfl1/Zmynd8/Grin1/Fxr1/Rph3a/Hip1r/Atp1a3/Dlgap2/Rab8a/Prkaca/Gipc1" 21
"GO:0035253" "GO:0035253" "ciliary rootlet" "5/1058" "13/23436" 0.00017642744347207 0.00410533089617702 0.0031499798611815 "Klc1/Psen1/Kif5b/Kif5c/Rpgrip1l" 5
"GO:0098687" "GO:0098687" "chromosomal region" "28/1058" "297/23436" 0.000204672181153724 0.00458617294807418 0.00351892521983595 "H3f3a/Dapk3/Nup43/Ezh1/Nup85/Bod1/Wrap53/Smg6/Cbx1/Dnmt3a/Psen1/Phf2/Cbx5/Rnf8/Hells/Ppp1ca/Men1/Ckap5/Kdm4a/Kdm1a/Rcc2/Dynll1/Ppp1cb/Terf2ip/Cdt1/Upf1/Sin3a/Zwilch" 28
"GO:0043197" "GO:0043197" "dendritic spine" "20/1058" "186/23436" 0.000297864017233872 0.00643599037237473 0.00493827186466682 "Atp1a2/Arpc2/Epha4/Fxr2/Sez6/Cdk5r1/Gsk3b/Ppp1ca/Psd/Cfl1/Zmynd8/Grin1/Fxr1/Rph3a/Hip1r/Atp1a3/Dlgap2/Rab8a/Prkaca/Gipc1" 20
"GO:0031594" "GO:0031594" "neuromuscular junction" "13/1058" "97/23436" 0.000415295380392935 0.00866392086681813 0.00664774093478346 "Epha4/Efna2/Cdk5r1/Psen1/Nefl/Syngr1/Tuba1a/Cxadr/Lrp4/Unc13b/Rph3a/Dok7/Prkaca" 13
"GO:0005840" "GO:0005840" "ribosome" "25/1058" "265/23436" 0.000433192092761733 0.00873604053736161 0.00670307764589207 "Dhx9/Mrps9/Eef2/Rpl27/Nufip2/Mrpl45/Mrpl36/Rpl8/Mrpl39/Mcts2/Mrpl24/Mrpl37/Elavl4/Mrps15/Mrps17/Rpl32/Rps5/Mrpl23/Rps9/Rpl13/Mrps31/Rpl18a/Mrpl34/Rplp1/Rpl4" 25
"GO:0005844" "GO:0005844" "polysome" "11/1058" "74/23436" 0.000463819356765775 0.0090519584142998 0.00694547831353843 "Dhx9/Eef2/Fxr2/Nufip2/Naa35/Rpl8/Mcrs1/Fxr1/Elavl4/Msi1/Rpl18a" 11
"GO:0005682" "GO:0005682" "U5 snRNP" "5/1058" "16/23436" 0.000534621596685679 0.0101076895623386 0.00775553039928896 "Snrpe/Prpf6/Snrpg/Cd2bp2/Snrpn" 5
"GO:0036464" "GO:0036464" "cytoplasmic ribonucleoprotein granule" "20/1058" "198/23436" 0.000668726441226266 0.0119389752774497 0.00916065784663823 "Dhx9/Btbd2/Mapt/Cnot8/Fxr2/Nufip2/Igf2bp1/Kpnb1/Ddx1/Zfp36l1/Habp4/Tuba1a/Top1/Stau1/Fxr1/Snrpg/Tia1/Pcbp1/Limd1/Edc3" 20
"GO:0005819" "GO:0005819" "spindle" "25/1058" "273/23436" 0.00067095067674924 0.0119389752774497 0.00916065784663823 "Lats1/Katna1/Nedd1/Tubg2/Tubg1/Bod1/Tada2a/Cbx1/Akt1/Plk2/Espl1/Spice1/Nubp2/Rps6ka2/Kif20a/Ik/Ciao1/Nsfl1c/Kif3b/Ckap5/Gpsm2/Psrc1/Rcc2/Dynll1/Agbl5" 25
"GO:0070603" "GO:0070603" "SWI/SNF superfamily-type complex" "11/1058" "78/23436" 0.000732769636677619 0.012666446576856 0.00971883939172421 "Smarcc2/Mbd3/Chd3/Smarcd1/Mcrs1/En2/Chd4/Rsf1/Gatad2a/Smarcc1/Smarca4" 11
"GO:0035097" "GO:0035097" "histone methyltransferase complex" "12/1058" "92/23436" 0.00087434528595707 0.0146938582778896 0.0112744523715517 "Rbbp5/Zfp451/Ezh1/Trim37/Cbx5/Mcrs1/Zfp521/Men1/Ncoa6/Kdm4a/Tex10/Prdm8" 12
"GO:0000792" "GO:0000792" "heterochromatin" "12/1058" "93/23436" 0.000963432974577089 0.0157534310707875 0.0120874521134707 "Mbd3/Cbx1/Eme1/Dnmt3a/Cbx5/Hmga1/Hells/Bmi1/Kdm4a/Phc2/Smarca4/Ube2a" 12
"GO:0090533" "GO:0090533" "cation-transporting ATPase complex" "4/1058" "11/23436" 0.00105603767483082 0.0168132314019117 0.0129006264432242 "Atp1b1/Atp1a2/Atp1b2/Atp1a3" 4
"GO:0000781" "GO:0000781" "chromosome, telomeric region" "13/1058" "108/23436" 0.0011639812823625 0.0180566327135721 0.0138546759924929 "H3f3a/Ezh1/Wrap53/Smg6/Cbx1/Cbx5/Rnf8/Ppp1ca/Men1/Kdm1a/Ppp1cb/Terf2ip/Upf1" 13
"GO:1904949" "GO:1904949" "ATPase complex" "11/1058" "83/23436" 0.00123956918881539 0.0183852357498025 0.0141068098576127 "Smarcc2/Mbd3/Chd3/Smarcd1/Mcrs1/En2/Chd4/Rsf1/Gatad2a/Smarcc1/Smarca4" 11
"GO:0016607" "GO:0016607" "nuclear speck" "27/1058" "317/23436" 0.001252304596601 0.0183852357498025 0.0141068098576127 "Tcf3/Hdac5/Mapt/Srsf1/Ncapg2/Cdyl/Habp4/Ddx17/Dazap2/Ik/Noc3l/Sart1/Prpf6/Dgkz/Hipk1/Maml3/Rfxap/Prcc/Bmp2k/Grcc10/Wbp11/Pcbp1/Cd2bp2/Snurf/Zc3h18/Prkaca/Ddx39" 27
"GO:0000139" "GO:0000139" "Golgi membrane" "22/1058" "239/23436" 0.00128153894771981 0.0183852357498025 0.0141068098576127 "Myo1b/B4galnt1/Arf1/Llgl1/Gosr1/Gnptg/Yif1a/Rab1b/Mmp24/Qsox2/Ext2/Gnai3/Scamp3/Vps45/Man1c1/Glipr2/Ugcg/Lfng/Copg2/Trpc2/Cyp2e1/Nucb1" 22
"GO:0035770" "GO:0035770" "ribonucleoprotein granule" "20/1058" "209/23436" 0.00130751493952884 0.0183852357498025 0.0141068098576127 "Dhx9/Btbd2/Mapt/Cnot8/Fxr2/Nufip2/Igf2bp1/Kpnb1/Ddx1/Zfp36l1/Habp4/Tuba1a/Top1/Stau1/Fxr1/Snrpg/Tia1/Pcbp1/Limd1/Edc3" 20
"GO:0030137" "GO:0030137" "COPI-coated vesicle" "6/1058" "28/23436" 0.00133710805453109 0.0183852357498025 0.0141068098576127 "Copa/Ccdc115/Arf1/Arfgap3/Tmed2/Copg2" 6
"GO:0030672" "GO:0030672" "synaptic vesicle membrane" "13/1058" "111/23436" 0.0014998295180811 0.0196647649974109 0.0150885800154123 "Sgta/Snap47/Rab3c/Syngr1/Ptprs/Calm2/Gad2/Stx12/Unc13b/Sh3gl2/Rph3a/Wfs1/Rab7" 13
"GO:0099501" "GO:0099501" "exocytic vesicle membrane" "13/1058" "111/23436" 0.0014998295180811 0.0196647649974109 0.0150885800154123 "Sgta/Snap47/Rab3c/Syngr1/Ptprs/Calm2/Gad2/Stx12/Unc13b/Sh3gl2/Rph3a/Wfs1/Rab7" 13
"GO:0071564" "GO:0071564" "npBAF complex" "4/1058" "12/23436" 0.00152767595847655 0.0196647649974109 0.0150885800154123 "Smarcc2/Smarcd1/Smarcc1/Smarca4" 4
"GO:0043209" "GO:0043209" "myelin sheath" "20/1058" "213/23436" 0.00164329399988559 0.0207123514568913 0.0158923827620514 "Atp1b1/Atp1a2/Llgl1/Omg/Nme1/Dpysl2/Nefl/Aco2/Tuba1b/Tuba1a/Calm2/Stip1/Eef1a2/Fscn1/Tufm/Napa/Atp1a3/Gpi1/Gnao1/Pllp" 20
"GO:0098685" "GO:0098685" "Schaffer collateral - CA1 synapse" "13/1058" "113/23436" 0.00176556275913644 0.0217992952913785 0.0167263840339242 "Epha4/Tubb2b/Nefl/Gsk3b/Ptprs/Dcc/Dgkz/Ntng1/Sh3gl2/Efnb2/Gipc1/Ctnnb1/Cadm1" 13
"GO:0044391" "GO:0044391" "ribosomal subunit" "21/1058" "230/23436" 0.00180392465006587 0.021827488265797 0.016748016224822 "Mrps9/Rpl27/Mrpl45/Mrpl36/Rpl8/Mrpl39/Mcts2/Mrpl24/Mrpl37/Mrps15/Mrps17/Rpl32/Rps5/Mrpl23/Rps9/Rpl13/Mrps31/Rpl18a/Mrpl34/Rplp1/Rpl4" 21
"GO:0005759" "GO:0005759" "mitochondrial matrix" "23/1058" "264/23436" 0.00207565989087753 0.0246230241957041 0.0188930033411144 "Mrps9/Polrmt/Coasy/Trp53/Poldip2/Mrpl45/Lrrc59/Mrpl36/Mrpl39/Tfb1m/Acss1/Etfdh/Mrpl24/Fdps/Mrpl37/Mrps15/Iscu/Mrps17/Ptcd1/Tufm/Mrpl23/Mrps31/Mrpl34" 23
"GO:0098533" "GO:0098533" "ATPase dependent transmembrane transport complex" "4/1058" "13/23436" 0.0021282308540341 0.0247611474363583 0.0189989839398591 "Atp1b1/Atp1a2/Atp1b2/Atp1a3" 4
"GO:0042788" "GO:0042788" "polysomal ribosome" "6/1058" "31/23436" 0.0023285124099649 0.0256136365096139 0.0196530903884119 "Dhx9/Eef2/Nufip2/Rpl8/Elavl4/Rpl18a" 6
"GO:0046540" "GO:0046540" "U4/U6 x U5 tri-snRNP complex" "6/1058" "31/23436" 0.0023285124099649 0.0256136365096139 0.0196530903884119 "Snrpe/Lsm7/Zmat2/Sart1/Prpf6/Snrpn" 6
"GO:0097526" "GO:0097526" "spliceosomal tri-snRNP complex" "6/1058" "31/23436" 0.0023285124099649 0.0256136365096139 0.0196530903884119 "Snrpe/Lsm7/Zmat2/Sart1/Prpf6/Snrpn" 6
"GO:0044306" "GO:0044306" "neuron projection terminus" "19/1058" "205/23436" 0.00245641724308617 0.026538079144056 0.0203624060940038 "Arpc2/Epha4/Grik2/Atcay/Ptbp1/Hap1/Git1/Cplx2/Dpysl2/Prph/Adcyap1/Adra2a/Grin1/Hnrnpr/Unc13b/Prkcb/Atp1a3/Blvrb/Atp6v0d1" 19
"GO:0000313" "GO:0000313" "organellar ribosome" "11/1058" "92/23436" 0.00286065187921946 0.0298395583953064 0.0228955985251503 "Mrps9/Mrpl45/Mrpl36/Mrpl39/Mrpl24/Mrpl37/Mrps15/Mrps17/Mrpl23/Mrps31/Mrpl34" 11
"GO:0005761" "GO:0005761" "mitochondrial ribosome" "11/1058" "92/23436" 0.00286065187921946 0.0298395583953064 0.0228955985251503 "Mrps9/Mrpl45/Mrpl36/Mrpl39/Mrpl24/Mrpl37/Mrps15/Mrps17/Mrpl23/Mrps31/Mrpl34" 11
"GO:0099699" "GO:0099699" "integral component of synaptic membrane" "20/1058" "226/23436" 0.00328216553244188 0.0336561041885989 0.0258239964283116 "Kcnj9/Ncstn/Epha4/Slc1a6/Efnb3/Psen1/Adra1a/Kcnj6/Ptprs/Dcc/Adra2a/Chrna4/Grin1/Ephb2/Cacna1c/Atp1a3/Gpm6a/Efnb2/Cacna1a/Cadm1" 20
"GO:0005798" "GO:0005798" "Golgi-associated vesicle" "14/1058" "136/23436" 0.00341605151366744 0.0344451860961467 0.0264294511846902 "Vangl2/Copa/Ccdc115/Arf1/Slc2a4/Arfgap3/Map6d1/Yif1a/Sort1/Tmed2/Copg2/Nucb1/Rab8a/Spg21" 14
"GO:0005871" "GO:0005871" "kinesin complex" "8/1058" "56/23436" 0.00348124412443284 0.0345270933652765 0.0264922978235528 "Kif21b/Klc1/Kif21a/Kif20a/Kif5b/Kif3b/Kif5c/Kif15" 8
"GO:0099240" "GO:0099240" "intrinsic component of synaptic membrane" "21/1058" "244/23436" 0.00365352482777625 0.0356513309807198 0.0273549142453196 "Kcnj9/Ncstn/Epha4/Slc1a6/Efnb3/Psen1/Adra1a/Kcnj6/Ptprs/Dcc/Adra2a/Chrna4/Grin1/Ntng1/Ephb2/Cacna1c/Atp1a3/Gpm6a/Efnb2/Cacna1a/Cadm1" 21
"GO:0071565" "GO:0071565" "nBAF complex" "4/1058" "15/23436" 0.00378005135726075 0.036216489825262 0.0277885550464386 "Smarcc2/Smarcd1/Smarcc1/Smarca4" 4
"GO:0061695" "GO:0061695" "transferase complex, transferring phosphorus-containing groups" "21/1058" "245/23436" 0.00383116586581284 0.036216489825262 0.0277885550464386 "Pik3c2b/Polr2e/Polrmt/Smcr8/Trp53/Polr2a/Cdk5r1/Prkag1/Pfkm/Ccnt1/Taf11/Ccnj/Znfx1/Polr3k/Polr1e/Polr2j/Cdk14/Ccnd2/Insr/Prkaca/Prkar2a" 21
"GO:0043679" "GO:0043679" "axon terminus" "17/1058" "183/23436" 0.00394422388625912 0.0367116223259503 0.0281684653253485 "Arpc2/Epha4/Grik2/Hap1/Git1/Cplx2/Dpysl2/Prph/Adcyap1/Adra2a/Grin1/Hnrnpr/Unc13b/Prkcb/Atp1a3/Blvrb/Atp6v0d1" 17
"GO:0030496" "GO:0030496" "midbody" "14/1058" "139/23436" 0.00416046356421145 0.0378034567872538 0.0290062191268881 "Katna1/Kif20a/Cep55/Kif3b/Gnai3/Psrc1/Rcc2/Vps37b/Ran/Agbl5/Rab8a/Pkn1/Arl2bp/Gnai2" 14
"GO:0005769" "GO:0005769" "early endosome" "22/1058" "263/23436" 0.00418649852024133 0.0378034567872538 0.0290062191268881 "Cxcr4/Ncstn/Myo1b/Trak2/Epha4/Plekhj1/Rnd2/Hgs/Llgl1/Psen1/Vps28/Mlc1/Slc11a2/Neurl1b/Tm9sf4/Sort1/Rcc2/Sh3gl2/Nucb1/St8sia2/Atp6v0d1/Snx12" 22
"GO:0097525" "GO:0097525" "spliceosomal snRNP complex" "8/1058" "58/23436" 0.00434072861442438 0.038619717819511 0.0296325281572934 "Snrpe/Lsm7/Zmat2/Sart1/Prpf6/Snrpg/Cd2bp2/Snrpn" 8
"GO:0000118" "GO:0000118" "histone deacetylase complex" "9/1058" "71/23436" 0.00454006192907456 0.0398077893781175 0.0305441237333621 "Mbd3/Hdac5/Chd3/Cbx5/Ncor2/Chd4/Hdac11/Gatad2a/Sin3a" 9
"GO:0016581" "GO:0016581" "NuRD complex" "4/1058" "16/23436" 0.00486186127745245 0.0414285362374469 0.0317877067955008 "Mbd3/Chd3/Chd4/Gatad2a" 4
"GO:0090545" "GO:0090545" "CHD-type complex" "4/1058" "16/23436" 0.00486186127745245 0.0414285362374469 0.0317877067955008 "Mbd3/Chd3/Chd4/Gatad2a" 4
"GO:0000784" "GO:0000784" "nuclear chromosome, telomeric region" "9/1058" "73/23436" 0.00546470857338054 0.0459187317624337 0.0352329894862693 "H3f3a/Cbx1/Cbx5/Ppp1ca/Men1/Kdm1a/Ppp1cb/Terf2ip/Upf1" 9
"GO:0000775" "GO:0000775" "chromosome, centromeric region" "17/1058" "190/23436" 0.0057422083446235 0.0473778259626232 0.0363525380591854 "Dapk3/Nup43/Nup85/Bod1/Cbx1/Dnmt3a/Psen1/Phf2/Cbx5/Hells/Ckap5/Kdm4a/Rcc2/Dynll1/Cdt1/Sin3a/Zwilch" 17
"GO:0005814" "GO:0005814" "centriole" "12/1058" "115/23436" 0.00579497375410597 0.0473778259626232 0.0363525380591854 "Cep350/Nedd1/Hap1/Tubg1/Plk2/Cetn3/Cby1/Spice1/Mphosph9/Ccdc92/Ran/Alms1" 12
"GO:0016514" "GO:0016514" "SWI/SNF complex" "4/1058" "17/23436" 0.0061333983292823 0.0486231905170596 0.0373080939852515 "Smarcc2/Smarcd1/Smarcc1/Smarca4" 4
"GO:0098686" "GO:0098686" "hippocampal mossy fiber to CA3 synapse" "7/1058" "49/23436" 0.00613637650891497 0.0486231905170596 0.0373080939852515 "Grik2/Snap47/Efnb3/Syt12/Grin1/Unc13b/Sh3gl2" 7
"GO:0034708" "GO:0034708" "methyltransferase complex" "12/1058" "116/23436" 0.00620560599510934 0.0486231905170596 0.0373080939852515 "Rbbp5/Zfp451/Ezh1/Trim37/Cbx5/Mcrs1/Zfp521/Men1/Ncoa6/Kdm4a/Tex10/Prdm8" 12
"GO:0005684" "GO:0005684" "U2-type spliceosomal complex" "10/1058" "88/23436" 0.00626877497575313 0.0486231905170596 0.0373080939852515 "Lsm7/Dhx8/Eif4a3/Ik/Zmat2/Sart1/Aqr/Prpf6/Snrpg/Snrpn" 10
"GO:0030532" "GO:0030532" "small nuclear ribonucleoprotein complex" "8/1058" "63/23436" 0.00720224851657373 0.0551564601585709 0.0423210072726051 "Snrpe/Lsm7/Zmat2/Sart1/Prpf6/Snrpg/Cd2bp2/Snrpn" 8
"GO:0015934" "GO:0015934" "large ribosomal subunit" "14/1058" "150/23436" 0.00808781514791116 0.0611641020560782 0.0469306115819582 "Rpl27/Mrpl45/Mrpl36/Rpl8/Mrpl39/Mrpl24/Mrpl37/Rpl32/Mrpl23/Rpl13/Rpl18a/Mrpl34/Rplp1/Rpl4" 14
"GO:0005687" "GO:0005687" "U4 snRNP" "3/1058" "10/23436" 0.00867215265589155 0.0647734858865974 0.0497000561565715 "Snrpe/Snrpg/Snrpn" 3
"GO:0044305" "GO:0044305" "calyx of Held" "5/1058" "29/23436" 0.00893748901559768 0.0659412299321536 0.0505960546325876 "Git1/Cplx2/Unc13b/Prkcb/Atp1a3" 5
"GO:0005891" "GO:0005891" "voltage-gated calcium channel complex" "6/1058" "41/23436" 0.00970591667205726 0.0703139209317484 0.0539511772612459 "Cacna1g/Cacnb1/Cacnb3/Cachd1/Cacna1c/Cacna1a" 6
"GO:0044853" "GO:0044853" "plasma membrane raft" "12/1058" "123/23436" 0.00976259398060639 0.0703139209317484 0.0539511772612459 "Atp1b1/Atp1a2/Mlc1/Add3/Lrp4/Cacna1c/Add2/Insr/Prkaca/Prkar2a/Ctnnb1/Cbl" 12
"GO:0005778" "GO:0005778" "peroxisomal membrane" "6/1058" "42/23436" 0.0109016914075273 0.0766921314134191 0.0588451151862859 "Pex19/Arf1/Abcd2/Pxmp4/Pex26/Pex5" 6
"GO:0031903" "GO:0031903" "microbody membrane" "6/1058" "42/23436" 0.0109016914075273 0.0766921314134191 0.0588451151862859 "Pex19/Arf1/Abcd2/Pxmp4/Pex26/Pex5" 6
"GO:0000930" "GO:0000930" "gamma-tubulin complex" "4/1058" "20/23436" 0.0112140037848087 0.077666427406017 0.0595926828813458 "Nedd1/Tubg2/Tubg1/Ckap5" 4
"GO:0005643" "GO:0005643" "nuclear pore" "8/1058" "68/23436" 0.0112969348954207 0.077666427406017 0.0595926828813458 "Nup43/Nup85/Kpnb1/Nup153/Cetn3/Nup50/Kpna6/Ran" 8
"GO:0031984" "GO:0031984" "organelle subcompartment" "23/1058" "305/23436" 0.0116489474073913 0.0791866649603568 0.0607591461461807 "Myo1b/Plekhj1/Arf1/Llgl1/Gosr1/Kpnb1/Cby1/Arfgap3/Slc11a2/Necab3/Mmp24/Arfrp1/5330417C22Rik/Nbea/Gba/Scamp3/B3galt6/Reep1/Nucb1/Ap3s2/Mbtps1/Ap1m1/Trappc4" 23
"GO:1990752" "GO:1990752" "microtubule end" "5/1058" "31/23436" 0.0118743695945874 0.079822151163615 0.06124674843524 "Camsap2/Nckap5l/Camsap1/Ckap5/Clip2" 5
"GO:0030658" "GO:0030658" "transport vesicle membrane" "13/1058" "142/23436" 0.0121862474422176 0.0808053172256327 0.0620011220469839 "Sgta/Snap47/Rab3c/Syngr1/Ptprs/Calm2/Gad2/Stx12/Unc13b/Sh3gl2/Rph3a/Wfs1/Rab7" 13
"GO:0005793" "GO:0005793" "endoplasmic reticulum-Golgi intermediate compartment" "8/1058" "69/23436" 0.0122877507186086 0.0808053172256327 0.0620011220469839 "Ccdc115/Yif1a/Rab1b/Surf4/Tmed2/Copg2/Serpinh1/Nucb1" 8
"GO:0032153" "GO:0032153" "cell division site" "7/1058" "56/23436" 0.0126346544932343 0.0821931824559863 0.0630660173346497 "Rnd2/Rnd1/Kif20a/Psd/Men1/Rnd3/Pkn1" 7
"GO:0010008" "GO:0010008" "endosome membrane" "17/1058" "207/23436" 0.012949188308239 0.083343180068985 0.0639483991481903 "Rab23/Myo1b/Epha4/Llgl1/Vps28/Slc48a1/Slc11a2/Psd/Arhgap1/Lamtor2/Scamp3/Vps45/Rcc2/Tpcn1/Vps37b/Rab7/Rab8a" 17
"GO:0001650" "GO:0001650" "fibrillar center" "12/1058" "128/23436" 0.0131482916740998 0.083371481152106 0.0639701142898282 "Timm13/Coil/Top1/Spata2/Kdm4a/Pax5/Polr1e/Nfib/En2/Cd2bp2/Mrpl23/Cc2d1a" 12
"GO:0034399" "GO:0034399" "nuclear periphery" "11/1058" "113/23436" 0.0132309133503641 0.083371481152106 0.0639701142898282 "Pias4/Mapt/Trp53/Dnmt3a/Nup153/Enc1/Men1/Lmna/Sfpq/Ncor2/Phb2" 11
"GO:0035145" "GO:0035145" "exon-exon junction complex" "4/1058" "21/23436" 0.0133669978045525 0.083371481152106 0.0639701142898282 "Eif4a3/Smg6/Srsf1/Upf1" 4
"GO:0000922" "GO:0000922" "spindle pole" "12/1058" "129/23436" 0.0139215470509695 0.0852075654219213 0.0653789236208218 "Lats1/Katna1/Nedd1/Tubg1/Bod1/Plk2/Nubp2/Ik/Nsfl1c/Ckap5/Gpsm2/Psrc1" 12
"GO:0031252" "GO:0031252" "cell leading edge" "27/1058" "380/23436" 0.0139430561599508 0.0852075654219213 0.0653789236208218 "Cxcr4/Arpc2/Palm/Tubg1/Mapt/Arf1/Nme1/Sra1/Dpysl3/Coro1b/Psd/Cfl1/Grin1/Arhgap1/Dgkz/Lmo4/Arhgef2/Hip1r/Fscn1/Trpc2/Cadm4/Akt2/Myadm/Bcar1/Tubb3/Insr/Ctnnb1" 27
"GO:0098858" "GO:0098858" "actin-based cell projection" "17/1058" "209/23436" 0.0141304216996604 0.0854890512829452 0.0655949049426339 "Kcnj10/Myo1b/Epha4/Cd24a/Palm/Zswim6/Ctsl/Gap43/Cxadr/Cfl1/Tprn/Pdgfa/Fscn1/Trpc2/Tubb3/Gpm6a/Ctnnb1" 17
"GO:0030008" "GO:0030008" "TRAPP complex" "3/1058" "12/23436" 0.0148617023788936 0.0890230687052538 0.0683065216163844 "Trappc1/Trappc2l/Trappc4" 3
"GO:0045171" "GO:0045171" "intercellular bridge" "7/1058" "58/23436" 0.0151648900643951 0.0899486126368532 0.0690166823364111 "Kif20a/Sra1/Cep55/Gstm7/Agbl5/Fan1/Prkaca" 7
"GO:0098688" "GO:0098688" "parallel fiber to Purkinje cell synapse" "5/1058" "33/23436" 0.015405174961201 0.090486707296375 0.0694295570555918 "Kcnj9/Slc1a6/Kcnj6/Plcb4/Grin1" 5
"GO:1902911" "GO:1902911" "protein kinase complex" "10/1058" "101/23436" 0.0158607630780974 0.0913288434886349 0.0700757198407795 "Smcr8/Cdk5r1/Prkag1/Ccnt1/Ccnj/Cdk14/Ccnd2/Insr/Prkaca/Prkar2a" 10
"GO:0036064" "GO:0036064" "ciliary basal body" "13/1058" "147/23436" 0.0159021937215421 0.0913288434886349 0.0700757198407795 "Nedd1/Tubg1/B9d1/Akt1/Cetn3/Cby1/Ssna1/Ttc30a1/Ift172/Alms1/Cdk10/Rab8a/Rpgrip1l" 13
"GO:0042383" "GO:0042383" "sarcolemma" "14/1058" "163/23436" 0.0160014172062732 0.0913288434886349 0.0700757198407795 "Atp1b1/Atp1a2/Ncstn/Slc2a4/Cacnb1/Psen1/Adra1a/Cacnb3/Dtna/Agrn/Cacna1c/Flnc/Atp1a3/Prkar2a" 14
"GO:0030135" "GO:0030135" "coated vesicle" "15/1058" "181/23436" 0.0174478251911874 0.0974264245307983 0.0747543335677809 "Vangl2/Copa/Ccdc115/Arf1/Slc2a4/Fcho2/Arfgap3/Yif1a/Sort1/Necap2/Hip1r/Tmed2/Copg2/Rab8a/Spg21" 15
"GO:0098791" "GO:0098791" "Golgi apparatus subcompartment" "21/1058" "282/23436" 0.0175118688557459 0.0974264245307983 0.0747543335677809 "Myo1b/Plekhj1/Arf1/Llgl1/Gosr1/Cby1/Arfgap3/Slc11a2/Necab3/Mmp24/Arfrp1/5330417C22Rik/Nbea/Gba/Scamp3/B3galt6/Nucb1/Ap3s2/Mbtps1/Ap1m1/Trappc4" 21
"GO:0016363" "GO:0016363" "nuclear matrix" "9/1058" "88/23436" 0.0177437380684547 0.0974264245307983 0.0747543335677809 "Pias4/Trp53/Dnmt3a/Enc1/Men1/Lmna/Sfpq/Ncor2/Phb2" 9
"GO:0000315" "GO:0000315" "organellar large ribosomal subunit" "7/1058" "60/23436" 0.0180359661941313 0.0974264245307983 0.0747543335677809 "Mrpl45/Mrpl36/Mrpl39/Mrpl24/Mrpl37/Mrpl23/Mrpl34" 7
"GO:0005762" "GO:0005762" "mitochondrial large ribosomal subunit" "7/1058" "60/23436" 0.0180359661941313 0.0974264245307983 0.0747543335677809 "Mrpl45/Mrpl36/Mrpl39/Mrpl24/Mrpl37/Mrpl23/Mrpl34" 7
"GO:0034704" "GO:0034704" "calcium channel complex" "7/1058" "60/23436" 0.0180359661941313 0.0974264245307983 0.0747543335677809 "Cacna1g/Cacnb1/Cacnb3/Cachd1/Cacna1c/Cacna1a/Herpud1" 7
"GO:0120114" "GO:0120114" "Sm-like protein family complex" "8/1058" "74/23436" 0.0182184299663161 0.0975411515895687 0.0748423625071767 "Snrpe/Lsm7/Zmat2/Sart1/Prpf6/Snrpg/Cd2bp2/Snrpn" 8
"GO:0005665" "GO:0005665" "RNA polymerase II, core complex" "3/1058" "13/23436" 0.0186817438363515 0.099144342289409 0.0760724749014865 "Polr2e/Polr2a/Polr2j" 3
"GO:0071011" "GO:0071011" "precatalytic spliceosome" "6/1058" "48/23436" 0.0203249748051931 0.106927041366451 0.0820440630580335 "Lsm7/Ik/Zmat2/Sart1/Prpf6/Prpf38b" 6
"GO:0005721" "GO:0005721" "pericentric heterochromatin" "4/1058" "24/23436" 0.0213312668926362 0.11040287540967 0.0847110361995033 "Cbx1/Cbx5/Hells/Kdm4a" 4
"GO:0030175" "GO:0030175" "filopodium" "9/1058" "91/23436" 0.0216267643790928 0.11040287540967 0.0847110361995033 "Myo1b/Epha4/Palm/Gap43/Cxadr/Cfl1/Fscn1/Tubb3/Gpm6a" 9
"GO:0005764" "GO:0005764" "lysosome" "29/1058" "431/23436" 0.0216855036439048 0.11040287540967 0.0847110361995033 "Cxcr4/Ncstn/Capn2/Ccdc115/Gns/Hap1/Gaa/Hgs/Psen1/Ctsl/Mlc1/Slc48a1/Slc11a2/Unc93b1/Slc30a4/Fnbp1/Acp2/Sort1/5330417C22Rik/Lamtor2/Gba/Laptm5/Plbd2/Tpcn1/Depdc5/Fgfr3/Pcyox1/Rab7/Atp6v0d1" 29
"GO:0030659" "GO:0030659" "cytoplasmic vesicle membrane" "22/1058" "306/23436" 0.0219107530824584 0.11040287540967 0.0847110361995033 "Copa/Sgta/Snap47/Slc2a4/Rab3c/Fcho2/Syngr1/Arfgap3/Ptprs/Calm2/Gad2/Sort1/Stx12/Necap2/Unc13b/Sh3gl2/Rph3a/Hip1r/Tmed2/Wfs1/Copg2/Rab7" 22
"GO:0000323" "GO:0000323" "lytic vacuole" "29/1058" "432/23436" 0.022283201097533 0.11040287540967 0.0847110361995033 "Cxcr4/Ncstn/Capn2/Ccdc115/Gns/Hap1/Gaa/Hgs/Psen1/Ctsl/Mlc1/Slc48a1/Slc11a2/Unc93b1/Slc30a4/Fnbp1/Acp2/Sort1/5330417C22Rik/Lamtor2/Gba/Laptm5/Plbd2/Tpcn1/Depdc5/Fgfr3/Pcyox1/Rab7/Atp6v0d1" 29
"GO:0015629" "GO:0015629" "actin cytoskeleton" "32/1058" "487/23436" 0.0223042927927385 0.11040287540967 0.0847110361995033 "Csrp1/Dhx9/Vangl2/Myo1b/Arpc2/Dapk3/Cdc42ep4/Llgl1/Lasp1/Cdc42bpb/Map3k1/Rnd1/Tmem63b/Dpysl3/Coro1b/Cfl1/Arhgap21/Ttc17/Arhgef2/Cap1/Fhl3/Tmod1/Alg2/Hip1r/Fscn1/Ablim2/Flnc/Add2/Myadm/Bcar1/Cyba/Coro2b" 32
"GO:0030126" "GO:0030126" "COPI vesicle coat" "3/1058" "14/23436" 0.0229929955398652 0.11040287540967 0.0847110361995033 "Copa/Arfgap3/Copg2" 3
"GO:0031588" "GO:0031588" "nucleotide-activated protein kinase complex" "3/1058" "14/23436" 0.0229929955398652 0.11040287540967 0.0847110361995033 "Prkag1/Prkaca/Prkar2a" 3
"GO:0036038" "GO:0036038" "MKS complex" "3/1058" "14/23436" 0.0229929955398652 0.11040287540967 0.0847110361995033 "B9d1/Kctd10/Tctn2" 3
"GO:0071004" "GO:0071004" "U2-type prespliceosome" "3/1058" "14/23436" 0.0229929955398652 0.11040287540967 0.0847110361995033 "Lsm7/Snrpg/Snrpn" 3
"GO:0071010" "GO:0071010" "prespliceosome" "3/1058" "14/23436" 0.0229929955398652 0.11040287540967 0.0847110361995033 "Lsm7/Snrpg/Snrpn" 3
"GO:0005881" "GO:0005881" "cytoplasmic microtubule" "8/1058" "78/23436" 0.0242560552704035 0.115550499516489 0.088660757349755 "Tubg2/Tubg1/Tuba1b/Tuba1a/Ttc30a1/Clip2/Ckap2/Rpgrip1l" 8
"GO:0010494" "GO:0010494" "cytoplasmic stress granule" "7/1058" "64/23436" 0.0248832211952137 0.117612100180502 0.0902426031832996 "Nufip2/Igf2bp1/Kpnb1/Ddx1/Habp4/Stau1/Tia1" 7
"GO:0031253" "GO:0031253" "cell projection membrane" "21/1058" "293/23436" 0.0254538823300571 0.119376734958795 0.09159659002493 "Pex19/Arpc2/Cd24a/Palm/Mapt/Nme1/Prph/Slc11a2/Gap43/Psd/Grin1/Arhgef2/Hip1r/Fscn1/Trpc2/Prkcb/Akt2/Gpi1/Kcnk1/Insr/Ctnnb1" 21
"GO:0005938" "GO:0005938" "cell cortex" "22/1058" "312/23436" 0.0265426904290131 0.123525597765792 0.0947799714914556 "Rnd2/Llgl1/Lasp1/Crip2/Psen1/Rnd1/Add3/Cfl1/Rhov/Rims4/Rnd3/Gpsm2/Cap1/Unc13b/Tmod1/Hip1r/Exoc6b/Akt2/Myadm/Gipc1/Ctnnb1/Ooep" 22
"GO:0035102" "GO:0035102" "PRC1 complex" "3/1058" "15/23436" 0.0277962315855163 0.128371909230819 0.0984984984267793 "Pcgf6/Bmi1/Phc2" 3
"GO:0012506" "GO:0012506" "vesicle membrane" "23/1058" "332/23436" 0.0283488957286951 0.129501776101696 0.0993654341206572 "Copa/Sgta/Snap47/Slc2a4/Rab3c/Fcho2/Syngr1/Arfgap3/Ptprs/Calm2/Gad2/Sort1/Stx12/Necap2/Unc13b/Sh3gl2/Rph3a/Hip1r/Tmed2/Wfs1/Copg2/Rab7/Gipc1" 23
"GO:0005777" "GO:0005777" "peroxisome" "12/1058" "143/23436" 0.028736482800775 0.129501776101696 0.0993654341206572 "Pex19/Arf1/Pipox/Trim37/Akap11/Abcd2/Pxmp4/Agps/Fdps/Pex26/Pex5/Mvd" 12
"GO:0042579" "GO:0042579" "microbody" "12/1058" "143/23436" 0.028736482800775 0.129501776101696 0.0993654341206572 "Pex19/Arf1/Pipox/Trim37/Akap11/Abcd2/Pxmp4/Agps/Fdps/Pex26/Pex5/Mvd" 12
"GO:0000502" "GO:0000502" "proteasome complex" "7/1058" "66/23436" 0.0288970905350891 0.129501776101696 0.0993654341206572 "Psme3/Psmb7/Psmb2/Wfs1/Psmd13/Ube3a/Rad23a" 7
"GO:0045211" "GO:0045211" "postsynaptic membrane" "25/1058" "370/23436" 0.0299530167447956 0.133246875960304 0.102239012263582 "Epha4/Grik2/Slc1a6/Cpeb4/Arf1/Efnb3/Farp1/Adra1a/Ptprs/Dcc/Adra2a/Chrna4/Grin1/Nbea/Ephb2/Igsf21/Rph3a/Tmub1/Cacna1c/Dlgap2/Homer3/Efnb2/Ctnnb1/Trappc4/Cadm1" 25
"GO:1905369" "GO:1905369" "endopeptidase complex" "7/1058" "67/23436" 0.0310590162959297 0.137158429628011 0.105240308770688 "Psme3/Psmb7/Psmb2/Wfs1/Psmd13/Ube3a/Rad23a" 7
"GO:0000151" "GO:0000151" "ubiquitin ligase complex" "20/1058" "283/23436" 0.0325780937159992 0.142824251436083 0.109587637900501 "Dyrk2/Dcaf5/Zswim6/Med10/Enc1/Dcaf13/Rnf8/Fbxo11/Pcgf6/Bmi1/Anapc2/Phc2/Ube4b/Ccnc/Kctd10/Brap/Depdc5/Zswim4/Bcor/Ube2a" 20
"GO:0098691" "GO:0098691" "dopaminergic synapse" "3/1058" "16/23436" 0.0330887785796848 0.142990793147924 0.109715423711587 "Adra1a/Adra2a/Chrna4" 3
"GO:0098981" "GO:0098981" "cholinergic synapse" "3/1058" "16/23436" 0.0330887785796848 0.142990793147924 0.109715423711587 "Nefl/Chrna4/Rph3a" 3
"GO:0030117" "GO:0030117" "membrane coat" "9/1058" "99/23436" 0.0348944577335085 0.148670048794174 0.114073060492789 "Copa/Lrrn3/Fcho2/Arfgap3/Necap2/Hip1r/Copg2/Ap3s2/Ap1m1" 9
"GO:0048475" "GO:0048475" "coated membrane" "9/1058" "99/23436" 0.0348944577335085 0.148670048794174 0.114073060492789 "Copa/Lrrn3/Fcho2/Arfgap3/Necap2/Hip1r/Copg2/Ap3s2/Ap1m1" 9
"GO:0000776" "GO:0000776" "kinetochore" "11/1058" "132/23436" 0.0368210239096932 0.155781255002548 0.119529418801433 "Nup43/Nup85/Bod1/Psen1/Phf2/Cbx5/Ckap5/Dynll1/Cdt1/Sin3a/Zwilch" 11
"GO:0030315" "GO:0030315" "T-tubule" "7/1058" "70/23436" 0.0381867598437262 0.1604374285101 0.123102054759381 "Atp1a2/Slc2a4/Cacnb1/Adra1a/Cacnb3/Cacna1c/Prkar2a" 7
"GO:0030014" "GO:0030014" "CCR4-NOT complex" "3/1058" "17/23436" 0.0388649314904854 0.162160576218922 0.124424208982244 "Cnot8/Tob1/Cnot6l" 3
"GO:0031312" "GO:0031312" "extrinsic component of organelle membrane" "6/1058" "56/23436" 0.0398343788444656 0.16275019895722 0.124876620687488 "Ccdc115/Sgta/Psd/Rph3a/Rab7/Nucb1" 6
"GO:0030131" "GO:0030131" "clathrin adaptor complex" "4/1058" "29/23436" 0.0399667807913969 0.16275019895722 0.124876620687488 "Lrrn3/Fcho2/Hip1r/Ap1m1" 4
"GO:0030140" "GO:0030140" "trans-Golgi network transport vesicle" "4/1058" "29/23436" 0.0399667807913969 0.16275019895722 0.124876620687488 "Slc2a4/Sort1/Rab8a/Spg21" 4
"GO:0043195" "GO:0043195" "terminal bouton" "8/1058" "86/23436" 0.0402674127979099 0.16275019895722 0.124876620687488 "Grik2/Cplx2/Dpysl2/Prph/Adcyap1/Grin1/Unc13b/Blvrb" 8
"GO:0005802" "GO:0005802" "trans-Golgi network" "16/1058" "219/23436" 0.0403512889976578 0.16275019895722 0.124876620687488 "Myo1b/Plekhj1/Arf1/Llgl1/Cby1/Arfgap3/Slc11a2/Mmp24/Arfrp1/5330417C22Rik/Nbea/Gba/Scamp3/Nucb1/Ap3s2/Ap1m1" 16
"GO:0030120" "GO:0030120" "vesicle coat" "6/1058" "57/23436" 0.0428903615612889 0.169748854895885 0.13024662028549 "Copa/Fcho2/Arfgap3/Necap2/Hip1r/Copg2" 6
"GO:0099055" "GO:0099055" "integral component of postsynaptic membrane" "13/1058" "169/23436" 0.0430532148530684 0.169748854895885 0.13024662028549 "Epha4/Slc1a6/Efnb3/Adra1a/Ptprs/Dcc/Adra2a/Chrna4/Grin1/Ephb2/Cacna1c/Efnb2/Cadm1" 13
"GO:0098982" "GO:0098982" "GABA-ergic synapse" "9/1058" "103/23436" 0.0432722735486433 0.169748854895885 0.13024662028549 "Hap1/Git1/Nrxn3/Adra1a/Gap43/Mdga1/Adra2a/Bcan/Phb2" 9
"GO:0000152" "GO:0000152" "nuclear ubiquitin ligase complex" "5/1058" "43/23436" 0.043320455315304 0.169748854895885 0.13024662028549 "Pcgf6/Bmi1/Anapc2/Phc2/Bcor" 5
"GO:0035869" "GO:0035869" "ciliary transition zone" "7/1058" "72/23436" 0.0434893760477061 0.169748854895885 0.13024662028549 "B9d1/Cetn3/Tbcc/Kctd10/Unc119b/Tctn2/Rpgrip1l" 7
"GO:0000314" "GO:0000314" "organellar small ribosomal subunit" "4/1058" "30/23436" 0.0445255601116163 0.17157938769126 0.13165117002496 "Mrps9/Mrps15/Mrps17/Mrps31" 4
"GO:0005763" "GO:0005763" "mitochondrial small ribosomal subunit" "4/1058" "30/23436" 0.0445255601116163 0.17157938769126 0.13165117002496 "Mrps9/Mrps15/Mrps17/Mrps31" 4
"GO:0030880" "GO:0030880" "RNA polymerase complex" "9/1058" "104/23436" 0.0455602811911447 0.174455507092674 0.13385798804327 "Polr2e/Polrmt/Trp53/Polr2a/Taf11/Znfx1/Polr3k/Polr1e/Polr2j" 9
"GO:0043204" "GO:0043204" "perikaryon" "11/1058" "137/23436" 0.0461733669326083 0.175691113171245 0.134806056387158 "Arpc2/Epha4/Grik2/Efna2/Mapk9/Ctsl/Mcrs1/Adcyap1/Ppp1ca/Top1/Cacna1a" 11
"GO:0045335" "GO:0045335" "phagocytic vesicle" "8/1058" "89/23436" 0.0477454298294464 0.180537406542594 0.138524569439381 "Rab23/Cdc42ep4/Kif5b/Unc93b1/Stx12/Unc13b/Rab7/Rab8a" 8
"GO:0005635" "GO:0005635" "nuclear envelope" "26/1058" "407/23436" 0.0484809404829205 0.182100475491071 0.139723896810026 "Nup43/Tmpo/Nup85/Kpnb1/Lpin1/Rrm2/Psen1/Nup153/Cetn3/Adra1a/Nup50/Tm7sf2/Lmna/Elavl4/Kpna6/Brap/Ran/Tnrc18/Ccnd2/C87436/Trpc2/Dpy19l3/Terf2ip/Insr/Apeh/Ctnnb1" 26
"GO:0005912" "GO:0005912" "adherens junction" "7/1058" "74/23436" 0.0492449091391592 0.182100475491071 0.139723896810026 "Epha4/Rnd1/Cxadr/Plekha7/Efnb2/Ctnnb1/Limd1" 7
"GO:0032588" "GO:0032588" "trans-Golgi network membrane" "4/1058" "31/23436" 0.0493627735215465 0.182100475491071 0.139723896810026 "Myo1b/Llgl1/Mmp24/Scamp3" 4
"GO:0098945" "GO:0098945" "intrinsic component of presynaptic active zone membrane" "4/1058" "31/23436" 0.0493627735215465 0.182100475491071 0.139723896810026 "Adra2a/Ntng1/Gpm6a/Cacna1a" 4
"GO:0030139" "GO:0030139" "endocytic vesicle" "13/1058" "173/23436" 0.0502488304080308 0.184245711496113 0.141369915214938 "Pik3c2b/Rab23/Cdc42ep4/Fcho2/Kif5b/Unc93b1/Dab2ip/Stx12/Unc13b/Hip1r/Rab7/Rab8a/Gipc1" 13
"GO:0005697" "GO:0005697" "telomerase holoenzyme complex" "3/1058" "19/23436" 0.0518323277387165 0.18777579809535 0.144078515806959 "Wrap53/Smg6/Smg5" 3
"GO:0030663" "GO:0030663" "COPI-coated vesicle membrane" "3/1058" "19/23436" 0.0518323277387165 0.18777579809535 0.144078515806959 "Copa/Arfgap3/Copg2" 3
"GO:0031225" "GO:0031225" "anchored component of membrane" "14/1058" "192/23436" 0.0533205410026746 0.192017424444155 0.14733307382318 "Gpc1/Cd24a/Efna2/Omg/Rab3c/Nrn1/Lsamp/Mdga1/Gad2/Lypd6/Ntng1/Bcan/Igsf21/Rab7" 14
"GO:0055037" "GO:0055037" "recycling endosome" "11/1058" "141/23436" 0.0547335259870309 0.195261023065015 0.149821855018132 "Plekhj1/Tubg1/Aatk/Mlc1/Tuba1a/Slc11a2/Scamp3/Stx12/Ran/St8sia2/Rab8a" 11
"GO:0000791" "GO:0000791" "euchromatin" "5/1058" "46/23436" 0.0553292734598524 0.195261023065015 0.149821855018132 "Polr2a/Dnmt3a/Ctnnb1/Smarca4/Rbmx" 5
"GO:0016234" "GO:0016234" "inclusion body" "7/1058" "76/23436" 0.0554614173735152 0.195261023065015 0.149821855018132 "Eef2/Hap1/Mapt/Trim37/Psen1/Nup153/Herpud1" 7
"GO:0005765" "GO:0005765" "lysosomal membrane" "9/1058" "108/23436" 0.0555122247391448 0.195261023065015 0.149821855018132 "Ncstn/Psen1/Slc48a1/Slc11a2/Gba/Tpcn1/Depdc5/Rab7/Atp6v0d1" 9
"GO:0048786" "GO:0048786" "presynaptic active zone" "8/1058" "92/23436" 0.0560736173738808 0.196095598330624 0.150462216378956 "Adra2a/Rims4/Ntng1/Unc13b/Phb2/Gpm6a/Cacna1a/Ctnnb1" 8
"GO:0098852" "GO:0098852" "lytic vacuole membrane" "9/1058" "109/23436" 0.0582036911782443 0.201728754677906 0.154784481623239 "Ncstn/Psen1/Slc48a1/Slc11a2/Gba/Tpcn1/Depdc5/Rab7/Atp6v0d1" 9
"GO:0005685" "GO:0005685" "U1 snRNP" "3/1058" "20/23436" 0.0590002672599944 0.201728754677906 0.154784481623239 "Snrpe/Snrpg/Snrpn" 3
"GO:0009295" "GO:0009295" "nucleoid" "5/1058" "47/23436" 0.0597175361719254 0.201728754677906 0.154784481623239 "Polrmt/Poldip2/Lrrc59/Tfb1m/Tufm" 5
"GO:0030119" "GO:0030119" "AP-type membrane coat adaptor complex" "5/1058" "47/23436" 0.0597175361719254 0.201728754677906 0.154784481623239 "Lrrn3/Fcho2/Hip1r/Ap3s2/Ap1m1" 5
"GO:0042645" "GO:0042645" "mitochondrial nucleoid" "5/1058" "47/23436" 0.0597175361719254 0.201728754677906 0.154784481623239 "Polrmt/Poldip2/Lrrc59/Tfb1m/Tufm" 5
"GO:0071005" "GO:0071005" "U2-type precatalytic spliceosome" "5/1058" "47/23436" 0.0597175361719254 0.201728754677906 0.154784481623239 "Lsm7/Ik/Zmat2/Sart1/Prpf6" 5
"GO:0099023" "GO:0099023" "vesicle tethering complex" "6/1058" "62/23436" 0.0603364956037413 0.201728754677906 0.154784481623239 "Trappc1/Exoc6b/Cog7/Trappc2l/Aktip/Trappc4" 6
"GO:0098936" "GO:0098936" "intrinsic component of postsynaptic membrane" "13/1058" "178/23436" 0.0603519084242991 0.201728754677906 0.154784481623239 "Epha4/Slc1a6/Efnb3/Adra1a/Ptprs/Dcc/Adra2a/Chrna4/Grin1/Ephb2/Cacna1c/Efnb2/Cadm1" 13
"GO:0031965" "GO:0031965" "nuclear membrane" "16/1058" "233/23436" 0.0636520754206711 0.21141483842859 0.162216518046121 "Tmpo/Kpnb1/Lpin1/Psen1/Nup153/Adra1a/Nup50/Tm7sf2/Lmna/Brap/Tnrc18/Ccnd2/C87436/Dpy19l3/Apeh/Ctnnb1" 16
"GO:0030118" "GO:0030118" "clathrin coat" "5/1058" "48/23436" 0.0642980665634059 0.21141483842859 0.162216518046121 "Lrrn3/Fcho2/Necap2/Hip1r/Ap1m1" 5
"GO:0031519" "GO:0031519" "PcG protein complex" "5/1058" "48/23436" 0.0642980665634059 0.21141483842859 0.162216518046121 "Ezh1/Trim37/Pcgf6/Bmi1/Phc2" 5
"GO:0008180" "GO:0008180" "COP9 signalosome" "4/1058" "34/23436" 0.0655274806385323 0.213209081282471 0.163593222871805 "Cops7b/Tmod1/Dynll1/Cops7a" 4
"GO:0000242" "GO:0000242" "pericentriolar material" "3/1058" "21/23436" 0.0666058121692348 0.213209081282471 0.163593222871805 "Nedd1/Tubg2/Tubg1" 3
"GO:0001741" "GO:0001741" "XY body" "3/1058" "21/23436" 0.0666058121692348 0.213209081282471 0.163593222871805 "Dnmt3a/Smarcc1/Ube2a" 3
"GO:0005686" "GO:0005686" "U2 snRNP" "3/1058" "21/23436" 0.0666058121692348 0.213209081282471 0.163593222871805 "Snrpe/Snrpg/Snrpn" 3
"GO:0098831" "GO:0098831" "presynaptic active zone cytoplasmic component" "3/1058" "21/23436" 0.0666058121692348 0.213209081282471 0.163593222871805 "Rims4/Unc13b/Ctnnb1" 3
"GO:0098563" "GO:0098563" "intrinsic component of synaptic vesicle membrane" "6/1058" "64/23436" 0.0683376423813516 0.217601440214304 0.166963436510671 "Rab3c/Syngr1/Ptprs/Stx12/Wfs1/Rab7" 6
"GO:0031201" "GO:0031201" "SNARE complex" "5/1058" "49/23436" 0.0690700310344035 0.218782035475467 0.167869295597531 "Snap47/Gosr1/Cplx2/Stx12/Napa" 5
"GO:0015030" "GO:0015030" "Cajal body" "4/1058" "35/23436" 0.071456854044087 0.218985042956826 0.168025061233511 "Wrap53/Coil/Habp4/Sart1" 4
"GO:0000813" "GO:0000813" "ESCRT I complex" "2/1058" "10/23436" 0.0720297909891049 0.218985042956826 0.168025061233511 "Vps28/Vps37b" 2
"GO:0005883" "GO:0005883" "neurofilament" "2/1058" "10/23436" 0.0720297909891049 0.218985042956826 0.168025061233511 "Nefl/Prph" 2
"GO:0030877" "GO:0030877" "beta-catenin destruction complex" "2/1058" "10/23436" 0.0720297909891049 0.218985042956826 0.168025061233511 "Gsk3b/Ctnnb1" 2
"GO:0031080" "GO:0031080" "nuclear pore outer ring" "2/1058" "10/23436" 0.0720297909891049 0.218985042956826 0.168025061233511 "Nup43/Nup85" 2
"GO:0031414" "GO:0031414" "N-terminal protein acetyltransferase complex" "2/1058" "10/23436" 0.0720297909891049 0.218985042956826 0.168025061233511 "Naa35/Naa20" 2
"GO:0098850" "GO:0098850" "extrinsic component of synaptic vesicle membrane" "2/1058" "10/23436" 0.0720297909891049 0.218985042956826 0.168025061233511 "Sgta/Rph3a" 2
"GO:0099569" "GO:0099569" "presynaptic cytoskeleton" "2/1058" "10/23436" 0.0720297909891049 0.218985042956826 0.168025061233511 "Nefl/Rims4" 2
"GO:0090734" "GO:0090734" "site of DNA damage" "6/1058" "65/23436" 0.0725578276858356 0.219487428749653 0.168410536891861 "Trp53/Wrap53/Cbx1/Polk/Cbx5/Rnf8" 6
"GO:0031256" "GO:0031256" "leading edge membrane" "11/1058" "149/23436" 0.0748742591948972 0.225367795089118 0.172922483922229 "Arpc2/Palm/Mapt/Nme1/Psd/Grin1/Arhgef2/Hip1r/Trpc2/Akt2/Insr" 11
"GO:0005719" "GO:0005719" "nuclear euchromatin" "4/1058" "36/23436" 0.0776500051945289 0.230285554621029 0.176695832253804 "Polr2a/Ctnnb1/Smarca4/Rbmx" 4
"GO:0005790" "GO:0005790" "smooth endoplasmic reticulum" "4/1058" "36/23436" 0.0776500051945289 0.230285554621029 0.176695832253804 "Psen1/Jph4/Plcb4/Hyou1" 4
"GO:1905348" "GO:1905348" "endonuclease complex" "4/1058" "36/23436" 0.0776500051945289 0.230285554621029 0.176695832253804 "Dhx9/Eme1/Rpp40/Eme2" 4
"GO:0098798" "GO:0098798" "mitochondrial protein complex" "17/1058" "260/23436" 0.0816339255421577 0.2409196339171 0.184855256298288 "Mrps9/Polrmt/Timm13/Mrpl45/Mrpl36/Mrpl39/Mtx2/Ndufc1/Etfdh/Mtx1/Mrpl24/Mrpl37/Mrps15/Mrps17/Mrpl23/Mrps31/Mrpl34" 17
"GO:0035371" "GO:0035371" "microtubule plus-end" "3/1058" "23/23436" 0.0830654322748194 0.242779938521757 0.186282649653058 "Nckap5l/Ckap5/Clip2" 3
"GO:0005925" "GO:0005925" "focal adhesion" "11/1058" "152/23436" 0.0834940884767976 0.242779938521757 0.186282649653058 "Capn2/Arpc2/Tle2/Git1/Lasp1/Cfl1/Bcar1/Cyba/Limd1/Cbl/Coro2b" 11
"GO:0016528" "GO:0016528" "sarcoplasm" "7/1058" "84/23436" 0.0850190105060883 0.242779938521757 0.186282649653058 "Slc2a4/Cacnb1/Jph4/Gstm7/Fabp3/Flnc/Akt2" 7
"GO:0005952" "GO:0005952" "cAMP-dependent protein kinase complex" "2/1058" "11/23436" 0.0854745899258418 0.242779938521757 0.186282649653058 "Prkaca/Prkar2a" 2
"GO:0044615" "GO:0044615" "nuclear pore nuclear basket" "2/1058" "11/23436" 0.0854745899258418 0.242779938521757 0.186282649653058 "Nup153/Cetn3" 2
"GO:1990454" "GO:1990454" "L-type voltage-gated calcium channel complex" "2/1058" "11/23436" 0.0854745899258418 0.242779938521757 0.186282649653058 "Cacnb3/Cacna1c" 2
"GO:1990907" "GO:1990907" "beta-catenin-TCF complex" "2/1058" "11/23436" 0.0854745899258418 0.242779938521757 0.186282649653058 "Tcf4/Ctnnb1" 2
"GO:1990909" "GO:1990909" "Wnt signalosome" "2/1058" "11/23436" 0.0854745899258418 0.242779938521757 0.186282649653058 "Gsk3b/Ctnnb1" 2
"GO:0000428" "GO:0000428" "DNA-directed RNA polymerase complex" "8/1058" "101/23436" 0.0863157893328697 0.244023610029842 0.187236906521375 "Polr2e/Polrmt/Trp53/Polr2a/Taf11/Polr3k/Polr1e/Polr2j" 8
"GO:0015935" "GO:0015935" "small ribosomal subunit" "7/1058" "85/23436" 0.0892423247694096 0.251123751095316 0.192684774655127 "Mrps9/Mcts2/Mrps15/Mrps17/Rps5/Rps9/Mrps31" 7
"GO:0032587" "GO:0032587" "ruffle membrane" "6/1058" "69/23436" 0.0908897757619706 0.253836448623667 0.19476620068384 "Arpc2/Nme1/Psd/Arhgef2/Hip1r/Akt2" 6
"GO:0036452" "GO:0036452" "ESCRT complex" "3/1058" "24/23436" 0.0918845987579886 0.253836448623667 0.19476620068384 "Hgs/Vps28/Vps37b" 3
"GO:0060077" "GO:0060077" "inhibitory synapse" "3/1058" "24/23436" 0.0918845987579886 0.253836448623667 0.19476620068384 "Maf1/Gad2/Igsf21" 3
"GO:0099523" "GO:0099523" "presynaptic cytosol" "3/1058" "24/23436" 0.0918845987579886 0.253836448623667 0.19476620068384 "Hap1/Sh3gl2/Prkcb" 3
"GO:0005795" "GO:0005795" "Golgi stack" "7/1058" "86/23436" 0.0935818739314412 0.257350153311463 0.197462231596965 "Llgl1/Gosr1/Necab3/B3galt6/Nucb1/Mbtps1/Trappc4" 7
"GO:0000803" "GO:0000803" "sex chromosome" "4/1058" "39/23436" 0.09775836724435 0.267619059650822 0.20534146203743 "H3f3a/Dnmt3a/Smarcc1/Ube2a" 4
"GO:0032009" "GO:0032009" "early phagosome" "2/1058" "12/23436" 0.0995971674352314 0.269001278117478 0.206402024619065 "Unc93b1/Unc13b" 2
"GO:0034045" "GO:0034045" "phagophore assembly site membrane" "2/1058" "12/23436" 0.0995971674352314 0.269001278117478 0.206402024619065 "Rab1b/Rab7" 2
"GO:0042555" "GO:0042555" "MCM complex" "2/1058" "12/23436" 0.0995971674352314 0.269001278117478 0.206402024619065 "Mms22l/Mcm2" 2
"GO:0000932" "GO:0000932" "P-body" "6/1058" "71/23436" 0.10091209638915 0.269376827754698 0.20669018014758 "Btbd2/Cnot8/Zfp36l1/Top1/Limd1/Edc3" 6
"GO:0099061" "GO:0099061" "integral component of postsynaptic density membrane" "6/1058" "71/23436" 0.10091209638915 0.269376827754698 0.20669018014758 "Efnb3/Ptprs/Dcc/Adra2a/Grin1/Efnb2" 6
"GO:0033176" "GO:0033176" "proton-transporting V-type ATPase complex" "3/1058" "25/23436" 0.101071966777382 0.269376827754698 0.20669018014758 "Ccdc115/Atp6v0e/Atp6v0d1" 3
"GO:0099522" "GO:0099522" "region of cytosol" "4/1058" "40/23436" 0.10495006125797 0.278485908162595 0.213679487602791 "Hap1/Eif4a3/Sh3gl2/Prkcb" 4
"GO:0022625" "GO:0022625" "cytosolic large ribosomal subunit" "7/1058" "89/23436" 0.107289836892571 0.283451315807883 0.21748939586129 "Rpl27/Rpl8/Rpl32/Rpl13/Rpl18a/Rplp1/Rpl4" 7
"GO:0097038" "GO:0097038" "perinuclear endoplasmic reticulum" "3/1058" "26/23436" 0.110608212254776 0.287906087029201 0.220907497833628 "Capn2/Gdpd5/Cyba" 3
"GO:0097440" "GO:0097440" "apical dendrite" "3/1058" "26/23436" 0.110608212254776 0.287906087029201 0.220907497833628 "Arpc2/Sez6/Rgs12" 3
"GO:0099059" "GO:0099059" "integral component of presynaptic active zone membrane" "3/1058" "26/23436" 0.110608212254776 0.287906087029201 0.220907497833628 "Adra2a/Gpm6a/Cacna1a" 3
"GO:0072686" "GO:0072686" "mitotic spindle" "8/1058" "107/23436" 0.110879534343478 0.287906087029201 0.220907497833628 "Katna1/Tada2a/Espl1/Ik/Gpsm2/Rcc2/Dynll1/Agbl5" 8
"GO:0016605" "GO:0016605" "PML body" "6/1058" "73/23436" 0.111489571015857 0.28825295070339 0.22117364290595 "Dapk3/Trp53/Cbx5/Hipk1/Rnf4/Hipk2" 6
"GO:0032154" "GO:0032154" "cleavage furrow" "4/1058" "41/23436" 0.112374607271947 0.289304839997991 0.221980747175492 "Kif20a/Psd/Men1/Pkn1" 4
"GO:0000137" "GO:0000137" "Golgi cis cisterna" "2/1058" "13/23436" 0.114309062635028 0.291801615587307 0.223896498432366 "Llgl1/Necab3" 2
"GO:0005736" "GO:0005736" "RNA polymerase I complex" "2/1058" "13/23436" 0.114309062635028 0.291801615587307 0.223896498432366 "Polr2e/Polr1e" 2
"GO:0046658" "GO:0046658" "anchored component of plasma membrane" "6/1058" "74/23436" 0.1169817470638 0.295012629928982 0.226360278031633 "Gpc1/Cd24a/Nrn1/Mdga1/Ntng1/Igsf21" 6
"GO:0005902" "GO:0005902" "microvillus" "7/1058" "91/23436" 0.116992577961196 0.295012629928982 0.226360278031633 "Kcnj10/Cd24a/Ctsl/Pdgfa/Fscn1/Trpc2/Ctnnb1" 7
"GO:0001726" "GO:0001726" "ruffle" "10/1058" "144/23436" 0.117029803608191 0.295012629928982 0.226360278031633 "Arpc2/Nme1/Psd/Arhgap1/Arhgef2/Hip1r/Fscn1/Akt2/Myadm/Bcar1" 10
"GO:0000307" "GO:0000307" "cyclin-dependent protein kinase holoenzyme complex" "4/1058" "42/23436" 0.12002440095529 0.301183922166672 0.231095449631148 "Ccnt1/Ccnj/Cdk14/Ccnd2" 4
"GO:0002102" "GO:0002102" "podosome" "3/1058" "27/23436" 0.120473568866669 0.301183922166672 0.231095449631148 "Arpc2/Arhgef2/Fscn1" 3
"GO:1905368" "GO:1905368" "peptidase complex" "7/1058" "92/23436" 0.122009433538975 0.303768342761646 0.233078450035469 "Psme3/Psmb7/Psmb2/Wfs1/Psmd13/Ube3a/Rad23a" 7
"GO:1990351" "GO:1990351" "transporter complex" "19/1058" "315/23436" 0.123286586756217 0.305690102407834 0.234552997236807 "Atp1b1/Atp1a2/Grik2/Timm13/Atp1b2/Cacna1g/Cacnb1/Nrn1/Cacnb3/Calm2/Chrna4/Grin1/Cachd1/Cacna1c/Trpc2/Atp1a3/Kcnk1/Cacna1a/Herpud1" 19
"GO:0030055" "GO:0030055" "cell-substrate junction" "11/1058" "164/23436" 0.123849426685202 0.305832257732845 0.234662071614066 "Capn2/Arpc2/Tle2/Git1/Lasp1/Cfl1/Bcar1/Cyba/Limd1/Cbl/Coro2b" 11
"GO:0008287" "GO:0008287" "protein serine/threonine phosphatase complex" "4/1058" "43/23436" 0.127891472302981 0.31325644025629 0.24035857355898 "Ppp1ca/Ppp1cb/Ppp2r2c/Ppp4c" 4
"GO:1903293" "GO:1903293" "phosphatase complex" "4/1058" "43/23436" 0.127891472302981 0.31325644025629 0.24035857355898 "Ppp1ca/Ppp1cb/Ppp2r2c/Ppp4c" 4
"GO:0005875" "GO:0005875" "microtubule associated complex" "10/1058" "147/23436" 0.128962183609976 0.314605326951755 0.241393561001695 "Kif21b/Klc1/Haus4/Kif21a/Kif20a/Kif5b/Kif3b/Kif5c/Dynll1/Kif15" 10
"GO:0071437" "GO:0071437" "invadopodium" "2/1058" "14/23436" 0.129528407150888 0.314717615768222 0.241479719101846 "Arpc2/Fscn1" 2
"GO:0030125" "GO:0030125" "clathrin vesicle coat" "3/1058" "28/23436" 0.13064797171337 0.314908457715493 0.241626150243641 "Fcho2/Necap2/Hip1r" 3
"GO:0097386" "GO:0097386" "glial cell projection" "3/1058" "28/23436" 0.13064797171337 0.314908457715493 0.241626150243641 "Kcnj10/Mapt/Tmem50a" 3
"GO:0005774" "GO:0005774" "vacuolar membrane" "11/1058" "166/23436" 0.13147561629417 0.315645824833226 0.242191924752419 "Ncstn/Ccdc115/Psen1/Slc48a1/Slc11a2/Gba/Tpcn1/Depdc5/Rab7/Napa/Atp6v0d1" 11
"GO:0005901" "GO:0005901" "caveola" "7/1058" "94/23436" 0.132366704271059 0.316529075430793 0.242869634214841 "Atp1b1/Atp1a2/Mlc1/Cacna1c/Insr/Ctnnb1/Cbl" 7
"GO:0022626" "GO:0022626" "cytosolic ribosome" "10/1058" "148/23436" 0.133080352416303 0.316980063802978 0.243215673139823 "Rpl27/Rpl8/Mcts2/Rpl32/Rps5/Rps9/Rpl13/Rpl18a/Rplp1/Rpl4" 10
"GO:0005788" "GO:0005788" "endoplasmic reticulum lumen" "5/1058" "60/23436" 0.133603167388032 0.316980063802978 0.243215673139823 "Os9/Rdh5/Erlec1/Vtn/Poglut1" 5
"GO:0099146" "GO:0099146" "intrinsic component of postsynaptic density membrane" "6/1058" "77/23436" 0.13424515041074 0.317259046869132 0.243429734091844 "Efnb3/Ptprs/Dcc/Adra2a/Grin1/Efnb2" 6
"GO:0032432" "GO:0032432" "actin filament bundle" "7/1058" "95/23436" 0.137703823998861 0.324166589569302 0.248729823401587 "Vangl2/Coro1b/Cfl1/Fhl3/Fscn1/Cyba/Coro2b" 7
"GO:0030662" "GO:0030662" "coated vesicle membrane" "6/1058" "78/23436" 0.140253521077836 0.327096810576877 0.250978153048113 "Copa/Fcho2/Arfgap3/Necap2/Hip1r/Copg2" 6
"GO:0044665" "GO:0044665" "MLL1/2 complex" "3/1058" "29/23436" 0.14111118605052 0.327096810576877 0.250978153048113 "Rbbp5/Mcrs1/Tex10" 3
"GO:0071339" "GO:0071339" "MLL1 complex" "3/1058" "29/23436" 0.14111118605052 0.327096810576877 0.250978153048113 "Rbbp5/Mcrs1/Tex10" 3
"GO:0097431" "GO:0097431" "mitotic spindle pole" "3/1058" "29/23436" 0.14111118605052 0.327096810576877 0.250978153048113 "Katna1/Ik/Gpsm2" 3
"GO:0030285" "GO:0030285" "integral component of synaptic vesicle membrane" "4/1058" "45/23436" 0.144243998381192 0.327737329126244 0.251469616606653 "Syngr1/Ptprs/Stx12/Wfs1" 4
"GO:0005911" "GO:0005911" "cell-cell junction" "25/1058" "441/23436" 0.144381349410537 0.327737329126244 0.251469616606653 "Cxcr4/Atp1b1/Vangl2/Atp1a2/Epha4/Akt1/Mlc1/Rnd1/Cxadr/Jam2/Add3/Cfl1/Arhgef2/Fscn1/Ywhah/Plekha7/Cadm4/Kirrel2/Myadm/Efnb2/Rpgrip1l/Amotl2/Ctnnb1/Limd1/Cadm1" 25
"GO:0005852" "GO:0005852" "eukaryotic translation initiation factor 3 complex" "2/1058" "15/23436" 0.145179511084022 0.327737329126244 0.251469616606653 "Eif3b/Eif3c" 2
"GO:0031083" "GO:0031083" "BLOC-1 complex" "2/1058" "15/23436" 0.145179511084022 0.327737329126244 0.251469616606653 "Snap47/Stx12" 2
"GO:0031462" "GO:0031462" "Cul2-RING ubiquitin ligase complex" "2/1058" "15/23436" 0.145179511084022 0.327737329126244 0.251469616606653 "Zswim6/Zswim4" 2
"GO:0098799" "GO:0098799" "outer mitochondrial membrane protein complex" "2/1058" "15/23436" 0.145179511084022 0.327737329126244 0.251469616606653 "Mtx2/Mtx1" 2
"GO:0098845" "GO:0098845" "postsynaptic endosome" "2/1058" "15/23436" 0.145179511084022 0.327737329126244 0.251469616606653 "Psd/Stx12" 2
"GO:0014704" "GO:0014704" "intercalated disc" "5/1058" "62/23436" 0.147512742948865 0.330537812903939 0.253618400157698 "Atp1b1/Atp1a2/Cxadr/Ywhah/Ctnnb1" 5
"GO:0031985" "GO:0031985" "Golgi cisterna" "5/1058" "62/23436" 0.147512742948865 0.330537812903939 0.253618400157698 "Llgl1/Gosr1/Necab3/B3galt6/Nucb1" 5
"GO:0042641" "GO:0042641" "actomyosin" "7/1058" "97/23436" 0.148686012232274 0.331937407382013 0.254692295181327 "Vangl2/Cdc42bpb/Coro1b/Fhl3/Fscn1/Cyba/Coro2b" 7
"GO:0000407" "GO:0000407" "phagophore assembly site" "3/1058" "30/23436" 0.151842922265954 0.3377388528342 0.25914368699414 "Rab1b/Stx12/Rab7" 3
"GO:0030136" "GO:0030136" "clathrin-coated vesicle" "7/1058" "98/23436" 0.154327177289188 0.342007114505344 0.262418682030199 "Slc2a4/Fcho2/Sort1/Necap2/Hip1r/Rab8a/Spg21" 7
"GO:1902495" "GO:1902495" "transmembrane transporter complex" "18/1058" "308/23436" 0.159573205716396 0.347417959082113 0.266570369648041 "Atp1b1/Atp1a2/Grik2/Atp1b2/Cacna1g/Cacnb1/Nrn1/Cacnb3/Calm2/Chrna4/Grin1/Cachd1/Cacna1c/Trpc2/Atp1a3/Kcnk1/Cacna1a/Herpud1" 18
"GO:0010369" "GO:0010369" "chromocenter" "2/1058" "16/23436" 0.161192472870356 0.347417959082113 0.266570369648041 "Cbx1/Cbx5" 2
"GO:0030122" "GO:0030122" "AP-2 adaptor complex" "2/1058" "16/23436" 0.161192472870356 0.347417959082113 0.266570369648041 "Fcho2/Hip1r" 2
"GO:0031527" "GO:0031527" "filopodium membrane" "2/1058" "16/23436" 0.161192472870356 0.347417959082113 0.266570369648041 "Palm/Gap43" 2
"GO:0035098" "GO:0035098" "ESC/E(Z) complex" "2/1058" "16/23436" 0.161192472870356 0.347417959082113 0.266570369648041 "Ezh1/Trim37" 2
"GO:0042599" "GO:0042599" "lamellar body" "2/1058" "16/23436" 0.161192472870356 0.347417959082113 0.266570369648041 "Clip2/Rab7" 2
"GO:0032590" "GO:0032590" "dendrite membrane" "4/1058" "47/23436" 0.161362721491031 0.347417959082113 0.266570369648041 "Palm/Grin1/Trpc2/Insr" 4
"GO:0048787" "GO:0048787" "presynaptic active zone membrane" "4/1058" "47/23436" 0.161362721491031 0.347417959082113 0.266570369648041 "Adra2a/Ntng1/Gpm6a/Cacna1a" 4
"GO:0005905" "GO:0005905" "clathrin-coated pit" "5/1058" "64/23436" 0.162007320383631 0.347568896567719 0.266686182490412 "Slc2a4/Fcho2/Fnbp1/Sort1/Hip1r" 5
"GO:0099092" "GO:0099092" "postsynaptic density, intracellular component" "3/1058" "31/23436" 0.162822938202855 0.348084373189849 0.267081702612829 "Psd/Arhgef2/Ctnnb1" 3
"GO:1902554" "GO:1902554" "serine/threonine protein kinase complex" "6/1058" "82/23436" 0.165480926447853 0.352171991317118 0.270218091641321 "Smcr8/Cdk5r1/Ccnt1/Ccnj/Cdk14/Ccnd2" 6
"GO:0055029" "GO:0055029" "nuclear DNA-directed RNA polymerase complex" "7/1058" "100/23436" 0.165899202521287 0.352171991317118 0.270218091641321 "Polr2e/Trp53/Polr2a/Taf11/Polr3k/Polr1e/Polr2j" 7
"GO:0044291" "GO:0044291" "cell-cell contact zone" "6/1058" "83/23436" 0.172070670663748 0.363995649481005 0.279290267805347 "Atp1b1/Atp1a2/Cxadr/Ywhah/Cadm4/Ctnnb1" 6
"GO:0030128" "GO:0030128" "clathrin coat of endocytic vesicle" "2/1058" "17/23436" 0.177502811721006 0.374178401014663 0.287103392514078 "Fcho2/Hip1r" 2
"GO:0005834" "GO:0005834" "heterotrimeric G-protein complex" "3/1058" "33/23436" 0.185447611375654 0.388220778139345 0.297877969829406 "Gnai3/Gnao1/Gnai2" 3
"GO:1905360" "GO:1905360" "GTPase complex" "3/1058" "33/23436" 0.185447611375654 0.388220778139345 0.297877969829406 "Gnai3/Gnao1/Gnai2" 3
"GO:0034703" "GO:0034703" "cation channel complex" "13/1058" "219/23436" 0.19229927791109 0.392645245648795 0.301272820062842 "Grik2/Cacna1g/Cacnb1/Nrn1/Cacnb3/Calm2/Grin1/Cachd1/Cacna1c/Trpc2/Kcnk1/Cacna1a/Herpud1" 13
"GO:0001725" "GO:0001725" "stress fiber" "6/1058" "86/23436" 0.192465122288337 0.392645245648795 0.301272820062842 "Vangl2/Coro1b/Fhl3/Fscn1/Cyba/Coro2b" 6
"GO:0097517" "GO:0097517" "contractile actin filament bundle" "6/1058" "86/23436" 0.192465122288337 0.392645245648795 0.301272820062842 "Vangl2/Coro1b/Fhl3/Fscn1/Cyba/Coro2b" 6
"GO:0032589" "GO:0032589" "neuron projection membrane" "5/1058" "68/23436" 0.192587729679276 0.392645245648795 0.301272820062842 "Palm/Mapt/Grin1/Trpc2/Insr" 5
"GO:0005666" "GO:0005666" "RNA polymerase III complex" "2/1058" "18/23436" 0.194051121403289 0.392645245648795 0.301272820062842 "Polr2e/Polr3k" 2
"GO:0005782" "GO:0005782" "peroxisomal matrix" "2/1058" "18/23436" 0.194051121403289 0.392645245648795 0.301272820062842 "Pex5/Mvd" 2
"GO:0016471" "GO:0016471" "vacuolar proton-transporting V-type ATPase complex" "2/1058" "18/23436" 0.194051121403289 0.392645245648795 0.301272820062842 "Ccdc115/Atp6v0d1" 2
"GO:0030669" "GO:0030669" "clathrin-coated endocytic vesicle membrane" "2/1058" "18/23436" 0.194051121403289 0.392645245648795 0.301272820062842 "Fcho2/Hip1r" 2
"GO:0031528" "GO:0031528" "microvillus membrane" "2/1058" "18/23436" 0.194051121403289 0.392645245648795 0.301272820062842 "Cd24a/Ctnnb1" 2
"GO:0031907" "GO:0031907" "microbody lumen" "2/1058" "18/23436" 0.194051121403289 0.392645245648795 0.301272820062842 "Pex5/Mvd" 2
"GO:0099060" "GO:0099060" "integral component of postsynaptic specialization membrane" "7/1058" "105/23436" 0.19641206588962 0.396097666210734 0.303921828271307 "Efnb3/Ptprs/Dcc/Adra2a/Chrna4/Grin1/Efnb2" 7
"GO:0099568" "GO:0099568" "cytoplasmic region" "13/1058" "223/23436" 0.209590367081053 0.421269674697798 0.323236061838589 "Grik2/Mapt/Rims4/Ttc30a1/Gpsm2/Unc13b/Dynll1/Hip1r/Ift172/Prkaca/Rpgrip1l/Prkar2a/Ctnnb1" 13
"GO:0098993" "GO:0098993" "anchored component of synaptic vesicle membrane" "2/1058" "19/23436" 0.210782744187356 0.422263444481293 0.323998571581122 "Rab3c/Rab7" 2
"GO:0030173" "GO:0030173" "integral component of Golgi membrane" "4/1058" "53/23436" 0.216579594063133 0.431021889500644 0.330718839964826 "B4galnt1/Yif1a/Qsox2/Lfng" 4
"GO:0099738" "GO:0099738" "cell cortex region" "4/1058" "53/23436" 0.216579594063133 0.431021889500644 0.330718839964826 "Rims4/Gpsm2/Unc13b/Ctnnb1" 4
"GO:0090575" "GO:0090575" "RNA polymerase II transcription regulator complex" "10/1058" "166/23436" 0.218225211661115 0.432872960835983 0.332139148723216 "Tcf3/Trp53/Mxd3/Taf11/Hmga1/Tcf4/Neurod1/Sfpq/Hipk2/Ctnnb1" 10
"GO:0016592" "GO:0016592" "mediator complex" "3/1058" "36/23436" 0.220752621936732 0.433621221661438 0.332713281866366 "Med16/Med10/Ccnc" 3
"GO:0030665" "GO:0030665" "clathrin-coated vesicle membrane" "3/1058" "36/23436" 0.220752621936732 0.433621221661438 0.332713281866366 "Fcho2/Necap2/Hip1r" 3
"GO:0032809" "GO:0032809" "neuronal cell body membrane" "3/1058" "36/23436" 0.220752621936732 0.433621221661438 0.332713281866366 "Kcnj6/Dab2ip/Insr" 3
"GO:0043292" "GO:0043292" "contractile fiber" "13/1058" "226/23436" 0.222989129944837 0.436596840183256 0.334996444577322 "Csrp1/Arf1/Cdk5r1/Dek/Habp4/Adra1a/Fxr1/Fhl3/Tmod1/Ablim2/Cacna1c/Ctnnb1/Rpl4" 13
"GO:0005876" "GO:0005876" "spindle microtubule" "4/1058" "54/23436" 0.226246267081566 0.437227668656511 0.33548047303614 "Tubg2/Tubg1/Bod1/Psrc1" 4
"GO:0005839" "GO:0005839" "proteasome core complex" "2/1058" "20/23436" 0.227647463845952 0.437227668656511 0.33548047303614 "Psmb7/Psmb2" 2
"GO:0030904" "GO:0030904" "retromer complex" "2/1058" "20/23436" 0.227647463845952 0.437227668656511 0.33548047303614 "Rab7/Magel2" 2
"GO:0031082" "GO:0031082" "BLOC complex" "2/1058" "20/23436" 0.227647463845952 0.437227668656511 0.33548047303614 "Snap47/Stx12" 2
"GO:0031616" "GO:0031616" "spindle pole centrosome" "2/1058" "20/23436" 0.227647463845952 0.437227668656511 0.33548047303614 "Nubp2/Nsfl1c" 2
"GO:0043083" "GO:0043083" "synaptic cleft" "2/1058" "20/23436" 0.227647463845952 0.437227668656511 0.33548047303614 "Grin1/Agrn" 2
"GO:0031941" "GO:0031941" "filamentous actin" "3/1058" "37/23436" 0.232810042642254 0.44292476666215 0.339851800083529 "Arpc2/Map3k1/Dpysl3" 3
"GO:0032040" "GO:0032040" "small-subunit processome" "3/1058" "37/23436" 0.232810042642254 0.44292476666215 0.339851800083529 "Dcaf13/Emg1/Mphosph10" 3
"GO:0099091" "GO:0099091" "postsynaptic specialization, intracellular component" "3/1058" "37/23436" 0.232810042642254 0.44292476666215 0.339851800083529 "Psd/Arhgef2/Ctnnb1" 3
"GO:0098948" "GO:0098948" "intrinsic component of postsynaptic specialization membrane" "7/1058" "111/23436" 0.235650095475217 0.446225666183582 0.34238454769371 "Efnb3/Ptprs/Dcc/Adra2a/Chrna4/Grin1/Efnb2" 7
"GO:0031228" "GO:0031228" "intrinsic component of Golgi membrane" "4/1058" "55/23436" 0.236020187072308 0.446225666183582 0.34238454769371 "B4galnt1/Yif1a/Qsox2/Lfng" 4
"GO:0030863" "GO:0030863" "cortical cytoskeleton" "8/1058" "131/23436" 0.240351201694736 0.452998370795376 0.347581177069614 "Llgl1/Lasp1/Cfl1/Rims4/Cap1/Tmod1/Hip1r/Myadm" 8
"GO:0016327" "GO:0016327" "apicolateral plasma membrane" "2/1058" "21/23436" 0.244599216654027 0.453253707753553 0.347777094596463 "Palm/Cxadr" 2
"GO:0030992" "GO:0030992" "intraciliary transport particle B" "2/1058" "21/23436" 0.244599216654027 0.453253707753553 0.347777094596463 "Ttc30a1/Ift172" 2
"GO:0031362" "GO:0031362" "anchored component of external side of plasma membrane" "2/1058" "21/23436" 0.244599216654027 0.453253707753553 0.347777094596463 "Cd24a/Igsf21" 2
"GO:0101031" "GO:0101031" "chaperone complex" "2/1058" "21/23436" 0.244599216654027 0.453253707753553 0.347777094596463 "Stip1/Cct6a" 2
"GO:0031463" "GO:0031463" "Cul3-RING ubiquitin ligase complex" "3/1058" "38/23436" 0.24498175609159 0.453253707753553 0.347777094596463 "Enc1/Kctd10/Depdc5" 3
"GO:0044298" "GO:0044298" "cell body membrane" "3/1058" "38/23436" 0.24498175609159 0.453253707753553 0.347777094596463 "Kcnj6/Dab2ip/Insr" 3
"GO:0045177" "GO:0045177" "apical part of cell" "22/1058" "416/23436" 0.251929433772715 0.46468691290394 0.356549680018508 "Atp1b1/Vangl2/Kcnj10/Myo1b/Nedd1/Tubg1/Atp1b2/Vash1/Ctsl/Mlc1/Pfkm/Cacnb3/Slc11a2/Gpsm2/Hip1r/Cd9/Atp6v0d1/Cyba/Kcnk1/Amotl2/Ctnnb1/Ooep" 22
"GO:0098839" "GO:0098839" "postsynaptic density membrane" "6/1058" "95/23436" 0.258411495631346 0.474605373087505 0.364160016583888 "Efnb3/Ptprs/Dcc/Adra2a/Grin1/Efnb2" 6
"GO:0060076" "GO:0060076" "excitatory synapse" "5/1058" "76/23436" 0.25887565804773 0.474605373087505 0.364160016583888 "Kcnj9/Slc1a6/Kcnj6/Plcb4/Grin1" 5
"GO:0030132" "GO:0030132" "clathrin coat of coated pit" "2/1058" "22/23436" 0.261595819391057 0.476703225095149 0.36576967771546 "Fcho2/Hip1r" 2
"GO:0071782" "GO:0071782" "endoplasmic reticulum tubular network" "2/1058" "22/23436" 0.261595819391057 0.476703225095149 0.36576967771546 "Kpnb1/Reep1" 2
"GO:0016591" "GO:0016591" "RNA polymerase II, holoenzyme" "5/1058" "77/23436" 0.26753055441141 0.486054010266976 0.372944442849476 "Polr2e/Trp53/Polr2a/Taf11/Polr2j" 5
"GO:0016235" "GO:0016235" "aggresome" "3/1058" "40/23436" 0.269599045658932 0.486887828727325 0.373584223521096 "Eef2/Trim37/Psen1" 3
"GO:0043596" "GO:0043596" "nuclear replication fork" "3/1058" "40/23436" 0.269599045658932 0.486887828727325 0.373584223521096 "Top1/Mms22l/Tipin" 3
"GO:0005797" "GO:0005797" "Golgi medial cisterna" "2/1058" "23/23436" 0.278598713402127 0.500154960261978 0.383763962549861 "Gosr1/B3galt6" 2
"GO:0097470" "GO:0097470" "ribbon synapse" "2/1058" "23/23436" 0.278598713402127 0.500154960261978 0.383763962549861 "Unc13b/Sh3gl2" 2
"GO:0031234" "GO:0031234" "extrinsic component of cytoplasmic side of plasma membrane" "6/1058" "98/23436" 0.281631434925766 0.500342986214787 0.383908233006909 "Farp1/Dtna/Gnai3/Kras/Gnao1/Gnai2" 6
"GO:0005637" "GO:0005637" "nuclear inner membrane" "3/1058" "41/23436" 0.282011501321062 0.500342986214787 0.383908233006909 "Tmpo/Tm7sf2/Dpy19l3" 3
"GO:0005720" "GO:0005720" "nuclear heterochromatin" "3/1058" "41/23436" 0.282011501321062 0.500342986214787 0.383908233006909 "Eme1/Dnmt3a/Cbx5" 3
"GO:0120111" "GO:0120111" "neuron projection cytoplasm" "3/1058" "41/23436" 0.282011501321062 0.500342986214787 0.383908233006909 "Grik2/Dynll1/Hip1r" 3
"GO:0031300" "GO:0031300" "intrinsic component of organelle membrane" "20/1058" "384/23436" 0.286968015223553 0.507648097105994 0.389513372464103 "Ppox/B4galnt1/Rab3c/Sfxn1/Slc22a17/Syngr1/Ptprs/Yif1a/Tm7sf2/Pigt/Qsox2/Etfdh/Stx12/Lfng/Insig1/Wfs1/Pex26/Rab7/Cyp2e1/Ubxn8" 20
"GO:0030864" "GO:0030864" "cortical actin cytoskeleton" "6/1058" "99/23436" 0.289474389889674 0.51058893843514 0.391769850978506 "Llgl1/Lasp1/Cfl1/Cap1/Hip1r/Myadm" 6
"GO:0031305" "GO:0031305" "integral component of mitochondrial inner membrane" "3/1058" "42/23436" 0.294472047503045 0.515335728857966 0.395412016400806 "Ppox/Sfxn1/Etfdh" 3
"GO:0031233" "GO:0031233" "intrinsic component of external side of plasma membrane" "2/1058" "24/23436" 0.295572723824321 0.515335728857966 0.395412016400806 "Cd24a/Igsf21" 2
"GO:0033177" "GO:0033177" "proton-transporting two-sector ATPase complex, proton-transporting domain" "2/1058" "24/23436" 0.295572723824321 0.515335728857966 0.395412016400806 "Atp6v0e/Atp6v0d1" 2
"GO:0042588" "GO:0042588" "zymogen granule" "2/1058" "24/23436" 0.295572723824321 0.515335728857966 0.395412016400806 "Gnai3/Tmed2" 2
"GO:0031304" "GO:0031304" "intrinsic component of mitochondrial inner membrane" "3/1058" "43/23436" 0.306965590643049 0.533661443503002 0.409473156302434 "Ppox/Sfxn1/Etfdh" 3
"GO:0022624" "GO:0022624" "proteasome accessory complex" "2/1058" "25/23436" 0.31248583313275 0.540154082986611 0.414454894470806 "Psme3/Psmd13" 2
"GO:0098827" "GO:0098827" "endoplasmic reticulum subcompartment" "2/1058" "25/23436" 0.31248583313275 0.540154082986611 0.414454894470806 "Kpnb1/Reep1" 2
"GO:0009898" "GO:0009898" "cytoplasmic side of plasma membrane" "9/1058" "163/23436" 0.316307692172826 0.545202717277948 0.418328661713049 "Mapt/Traf3/Farp1/Dtna/Gnai3/Fgfr3/Kras/Gnao1/Gnai2" 9
"GO:0019867" "GO:0019867" "outer membrane" "10/1058" "185/23436" 0.325523525549526 0.557908591947488 0.428077753890983 "Epha4/Vat1/Nme1/Lpin1/Psen1/Bcl2l2/Slc11a2/Mtx2/Mtx1/Phb2" 10
"GO:0031968" "GO:0031968" "organelle outer membrane" "10/1058" "185/23436" 0.325523525549526 0.557908591947488 0.428077753890983 "Epha4/Vat1/Nme1/Lpin1/Psen1/Bcl2l2/Slc11a2/Mtx2/Mtx1/Phb2" 10
"GO:0005884" "GO:0005884" "actin filament" "7/1058" "124/23436" 0.327696358055171 0.558072621189296 0.42820361190862 "Myo1b/Arpc2/Dapk3/Map3k1/Dpysl3/Coro1b/Tmod1" 7
"GO:0030027" "GO:0030027" "lamellipodium" "9/1058" "165/23436" 0.328930157751154 0.558072621189296 0.42820361190862 "Arpc2/Dpysl3/Coro1b/Cfl1/Dgkz/Fscn1/Bcar1/Tubb3/Ctnnb1" 9
"GO:0005689" "GO:0005689" "U12-type spliceosomal complex" "2/1058" "26/23436" 0.329308968205915 0.558072621189296 0.42820361190862 "Lsm7/Snrpg" 2
"GO:0099524" "GO:0099524" "postsynaptic cytosol" "2/1058" "26/23436" 0.329308968205915 0.558072621189296 0.42820361190862 "Hap1/Eif4a3" 2
"GO:0032391" "GO:0032391" "photoreceptor connecting cilium" "3/1058" "45/23436" 0.331994332900267 0.561051875432016 0.430489564272326 "Cetn3/Tbcc/Rpgrip1l" 3
"GO:0032839" "GO:0032839" "dendrite cytoplasm" "2/1058" "27/23436" 0.346015800153055 0.579887975325757 0.444942317735814 "Grik2/Hip1r" 2
"GO:0071007" "GO:0071007" "U2-type catalytic step 2 spliceosome" "2/1058" "27/23436" 0.346015800153055 0.579887975325757 0.444942317735814 "Dhx8/Aqr" 2
"GO:0097225" "GO:0097225" "sperm midpiece" "2/1058" "27/23436" 0.346015800153055 0.579887975325757 0.444942317735814 "Ift172/Prkaca" 2
"GO:0005741" "GO:0005741" "mitochondrial outer membrane" "9/1058" "168/23436" 0.348028979664278 0.581650642809084 0.446294795091442 "Epha4/Vat1/Nme1/Lpin1/Bcl2l2/Slc11a2/Mtx2/Mtx1/Phb2" 9
"GO:0030016" "GO:0030016" "myofibril" "11/1058" "212/23436" 0.361862214368207 0.593771662769425 0.455595134025779 "Csrp1/Arf1/Habp4/Adra1a/Fxr1/Fhl3/Tmod1/Ablim2/Cacna1c/Ctnnb1/Rpl4" 11
"GO:0016342" "GO:0016342" "catenin complex" "2/1058" "28/23436" 0.362582556186877 0.593771662769425 0.455595134025779 "Cdh20/Ctnnb1" 2
"GO:0032838" "GO:0032838" "plasma membrane bounded cell projection cytoplasm" "9/1058" "171/23436" 0.367280866453816 0.593771662769425 0.455595134025779 "Grik2/Mapt/Ttc30a1/Dynll1/Hip1r/Ift172/Prkaca/Rpgrip1l/Prkar2a" 9
"GO:0060170" "GO:0060170" "ciliary membrane" "3/1058" "48/23436" 0.36944268825643 0.593771662769425 0.455595134025779 "Cd24a/Prph/Gpi1" 3
"GO:0000805" "GO:0000805" "X chromosome" "1/1058" "10/23436" 0.370003168370369 0.593771662769425 0.455595134025779 "H3f3a" 1
"GO:0005775" "GO:0005775" "vacuolar lumen" "1/1058" "10/23436" 0.370003168370369 0.593771662769425 0.455595134025779 "Gba" 1
"GO:0005832" "GO:0005832" "chaperonin-containing T-complex" "1/1058" "10/23436" 0.370003168370369 0.593771662769425 0.455595134025779 "Cct6a" 1
"GO:0005845" "GO:0005845" "mRNA cap binding complex" "1/1058" "10/23436" 0.370003168370369 0.593771662769425 0.455595134025779 "Ncbp1" 1
"GO:0017119" "GO:0017119" "Golgi transport complex" "1/1058" "10/23436" 0.370003168370369 0.593771662769425 0.455595134025779 "Cog7" 1
"GO:0030681" "GO:0030681" "multimeric ribonuclease P complex" "1/1058" "10/23436" 0.370003168370369 0.593771662769425 0.455595134025779 "Rpp40" 1
"GO:0031010" "GO:0031010" "ISWI-type complex" "1/1058" "10/23436" 0.370003168370369 0.593771662769425 0.455595134025779 "Rsf1" 1
"GO:0034518" "GO:0034518" "RNA cap binding complex" "1/1058" "10/23436" 0.370003168370369 0.593771662769425 0.455595134025779 "Ncbp1" 1
"GO:0048500" "GO:0048500" "signal recognition particle" "1/1058" "10/23436" 0.370003168370369 0.593771662769425 0.455595134025779 "Srp14" 1
"GO:0097197" "GO:0097197" "tetraspanin-enriched microdomain" "1/1058" "10/23436" 0.370003168370369 0.593771662769425 0.455595134025779 "Tspan14" 1
"GO:1904115" "GO:1904115" "axon cytoplasm" "1/1058" "10/23436" 0.370003168370369 0.593771662769425 0.455595134025779 "Dynll1" 1
"GO:0030990" "GO:0030990" "intraciliary transport particle" "2/1058" "29/23436" 0.378987842863644 0.598718027829056 0.459390431096327 "Ttc30a1/Ift172" 2
"GO:0005801" "GO:0005801" "cis-Golgi network" "3/1058" "49/23436" 0.38185145466978 0.598718027829056 0.459390431096327 "Gosr1/Map6d1/Nucb1" 3
"GO:0016469" "GO:0016469" "proton-transporting two-sector ATPase complex" "3/1058" "49/23436" 0.38185145466978 0.598718027829056 0.459390431096327 "Ccdc115/Atp6v0e/Atp6v0d1" 3
"GO:0031901" "GO:0031901" "early endosome membrane" "3/1058" "50/23436" 0.394204667816567 0.598718027829056 0.459390431096327 "Epha4/Llgl1/Rcc2" 3
"GO:0019866" "GO:0019866" "organelle inner membrane" "23/1058" "475/23436" 0.394938517407151 0.598718027829056 0.459390431096327 "Ppox/Timm13/Tmpo/Psen1/Sfxn1/Slc25a30/Mtch1/Tm7sf2/Gatm/Csde1/Ndufc1/Etfdh/Mtx1/Slc25a44/Slc25a18/Phb2/Tufm/Cyp2e1/Rdh13/Dpy19l3/Gcdh/Coq9/Slc25a36" 23
"GO:0043073" "GO:0043073" "germ cell nucleus" "2/1058" "30/23436" 0.395212480049193 0.598718027829056 0.459390431096327 "Coil/Ran" 2
"GO:0045334" "GO:0045334" "clathrin-coated endocytic vesicle" "2/1058" "30/23436" 0.395212480049193 0.598718027829056 0.459390431096327 "Fcho2/Hip1r" 2
"GO:1902555" "GO:1902555" "endoribonuclease complex" "2/1058" "30/23436" 0.395212480049193 0.598718027829056 0.459390431096327 "Dhx9/Rpp40" 2
"GO:0000782" "GO:0000782" "telomere cap complex" "1/1058" "11/23436" 0.398456026214821 0.598718027829056 0.459390431096327 "Terf2ip" 1
"GO:0000783" "GO:0000783" "nuclear telomere cap complex" "1/1058" "11/23436" 0.398456026214821 0.598718027829056 0.459390431096327 "Terf2ip" 1
"GO:0001527" "GO:0001527" "microfibril" "1/1058" "11/23436" 0.398456026214821 0.598718027829056 0.459390431096327 "Mfap2" 1
"GO:0002177" "GO:0002177" "manchette" "1/1058" "11/23436" 0.398456026214821 0.598718027829056 0.459390431096327 "Ran" 1
"GO:0002178" "GO:0002178" "palmitoyltransferase complex" "1/1058" "11/23436" 0.398456026214821 0.598718027829056 0.459390431096327 "Sptlc2" 1
"GO:0005583" "GO:0005583" "fibrillar collagen trimer" "1/1058" "11/23436" 0.398456026214821 0.598718027829056 0.459390431096327 "Col2a1" 1
"GO:0005885" "GO:0005885" "Arp2/3 protein complex" "1/1058" "11/23436" 0.398456026214821 0.598718027829056 0.459390431096327 "Arpc2" 1
"GO:0030123" "GO:0030123" "AP-3 adaptor complex" "1/1058" "11/23436" 0.398456026214821 0.598718027829056 0.459390431096327 "Ap3s2" 1
"GO:0030897" "GO:0030897" "HOPS complex" "1/1058" "11/23436" 0.398456026214821 0.598718027829056 0.459390431096327 "Aktip" 1
"GO:0032591" "GO:0032591" "dendritic spine membrane" "1/1058" "11/23436" 0.398456026214821 0.598718027829056 0.459390431096327 "Palm" 1
"GO:0035631" "GO:0035631" "CD40 receptor complex" "1/1058" "11/23436" 0.398456026214821 0.598718027829056 0.459390431096327 "Traf3" 1
"GO:0044666" "GO:0044666" "MLL3/4 complex" "1/1058" "11/23436" 0.398456026214821 0.598718027829056 0.459390431096327 "Rbbp5" 1
"GO:0070578" "GO:0070578" "RISC-loading complex" "1/1058" "11/23436" 0.398456026214821 0.598718027829056 0.459390431096327 "Dhx9" 1
"GO:0070852" "GO:0070852" "cell body fiber" "1/1058" "11/23436" 0.398456026214821 0.598718027829056 0.459390431096327 "Cadm1" 1
"GO:0098643" "GO:0098643" "banded collagen fibril" "1/1058" "11/23436" 0.398456026214821 0.598718027829056 0.459390431096327 "Col2a1" 1
"GO:0140445" "GO:0140445" "chromosome, telomeric repeat region" "1/1058" "11/23436" 0.398456026214821 0.598718027829056 0.459390431096327 "Terf2ip" 1
"GO:0005657" "GO:0005657" "replication fork" "4/1058" "71/23436" 0.399731647007071 0.598718027829056 0.459390431096327 "Trp53/Top1/Mms22l/Tipin" 4
"GO:0005903" "GO:0005903" "brush border" "7/1058" "134/23436" 0.401777883306586 0.598718027829056 0.459390431096327 "Pex19/Myo1b/Slc11a2/Add3/Prkcb/Kcnk1/Gipc1" 7
"GO:0099634" "GO:0099634" "postsynaptic specialization membrane" "7/1058" "134/23436" 0.401777883306586 0.598718027829056 0.459390431096327 "Efnb3/Ptprs/Dcc/Adra2a/Chrna4/Grin1/Efnb2" 7
"GO:0031248" "GO:0031248" "protein acetyltransferase complex" "5/1058" "92/23436" 0.401784329419168 0.598718027829056 0.459390431096327 "Tada2a/Naa35/Mcrs1/Naa20/Rsf1" 5
"GO:1902493" "GO:1902493" "acetyltransferase complex" "5/1058" "92/23436" 0.401784329419168 0.598718027829056 0.459390431096327 "Tada2a/Naa35/Mcrs1/Naa20/Rsf1" 5
"GO:0005770" "GO:0005770" "late endosome" "10/1058" "198/23436" 0.404222207024888 0.600870848280239 0.461042268971876 "Cxcr4/Arf1/Slc2a4/Kidins220/Slc11a2/Slc30a4/5330417C22Rik/Lamtor2/Rab7/Mon1a" 10
"GO:0035861" "GO:0035861" "site of double-strand break" "3/1058" "51/23436" 0.406492094178355 0.602764012200747 0.462494874955249 "Trp53/Wrap53/Rnf8" 3
"GO:0031301" "GO:0031301" "integral component of organelle membrane" "17/1058" "349/23436" 0.40897077397795 0.604956768353691 0.464177355100439 "Ppox/B4galnt1/Sfxn1/Slc22a17/Syngr1/Ptprs/Yif1a/Tm7sf2/Pigt/Qsox2/Etfdh/Stx12/Lfng/Insig1/Wfs1/Pex26/Ubxn8" 17
"GO:0098562" "GO:0098562" "cytoplasmic side of membrane" "9/1058" "180/23436" 0.425459138547931 0.613698816481153 0.470885042310898 "Mapt/Traf3/Farp1/Dtna/Gnai3/Fgfr3/Kras/Gnao1/Gnai2" 9
"GO:0017146" "GO:0017146" "NMDA selective glutamate receptor complex" "1/1058" "12/23436" 0.425625013376603 0.613698816481153 0.470885042310898 "Grin1" 1
"GO:0031143" "GO:0031143" "pseudopodium" "1/1058" "12/23436" 0.425625013376603 0.613698816481153 0.470885042310898 "Capn2" 1
"GO:0031313" "GO:0031313" "extrinsic component of endosome membrane" "1/1058" "12/23436" 0.425625013376603 0.613698816481153 0.470885042310898 "Psd" 1
"GO:0042405" "GO:0042405" "nuclear inclusion body" "1/1058" "12/23436" 0.425625013376603 0.613698816481153 0.470885042310898 "Nup153" 1
"GO:0043020" "GO:0043020" "NADPH oxidase complex" "1/1058" "12/23436" 0.425625013376603 0.613698816481153 0.470885042310898 "Cyba" 1
"GO:0048188" "GO:0048188" "Set1C/COMPASS complex" "1/1058" "12/23436" 0.425625013376603 0.613698816481153 0.470885042310898 "Rbbp5" 1
"GO:0098684" "GO:0098684" "photoreceptor ribbon synapse" "1/1058" "12/23436" 0.425625013376603 0.613698816481153 0.470885042310898 "Sh3gl2" 1
"GO:0099026" "GO:0099026" "anchored component of presynaptic membrane" "1/1058" "12/23436" 0.425625013376603 0.613698816481153 0.470885042310898 "Ntng1" 1
"GO:0030666" "GO:0030666" "endocytic vesicle membrane" "2/1058" "32/23436" 0.427053226014158 0.613698816481153 0.470885042310898 "Fcho2/Hip1r" 2
"GO:0080008" "GO:0080008" "Cul4-RING E3 ubiquitin ligase complex" "2/1058" "32/23436" 0.427053226014158 0.613698816481153 0.470885042310898 "Dcaf5/Dcaf13" 2
"GO:0097228" "GO:0097228" "sperm principal piece" "2/1058" "32/23436" 0.427053226014158 0.613698816481153 0.470885042310898 "Pfkm/Ift172" 2
"GO:0031461" "GO:0031461" "cullin-RING ubiquitin ligase complex" "8/1058" "159/23436" 0.428439363630899 0.614231789091692 0.471293986932468 "Dcaf5/Zswim6/Enc1/Dcaf13/Anapc2/Kctd10/Depdc5/Zswim4" 8
"GO:0031526" "GO:0031526" "brush border membrane" "4/1058" "74/23436" 0.430450052228447 0.614747850734597 0.47168995593555 "Pex19/Slc11a2/Prkcb/Kcnk1" 4
"GO:0031902" "GO:0031902" "late endosome membrane" "3/1058" "53/23436" 0.430831551589205 0.614747850734597 0.47168995593555 "Slc11a2/Lamtor2/Rab7" 3
"GO:0005758" "GO:0005758" "mitochondrial intermembrane space" "4/1058" "75/23436" 0.440599957608306 0.618096483279183 0.474259328623088 "Capn2/Timm13/Gatm/Arl2bp" 4
"GO:0016529" "GO:0016529" "sarcoplasmic reticulum" "4/1058" "75/23436" 0.440599957608306 0.618096483279183 0.474259328623088 "Slc2a4/Cacnb1/Gstm7/Akt2" 4
"GO:0022627" "GO:0022627" "cytosolic small ribosomal subunit" "3/1058" "54/23436" 0.442865980089654 0.618096483279183 0.474259328623088 "Mcts2/Rps5/Rps9" 3
"GO:0030134" "GO:0030134" "COPII-coated ER to Golgi transport vesicle" "3/1058" "54/23436" 0.442865980089654 0.618096483279183 0.474259328623088 "Vangl2/Yif1a/Tmed2" 3
"GO:0019898" "GO:0019898" "extrinsic component of membrane" "15/1058" "314/23436" 0.448643915703576 0.618096483279183 0.474259328623088 "Cdh20/Pik3c2b/Ccdc115/Sgta/Farp1/Dtna/Psd/Gnai3/Rph3a/Kras/Rab7/Nucb1/Gnao1/Gnai2/Ctnnb1" 15
"GO:0000346" "GO:0000346" "transcription export complex" "1/1058" "13/23436" 0.451568009271733 0.618096483279183 0.474259328623088 "Ddx39" 1
"GO:0002199" "GO:0002199" "zona pellucida receptor complex" "1/1058" "13/23436" 0.451568009271733 0.618096483279183 0.474259328623088 "Cct6a" 1
"GO:0005652" "GO:0005652" "nuclear lamina" "1/1058" "13/23436" 0.451568009271733 0.618096483279183 0.474259328623088 "Lmna" 1
"GO:0005916" "GO:0005916" "fascia adherens" "1/1058" "13/23436" 0.451568009271733 0.618096483279183 0.474259328623088 "Ctnnb1" 1
"GO:0016580" "GO:0016580" "Sin3 complex" "1/1058" "13/23436" 0.451568009271733 0.618096483279183 0.474259328623088 "Sin3a" 1
"GO:0019908" "GO:0019908" "nuclear cyclin-dependent protein kinase holoenzyme complex" "1/1058" "13/23436" 0.451568009271733 0.618096483279183 0.474259328623088 "Ccnt1" 1
"GO:0030677" "GO:0030677" "ribonuclease P complex" "1/1058" "13/23436" 0.451568009271733 0.618096483279183 0.474259328623088 "Rpp40" 1
"GO:0032045" "GO:0032045" "guanyl-nucleotide exchange factor complex" "1/1058" "13/23436" 0.451568009271733 0.618096483279183 0.474259328623088 "Smcr8" 1
"GO:0034663" "GO:0034663" "endoplasmic reticulum chaperone complex" "1/1058" "13/23436" 0.451568009271733 0.618096483279183 0.474259328623088 "Hyou1" 1
"GO:0044233" "GO:0044233" "mitochondria-associated endoplasmic reticulum membrane" "1/1058" "13/23436" 0.451568009271733 0.618096483279183 0.474259328623088 "Mboat7" 1
"GO:0090576" "GO:0090576" "RNA polymerase III transcription regulator complex" "1/1058" "13/23436" 0.451568009271733 0.618096483279183 0.474259328623088 "Brf1" 1
"GO:0098833" "GO:0098833" "presynaptic endocytic zone" "1/1058" "13/23436" 0.451568009271733 0.618096483279183 0.474259328623088 "Fcho2" 1
"GO:1990124" "GO:1990124" "messenger ribonucleoprotein complex" "1/1058" "13/23436" 0.451568009271733 0.618096483279183 0.474259328623088 "Cpeb4" 1
"GO:0034702" "GO:0034702" "ion channel complex" "14/1058" "293/23436" 0.452614830814871 0.618130863753943 0.474285708421903 "Grik2/Cacna1g/Cacnb1/Nrn1/Cacnb3/Calm2/Chrna4/Grin1/Cachd1/Cacna1c/Trpc2/Kcnk1/Cacna1a/Herpud1" 14
"GO:0043296" "GO:0043296" "apical junction complex" "7/1058" "141/23436" 0.453654442468966 0.618155265075956 0.474304431315349 "Cxadr/Jam2/Arhgef2/Plekha7/Rpgrip1l/Amotl2/Ctnnb1" 7
"GO:0008328" "GO:0008328" "ionotropic glutamate receptor complex" "3/1058" "55/23436" 0.45479939122527 0.618322767845591 0.474432954536591 "Grik2/Nrn1/Grin1" 3
"GO:0005923" "GO:0005923" "bicellular tight junction" "6/1058" "121/23436" 0.466653645315569 0.629226797481575 0.482799508811439 "Cxadr/Jam2/Arhgef2/Rpgrip1l/Amotl2/Ctnnb1" 6
"GO:0030684" "GO:0030684" "preribosome" "4/1058" "78/23436" 0.470704311579237 0.629226797481575 0.482799508811439 "Dcaf13/Emg1/Mphosph10/Mak16" 4
"GO:0097546" "GO:0097546" "ciliary base" "2/1058" "35/23436" 0.473090687838288 0.629226797481575 0.482799508811439 "Rab8a/Prkaca" 2
"GO:0000177" "GO:0000177" "cytoplasmic exosome (RNase complex)" "1/1058" "14/23436" 0.476340286357953 0.629226797481575 0.482799508811439 "Exosc7" 1
"GO:0000974" "GO:0000974" "Prp19 complex" "1/1058" "14/23436" 0.476340286357953 0.629226797481575 0.482799508811439 "Polr2a" 1
"GO:0005671" "GO:0005671" "Ada2/Gcn5/Ada3 transcription activator complex" "1/1058" "14/23436" 0.476340286357953 0.629226797481575 0.482799508811439 "Tada2a" 1
"GO:0042589" "GO:0042589" "zymogen granule membrane" "1/1058" "14/23436" 0.476340286357953 0.629226797481575 0.482799508811439 "Tmed2" 1
"GO:0042622" "GO:0042622" "photoreceptor outer segment membrane" "1/1058" "14/23436" 0.476340286357953 0.629226797481575 0.482799508811439 "Prph" 1
"GO:0043240" "GO:0043240" "Fanconi anaemia nuclear complex" "1/1058" "14/23436" 0.476340286357953 0.629226797481575 0.482799508811439 "Fanca" 1
"GO:0071006" "GO:0071006" "U2-type catalytic step 1 spliceosome" "1/1058" "14/23436" 0.476340286357953 0.629226797481575 0.482799508811439 "Eif4a3" 1
"GO:0071012" "GO:0071012" "catalytic step 1 spliceosome" "1/1058" "14/23436" 0.476340286357953 0.629226797481575 0.482799508811439 "Eif4a3" 1
"GO:0072687" "GO:0072687" "meiotic spindle" "1/1058" "14/23436" 0.476340286357953 0.629226797481575 0.482799508811439 "Rps6ka2" 1
"GO:1990023" "GO:1990023" "mitotic spindle midzone" "1/1058" "14/23436" 0.476340286357953 0.629226797481575 0.482799508811439 "Rcc2" 1
"GO:0098878" "GO:0098878" "neurotransmitter receptor complex" "3/1058" "57/23436" 0.478333897495977 0.630483677527378 0.483763900460328 "Grik2/Nrn1/Grin1" 3
"GO:0030017" "GO:0030017" "sarcomere" "9/1058" "189/23436" 0.483286353206697 0.635626616717504 0.487710026920259 "Csrp1/Arf1/Habp4/Adra1a/Fhl3/Tmod1/Cacna1c/Ctnnb1/Rpl4" 9
"GO:0005743" "GO:0005743" "mitochondrial inner membrane" "20/1058" "433/23436" 0.490722652898784 0.644006952285823 0.494140175655586 "Ppox/Timm13/Psen1/Sfxn1/Slc25a30/Mtch1/Gatm/Csde1/Ndufc1/Etfdh/Mtx1/Slc25a44/Slc25a18/Phb2/Tufm/Cyp2e1/Rdh13/Gcdh/Coq9/Slc25a36" 20
"GO:0098862" "GO:0098862" "cluster of actin-based cell projections" "9/1058" "191/23436" 0.495971051761807 0.646360576082507 0.495946087955434 "Pex19/Myo1b/Zswim6/Slc11a2/Add3/Tprn/Prkcb/Kcnk1/Gipc1" 9
"GO:0000940" "GO:0000940" "condensed chromosome outer kinetochore" "1/1058" "15/23436" 0.499994627448948 0.646360576082507 0.495946087955434 "Bod1" 1
"GO:0031011" "GO:0031011" "Ino80 complex" "1/1058" "15/23436" 0.499994627448948 0.646360576082507 0.495946087955434 "Mcrs1" 1
"GO:0032580" "GO:0032580" "Golgi cisterna membrane" "1/1058" "15/23436" 0.499994627448948 0.646360576082507 0.495946087955434 "Nucb1" 1
"GO:0034719" "GO:0034719" "SMN-Sm protein complex" "1/1058" "15/23436" 0.499994627448948 0.646360576082507 0.495946087955434 "Snrpg" 1
"GO:0090543" "GO:0090543" "Flemming body" "1/1058" "15/23436" 0.499994627448948 0.646360576082507 0.495946087955434 "Cep55" 1
"GO:0097449" "GO:0097449" "astrocyte projection" "1/1058" "15/23436" 0.499994627448948 0.646360576082507 0.495946087955434 "Kcnj10" 1
"GO:0005669" "GO:0005669" "transcription factor TFIID complex" "2/1058" "37/23436" 0.502512621241687 0.648230566846953 0.49738091340497 "Trp53/Taf11" 2
"GO:0000788" "GO:0000788" "nuclear nucleosome" "2/1058" "38/23436" 0.516819891527804 0.651879937817078 0.500181039716975 "H3f3a/Tcf3" 2
"GO:0001772" "GO:0001772" "immunological synapse" "2/1058" "38/23436" 0.516819891527804 0.651879937817078 0.500181039716975 "Dusp3/Arhgdia" 2
"GO:0005930" "GO:0005930" "axoneme" "6/1058" "128/23436" 0.521445039476764 0.651879937817078 0.500181039716975 "Mapt/Ttc30a1/Ift172/Prkaca/Rpgrip1l/Prkar2a" 6
"GO:0070160" "GO:0070160" "tight junction" "6/1058" "128/23436" 0.521445039476764 0.651879937817078 0.500181039716975 "Cxadr/Jam2/Arhgef2/Rpgrip1l/Amotl2/Ctnnb1" 6
"GO:0000176" "GO:0000176" "nuclear exosome (RNase complex)" "1/1058" "16/23436" 0.522581437754187 0.651879937817078 0.500181039716975 "Exosc7" 1
"GO:0005779" "GO:0005779" "integral component of peroxisomal membrane" "1/1058" "16/23436" 0.522581437754187 0.651879937817078 0.500181039716975 "Pex26" 1
"GO:0005892" "GO:0005892" "acetylcholine-gated channel complex" "1/1058" "16/23436" 0.522581437754187 0.651879937817078 0.500181039716975 "Chrna4" 1
"GO:0030479" "GO:0030479" "actin cortical patch" "1/1058" "16/23436" 0.522581437754187 0.651879937817078 0.500181039716975 "Hip1r" 1
"GO:0033202" "GO:0033202" "DNA helicase complex" "1/1058" "16/23436" 0.522581437754187 0.651879937817078 0.500181039716975 "Mcrs1" 1
"GO:0035859" "GO:0035859" "Seh1-associated complex" "1/1058" "16/23436" 0.522581437754187 0.651879937817078 0.500181039716975 "Depdc5" 1
"GO:0043196" "GO:0043196" "varicosity" "1/1058" "16/23436" 0.522581437754187 0.651879937817078 0.500181039716975 "Cadm1" 1
"GO:0044327" "GO:0044327" "dendritic spine head" "1/1058" "16/23436" 0.522581437754187 0.651879937817078 0.500181039716975 "Atp1a3" 1
"GO:0061645" "GO:0061645" "endocytic patch" "1/1058" "16/23436" 0.522581437754187 0.651879937817078 0.500181039716975 "Hip1r" 1
"GO:0065010" "GO:0065010" "extracellular membrane-bounded organelle" "1/1058" "16/23436" 0.522581437754187 0.651879937817078 0.500181039716975 "Phospho1" 1
"GO:0098644" "GO:0098644" "complex of collagen trimers" "1/1058" "16/23436" 0.522581437754187 0.651879937817078 0.500181039716975 "Col2a1" 1
"GO:0098890" "GO:0098890" "extrinsic component of postsynaptic membrane" "1/1058" "16/23436" 0.522581437754187 0.651879937817078 0.500181039716975 "Farp1" 1
"GO:0097014" "GO:0097014" "ciliary plasm" "6/1058" "129/23436" 0.5290960895029 0.65864842417542 0.505374432468657 "Mapt/Ttc30a1/Ift172/Prkaca/Rpgrip1l/Prkar2a" 6
"GO:0005640" "GO:0005640" "nuclear outer membrane" "1/1058" "17/23436" 0.544148851881261 0.673231197112808 0.516563650155282 "Psen1" 1
"GO:0031231" "GO:0031231" "intrinsic component of peroxisomal membrane" "1/1058" "17/23436" 0.544148851881261 0.673231197112808 0.516563650155282 "Pex26" 1
"GO:0070822" "GO:0070822" "Sin3-type complex" "1/1058" "17/23436" 0.544148851881261 0.673231197112808 0.516563650155282 "Sin3a" 1
"GO:0030660" "GO:0030660" "Golgi-associated vesicle membrane" "3/1058" "63/23436" 0.545841255836971 0.673946856696668 0.517112768687657 "Copa/Arfgap3/Copg2" 3
"GO:0000145" "GO:0000145" "exocyst" "1/1058" "18/23436" 0.564742836027024 0.690241244033029 0.529615291202376 "Exoc6b" 1
"GO:0000159" "GO:0000159" "protein phosphatase type 2A complex" "1/1058" "18/23436" 0.564742836027024 0.690241244033029 0.529615291202376 "Ppp2r2c" 1
"GO:0034361" "GO:0034361" "very-low-density lipoprotein particle" "1/1058" "18/23436" 0.564742836027024 0.690241244033029 0.529615291202376 "Pcyox1" 1
"GO:0034385" "GO:0034385" "triglyceride-rich plasma lipoprotein particle" "1/1058" "18/23436" 0.564742836027024 0.690241244033029 0.529615291202376 "Pcyox1" 1
"GO:0099144" "GO:0099144" "anchored component of synaptic membrane" "1/1058" "18/23436" 0.564742836027024 0.690241244033029 0.529615291202376 "Ntng1" 1
"GO:0031970" "GO:0031970" "organelle envelope lumen" "4/1058" "88/23436" 0.565955404578852 0.690328668891543 0.529682371433094 "Capn2/Timm13/Gatm/Arl2bp" 4
"GO:0016324" "GO:0016324" "apical plasma membrane" "14/1058" "316/23436" 0.567340454979604 0.690625704753844 0.529910284117347 "Atp1b1/Vangl2/Kcnj10/Atp1b2/Mlc1/Pfkm/Cacnb3/Slc11a2/Hip1r/Cd9/Atp6v0d1/Cyba/Kcnk1/Amotl2" 14
"GO:0043230" "GO:0043230" "extracellular organelle" "5/1058" "113/23436" 0.581927529014868 0.695996865693055 0.534031522871922 "Slc2a4/Phospho1/Slc11a2/Cd9/Rbmx" 5
"GO:1902562" "GO:1902562" "H4 histone acetyltransferase complex" "2/1058" "43/23436" 0.584138377192415 0.695996865693055 0.534031522871922 "Tada2a/Mcrs1" 2
"GO:0032039" "GO:0032039" "integrator complex" "1/1058" "19/23436" 0.584407285573673 0.695996865693055 0.534031522871922 "Ints12" 1
"GO:0033268" "GO:0033268" "node of Ranvier" "1/1058" "19/23436" 0.584407285573673 0.695996865693055 0.534031522871922 "Bcan" 1
"GO:0043034" "GO:0043034" "costamere" "1/1058" "19/23436" 0.584407285573673 0.695996865693055 0.534031522871922 "Fxr1" 1
"GO:0043186" "GO:0043186" "P granule" "1/1058" "19/23436" 0.584407285573673 0.695996865693055 0.534031522871922 "Snrpg" 1
"GO:0043218" "GO:0043218" "compact myelin" "1/1058" "19/23436" 0.584407285573673 0.695996865693055 0.534031522871922 "Pllp" 1
"GO:0045495" "GO:0045495" "pole plasm" "1/1058" "19/23436" 0.584407285573673 0.695996865693055 0.534031522871922 "Snrpg" 1
"GO:0060293" "GO:0060293" "germ plasm" "1/1058" "19/23436" 0.584407285573673 0.695996865693055 0.534031522871922 "Snrpg" 1
"GO:0061827" "GO:0061827" "sperm head" "1/1058" "19/23436" 0.584407285573673 0.695996865693055 0.534031522871922 "Arpc2" 1
"GO:0099571" "GO:0099571" "postsynaptic cytoskeleton" "1/1058" "19/23436" 0.584407285573673 0.695996865693055 0.534031522871922 "Nefl" 1
"GO:0055038" "GO:0055038" "recycling endosome membrane" "2/1058" "44/23436" 0.596741269252418 0.709289720820654 0.544230999359563 "Scamp3/Rab8a" 2
"GO:0016010" "GO:0016010" "dystrophin-associated glycoprotein complex" "1/1058" "20/23436" 0.603184118296184 0.714141666475913 0.547953849353419 "Dtna" 1
"GO:0090665" "GO:0090665" "glycoprotein complex" "1/1058" "20/23436" 0.603184118296184 0.714141666475913 0.547953849353419 "Dtna" 1
"GO:0019897" "GO:0019897" "extrinsic component of plasma membrane" "8/1058" "186/23436" 0.605921014233984 0.714585211718441 0.548294177238508 "Cdh20/Farp1/Dtna/Gnai3/Kras/Gnao1/Gnai2/Ctnnb1" 8
"GO:0032993" "GO:0032993" "protein-DNA complex" "8/1058" "186/23436" 0.605921014233984 0.714585211718441 0.548294177238508 "H3f3a/St18/Tcf3/Top1/Zbtb17/Chd4/Terf2ip/Ctnnb1" 8
"GO:0005791" "GO:0005791" "rough endoplasmic reticulum" "4/1058" "93/23436" 0.609874430324005 0.717848308066193 0.550797918846787 "Vtn/Psen1/Nucb1/Rpl4" 4
"GO:0045111" "GO:0045111" "intermediate filament cytoskeleton" "7/1058" "165/23436" 0.620145693990522 0.725431630972715 0.556616527636307 "Slc1a6/Nme1/Nefl/Prph/Nsfl1c/Lmna/Nes" 7
"GO:0005680" "GO:0005680" "anaphase-promoting complex" "1/1058" "21/23436" 0.621113363378292 0.725431630972715 0.556616527636307 "Anapc2" 1
"GO:0030673" "GO:0030673" "axolemma" "1/1058" "21/23436" 0.621113363378292 0.725431630972715 0.556616527636307 "Mapt" 1
"GO:0032806" "GO:0032806" "carboxy-terminal domain protein kinase complex" "1/1058" "21/23436" 0.621113363378292 0.725431630972715 0.556616527636307 "Ccnt1" 1
"GO:0005776" "GO:0005776" "autophagosome" "3/1058" "71/23436" 0.627366752547655 0.729129140499849 0.559453590187792 "Rab23/Hap1/Pip4k2a" 3
"GO:0032592" "GO:0032592" "integral component of mitochondrial membrane" "3/1058" "71/23436" 0.627366752547655 0.729129140499849 0.559453590187792 "Ppox/Sfxn1/Etfdh" 3
"GO:0036126" "GO:0036126" "sperm flagellum" "5/1058" "119/23436" 0.62789468132301 0.729129140499849 0.559453590187792 "Pfkm/Rnf38/Ran/Ift172/Prkaca" 5
"GO:0043194" "GO:0043194" "axon initial segment" "1/1058" "22/23436" 0.638233246425303 0.738300409344758 0.566490614216682 "Bcan" 1
"GO:0044232" "GO:0044232" "organelle membrane contact site" "1/1058" "22/23436" 0.638233246425303 0.738300409344758 0.566490614216682 "Mboat7" 1
"GO:0098573" "GO:0098573" "intrinsic component of mitochondrial membrane" "3/1058" "73/23436" 0.646098423605196 0.744400495762116 0.571171150293333 "Ppox/Sfxn1/Etfdh" 3
"GO:1903561" "GO:1903561" "extracellular vesicle" "4/1058" "98/23436" 0.650949612947344 0.744400495762116 0.571171150293333 "Slc2a4/Slc11a2/Cd9/Rbmx" 4
"GO:0000178" "GO:0000178" "exosome (RNase complex)" "1/1058" "23/23436" 0.654580270653629 0.744400495762116 0.571171150293333 "Exosc7" 1
"GO:0001673" "GO:0001673" "male germ cell nucleus" "1/1058" "23/23436" 0.654580270653629 0.744400495762116 0.571171150293333 "Ran" 1
"GO:0005838" "GO:0005838" "proteasome regulatory particle" "1/1058" "23/23436" 0.654580270653629 0.744400495762116 0.571171150293333 "Psmd13" 1
"GO:0045120" "GO:0045120" "pronucleus" "1/1058" "23/23436" 0.654580270653629 0.744400495762116 0.571171150293333 "Cbx1" 1
"GO:0046930" "GO:0046930" "pore complex" "1/1058" "23/23436" 0.654580270653629 0.744400495762116 0.571171150293333 "Plekha7" 1
"GO:0099243" "GO:0099243" "extrinsic component of synaptic membrane" "1/1058" "23/23436" 0.654580270653629 0.744400495762116 0.571171150293333 "Farp1" 1
"GO:1905354" "GO:1905354" "exoribonuclease complex" "1/1058" "23/23436" 0.654580270653629 0.744400495762116 0.571171150293333 "Exosc7" 1
"GO:0031227" "GO:0031227" "intrinsic component of endoplasmic reticulum membrane" "6/1058" "149/23436" 0.669255429249397 0.757877613326045 0.581512009528988 "Tm7sf2/Pigt/Insig1/Wfs1/Cyp2e1/Ubxn8" 6
"GO:0034706" "GO:0034706" "sodium channel complex" "1/1058" "24/23436" 0.670189294428817 0.757877613326045 0.581512009528988 "Grik2" 1
"GO:0097346" "GO:0097346" "INO80-type complex" "1/1058" "24/23436" 0.670189294428817 0.757877613326045 0.581512009528988 "Mcrs1" 1
"GO:0097730" "GO:0097730" "non-motile cilium" "6/1058" "150/23436" 0.675522604987027 0.762483537345432 0.585046089550823 "Tubg1/Cetn3/Prph/Tbcc/Rab8a/Rpgrip1l" 6
"GO:0097729" "GO:0097729" "9+2 motile cilium" "5/1058" "126/23436" 0.677474278505432 0.763262455299415 0.585643745605989 "Pfkm/Rnf38/Ran/Ift172/Prkaca" 5
"GO:0005882" "GO:0005882" "intermediate filament" "5/1058" "127/23436" 0.684184481125093 0.76755857632643 0.588940116850728 "Nme1/Nefl/Prph/Lmna/Nes" 5
"GO:0030687" "GO:0030687" "preribosome, large subunit precursor" "1/1058" "25/23436" 0.685093605316153 0.76755857632643 0.588940116850728 "Mak16" 1
"GO:0070461" "GO:0070461" "SAGA-type complex" "1/1058" "25/23436" 0.685093605316153 0.76755857632643 0.588940116850728 "Tada2a" 1
"GO:0005811" "GO:0005811" "lipid droplet" "3/1058" "79/23436" 0.698223838790783 0.780611843974797 0.598955760231206 "Katna1/Abhd4/Rab7" 3
"GO:0005868" "GO:0005868" "cytoplasmic dynein complex" "1/1058" "26/23436" 0.699324990800562 0.780611843974797 0.598955760231206 "Dynll1" 1
"GO:0030018" "GO:0030018" "Z disc" "5/1058" "130/23436" 0.703745174308774 0.784099135279574 0.601631524416341 "Csrp1/Adra1a/Fhl3/Cacna1c/Ctnnb1" 5
"GO:0008023" "GO:0008023" "transcription elongation factor complex" "2/1058" "54/23436" 0.707096111882245 0.784941555392217 0.602277905050836 "Ccnt1/Mms22l" 2
"GO:0032420" "GO:0032420" "stereocilium" "2/1058" "54/23436" 0.707096111882245 0.784941555392217 0.602277905050836 "Zswim6/Tprn" 2
"GO:0016323" "GO:0016323" "basolateral plasma membrane" "9/1058" "229/23436" 0.710797514544469 0.787605304577662 0.604321773499346 "Atp1b1/Vangl2/Kcnj10/Palm/Llgl1/Mlc1/Cxadr/Ctnnb1/Cadm1" 9
"GO:0005732" "GO:0005732" "small nucleolar ribonucleoprotein complex" "1/1058" "27/23436" 0.712913805825466 0.788506128929446 0.605012967129858 "Mphosph10" 1
"GO:0005604" "GO:0005604" "basement membrane" "4/1058" "107/23436" 0.71731850422324 0.791930100465438 0.607640146681615 "Vtn/Col2a1/Vegfa/Agrn" 4
"GO:0000123" "GO:0000123" "histone acetyltransferase complex" "3/1058" "82/23436" 0.722009199699724 0.795656768339404 0.610499582144719 "Tada2a/Mcrs1/Rsf1" 3
"GO:0005942" "GO:0005942" "phosphatidylinositol 3-kinase complex" "1/1058" "28/23436" 0.725889037293562 0.798477941022919 0.612664240088921 "Pik3c2b" 1
"GO:0005623" "GO:0005623" "cell" "2/1058" "57/23436" 0.734877241585337 0.806897878691704 0.619124775124909 "Arhgap21/Arl2bp" 2
"GO:1990204" "GO:1990204" "oxidoreductase complex" "4/1058" "110/23436" 0.73725354292656 0.808040567881465 0.620001549257462 "Rrm2/Ndufc1/Etfdh/Cyba" 4
"GO:0016328" "GO:0016328" "lateral plasma membrane" "2/1058" "58/23436" 0.74362565602031 0.811797138977424 0.62288392916754 "Vangl2/Ctnnb1" 2
"GO:0030141" "GO:0030141" "secretory granule" "15/1058" "383/23436" 0.749600233319898 0.811797138977424 0.62288392916754 "Arpc2/Hgs/Slc2a4/Ctsl/Cxadr/Vegfa/Gnai3/Dynll1/Rph3a/Tmed2/Cct6a/Clip2/Rab7/Akt2/Prkaca" 15
"GO:0062023" "GO:0062023" "collagen-containing extracellular matrix" "14/1058" "359/23436" 0.749725939716295 0.811797138977424 0.62288392916754 "Gpc1/Vtn/Lgals9/Ctsl/Chadl/Col2a1/Vegfa/Sema6d/Bcan/Thbs3/Mfap2/Agrn/Ambp/Serpinh1" 14
"GO:0097733" "GO:0097733" "photoreceptor cell cilium" "4/1058" "112/23436" 0.749942103694874 0.811797138977424 0.62288392916754 "Cetn3/Prph/Tbcc/Rpgrip1l" 4
"GO:0005865" "GO:0005865" "striated muscle thin filament" "1/1058" "30/23436" 0.750108223790779 0.811797138977424 0.62288392916754 "Tmod1" 1
"GO:0030686" "GO:0030686" "90S preribosome" "1/1058" "30/23436" 0.750108223790779 0.811797138977424 0.62288392916754 "Mphosph10" 1
"GO:0032281" "GO:0032281" "AMPA glutamate receptor complex" "1/1058" "30/23436" 0.750108223790779 0.811797138977424 0.62288392916754 "Nrn1" 1
"GO:0044304" "GO:0044304" "main axon" "3/1058" "86/23436" 0.751415533598938 0.811797138977424 0.62288392916754 "Mapt/Bcan/Cadm1" 3
"GO:0042470" "GO:0042470" "melanosome" "1/1058" "31/23436" 0.761403853083667 0.819012429787929 0.628420150563683 "Sgsm2" 1
"GO:0048770" "GO:0048770" "pigment granule" "1/1058" "31/23436" 0.761403853083667 0.819012429787929 0.628420150563683 "Sgsm2" 1
"GO:0097731" "GO:0097731" "9+0 non-motile cilium" "4/1058" "114/23436" 0.762155368546453 0.819012429787929 0.628420150563683 "Cetn3/Prph/Tbcc/Rpgrip1l" 4
"GO:0034705" "GO:0034705" "potassium channel complex" "3/1058" "88/23436" 0.765155197461526 0.820778181674154 0.6297749945512 "Grik2/Calm2/Kcnk1" 3
"GO:0030176" "GO:0030176" "integral component of endoplasmic reticulum membrane" "5/1058" "141/23436" 0.768124568913509 0.822505069367563 0.631100018427308 "Tm7sf2/Pigt/Insig1/Wfs1/Ubxn8" 5
"GO:0036379" "GO:0036379" "myofilament" "1/1058" "32/23436" 0.772189357182684 0.825244102460769 0.633201651474901 "Tmod1" 1
"GO:0031674" "GO:0031674" "I band" "5/1058" "142/23436" 0.7734105885872 0.825244102460769 0.633201651474901 "Csrp1/Adra1a/Fhl3/Cacna1c/Ctnnb1" 5
"GO:0070062" "GO:0070062" "extracellular exosome" "3/1058" "90/23436" 0.778270698204877 0.82896790917949 0.636058891601836 "Slc2a4/Cd9/Rbmx" 3
"GO:0043235" "GO:0043235" "receptor complex" "15/1058" "394/23436" 0.785825431668471 0.835543736659797 0.641104459098688 "Gpr37l1/Epha4/Grik2/Traf3/Nrn1/Slitrk5/Adra2a/Tm7sf2/Chrna4/Grin1/Ephb2/Fgfr3/Plxna1/Insr/Plxnb1" 15
"GO:0032421" "GO:0032421" "stereocilium bundle" "2/1058" "64/23436" 0.791058705451745 0.836569314938591 0.641891375185592 "Zswim6/Tprn" 2
"GO:0034358" "GO:0034358" "plasma lipoprotein particle" "1/1058" "34/23436" 0.792321020594732 0.836569314938591 0.641891375185592 "Pcyox1" 1
"GO:0051233" "GO:0051233" "spindle midzone" "1/1058" "34/23436" 0.792321020594732 0.836569314938591 0.641891375185592 "Rcc2" 1
"GO:1990777" "GO:1990777" "lipoprotein particle" "1/1058" "34/23436" 0.792321020594732 0.836569314938591 0.641891375185592 "Pcyox1" 1
"GO:0000777" "GO:0000777" "condensed chromosome kinetochore" "1/1058" "35/23436" 0.801710148028745 0.845008082852597 0.648366358482811 "Bod1" 1
"GO:0045178" "GO:0045178" "basal part of cell" "2/1058" "66/23436" 0.805057931002482 0.847060953489568 0.649941505852805 "Slc11a2/Homer3" 2
"GO:0031012" "GO:0031012" "extracellular matrix" "18/1058" "475/23436" 0.808905874469895 0.849632038288692 0.651914273832646 "Gpc1/Vtn/Lgals9/Phospho1/Lrrn3/Ctsl/Chadl/Col2a1/Vegfa/Sema6d/Mmp24/Hsd17b12/Bcan/Thbs3/Mfap2/Agrn/Ambp/Serpinh1" 18
"GO:0032994" "GO:0032994" "protein-lipid complex" "1/1058" "36/23436" 0.810675177873007 0.850014701235996 0.652207887333752 "Pcyox1" 1
"GO:1990391" "GO:1990391" "DNA repair complex" "1/1058" "37/23436" 0.819235248890544 0.856289117388315 0.657022184894731 "Kdm1a" 1
"GO:0044815" "GO:0044815" "DNA packaging complex" "3/1058" "97/23436" 0.819489915649313 0.856289117388315 0.657022184894731 "H3f3a/Tcf3/Ncapg2" 3
"GO:0098802" "GO:0098802" "plasma membrane signaling receptor complex" "6/1058" "181/23436" 0.831231194319423 0.867060125109053 0.665286672767451 "Grik2/Traf3/Nrn1/Chrna4/Grin1/Insr" 6
"GO:0031672" "GO:0031672" "A band" "1/1058" "40/23436" 0.842664384337322 0.877473240144716 0.673276553116694 "Rpl4" 1
"GO:0005771" "GO:0005771" "multivesicular body" "1/1058" "42/23436" 0.856572802536331 0.890423617756839 0.683213249988284 "Slc2a4" 1
"GO:0008076" "GO:0008076" "voltage-gated potassium channel complex" "2/1058" "77/23436" 0.868065174524912 0.900822350922079 0.691192095270355 "Calm2/Kcnk1" 2
"GO:0005747" "GO:0005747" "mitochondrial respiratory chain complex I" "1/1058" "50/23436" 0.900959184341715 0.930171171547334 0.71371115555002 "Ndufc1" 1
"GO:0030964" "GO:0030964" "NADH dehydrogenase complex" "1/1058" "50/23436" 0.900959184341715 0.930171171547334 0.71371115555002 "Ndufc1" 1
"GO:0045271" "GO:0045271" "respiratory chain complex I" "1/1058" "50/23436" 0.900959184341715 0.930171171547334 0.71371115555002 "Ndufc1" 1
"GO:0000779" "GO:0000779" "condensed chromosome, centromeric region" "1/1058" "51/23436" 0.905439864362517 0.933204630220311 0.716038698437855 "Bod1" 1
"GO:0000786" "GO:0000786" "nucleosome" "2/1058" "88/23436" 0.911850525908059 0.938213551316965 0.719881994137941 "H3f3a/Tcf3" 2
"GO:0016442" "GO:0016442" "RISC complex" "3/1058" "122/23436" 0.917535017944838 0.939442072673847 0.720824626444831 "Dhx9/Mir124a-2/Limd1" 3
"GO:0031332" "GO:0031332" "RNAi effector complex" "3/1058" "122/23436" 0.917535017944838 0.939442072673847 0.720824626444831 "Dhx9/Mir124a-2/Limd1" 3
"GO:0016459" "GO:0016459" "myosin complex" "1/1058" "54/23436" 0.91770291727313 0.939442072673847 0.720824626444831 "Myo1b" 1
"GO:0030286" "GO:0030286" "dynein complex" "1/1058" "57/23436" 0.928376939858981 0.948763595632911 0.727976938971925 "Dynll1" 1
"GO:0001669" "GO:0001669" "acrosomal vesicle" "3/1058" "127/23436" 0.930036237972912 0.948856532839143 0.728048248772618 "Cxadr/Cct6a/Prkaca" 3
"GO:0031514" "GO:0031514" "motile cilium" "5/1058" "199/23436" 0.949005458601637 0.966579633760927 0.741647009114517 "Pfkm/Rnf38/Ran/Ift172/Prkaca" 5
"GO:0000793" "GO:0000793" "condensed chromosome" "5/1058" "209/23436" 0.961889206035617 0.978055411179073 0.750452259817262 "Tubg1/Bod1/Ncapg2/Add3/Syce2" 5
"GO:0005746" "GO:0005746" "mitochondrial respirasome" "1/1058" "77/23436" 0.971644336618751 0.984580303859303 0.755458745544937 "Ndufc1" 1
"GO:0000794" "GO:0000794" "condensed nuclear chromosome" "3/1058" "155/23436" 0.973154693671074 0.984580303859303 0.755458745544937 "Tubg1/Add3/Syce2" 3
"GO:0001750" "GO:0001750" "photoreceptor outer segment" "1/1058" "79/23436" 0.97415484672824 0.984580303859303 0.755458745544937 "Prph" 1
"GO:0005581" "GO:0005581" "collagen trimer" "1/1058" "81/23436" 0.97644327655468 0.984580303859303 0.755458745544937 "Col2a1" 1
"GO:0098803" "GO:0098803" "respiratory chain complex" "1/1058" "81/23436" 0.97644327655468 0.984580303859303 0.755458745544937 "Ndufc1" 1
"GO:0030667" "GO:0030667" "secretory granule membrane" "1/1058" "84/23436" 0.979501979515858 0.986021127466047 0.756564275271904 "Tmed2" 1
"GO:0070469" "GO:0070469" "respirasome" "1/1058" "89/23436" 0.983743663897101 0.988646040959711 0.758578345477569 "Ndufc1" 1
"GO:0000795" "GO:0000795" "synaptonemal complex" "1/1058" "94/23436" 0.987108265778306 0.988742550986548 0.758652396668235 "Syce2" 1
"GO:0099086" "GO:0099086" "synaptonemal structure" "1/1058" "94/23436" 0.987108265778306 0.988742550986548 0.758652396668235 "Syce2" 1
"GO:0098800" "GO:0098800" "inner mitochondrial membrane protein complex" "1/1058" "128/23436" 0.997339959900768 0.997339959900768 0.765249103638519 "Ndufc1" 1
