# Supplementary material for: Identification and characterization of transcribed enhancers during cerebellar development through enhancer RNA analysis
Source: BMC Genomics. 2023 Jun 26;24:351. doi: 10.1186/s12864-023-09368-4 (PMC10291752; doi:10.1186/s12864-023-09368-4)
Supplement: Supplementary file 15 — Supplementary Material 15 [file 12864_2023_9368_MOESM15_ESM.txt]

"ID" "Description" "GeneRatio" "BgRatio" "pvalue" "p.adjust" "qvalue" "geneID" "Count"
"GO:0005667" "GO:0005667" "transcription regulator complex" "74/1540" "465/23436" 1.18510522991205e-12 8.10611977259841e-10 5.4265344738078e-10 "Pou2f1/Pbx1/Parp1/Lin9/Rcor3/Creb1/Tbpl1/Med23/Nfyb/Ascl1/Hnrnpab/Lhx1/Snf8/Yy1/E2f6/Hif1a/Fos/Gli3/Tfap2a/Dach1/Atf4/Arid2/Gtf2e1/Glis2/Pbx2/Nfya/Rbbp8/Taf7/Zeb1/Smad7/Tle4/Rfx3/Taf5/E2f1/Mafb/Ncoa3/Ptf1a/Rxra/Gtf3c4/Med27/Nr4a2/Ddx20/Naa15/Etv3/Hax1/Dmbx1/Med8/Nfyc/Pou3f1/Rbbp4/Med18/Akirin2/Tle1/Pus1/Gtf2h3/Mxd4/Msx1/Ldb2/Tada3/Tcf7l1/Tead1/Arntl/Gtf3c1/Ctbp2/Ercc2/Nr1h2/Tfdp1/Med26/Sp1/Hyal2/Taf1d/Ecsit/Tle3/Skor1" 74
"GO:0005681" "GO:0005681" "spliceosomal complex" "42/1540" "191/23436" 2.95847733835395e-12 1.01179924971705e-09 6.77335601149458e-10 "Cdc40/Snrpf/Srsf2/Zmat5/Slu7/Zfp830/Ppwd1/Prpf4b/Snrnp48/Phf5a/Ppil1/U2af1/Rbm22/Txnl4a/Prpf19/Cwf19l1/Sf1/Myef2/Snrpb2/Crnkl1/Ctnnbl1/Prpf18/Hnrnpa3/Api5/Ttf2/Ptbp2/Sf3b4/Syf2/Smu1/Bud31/Dhx15/Rbm28/Luc7l2/Hnrnpa2b1/Usp39/Sf3b3/Frg1/Rbmxl1/Lsm6/Ccdc12/Cwc15/Bud13" 42
"GO:0098687" "GO:0098687" "chromosomal region" "50/1540" "297/23436" 7.63849212429914e-10 1.67052299251187e-07 1.11830948252179e-07 "Clasp1/Cenpf/Nsl1/Orc2/Xrcc5/Nup107/Zwint/Nup37/Rad50/Ndel1/Aurkb/Ppp2r5c/Smc6/Cenpp/Pbrm1/Rangap1/Cenpm/Ndc80/Seh1l/Thoc1/Fen1/Smc5/Tnks2/Kif18a/Bub1b/Rad51/Bub1/Aurka/Setx/Suv39h2/Orc4/Rif1/Spc25/Orc1/Rpa2/Kntc1/Mad1l1/Sec13/Ezh2/Hnrnpa2b1/Cbx3/Mad2l1/Nup98/Plk1/Nsmce1/Bub3/Xrcc1/Nup133/Zfp330/Zw10" 50
"GO:0061695" "GO:0061695" "transferase complex, transferring phosphorus-containing groups" "44/1540" "245/23436" 9.99364285977479e-10 1.67052299251187e-07 1.11830948252179e-07 "Rb1cc1/Prim1/Tbpl1/Cdk1/Pfkl/Socs2/Socs3/Socs7/Twistnb/Pik3r1/Cks2/Wdr41/Atg14/Polr2h/Gtf2e1/Polr1c/Ccnd3/Rprd1a/Taf7/Sorbs1/Taf5/Pola2/Rpap1/Rtf1/Pcna/Rprd1b/Cdk9/Acvr2a/Polr3c/Tgfbr1/Ulk1/Prkab1/Gtf2h3/Ccng2/Tada3/Ctr9/Ercc2/Ccne1/Igf1r/Vac14/Phkb/Pik3r4/Acvr2b/Wdr61" 44
"GO:0005643" "GO:0005643" "nuclear pore" "21/1540" "68/23436" 1.22114253838587e-09 1.67052299251187e-07 1.11830948252179e-07 "Lbr/Nup107/Ranbp2/Nup37/Ranbp17/Bicd2/Aaas/Rangap1/Seh1l/Nxt1/Nup188/Eif5a2/Pom121/Mad1l1/Sec13/Mad2l1/Nup210/Nup98/Ddx19a/Nup133/Nup93" 21
"GO:0090575" "GO:0090575" "RNA polymerase II transcription regulator complex" "33/1540" "166/23436" 9.2144088759198e-09 1.05044261185486e-06 7.03204887899142e-07 "Pou2f1/Pbx1/Creb1/Tbpl1/Nfyb/Ascl1/Hnrnpab/E2f6/Hif1a/Fos/Atf4/Gtf2e1/Nfya/Taf7/Tle4/Taf5/E2f1/Ncoa3/Rxra/Med8/Nfyc/Med18/Tle1/Gtf2h3/Mxd4/Tada3/Tead1/Ercc2/Nr1h2/Tfdp1/Med26/Hyal2/Tle3" 33
"GO:0098798" "GO:0098798" "mitochondrial protein complex" "43/1540" "260/23436" 1.98723436060017e-08 1.94181186092931e-06 1.29992022084372e-06 "Timm17a/Mrps14/Ndufb3/Ndufs1/Atp5b/Mrpl54/Mrps7/Mrpl38/Uqcr10/Mrpl10/Ndufs6/Mrps27/Ppif/Dnajc15/Ndufb9/Ndufa6/Atp5j/Atp5o/Mrps18b/Mrps18a/Mrpl14/Ndufa2/Ndufs8/Immp1l/Romo1/Pmpca/Mccc1/Mrps28/Sdhb/Dnajc11/Atp5k/2810006K23Rik/Pmpcb/Grpel1/Mrps35/Ndufc2/Mrpl17/Ndufab1/Timm50/Mrpl46/Afg3l1/Tomm20/Uqcrc1" 43
"GO:0005819" "GO:0005819" "spindle" "44/1540" "273/23436" 3.00248199455214e-08 2.56712210534208e-06 1.71852587846077e-06 "Clasp1/Cenpf/Fbxo5/Cdk1/Npm1/Myh10/Aurkb/Eml1/Nedd9/Dlgap5/Tpt1/Aaas/Rangap1/Racgap1/Birc6/Ctdp1/Kif18a/Bub1b/Ckap2l/Cdc25b/Tpx2/Mapre1/Aurka/Golga2/Rif1/Pkp4/Ect2/Ubxn2b/Cdc7/Kntc1/Mad1l1/Tacc3/Tada3/Cbx3/Mad2l1/Rps3/Plk1/Kif22/Ercc2/Prc1/Tubgcp3/Stag1/Zw10/Kif23" 44
"GO:0005759" "GO:0005759" "mitochondrial matrix" "42/1540" "264/23436" 8.9321291269814e-08 6.78841813650586e-06 4.5444165733765e-06 "Mrps14/Fastkd2/Creb1/Acadl/Cps1/Tsfm/Atp5b/Foxo3/Cdk1/Tfam/Mrpl54/Brca1/Mrps7/Mrpl38/Tbrg4/Mrpl10/Mrps27/Vdac2/Ppif/Mipep/Dnajc15/Dnaja3/Sod2/Mrps18b/Mrps18a/Mrpl14/Pmpca/Mccc1/Mrps28/Mcl1/Coq5/2810006K23Rik/Mdh2/Pmpcb/Tyms/Grpel1/Mrps35/Ssbp1/Rps3/Mrpl17/Ndufab1/Mrpl46" 42
"GO:0000776" "GO:0000776" "kinetochore" "27/1540" "132/23436" 1.08528030098663e-07 7.16194016820439e-06 4.79446594824393e-06 "Clasp1/Cenpf/Nsl1/Orc2/Nup107/Zwint/Nup37/Ndel1/Aurkb/Pbrm1/Rangap1/Cenpm/Ndc80/Seh1l/Kif18a/Bub1b/Bub1/Spc25/Kntc1/Mad1l1/Sec13/Mad2l1/Nup98/Plk1/Bub3/Nup133/Zw10" 27
"GO:0090734" "GO:0090734" "site of DNA damage" "18/1540" "65/23436" 1.20806508622719e-07 7.16194016820439e-06 4.79446594824393e-06 "Parp1/Xrcc5/Smarcal1/Rad50/Hus1/Smc6/Rnf168/Rbbp8/Prpf19/Smc5/Rad51/Rif1/Ubqln4/Rpa2/Cbx3/Rpa3/Xpc/Rnf169" 18
"GO:0005635" "GO:0005635" "nuclear envelope" "56/1540" "407/23436" 1.25648073126393e-07 7.16194016820439e-06 4.79446594824393e-06 "Ipo9/Tor1aip1/Parp1/Lbr/Cenpf/Sumo1/Rb1cc1/Nup107/Ranbp2/Ccar1/Agpat3/Nup37/Ranbp17/Ndel1/Syne2/Bicd2/Mtmr6/Chmp7/Aaas/Rangap1/Pcyt1a/Rogdi/Itsn1/Ube2i/Seh1l/Txnl4a/Tmem109/Tnks2/Cuedc2/Nxt1/Cse1l/Nup188/Rif1/Eif5a2/Kpna4/Faf1/Nos1/Pom121/Mad1l1/Dnajc2/Sec13/Cbx3/Mad2l1/Nup210/Nup98/Chmp2a/Dhcr7/Nell1/Ddx19a/Nup133/Agpat5/Calr/Nup93/Dpy19l1/Sorl1/Mns1" 56
"GO:0034399" "GO:0034399" "nuclear periphery" "24/1540" "113/23436" 2.61209924464677e-07 1.31525141257008e-05 8.80477630760212e-06 "Lbr/Cenpf/Nup107/Npm1/Yy1/Psma6/Atxn1/Atf4/Phf5a/Hes1/Uhrf1/Cxxc1/Sorbs1/Pcna/Psip1/Zfp326/Anapc4/Hnrnpa2b1/Ruvbl1/Nup98/Chmp1a/Nup93/Stag1/Anp32a" 24
"GO:0000775" "GO:0000775" "chromosome, centromeric region" "33/1540" "190/23436" 2.692035054968e-07 1.31525141257008e-05 8.80477630760212e-06 "Clasp1/Cenpf/Nsl1/Orc2/Nup107/Zwint/Nup37/Ndel1/Aurkb/Ppp2r5c/Cenpp/Pbrm1/Rangap1/Cenpm/Ndc80/Seh1l/Kif18a/Bub1b/Bub1/Aurka/Suv39h2/Spc25/Kntc1/Mad1l1/Sec13/Cbx3/Mad2l1/Nup98/Plk1/Bub3/Nup133/Zfp330/Zw10" 33
"GO:0072686" "GO:0072686" "mitotic spindle" "23/1540" "107/23436" 3.67405992993641e-07 1.675371328051e-05 1.1215551365069e-05 "Cdk1/Aurkb/Eml1/Aaas/Rangap1/Racgap1/Kif18a/Ckap2l/Tpx2/Mapre1/Aurka/Golga2/Pkp4/Ect2/Cdc7/Mad1l1/Tacc3/Tada3/Mad2l1/Rps3/Kif22/Stag1/Kif23" 23
"GO:0005684" "GO:0005684" "U2-type spliceosomal complex" "20/1540" "88/23436" 8.20487974346276e-07 3.50758609033033e-05 2.34810703184625e-05 "Cdc40/Snrpf/Phf5a/Ppil1/Rbm22/Txnl4a/Prpf19/Snrpb2/Crnkl1/Prpf18/Sf3b4/Syf2/Smu1/Dhx15/Luc7l2/Sf3b3/Lsm6/Ccdc12/Cwc15/Bud13" 20
"GO:0031252" "GO:0031252" "cell leading edge" "51/1540" "380/23436" 9.68851733582111e-07 3.89820344570684e-05 2.60960064463293e-05 "Actr3/Arpc5/Enah/S100b/Pecam1/Arhgap44/Myh10/Ndel1/Ppp1r9b/Hsp90aa1/Syne2/Akap5/Hcn1/Appl1/Spata13/Fam107a/Myo10/Ptk2/Atf4/Parvb/Fgd4/Robo1/Robo2/Tiam1/Itsn1/Rab5a/Dynlt1b/Ezr/Cdh2/Ctnna1/Ablim1/Kif18a/Vim/Hax1/Phactr4/Pdpn/Ptpn13/Arpc3/Wasf3/Ldb2/Plxnd1/Ctnna2/Aak1/Frmd4b/Rps3/Ilk/Parva/Eps8l2/Sh3rf1/Atp6v1b2/Anxa2" 51
"GO:0030894" "GO:0030894" "replisome" "10/1540" "24/23436" 1.21932932341203e-06 4.63345142896571e-05 3.10180266482007e-05 "Smarcal1/Prim1/Purb/E2f6/Donson/Pura/Prpf19/Pola2/Rpa2/Rpa3" 10
"GO:0005743" "GO:0005743" "mitochondrial inner membrane" "55/1540" "433/23436" 2.10691565069215e-06 7.38255892985232e-05 4.94215625497963e-05 "Timm17a/Ndufb3/Ndufs1/Cps1/Atp5b/Uqcr11/Slc25a3/Uqcr10/Mtfp1/Akap1/Cox16/Ndufs6/Vdac2/Ppif/Clu/Dnajc15/Tmem65/Ndufb9/Ndufa6/Cyb5r3/Slc25a1/Atp5j/Atp5o/Sod2/Cox7a2l/Ndufa2/Aldh18a1/Ndufs8/Immp1l/Bcl2l1/Romo1/Pmpca/Slc25a24/Mccc1/Hsd3b6/Ak2/Sdhb/Slc25a33/Dnajc11/Atp5k/Coq5/Mdh2/Pmpcb/Tyms/Pisd/Letm1/Grpel1/Ndufc2/Rps3/Mrpl17/Ndufab1/Timm50/Cyb5b/Afg3l1/Uqcrc1" 55
"GO:0016607" "GO:0016607" "nuclear speck" "44/1540" "317/23436" 2.15864296194512e-06 7.38255892985232e-05 4.94215625497963e-05 "Gli2/Gpatch2/Nsl1/Baz2a/Sgk1/Cdc40/Srsf2/Npm1/Slu7/Alkbh5/Zfp830/Zc3h14/Hbp1/Hif1a/Gli3/Prpf4b/Mettl3/Fam107a/Phf5a/Poldip3/Glis2/U2af1/Srsf7/Cxxc1/Thoc1/Prpf19/Smc5/Plcb1/Snrpb2/Rbm39/Surf2/Nr4a2/Api5/Scnm1/Syf2/Haus6/Dhx15/Raf1/Luc7l2/Rnf169/Kif22/Timm50/Il16/Cwc15" 44
"GO:0005657" "GO:0005657" "replication fork" "17/1540" "71/23436" 2.51308994677509e-06 8.18549296949601e-05 5.47966980875772e-05 "Zranb3/Smarcal1/Prim1/Purb/Zmiz2/E2f6/Donson/Uhrf1/Pura/Prpf19/Pola2/Pcna/Rpa2/Rfc2/Rfc3/Xrcc2/Rpa3" 17
"GO:0098800" "GO:0098800" "inner mitochondrial membrane protein complex" "24/1540" "128/23436" 2.78878537591152e-06 8.67058725965218e-05 5.80440975369144e-05 "Timm17a/Ndufb3/Ndufs1/Atp5b/Uqcr10/Ndufs6/Dnajc15/Ndufb9/Ndufa6/Atp5j/Atp5o/Ndufa2/Ndufs8/Immp1l/Romo1/Sdhb/Dnajc11/Atp5k/Grpel1/Ndufc2/Ndufab1/Timm50/Afg3l1/Uqcrc1" 24
"GO:0044391" "GO:0044391" "ribosomal subunit" "35/1540" "230/23436" 2.93236100312077e-06 8.72058663536784e-05 5.83788117326102e-05 "Mrps14/Rpl37a/Mrpl54/Rpl38/Mrps7/Mrpl38/Npm1/Rpl23a/Mrpl10/Rps7/Mrps27/Rps24/Zfp622/Rpl35a/Rps10/Mrps18b/Mrps18a/Mrpl14/Gm10036/Rpl12/Mrps28/Rpl11/Rpl5/2810006K23Rik/Mrps35/Rps3/Mrpl17/Rpl27a/Rps13/Rps15a/Ndufab1/Rplp2/Rpl13a/Rpl18/Mrpl46" 35
"GO:0035861" "GO:0035861" "site of double-strand break" "14/1540" "51/23436" 3.39960388457431e-06 9.68887107103678e-05 6.4860863587273e-05 "Parp1/Smarcal1/Rad50/Hus1/Smc6/Rnf168/Rbbp8/Prpf19/Smc5/Rad51/Rif1/Rpa2/Rpa3/Rnf169" 14
"GO:0043596" "GO:0043596" "nuclear replication fork" "12/1540" "40/23436" 6.16703883149839e-06 0.000168730182429796 0.00011295418491376 "Zranb3/Smarcal1/Prim1/Purb/Zmiz2/E2f6/Pura/Prpf19/Pola2/Pcna/Rpa2/Rpa3" 12
"GO:0043601" "GO:0043601" "nuclear replisome" "9/1540" "23/23436" 7.84362486005104e-06 0.000203898867917655 0.000136497395420406 "Smarcal1/Prim1/Purb/E2f6/Pura/Prpf19/Pola2/Rpa2/Rpa3" 9
"GO:0019866" "GO:0019866" "organelle inner membrane" "57/1540" "475/23436" 8.04863952306532e-06 0.000203898867917655 0.000136497395420406 "Timm17a/Lbr/Ndufb3/Ndufs1/Cps1/Atp5b/Uqcr11/Slc25a3/Uqcr10/Mtfp1/Akap1/Cox16/Ndufs6/Vdac2/Ppif/Clu/Dnajc15/Tmem65/Ndufb9/Ndufa6/Cyb5r3/Slc25a1/Atp5j/Atp5o/Sod2/Cox7a2l/Ndufa2/Aldh18a1/Ndufs8/Immp1l/Bcl2l1/Romo1/Pmpca/Slc25a24/Mccc1/Hsd3b6/Ak2/Sdhb/Slc25a33/Dnajc11/Atp5k/Coq5/Mdh2/Pmpcb/Tyms/Pisd/Letm1/Grpel1/Ndufc2/Rps3/Mrpl17/Ndufab1/Timm50/Cyb5b/Afg3l1/Uqcrc1/Dpy19l1" 57
"GO:0015629" "GO:0015629" "actin cytoskeleton" "58/1540" "487/23436" 8.4605112680173e-06 0.000206678203832994 0.000138357985022087 "Actr3/Arpc5/Enah/Actr1b/Specc1l/Specc1/Myh10/Tax1bp3/Dynll2/Ppp1r9b/Mapk8/Msra/Fam107a/Tars/Myo10/Asap1/Ptk2/Pvalb/Parvb/Lpp/Dnaja3/Itsn1/Notch3/Rab5a/Ezr/Cdh2/Ctnna1/Svil/Onecut2/Sorbs1/Sh3pxd2a/Taf5/Ablim1/Actc1/Ncoa5/Cttnbp2nl/Vcam1/Cnn3/Pdlim5/Hax1/Ror1/Arpc3/Kntc1/Auts2/Actb/Ptpn12/Afap1/Gng12/Ctnna2/Ilk/Parva/Sipa1l3/Topbp1/Mobp/Anln/Pknox2/Tpm1/Anxa2" 58
"GO:0030027" "GO:0030027" "lamellipodium" "27/1540" "165/23436" 1.00360784645335e-05 0.000236713023094514 0.000158464396808424 "Actr3/Arpc5/Enah/Myh10/Ppp1r9b/Syne2/Spata13/Myo10/Ptk2/Parvb/Fgd4/Itsn1/Dynlt1b/Cdh2/Ctnna1/Ablim1/Hax1/Phactr4/Pdpn/Ptpn13/Arpc3/Wasf3/Plxnd1/Ctnna2/Ilk/Parva/Sh3rf1" 27
"GO:0000922" "GO:0000922" "spindle pole" "23/1540" "129/23436" 1.06740285886288e-05 0.000243367851820737 0.000162919383721177 "Cenpf/Npm1/Aurkb/Eml1/Nedd9/Dlgap5/Tpt1/Aaas/Birc6/Ctdp1/Cdc25b/Tpx2/Aurka/Golga2/Pkp4/Ubxn2b/Kntc1/Mad1l1/Mad2l1/Plk1/Tubgcp3/Stag1/Zw10" 23
"GO:0005840" "GO:0005840" "ribosome" "37/1540" "265/23436" 1.18095307101705e-05 0.000260571580830858 0.000174436192153622 "Mrps14/Rpl37a/Mrpl54/Rpl38/Mrps7/Mrpl38/Npm1/Rpl23a/Mrpl10/Rps7/Mrps27/Rps24/Zfp622/Eif3h/Rpl35a/Rps10/Mrps18b/Mrps18a/Mrpl14/Gm10036/Rpl12/Mrps28/Rpl11/Rpl5/2810006K23Rik/Mrps35/Rps3/Mrpl17/Rpl27a/Rps13/Rps15a/Ndufab1/Rplp2/Rpl13a/Rpl18/Mrpl46/Gadd45gip1" 37
"GO:0031080" "GO:0031080" "nuclear pore outer ring" "6/1540" "10/23436" 1.33027950938545e-05 0.000284347245131139 0.000190352495586404 "Nup107/Nup37/Seh1l/Sec13/Nup98/Nup133" 6
"GO:0005662" "GO:0005662" "DNA replication factor A complex" "7/1540" "15/23436" 2.10053108340333e-05 0.000435382806378144 0.00029146125080716 "Smarcal1/Purb/E2f6/Pura/Prpf19/Rpa2/Rpa3" 7
"GO:1902911" "GO:1902911" "protein kinase complex" "19/1540" "101/23436" 2.80898383343826e-05 0.000565101453550521 0.000378299680354689 "Rb1cc1/Cdk1/Cks2/Wdr41/Ccnd3/Sorbs1/Pcna/Cdk9/Acvr2a/Tgfbr1/Ulk1/Prkab1/Gtf2h3/Ccng2/Ercc2/Ccne1/Igf1r/Phkb/Acvr2b" 19
"GO:0071007" "GO:0071007" "U2-type catalytic step 2 spliceosome" "9/1540" "27/23436" 3.53869130055044e-05 0.000678828579881921 0.000454432798166567 "Cdc40/Snrpf/Ppil1/Rbm22/Prpf19/Snrpb2/Crnkl1/Syf2/Cwc15" 9
"GO:0012506" "GO:0012506" "vesicle membrane" "42/1540" "332/23436" 3.57278199937853e-05 0.000678828579881921 0.000454432798166567 "Stx6/Nck2/Mff/Rab5b/Gosr2/Grb2/Syngr2/Synrg/Calm1/Rab10/Apob/Dtnbp1/Scamp1/Appl1/Ift88/Fndc3a/Rab5a/Rab31/Spire1/Scyl1/Bcl2l1/Stx16/Dbh/Rapgef1/Dennd1a/Sec22b/Pef1/Kif1b/Rab2a/Ulk1/Nos1/Sec13/Ica1/Syt9/Th/Slc17a6/Sv2b/Cpe/Trf/Arcn1/Tmed3/Copb2" 42
"GO:0030880" "GO:0030880" "RNA polymerase complex" "19/1540" "104/23436" 4.2904017936178e-05 0.000793144547793128 0.000530960108171762 "Prim1/Tbpl1/Twistnb/Polr2h/Gtf2e1/Polr1c/Rprd1a/Taf7/Taf5/Pola2/Rpap1/Rtf1/Rprd1b/Polr3c/Gtf2h3/Tada3/Ctr9/Ercc2/Wdr61" 19
"GO:0051233" "GO:0051233" "spindle midzone" "10/1540" "34/23436" 4.44780478313262e-05 0.000800604860963872 0.000535954315973045 "Aurkb/Eml1/Racgap1/Ctdp1/Kif18a/Mapre1/Aurka/Rif1/Pkp4/Plk1" 10
"GO:0034708" "GO:0034708" "methyltransferase complex" "20/1540" "116/23436" 6.43219126997175e-05 0.00112810739196428 0.000755196545867129 "Rnf2/Snrpf/E2f6/Erh/Nsd1/Mettl3/Prmt5/Wdr4/Dpy30/Taf7/Rnmt/Cxxc1/Zfp407/Trmt6/Rbbp4/Zfp462/Paxip1/Aebp2/Ezh2/Ruvbl1" 20
"GO:1902554" "GO:1902554" "serine/threonine protein kinase complex" "16/1540" "82/23436" 7.4648368398616e-05 0.00127648709961633 0.000854527375089419 "Rb1cc1/Cdk1/Cks2/Wdr41/Ccnd3/Pcna/Cdk9/Acvr2a/Tgfbr1/Ulk1/Gtf2h3/Ccng2/Ercc2/Ccne1/Phkb/Acvr2b" 16
"GO:0055029" "GO:0055029" "nuclear DNA-directed RNA polymerase complex" "18/1540" "100/23436" 8.26501008728665e-05 0.00137884558529368 0.000923049907052553 "Prim1/Tbpl1/Twistnb/Polr2h/Gtf2e1/Polr1c/Rprd1a/Taf7/Taf5/Pola2/Rtf1/Rprd1b/Polr3c/Gtf2h3/Tada3/Ctr9/Ercc2/Wdr61" 18
"GO:0000779" "GO:0000779" "condensed chromosome, centromeric region" "12/1540" "51/23436" 8.93213791383487e-05 0.00143085427706632 0.000957866436632577 "Cenpf/Nsl1/Orc2/Aurkb/Ndc80/Bub1b/Bub1/Aurka/Spc25/Cbx3/Plk1/Nup133" 12
"GO:0071014" "GO:0071014" "post-mRNA release spliceosomal complex" "6/1540" "13/23436" 9.15102423176168e-05 0.00143085427706632 0.000957866436632577 "Cwf19l1/Myef2/Crnkl1/Syf2/Dhx15/Ccdc12" 6
"GO:1905368" "GO:1905368" "peptidase complex" "17/1540" "92/23436" 9.20432575890614e-05 0.00143085427706632 0.000957866436632577 "Psmd1/Psmd12/Psmd11/Psmd3/Psma6/Ubqln1/Psmd6/Psmc6/Sec11c/Psma7/Ubqln4/Psmd4/Tada3/Spcs2/Psma1/Sec11a/Afg3l1" 17
"GO:0000428" "GO:0000428" "DNA-directed RNA polymerase complex" "18/1540" "101/23436" 9.44824469655495e-05 0.00143613319387635 0.000961400337544188 "Prim1/Tbpl1/Twistnb/Polr2h/Gtf2e1/Polr1c/Rprd1a/Taf7/Taf5/Pola2/Rtf1/Rprd1b/Polr3c/Gtf2h3/Tada3/Ctr9/Ercc2/Wdr61" 18
"GO:0016234" "GO:0016234" "inclusion body" "15/1540" "76/23436" 0.000108334207676486 0.00161088256631993 0.00107838398945701 "Zdhhc17/Tbk1/Rad50/Bag5/Syne2/Atxn1/Ubqln1/Psmc6/Pabpn1/Clu/Atf4/Rangap1/Ccz1/Nup98/Sergef" 15
"GO:0000790" "GO:0000790" "nuclear chromatin" "47/1540" "406/23436" 0.000116498835045553 0.0016954298547055 0.00113498305139565 "Nucks1/Rnf2/Creb1/Asf1a/Smarcb1/Actr6/Rad50/H2afv/Smarce1/Yy1/Ncoa1/Hif1a/Dpf3/Pbrm1/Arid2/Gabpa/Arid1b/Uhrf1/Uhrf2/Rfx3/Sfr1/Taf5/Rad51/Plcb1/E2f1/Ncoa3/Rxra/Cdk9/Suv39h2/Rif1/Ttc21b/H2afz/Etv3/Rbbp4/Psip1/Pus1/Hmgb1/Phox2b/Cecr2/Ezh2/Cbx3/Ruvbl1/Mcmbp/Xrcc1/Dpf1/Asf1b/Sp1" 47
"GO:0015934" "GO:0015934" "large ribosomal subunit" "23/1540" "150/23436" 0.000123740654351492 0.00176330432450876 0.00118042071585305 "Rpl37a/Mrpl54/Rpl38/Mrpl38/Npm1/Rpl23a/Mrpl10/Zfp622/Rpl35a/Mrps18a/Mrpl14/Gm10036/Rpl12/Rpl11/Rpl5/2810006K23Rik/Mrpl17/Rpl27a/Ndufab1/Rplp2/Rpl13a/Rpl18/Mrpl46" 23
"GO:0030135" "GO:0030135" "coated vesicle" "26/1540" "181/23436" 0.000139824381392403 0.00195183422188578 0.00130662955758743 "Lmbrd1/Gosr2/Clint1/Tmed4/Synrg/Snx18/Lman2/Scamp1/Tmed7/Lman1/Ier3ip1/Scyl1/Golga2/Dennd1a/Hax1/Sec22b/Pef1/Ece1/Dvl1/Sec13/Tgoln2/Inpp5f/Trf/Arcn1/Tmed3/Copb2" 26
"GO:0005925" "GO:0005925" "focal adhesion" "23/1540" "152/23436" 0.000151624515075819 0.0020742233662372 0.00138856134858908 "Clasp1/Enah/Map4k4/Srp68/Klf11/Syne2/Flrt2/Fam107a/Ptk2/Parvb/Lpp/Ezr/Sorbs1/Arl2/Flrt3/Mapre1/Afap1/Tes/Ilk/Parva/Nrp1/Irf2/Rexo2" 23
"GO:0016363" "GO:0016363" "nuclear matrix" "16/1540" "88/23436" 0.000178394386070644 0.00239258353082982 0.00160168334242993 "Cenpf/Npm1/Yy1/Psma6/Atxn1/Phf5a/Hes1/Uhrf1/Cxxc1/Sorbs1/Zfp326/Hnrnpa2b1/Ruvbl1/Chmp1a/Stag1/Anp32a" 16
"GO:0030055" "GO:0030055" "cell-substrate junction" "24/1540" "164/23436" 0.000186182652318844 0.0024490179651171 0.00163946262669428 "Clasp1/Actr3/Enah/Map4k4/Srp68/Klf11/Syne2/Flrt2/Fam107a/Ptk2/Parvb/Lpp/Ezr/Sorbs1/Arl2/Flrt3/Mapre1/Afap1/Tes/Ilk/Parva/Nrp1/Irf2/Rexo2" 24
"GO:0032993" "GO:0032993" "protein-DNA complex" "26/1540" "186/23436" 0.000218267654699263 0.00281688822291124 0.00188572849640872 "Parp1/Xrcc5/Smarcal1/Shprh/Prim1/Nfyb/Npm1/Purb/H2afv/E2f6/Fos/Polr2h/Gtf2e1/Donson/Nfya/Pura/Prpf19/Pola2/Gins1/Nfe2l2/H2afz/Nfyc/Rpa2/Gtf2h3/Rpa3/Sp1" 26
"GO:0000781" "GO:0000781" "chromosome, telomeric region" "18/1540" "108/23436" 0.000227805608351601 0.00288553770578694 0.00193168498309837 "Orc2/Xrcc5/Rad50/Smc6/Thoc1/Fen1/Smc5/Tnks2/Rad51/Setx/Orc4/Rif1/Orc1/Rpa2/Ezh2/Hnrnpa2b1/Nsmce1/Xrcc1" 18
"GO:0000940" "GO:0000940" "condensed chromosome outer kinetochore" "6/1540" "15/23436" 0.000238053403705015 0.00296051869334964 0.00198188001170682 "Cenpf/Ndc80/Bub1b/Bub1/Plk1/Nup133" 6
"GO:0030496" "GO:0030496" "midbody" "21/1540" "139/23436" 0.000294422097365465 0.00359615561782103 0.00240739872845822 "Cenpf/Cdk1/Myh10/Aurkb/Erh/Dtnbp1/Racgap1/Birc6/Ctdp1/Lzts2/Hspa5/Pkp4/Ect2/Klhl9/Ptpn13/Plk1/Prc1/Zfp330/Anln/Kif23/Anxa2" 21
"GO:0045171" "GO:0045171" "intercellular bridge" "12/1540" "58/23436" 0.000327402819153965 0.00386564310563727 0.00258780355640537 "Qsox1/Cd34/Fastkd2/Eaf1/Thoc1/Tpx2/Setx/Dnajc8/Cdc7/Thap11/Pknox2/Kif23" 12
"GO:0000777" "GO:0000777" "condensed chromosome kinetochore" "9/1540" "35/23436" 0.000330584172216733 0.00386564310563727 0.00258780355640537 "Cenpf/Nsl1/Orc2/Ndc80/Bub1b/Bub1/Spc25/Plk1/Nup133" 9
"GO:0014069" "GO:0014069" "postsynaptic density" "44/1540" "390/23436" 0.000333439975486256 0.00386564310563727 0.00258780355640537 "Nck2/Rpl38/Rnf112/Arhgap44/Adcy1/Dynll2/Ppp1r9b/Akap5/Rgs7bp/Dtnbp1/Kalrn/Tiam1/Pdpk1/Dlgap1/Mib1/Cdh2/Lrrtm2/Pura/Ablim1/Flrt3/Rpl12/Pkp4/Hnrnpa3/Atp1a1/Cnn3/Pdlim5/Fabp5/Dvl1/Mapk10/Rpl5/Nos1/Actb/Atp2b2/Smo/Ctnna2/Rps3/Arrb1/Rps13/Lrfn1/Homer2/Sh3gl3/Egln1/Sorbs2/Snx1" 44
"GO:0071013" "GO:0071013" "catalytic step 2 spliceosome" "15/1540" "84/23436" 0.000344518282582956 0.0039275084214457 0.00262921847234361 "Cdc40/Snrpf/Slu7/Ppwd1/Prpf4b/Ppil1/Rbm22/Prpf19/Snrpb2/Crnkl1/Syf2/Hnrnpa2b1/Sf3b3/Frg1/Cwc15" 15
"GO:0032279" "GO:0032279" "asymmetric synapse" "44/1540" "393/23436" 0.000393255388577412 0.00436583188786338 0.00292264830904982 "Nck2/Rpl38/Rnf112/Arhgap44/Adcy1/Dynll2/Ppp1r9b/Akap5/Rgs7bp/Dtnbp1/Kalrn/Tiam1/Pdpk1/Dlgap1/Mib1/Cdh2/Lrrtm2/Pura/Ablim1/Flrt3/Rpl12/Pkp4/Hnrnpa3/Atp1a1/Cnn3/Pdlim5/Fabp5/Dvl1/Mapk10/Rpl5/Nos1/Actb/Atp2b2/Smo/Ctnna2/Rps3/Arrb1/Rps13/Lrfn1/Homer2/Sh3gl3/Egln1/Sorbs2/Snx1" 44
"GO:0030658" "GO:0030658" "transport vesicle membrane" "21/1540" "142/23436" 0.00039573329977709 0.00436583188786338 0.00292264830904982 "Stx6/Mff/Rab5b/Gosr2/Syngr2/Synrg/Calm1/Rab10/Dtnbp1/Scamp1/Rab5a/Bcl2l1/Stx16/Sec22b/Pef1/Rab2a/Sec13/Ica1/Syt9/Slc17a6/Sv2b" 21
"GO:0005744" "GO:0005744" "TIM23 mitochondrial import inner membrane translocase complex" "5/1540" "11/23436" 0.000402272439910907 0.00436752934760414 0.00292378465098153 "Timm17a/Dnajc15/Romo1/Grpel1/Timm50" 5
"GO:0098984" "GO:0098984" "neuron to neuron synapse" "46/1540" "418/23436" 0.000430093358106418 0.00459662276476234 0.00307714820355743 "Tnr/Nck2/Rpl38/Rnf112/Arhgap44/Adcy1/Dynll2/Ppp1r9b/Akap5/Rgs7bp/Dtnbp1/Kalrn/Tiam1/Pdpk1/Dlgap1/Mib1/Cdh2/Lrrtm2/Pura/Ablim1/Flrt3/Rpl12/Pkp4/Hnrnpa3/Atp1a1/Cnn3/Pdlim5/Fabp5/Dvl1/Mapk10/Rpl5/Nos1/Actb/Atp2b2/Smo/Ctnna2/Rps3/Arrb1/Syt9/Rps13/Lrfn1/Homer2/Sh3gl3/Egln1/Sorbs2/Snx1" 46
"GO:0031300" "GO:0031300" "intrinsic component of organelle membrane" "43/1540" "384/23436" 0.000453317549990761 0.00477029544913354 0.00319341108090657 "Timm17a/Stx6/Qsox1/Tmco1/Atf6/Rhbdd1/Rab5b/Slc25a3/Rab10/Cox16/Scamp1/Ero1l/Itm2b/Ext1/Mfng/Srebf2/H2-K1/Rab5a/Slc35a4/Ier3ip1/Pdia3/Slc27a2/Stx16/Hspa5/Pex16/Pomgnt1/Elovl1/Dnajc11/Pex10/Fktn/Rab2a/Cux1/Tapt1/Far2/Slc35b4/Syt9/Dhcr7/Slc17a6/Sv2b/Afg3l1/Tomm20/Golga7/Calr" 43
"GO:0000139" "GO:0000139" "Golgi membrane" "30/1540" "239/23436" 0.000501539903380927 0.00512572061356863 0.00343134574777217 "Arfgef1/Actr3/Stx6/Qsox1/Zdhhc17/Gosr2/Fut8/Lman2/Scamp1/Mfng/St6gal1/Rab31/Prkce/Slc35a4/Lman1/Ier3ip1/Golga2/Man1a2/Sec22b/Pomgnt1/Fktn/Rab2a/Cux1/Slc35b4/Ica1/Zdhhc13/Golga7/Hyal2/Chst2/Copb2" 30
"GO:0005838" "GO:0005838" "proteasome regulatory particle" "7/1540" "23/23436" 0.000502080820334939 0.00512572061356863 0.00343134574777217 "Psmd1/Psmd12/Psmd11/Psmd3/Psmd6/Psmc6/Psmd4" 7
"GO:0030659" "GO:0030659" "cytoplasmic vesicle membrane" "36/1540" "306/23436" 0.000514313085549095 0.0051733845664056 0.0034632537494405 "Stx6/Mff/Rab5b/Gosr2/Syngr2/Synrg/Calm1/Rab10/Dtnbp1/Scamp1/Ift88/Rab5a/Rab31/Spire1/Scyl1/Bcl2l1/Stx16/Dbh/Rapgef1/Dennd1a/Sec22b/Pef1/Kif1b/Rab2a/Ulk1/Sec13/Ica1/Syt9/Th/Slc17a6/Sv2b/Cpe/Trf/Arcn1/Tmed3/Copb2" 36
"GO:0005798" "GO:0005798" "Golgi-associated vesicle" "20/1540" "136/23436" 0.000579101842015578 0.00574066173824138 0.00384300993557249 "Zdhhc17/Gosr2/Tmed4/Synrg/Scfd1/Lman2/Itm2b/Tmed7/Lman1/Ier3ip1/Scyl1/Golga2/Sec22b/Pef1/Sec13/Tgoln2/Zdhhc13/Arcn1/Tmed3/Copb2" 20
"GO:0035770" "GO:0035770" "ribonucleoprotein granule" "27/1540" "209/23436" 0.000598293411189541 0.00584618133219494 0.00391364862958572 "Sumo1/Fastkd2/Dis3l2/Cnot2/Kpna2/Psma6/Poldip3/Dcp2/Caprin1/Cdk9/Upf2/Hnrnpa3/Mbnl1/Tdrkh/Actb/Dcp1b/Hnrnpa2b1/Arntl/Tial1/Sympk/Hnrnpl/Lsm14a/Cnot3/Ddx19a/Elavl1/Lsm6/Dcps" 27
"GO:0005876" "GO:0005876" "spindle microtubule" "11/1540" "54/23436" 0.000660484055169494 0.00627459852411019 0.00420044684208669 "Clasp1/Cdk1/Aurkb/Kif18a/Tpx2/Mapre1/Aurka/Kntc1/Plk1/Tubgcp3/Zw10" 11
"GO:0030134" "GO:0030134" "COPII-coated ER to Golgi transport vesicle" "11/1540" "54/23436" 0.000660484055169494 0.00627459852411019 0.00420044684208669 "Gosr2/Tmed4/Lman2/Tmed7/Lman1/Ier3ip1/Golga2/Sec22b/Pef1/Sec13/Tmed3" 11
"GO:0030660" "GO:0030660" "Golgi-associated vesicle membrane" "12/1540" "63/23436" 0.000722867907170874 0.00677317326719011 0.00453421109761111 "Zdhhc17/Gosr2/Synrg/Itm2b/Scyl1/Sec22b/Pef1/Sec13/Zdhhc13/Arcn1/Tmed3/Copb2" 12
"GO:0000159" "GO:0000159" "protein phosphatase type 2A complex" "6/1540" "18/23436" 0.000744173567376349 0.00687857729845166 0.00460477242971141 "Ier5/Ppp2r5c/Ppp2r2a/Ppp2r5d/Ppp2r2b/Nkd1" 6
"GO:0043209" "GO:0043209" "myelin sheath" "27/1540" "213/23436" 0.000802494713964238 0.00731875179135385 0.00489944141157114 "Igsf8/Ndufs1/Atp5b/Slc25a3/Calm1/Hsp90aa1/Rala/Vdac2/Atp6v1a/Tagln3/Atp5o/Sod2/Ezr/Pdia3/Plcb1/Hspa5/Atp1a1/Rap1a/Cct3/Mpdz/Ubc/Mdh2/Actb/Atp6v1b2/Uqcrc1/Mobp/Anxa2" 27
"GO:0019898" "GO:0019898" "extrinsic component of membrane" "36/1540" "314/23436" 0.000828055204227188 0.00745249683804469 0.00498897526092558 "Rb1cc1/Socs2/Nmt1/Kpna2/Wipi1/Cyth1/Socs3/Rnf112/Socs7/Pik3r1/Snx18/Atg14/Racgap1/Dnaja3/Tiam1/Plg/Ezr/Cdh2/Ctnna1/Smad7/Gnaq/Gfra1/Atg2a/Stk39/Gng5/Errfi1/Ulk1/Gna12/Snx10/Gng12/Ctnna2/Vac14/Trf/Pik3r4/Snx1/Anxa2" 36
"GO:0022624" "GO:0022624" "proteasome accessory complex" "7/1540" "25/23436" 0.000876742038353939 0.00778820200304019 0.00521370863546088 "Psmd1/Psmd12/Psmd11/Psmd3/Psmd6/Psmc6/Psmd4" 7
"GO:0000313" "GO:0000313" "organellar ribosome" "15/1540" "92/23436" 0.000931022166677573 0.00806100205072734 0.00539633101272144 "Mrps14/Mrpl54/Mrps7/Mrpl38/Mrpl10/Mrps27/Mrps18b/Mrps18a/Mrpl14/Mrps28/2810006K23Rik/Mrps35/Mrpl17/Ndufab1/Mrpl46" 15
"GO:0005761" "GO:0005761" "mitochondrial ribosome" "15/1540" "92/23436" 0.000931022166677573 0.00806100205072734 0.00539633101272144 "Mrps14/Mrpl54/Mrps7/Mrpl38/Mrpl10/Mrps27/Mrps18b/Mrps18a/Mrpl14/Mrps28/2810006K23Rik/Mrps35/Mrpl17/Ndufab1/Mrpl46" 15
"GO:0005844" "GO:0005844" "polysome" "13/1540" "74/23436" 0.000981624230711382 0.00839288717258231 0.00561850710999278 "Rpl38/Drg1/Myh10/Psma6/Eif4b/Eif3h/Vim/Upf2/Rpl11/Cpeb2/Rps3/Rpl18/Calr" 13
"GO:0000502" "GO:0000502" "proteasome complex" "12/1540" "66/23436" 0.0011117148727365 0.009387814480886 0.00628454801352018 "Psmd1/Psmd12/Psmd11/Psmd3/Psma6/Ubqln1/Psmd6/Psmc6/Psma7/Ubqln4/Psmd4/Psma1" 12
"GO:0005689" "GO:0005689" "U12-type spliceosomal complex" "7/1540" "26/23436" 0.00113232116811248 0.00944521559742603 0.00632297443040985 "Snrpf/Zmat5/Snrnp48/Phf5a/Sf3b4/Dhx15/Sf3b3" 7
"GO:0005769" "GO:0005769" "early endosome" "31/1540" "263/23436" 0.00117533620286264 0.00968590316575961 0.00648409953386493 "Stx6/Rab5b/Egfr/Ankfy1/Snx13/Rhob/F2r/Appl1/Wdfy2/Litaf/Rab5a/Rab31/Itch/Ptpn1/Rapgef1/Rap1a/Vcam1/Ece1/Hmgb1/Inpp5f/Tsg101/Slc17a6/Sh3gl3/Chmp1a/Nrp1/Ephb1/Trf/Trak1/Sorl1/Snx1/Anxa2" 31
"GO:0015935" "GO:0015935" "small ribosomal subunit" "14/1540" "85/23436" 0.00122888114167473 0.0100066035822085 0.00669878817830212 "Mrps14/Mrps7/Npm1/Rps7/Mrps27/Rps24/Rps10/Mrps18b/Mrps18a/Mrps28/Mrps35/Rps3/Rps13/Rps15a" 14
"GO:1905369" "GO:1905369" "endopeptidase complex" "12/1540" "67/23436" 0.0012746553913903 0.0102572269142466 0.00686656464711802 "Psmd1/Psmd12/Psmd11/Psmd3/Psma6/Ubqln1/Psmd6/Psmc6/Psma7/Ubqln4/Psmd4/Psma1" 12
"GO:0099572" "GO:0099572" "postsynaptic specialization" "45/1540" "429/23436" 0.00133413941738974 0.0106110623429602 0.00710343508646922 "Nck2/Kpna2/Rpl38/Rnf112/Arhgap44/Adcy1/Dynll2/Ppp1r9b/Akap5/Rgs7bp/Dtnbp1/Kalrn/Tiam1/Pdpk1/Dlgap1/Mib1/Cdh2/Lrrtm2/Pura/Ablim1/Flrt3/Rpl12/Pkp4/Hnrnpa3/Atp1a1/Cnn3/Pdlim5/Fabp5/Dvl1/Mapk10/Rpl5/Nos1/Actb/Atp2b2/Smo/Ctnna2/Rps3/Arrb1/Rps13/Lrfn1/Homer2/Sh3gl3/Egln1/Sorbs2/Snx1" 45
"GO:0062023" "GO:0062023" "collagen-containing extracellular matrix" "39/1540" "359/23436" 0.00143473472815623 0.0109654054937448 0.00734064541363343 "Lamc1/Tnr/Tgfb2/Plxna2/Fn1/Col6a2/Col6a1/Col18a1/Timp3/Emid1/Hsp90aa1/Serpinb6a/Tgfbi/Gpc6/Loxl2/Bmp1/Adamts1/Plg/Lama1/Lman1/F2/Postn/Ecm1/Plod1/Eln/Slit2/Ptn/Fgfr2/Htra1/Cd151/Nav2/Il16/Col4a2/Col4a1/Sfrp1/Ncan/Calr/Trf/Anxa2" 39
"GO:0005746" "GO:0005746" "mitochondrial respirasome" "13/1540" "77/23436" 0.00143561964412958 0.0109654054937448 0.00734064541363343 "Ndufb3/Ndufs1/Uqcr10/Ndufs6/Ndufb9/Ndufa6/Cox7a2l/Ndufa2/Ndufs8/Sdhb/Ndufc2/Ndufab1/Uqcrc1" 13
"GO:0016591" "GO:0016591" "RNA polymerase II, holoenzyme" "13/1540" "77/23436" 0.00143561964412958 0.0109654054937448 0.00734064541363343 "Tbpl1/Polr2h/Gtf2e1/Rprd1a/Taf7/Taf5/Rtf1/Rprd1b/Gtf2h3/Tada3/Ctr9/Ercc2/Wdr61" 13
"GO:0002102" "GO:0002102" "podosome" "7/1540" "27/23436" 0.00144281651233485 0.0109654054937448 0.00734064541363343 "Actr3/Mapk8/Asap1/Sh3pxd2a/Vcam1/Actb/Ptpn12" 7
"GO:0000974" "GO:0000974" "Prp19 complex" "5/1540" "14/23436" 0.0014759769499375 0.0110941564149149 0.00742683601183128 "Rbm22/Prpf19/Crnkl1/Ctnnbl1/Syf2" 5
"GO:0031301" "GO:0031301" "integral component of organelle membrane" "38/1540" "349/23436" 0.00157265781994038 0.0116923690091219 0.00782730150656824 "Timm17a/Stx6/Qsox1/Tmco1/Atf6/Rhbdd1/Slc25a3/Cox16/Scamp1/Ero1l/Itm2b/Ext1/Mfng/Srebf2/H2-K1/Slc35a4/Ier3ip1/Pdia3/Slc27a2/Stx16/Hspa5/Pex16/Pomgnt1/Elovl1/Dnajc11/Pex10/Fktn/Cux1/Tapt1/Far2/Slc35b4/Syt9/Dhcr7/Slc17a6/Sv2b/Afg3l1/Tomm20/Calr" 38
"GO:0005793" "GO:0005793" "endoplasmic reticulum-Golgi intermediate compartment" "12/1540" "69/23436" 0.00166000374488177 0.0122090598010659 0.00817319331096288 "Uggt1/Fn1/Tmed4/Lman2/Tmed7/Lman1/Scyl1/Hspa5/Sec22b/Prom1/Cln8/Tmed3" 12
"GO:0005942" "GO:0005942" "phosphatidylinositol 3-kinase complex" "7/1540" "28/23436" 0.00181588160544237 0.0131383000218804 0.00879526086413968 "Socs2/Socs3/Socs7/Pik3r1/Atg14/Vac14/Pik3r4" 7
"GO:0030992" "GO:0030992" "intraciliary transport particle B" "6/1540" "21/23436" 0.00183469016466356 0.0131383000218804 0.00879526086413968 "Ift88/Ift27/Ift57/Ift52/Hspb11/Ift81" 6
"GO:0098791" "GO:0098791" "Golgi apparatus subcompartment" "32/1540" "282/23436" 0.00184397193289549 0.0131383000218804 0.00879526086413968 "Arfgef1/Stx6/Tgfb2/Tmbim4/Wipi1/Vps54/Vrk1/Rab10/Ap4s1/Fut8/Tgfbi/Scamp1/Ift88/St6gal1/H2-K1/Rab31/Birc6/Dpy30/Stx16/Golga2/Optn/Arl5a/Postn/Yipf1/Plekha8/Tgoln2/Ica1/Dennd5a/Wdr11/Golga7/Sorl1/Chst2" 32
"GO:0070469" "GO:0070469" "respirasome" "14/1540" "89/23436" 0.00193315675716558 0.0136317445556831 0.0091255907690399 "Ndufb3/Ndufs1/Uqcr11/Uqcr10/Ndufs6/Ndufb9/Ndufa6/Cox7a2l/Ndufa2/Ndufs8/Sdhb/Ndufc2/Ndufab1/Uqcrc1" 14
"GO:0016592" "GO:0016592" "mediator complex" "8/1540" "36/23436" 0.00197026596983304 0.0137516522792428 0.00920586140577197 "Med23/Cdk19/Med11/Med22/Med27/Med8/Med18/Med26" 8
"GO:0071565" "GO:0071565" "nBAF complex" "5/1540" "15/23436" 0.00209493872305375 0.0144741220865532 0.00968950924538417 "Smarcb1/Smarce1/Dpf3/Arid1b/Dpf1" 5
"GO:0030990" "GO:0030990" "intraciliary transport particle" "7/1540" "29/23436" 0.00225959620481855 0.0154556380409589 0.0103465720957481 "Ift88/Ift27/Ift57/Ift52/Ttc21b/Hspb11/Ift81" 7
"GO:0030672" "GO:0030672" "synaptic vesicle membrane" "16/1540" "111/23436" 0.0024283208239431 0.0162840337605596 0.0109011306338003 "Stx6/Mff/Rab5b/Syngr2/Calm1/Rab10/Dtnbp1/Scamp1/Rab5a/Bcl2l1/Stx16/Rab2a/Ica1/Syt9/Slc17a6/Sv2b" 16
"GO:0099501" "GO:0099501" "exocytic vesicle membrane" "16/1540" "111/23436" 0.0024283208239431 0.0162840337605596 0.0109011306338003 "Stx6/Mff/Rab5b/Syngr2/Calm1/Rab10/Dtnbp1/Scamp1/Rab5a/Bcl2l1/Stx16/Rab2a/Ica1/Syt9/Slc17a6/Sv2b" 16
"GO:0030532" "GO:0030532" "small nuclear ribonucleoprotein complex" "11/1540" "63/23436" 0.00247201426388865 0.0164160947232994 0.0109895370954682 "Arfgef1/Snrpf/Slu7/Phf5a/Txnl4a/Snrpb2/Prpf18/Sart3/Luc7l2/Usp39/Lsm6" 11
"GO:0035097" "GO:0035097" "histone methyltransferase complex" "14/1540" "92/23436" 0.00265729405333815 0.0174603311303545 0.0116885873217978 "Rnf2/E2f6/Nsd1/Prmt5/Dpy30/Taf7/Cxxc1/Zfp407/Rbbp4/Zfp462/Paxip1/Aebp2/Ezh2/Ruvbl1" 14
"GO:0016605" "GO:0016605" "PML body" "12/1540" "73/23436" 0.00271889635014207 0.0174603311303545 0.0116885873217978 "Sumo1/Nr2c1/Smc6/Ube2i/Smc5/Rad51/Cdk9/Rpa2/Casp8ap2/Topbp1/Pias1/Atr" 12
"GO:0000793" "GO:0000793" "condensed chromosome" "25/1540" "209/23436" 0.00274400636251422 0.0174603311303545 0.0116885873217978 "Cenpf/Nsl1/Orc2/Brca1/Rad50/Aurkb/Hus1/Smc6/Ndc80/Smc5/Bub1b/Rad51/Bub1/Aurka/Rif1/Spc25/Cbx3/Plk1/Nsmce1/Nsmce4a/Chmp1a/Nup133/Stag1/Topbp1/Mlh1" 25
"GO:0000314" "GO:0000314" "organellar small ribosomal subunit" "7/1540" "30/23436" 0.00278242118890153 0.0174603311303545 0.0116885873217978 "Mrps14/Mrps7/Mrps27/Mrps18b/Mrps18a/Mrps28/Mrps35" 7
"GO:0000407" "GO:0000407" "phagophore assembly site" "7/1540" "30/23436" 0.00278242118890153 0.0174603311303545 0.0116885873217978 "Rb1cc1/Nbr1/Wipi1/Atg14/Atg2a/Ulk1/Atg7" 7
"GO:0005763" "GO:0005763" "mitochondrial small ribosomal subunit" "7/1540" "30/23436" 0.00278242118890153 0.0174603311303545 0.0116885873217978 "Mrps14/Mrps7/Mrps27/Mrps18b/Mrps18a/Mrps28/Mrps35" 7
"GO:0001726" "GO:0001726" "ruffle" "19/1540" "144/23436" 0.00285493147463634 0.0176864326155883 0.0118399479651907 "Actr3/S100b/Pecam1/Ppp1r9b/Hsp90aa1/Appl1/Spata13/Fam107a/Myo10/Tiam1/Rab5a/Ezr/Kif18a/Pdpn/Frmd4b/Rps3/Eps8l2/Atp6v1b2/Anxa2" 19
"GO:1904949" "GO:1904949" "ATPase complex" "13/1540" "83/23436" 0.00287016669638932 0.0176864326155883 0.0118399479651907 "Smarcb1/Actr6/Atad5/Smarce1/Yy1/Dpf3/Pbrm1/Arid2/Arid1b/Rbbp4/Cecr2/Ruvbl1/Dpf1" 13
"GO:0034364" "GO:0034364" "high-density lipoprotein particle" "6/1540" "23/23436" 0.00304806289932427 0.0183308554008365 0.0122713482600244 "Apoa2/Apoh/Apob/Clu/Lcat/Apoc3" 6
"GO:0045120" "GO:0045120" "pronucleus" "6/1540" "23/23436" 0.00304806289932427 0.0183308554008365 0.0122713482600244 "Cenpf/Rad50/Aurka/Rif1/Ezh2/Hnrnpl" 6
"GO:0120114" "GO:0120114" "Sm-like protein family complex" "12/1540" "74/23436" 0.00305514256680608 0.0183308554008365 0.0122713482600244 "Arfgef1/Snrpf/Slu7/Phf5a/Txnl4a/Snrpb2/Prpf18/Ddx20/Sart3/Luc7l2/Usp39/Lsm6" 12
"GO:0071005" "GO:0071005" "U2-type precatalytic spliceosome" "9/1540" "47/23436" 0.00313349650728926 0.0186374922694422 0.0124766222487032 "Snrpf/Phf5a/Txnl4a/Snrpb2/Sf3b4/Smu1/Sf3b3/Lsm6/Bud13" 9
"GO:0031984" "GO:0031984" "organelle subcompartment" "33/1540" "305/23436" 0.00339437411914556 0.0200151025646169 0.0133988452071535 "Arfgef1/Stx6/Tgfb2/Tmbim4/Wipi1/Vps54/Vrk1/Rab10/Ap4s1/Fut8/Tgfbi/Scamp1/Ift88/St6gal1/H2-K1/Rab31/Birc6/Dpy30/Rab18/Stx16/Golga2/Optn/Arl5a/Postn/Yipf1/Plekha8/Tgoln2/Ica1/Dennd5a/Wdr11/Golga7/Sorl1/Chst2" 33
"GO:0071011" "GO:0071011" "precatalytic spliceosome" "9/1540" "48/23436" 0.00363596373865778 0.0212564033952301 0.014229817600685 "Snrpf/Phf5a/Txnl4a/Snrpb2/Sf3b4/Smu1/Sf3b3/Lsm6/Bud13" 9
"GO:0005623" "GO:0005623" "cell" "10/1540" "57/23436" 0.00369108031745493 0.0213957537045692 0.0143231038188483 "Ramp1/Ap3m1/Zbtb20/Ciz1/C1qa/C1qb/Aacs/Gtf2i/Dennd5a/Ibtk" 10
"GO:0022626" "GO:0022626" "cytosolic ribosome" "19/1540" "148/23436" 0.00388444542915067 0.0222315921743142 0.0148826448073664 "Rpl37a/Rpl38/Rpl23a/Rps7/Rps24/Zfp622/Rpl35a/Rps10/Gm10036/Rpl12/Rpl11/Rpl5/Rps3/Rpl27a/Rps13/Rps15a/Rplp2/Rpl13a/Rpl18" 19
"GO:0001725" "GO:0001725" "stress fiber" "13/1540" "86/23436" 0.00393752713037576 0.0222315921743142 0.0148826448073664 "Enah/Myh10/Fam107a/Ptk2/Lpp/Sorbs1/Ablim1/Pdlim5/Ror1/Actb/Ilk/Sipa1l3/Anxa2" 13
"GO:0097517" "GO:0097517" "contractile actin filament bundle" "13/1540" "86/23436" 0.00393752713037576 0.0222315921743142 0.0148826448073664 "Enah/Myh10/Fam107a/Ptk2/Lpp/Sorbs1/Ablim1/Pdlim5/Ror1/Actb/Ilk/Sipa1l3/Anxa2" 13
"GO:0016235" "GO:0016235" "aggresome" "8/1540" "40/23436" 0.00396528398430751 0.0222315921743142 0.0148826448073664 "Zdhhc17/Tbk1/Syne2/Ubqln1/Clu/Rangap1/Ccz1/Sergef" 8
"GO:0097542" "GO:0097542" "ciliary tip" "4/1540" "11/23436" 0.00421592732692405 0.0234446690375289 0.015694723039897 "Gli2/Ift88/Ift52/Ick" 4
"GO:0005604" "GO:0005604" "basement membrane" "15/1540" "107/23436" 0.00427310646326887 0.023571006619967 0.015779298060458 "Lamc1/Tgfb2/Fn1/Col18a1/Timp3/Tgfbi/Loxl2/Adamts1/Lama1/Ptn/Cd151/Col4a2/Col4a1/Trf/Anxa2" 15
"GO:0042641" "GO:0042641" "actomyosin" "14/1540" "97/23436" 0.00435006198391944 0.0238035391760072 0.0159349638989891 "Enah/Myh10/Fam107a/Ptk2/Lpp/Sorbs1/Ablim1/Actc1/Pdlim5/Ror1/Actb/Ilk/Sipa1l3/Anxa2" 14
"GO:0070603" "GO:0070603" "SWI/SNF superfamily-type complex" "12/1540" "78/23436" 0.00475199342807201 0.0256039113303636 0.0171401991823764 "Smarcb1/Actr6/Smarce1/Yy1/Dpf3/Pbrm1/Arid2/Arid1b/Rbbp4/Cecr2/Ruvbl1/Dpf1" 12
"GO:0005747" "GO:0005747" "mitochondrial respiratory chain complex I" "9/1540" "50/23436" 0.00482880783862121 0.0256039113303636 0.0171401991823764 "Ndufb3/Ndufs1/Ndufs6/Ndufb9/Ndufa6/Ndufa2/Ndufs8/Ndufc2/Ndufab1" 9
"GO:0030964" "GO:0030964" "NADH dehydrogenase complex" "9/1540" "50/23436" 0.00482880783862121 0.0256039113303636 0.0171401991823764 "Ndufb3/Ndufs1/Ndufs6/Ndufb9/Ndufa6/Ndufa2/Ndufs8/Ndufc2/Ndufab1" 9
"GO:0045271" "GO:0045271" "respiratory chain complex I" "9/1540" "50/23436" 0.00482880783862121 0.0256039113303636 0.0171401991823764 "Ndufb3/Ndufs1/Ndufs6/Ndufb9/Ndufa6/Ndufa2/Ndufs8/Ndufc2/Ndufab1" 9
"GO:0022625" "GO:0022625" "cytosolic large ribosomal subunit" "13/1540" "89/23436" 0.0053049400116016 0.0279121459071961 0.0186854162351959 "Rpl37a/Rpl38/Rpl23a/Zfp622/Rpl35a/Gm10036/Rpl12/Rpl11/Rpl5/Rpl27a/Rplp2/Rpl13a/Rpl18" 13
"GO:0034358" "GO:0034358" "plasma lipoprotein particle" "7/1540" "34/23436" 0.00584448666995857 0.0300912060120865 0.0201441591493654 "Apoa2/Apoh/Apob/Clu/Lcat/Sorl1/Apoc3" 7
"GO:1990777" "GO:1990777" "lipoprotein particle" "7/1540" "34/23436" 0.00584448666995857 0.0300912060120865 0.0201441591493654 "Apoa2/Apoh/Apob/Clu/Lcat/Sorl1/Apoc3" 7
"GO:0098589" "GO:0098589" "membrane region" "38/1540" "377/23436" 0.00585106783568349 0.0300912060120865 0.0201441591493654 "Tnr/Atp5b/Unc5b/Pecam1/Egfr/Akap5/Bicd2/F2r/Vdac2/Ift88/Angpt1/Cblb/Dll1/Rftn1/Rab5a/Ezr/Cdh2/Ctnna1/Adrb2/Gnaq/Sorbs1/Kif18a/Atp1a1/Pdpn/Tgfbr1/Abca1/Nos1/Actb/Atp2b2/Smo/Gprc5b/Fxyd1/Igf1r/Cpe/Ephb1/Hyal2/Anxa2/Atp1b3" 38
"GO:0034045" "GO:0034045" "phagophore assembly site membrane" "4/1540" "12/23436" 0.00599772224307839 0.0303884593649305 0.0203431514677513 "Rb1cc1/Wipi1/Atg14/Ulk1" 4
"GO:0042627" "GO:0042627" "chylomicron" "4/1540" "12/23436" 0.00599772224307839 0.0303884593649305 0.0203431514677513 "Apoa2/Apoh/Apob/Apoc3" 4
"GO:0000152" "GO:0000152" "nuclear ubiquitin ligase complex" "8/1540" "43/23436" 0.00628060271143406 0.0311299438740645 0.0208395284475501 "Rnf2/Brca1/Cdc23/Cdc26/Pcgf3/Anapc4/Ube2s/Rnf7" 8
"GO:0008287" "GO:0008287" "protein serine/threonine phosphatase complex" "8/1540" "43/23436" 0.00628060271143406 0.0311299438740645 0.0208395284475501 "Ppp1r15b/Ier5/Ppp2r5c/Ppp2r2a/Ppp2r5d/Ppp2r2b/Ppp4r2/Nkd1" 8
"GO:1903293" "GO:1903293" "phosphatase complex" "8/1540" "43/23436" 0.00628060271143406 0.0311299438740645 0.0208395284475501 "Ppp1r15b/Ier5/Ppp2r5c/Ppp2r2a/Ppp2r5d/Ppp2r2b/Ppp4r2/Nkd1" 8
"GO:0098803" "GO:0098803" "respiratory chain complex" "12/1540" "81/23436" 0.00646168921062332 0.0317970893529953 0.0212861401485887 "Ndufb3/Ndufs1/Uqcr10/Ndufs6/Ndufb9/Ndufa6/Ndufa2/Ndufs8/Sdhb/Ndufc2/Ndufab1/Uqcrc1" 12
"GO:0098562" "GO:0098562" "cytoplasmic side of membrane" "21/1540" "180/23436" 0.0075815452783975 0.0370412640744564 0.0247967834293452 "Slc4a1/Cyth1/Ppp1r9b/Akap5/Snx18/Racgap1/Litaf/Tiam1/Rab5a/Ezr/Gnaq/Traf6/Ptpn1/Pkp4/Gng5/Errfi1/Diablo/Gna12/Kit/Gng12/Th" 21
"GO:0044291" "GO:0044291" "cell-cell contact zone" "12/1540" "83/23436" 0.00784820032527623 0.0380721207268719 0.0254868767562162 "Ank3/Slc4a1/Pecam1/Tmem65/Ptk2/Tiam1/Cdh2/Ctnna1/Pkp4/Atp1a1/Fxyd1/Tjp1" 12
"GO:0032994" "GO:0032994" "protein-lipid complex" "7/1540" "36/23436" 0.00808922624625286 0.0387647020680124 0.0259505161581801 "Apoa2/Apoh/Apob/Clu/Lcat/Sorl1/Apoc3" 7
"GO:0031616" "GO:0031616" "spindle pole centrosome" "5/1540" "20/23436" 0.00821761549396429 0.0387647020680124 0.0259505161581801 "Npm1/Aurkb/Dlgap5/Aurka/Ubxn2b" 5
"GO:0017101" "GO:0017101" "aminoacyl-tRNA synthetase multienzyme complex" "4/1540" "13/23436" 0.00821766345009036 0.0387647020680124 0.0259505161581801 "Dars/Rars/Aimp1/Rpl5" 4
"GO:0032045" "GO:0032045" "guanyl-nucleotide exchange factor complex" "4/1540" "13/23436" 0.00821766345009036 0.0387647020680124 0.0259505161581801 "Wdr41/Rap1a/Ulk1/Pde3b" 4
"GO:0005901" "GO:0005901" "caveola" "13/1540" "94/23436" 0.00840450092748952 0.0393745111945399 0.0263587447978222 "F2r/Ctnna1/Adrb2/Gnaq/Sorbs1/Kif18a/Atp1a1/Tgfbr1/Nos1/Smo/Fxyd1/Igf1r/Atp1b3" 13
"GO:0098563" "GO:0098563" "intrinsic component of synaptic vesicle membrane" "10/1540" "64/23436" 0.00855203436995606 0.0397931395173466 0.0266389899816032 "Stx6/Rab5b/Rab10/Scamp1/Rab5a/Stx16/Rab2a/Syt9/Slc17a6/Sv2b" 10
"GO:0031012" "GO:0031012" "extracellular matrix" "45/1540" "475/23436" 0.00881718037542875 0.0407496714648194 0.0272793276195698 "Lamc1/Tnr/Tgfb2/Plxna2/Fn1/Col6a2/Col6a1/Col18a1/Timp3/Emid1/Hsp90aa1/Serpinb6a/Tgfbi/Gpc6/Loxl2/Bmp1/Adamts1/Plg/Lama1/Lman1/F2/Postn/Ecm1/Alpl/Plod1/Eln/Slit2/Lrrn1/Timp4/Ptn/Fgfr2/Htra1/Cd151/Nav2/Il16/Col4a2/Col4a1/Sfrp1/Ncan/Calr/Mmp2/Trf/Clec3b/Lingo1/Anxa2" 45
"GO:0031228" "GO:0031228" "intrinsic component of Golgi membrane" "9/1540" "55/23436" 0.00914058872957247 0.0418044625467226 0.0279854435331246 "Qsox1/Mfng/Slc35a4/Ier3ip1/Pomgnt1/Fktn/Cux1/Slc35b4/Golga7" 9
"GO:0032432" "GO:0032432" "actin filament bundle" "13/1540" "95/23436" 0.00916764529533391 0.0418044625467226 0.0279854435331246 "Enah/Myh10/Fam107a/Ptk2/Lpp/Sorbs1/Ablim1/Pdlim5/Ror1/Actb/Ilk/Sipa1l3/Anxa2" 13
"GO:0045121" "GO:0045121" "membrane raft" "36/1540" "364/23436" 0.00953133505735892 0.0431750541671093 0.0289029679327371 "Tnr/Atp5b/Unc5b/Pecam1/Egfr/Akap5/F2r/Vdac2/Angpt1/Cblb/Dll1/Rftn1/Rab5a/Ezr/Cdh2/Ctnna1/Adrb2/Gnaq/Sorbs1/Kif18a/Atp1a1/Pdpn/Tgfbr1/Abca1/Nos1/Actb/Atp2b2/Smo/Gprc5b/Fxyd1/Igf1r/Cpe/Ephb1/Hyal2/Anxa2/Atp1b3" 36
"GO:0005802" "GO:0005802" "trans-Golgi network" "24/1540" "219/23436" 0.00970267642533091 0.0436620439139891 0.0292289767660592 "Arfgef1/Stx6/Tgfb2/Wipi1/Vps54/Rab10/Ap4s1/Tgfbi/Scamp1/Ift88/Rab31/Birc6/Dpy30/Stx16/Optn/Arl5a/Postn/Yipf1/Plekha8/Tgoln2/Dennd5a/Wdr11/Sorl1/Chst2" 24
"GO:0098857" "GO:0098857" "membrane microdomain" "36/1540" "365/23436" 0.00992667327766214 0.0443780687707249 0.0297083101189063 "Tnr/Atp5b/Unc5b/Pecam1/Egfr/Akap5/F2r/Vdac2/Angpt1/Cblb/Dll1/Rftn1/Rab5a/Ezr/Cdh2/Ctnna1/Adrb2/Gnaq/Sorbs1/Kif18a/Atp1a1/Pdpn/Tgfbr1/Abca1/Nos1/Actb/Atp2b2/Smo/Gprc5b/Fxyd1/Igf1r/Cpe/Ephb1/Hyal2/Anxa2/Atp1b3" 36
"GO:0005911" "GO:0005911" "cell-cell junction" "42/1540" "441/23436" 0.0102005610888123 0.0451761186303792 0.030242554023107 "Actr3/Cadm3/Sdccag8/Ank3/Specc1l/Slc4a1/Gjc1/Pecam1/Grb2/Cyth1/Traf4/Flrt2/Pik3r1/Tmem65/Ptk2/Arvcf/Heg1/Tiam1/Dll1/Lama1/Cdh2/Ctnna1/Pard6g/Flrt3/Notch1/Pkp4/Atp1a1/Ect2/Tgfbr1/Mpdz/Krit1/Kit/Ctnna2/Frmd4b/Ilk/Arhgap17/Sympk/Sipa1l3/Fxyd1/Tjp1/Pard6a/Gab1" 42
"GO:0000780" "GO:0000780" "condensed nuclear chromosome, centromeric region" "6/1540" "29/23436" 0.0102372783446035 0.0451761186303792 0.030242554023107 "Aurkb/Ndc80/Bub1b/Bub1/Aurka/Plk1" 6
"GO:0098858" "GO:0098858" "actin-based cell projection" "23/1540" "209/23436" 0.0106579303531507 0.0463689889832523 0.0310411052750304 "Enah/Ppp1r9b/Dock4/Syne2/Akap5/Spata13/Kif13b/Myo10/Angpt1/Pvalb/Fgd4/Atp6v1a/Cbr1/Ezr/Vcam1/Pdpn/Prom1/Pdgfra/Eps8l2/Homer2/Atp6v1b2/Ephb1/Hyal2" 23
"GO:0009295" "GO:0009295" "nucleoid" "8/1540" "47/23436" 0.0108046492974185 0.0463689889832523 0.0310411052750304 "Fastkd2/Cps1/Atp5b/Tfam/Vdac2/Dnaja3/Sod2/Ssbp1" 8
"GO:0042645" "GO:0042645" "mitochondrial nucleoid" "8/1540" "47/23436" 0.0108046492974185 0.0463689889832523 0.0310411052750304 "Fastkd2/Cps1/Atp5b/Tfam/Vdac2/Dnaja3/Sod2/Ssbp1" 8
"GO:0009898" "GO:0009898" "cytoplasmic side of plasma membrane" "19/1540" "163/23436" 0.010816341745387 0.0463689889832523 0.0310411052750304 "Slc4a1/Cyth1/Ppp1r9b/Akap5/Snx18/Racgap1/Litaf/Tiam1/Ezr/Gnaq/Traf6/Pkp4/Gng5/Errfi1/Diablo/Gna12/Kit/Gng12/Th" 19
"GO:0031594" "GO:0031594" "neuromuscular junction" "13/1540" "97/23436" 0.010855895463489 0.0463689889832523 0.0310411052750304 "Lamc1/Ank3/Syngr2/Cyth1/Myh10/Akap1/F2r/Stxbp5l/Dnaja3/Prkce/Postn/Pdzrn3/Ptn" 13
"GO:0030126" "GO:0030126" "COPI vesicle coat" "4/1540" "14/23436" 0.0109143380501515 0.0463689889832523 0.0310411052750304 "Scyl1/Arcn1/Tmed3/Copb2" 4
"GO:0005770" "GO:0005770" "late endosome" "22/1540" "198/23436" 0.0110764197695881 0.0464801909349586 0.0311155479481487 "Tmem9/Nbr1/Gosr2/Egfr/Snf8/Lgmn/Rhob/F2r/Tpt1/Litaf/Rab31/Rap1a/Ankrd13a/Ccz1/Chmp2a/Tsg101/Mon1b/Chmp1a/Trf/Pik3r4/Sorl1/Anxa2" 22
"GO:0036464" "GO:0036464" "cytoplasmic ribonucleoprotein granule" "22/1540" "198/23436" 0.0110764197695881 0.0464801909349586 0.0311155479481487 "Dis3l2/Cnot2/Kpna2/Psma6/Poldip3/Dcp2/Caprin1/Cdk9/Upf2/Mbnl1/Tdrkh/Actb/Dcp1b/Hnrnpa2b1/Arntl/Tial1/Lsm14a/Cnot3/Ddx19a/Elavl1/Lsm6/Dcps" 22
"GO:0000151" "GO:0000151" "ubiquitin ligase complex" "29/1540" "283/23436" 0.0118686986121955 0.0495011576264741 0.0331378940712777 "Rnf2/Cand1/Med23/Brca1/Fbxw11/Med11/Ranbp9/Cks2/Ube2e1/Rnf168/Spsb3/Cdc23/Itch/Trpc4ap/Med27/Ube2l6/Rnf19b/Pef1/Med18/Cdc26/Klhl9/Pcgf3/Fbxw8/Anapc4/Fbxl14/Abtb1/Ube2s/Klhl25/Rnf7" 29
"GO:0000803" "GO:0000803" "sex chromosome" "7/1540" "39/23436" 0.012562943005175 0.0519997390367756 0.0348105362896236 "Rnf2/Sumo1/Smarcb1/Smc6/Smc5/Pcgf3/Atr" 7
"GO:0030662" "GO:0030662" "coated vesicle membrane" "11/1540" "78/23436" 0.0127582274553689 0.0519997390367756 0.0348105362896236 "Gosr2/Synrg/Scyl1/Dennd1a/Sec22b/Pef1/Sec13/Trf/Arcn1/Tmed3/Copb2" 11
"GO:0030117" "GO:0030117" "membrane coat" "13/1540" "99/23436" 0.0127761353750994 0.0519997390367756 0.0348105362896236 "Kcnq5/Synrg/Ap4s1/Ap3m1/Scyl1/Pef1/Sec13/Aak1/Chmp2a/Trf/Arcn1/Tmed3/Copb2" 13
"GO:0048475" "GO:0048475" "coated membrane" "13/1540" "99/23436" 0.0127761353750994 0.0519997390367756 0.0348105362896236 "Kcnq5/Synrg/Ap4s1/Ap3m1/Scyl1/Pef1/Sec13/Aak1/Chmp2a/Trf/Arcn1/Tmed3/Copb2" 13
"GO:0097525" "GO:0097525" "spliceosomal snRNP complex" "9/1540" "58/23436" 0.0128478887386185 0.0519997390367756 0.0348105362896236 "Snrpf/Phf5a/Txnl4a/Snrpb2/Prpf18/Sart3/Luc7l2/Usp39/Lsm6" 9
"GO:1990204" "GO:1990204" "oxidoreductase complex" "14/1540" "110/23436" 0.0129990406924867 0.0523020225509464 0.0350128959828589 "Ndufb3/Ndufs1/P4ha1/Uqcr10/Ndufs6/Ndufb9/Ndufa6/Ndufa2/Ndufs8/Sdhb/Ndufc2/Ndufab1/Gcsh/Uqcrc1" 14
"GO:0005852" "GO:0005852" "eukaryotic translation initiation factor 3 complex" "4/1540" "15/23436" 0.0141213923509143 0.0564334803381192 0.0377786456557123 "Eif3h/Eif3d/Eif3f/Eif3k" 4
"GO:0099092" "GO:0099092" "postsynaptic density, intracellular component" "6/1540" "31/23436" 0.0141908751727434 0.0564334803381192 0.0377786456557123 "Akap5/Dlgap1/Nos1/Ctnna2/Sh3gl3/Snx1" 6
"GO:0030426" "GO:0030426" "growth cone" "22/1540" "203/23436" 0.0145102999333268 0.0573702032045984 0.0384057223668826 "Arpc5/Myh10/Ndel1/Ywhae/Ppp1r9b/Calm1/Hsp90aa1/Snx18/Dtnbp1/Clu/Tiam1/Dynlt1b/Flrt3/Setx/Ptbp2/Dvl1/Arpc3/Auts2/Smo/Pard6a/Nrp1/Trak1" 22
"GO:0044853" "GO:0044853" "plasma membrane raft" "15/1540" "123/23436" 0.0150151252948006 0.0590249752968024 0.0395134876178963 "F2r/Ezr/Cdh2/Ctnna1/Adrb2/Gnaq/Sorbs1/Kif18a/Atp1a1/Tgfbr1/Nos1/Smo/Fxyd1/Igf1r/Atp1b3" 15
"GO:0000315" "GO:0000315" "organellar large ribosomal subunit" "9/1540" "60/23436" 0.0158742101839407 0.0616929532148603 0.0412995300838169 "Mrpl54/Mrpl38/Mrpl10/Mrps18a/Mrpl14/2810006K23Rik/Mrpl17/Ndufab1/Mrpl46" 9
"GO:0005762" "GO:0005762" "mitochondrial large ribosomal subunit" "9/1540" "60/23436" 0.0158742101839407 0.0616929532148603 0.0412995300838169 "Mrpl54/Mrpl38/Mrpl10/Mrps18a/Mrpl14/2810006K23Rik/Mrpl17/Ndufab1/Mrpl46" 9
"GO:0005720" "GO:0005720" "nuclear heterochromatin" "7/1540" "41/23436" 0.0163916849651231 0.0633441385092893 0.0424048942005861 "Rnf2/Uhrf1/Uhrf2/Suv39h2/H2afz/Psip1/Cbx3" 7
"GO:0031248" "GO:0031248" "protein acetyltransferase complex" "12/1540" "92/23436" 0.0171700543589456 0.0655989627184099 0.0439143563904406 "Dpf3/Naa16/Naa50/Taf7/Taf5/Epc2/Naa15/Actb/Tada3/Ing4/Ruvbl1/Dpf1" 12
"GO:1902493" "GO:1902493" "acetyltransferase complex" "12/1540" "92/23436" 0.0171700543589456 0.0655989627184099 0.0439143563904406 "Dpf3/Naa16/Naa50/Taf7/Taf5/Epc2/Naa15/Actb/Tada3/Ing4/Ruvbl1/Dpf1" 12
"GO:0000932" "GO:0000932" "P-body" "10/1540" "71/23436" 0.0172628849258973 0.0655989627184099 0.0439143563904406 "Dis3l2/Cnot2/Psma6/Dcp2/Caprin1/Dcp1b/Lsm14a/Cnot3/Lsm6/Dcps" 10
"GO:0010008" "GO:0010008" "endosome membrane" "22/1540" "207/23436" 0.0178236153550866 0.0667827072371296 0.0447067984736094 "Gosr2/Wipi1/Egfr/Ankfy1/Snf8/Rhob/Scamp1/Rap2a/Appl1/Chmp7/Litaf/Rab5a/Snx2/Plekhm2/Snx10/Chmp2a/Tsg101/Vac14/Chmp1a/Ephb1/Snx1/Anxa2" 22
"GO:0000778" "GO:0000778" "condensed nuclear chromosome kinetochore" "4/1540" "16/23436" 0.0178673032520391 0.0667827072371296 0.0447067984736094 "Ndc80/Bub1b/Bub1/Plk1" 4
"GO:0005779" "GO:0005779" "integral component of peroxisomal membrane" "4/1540" "16/23436" 0.0178673032520391 0.0667827072371296 0.0447067984736094 "Slc27a2/Pex16/Pex10/Far2" 4
"GO:0036452" "GO:0036452" "ESCRT complex" "5/1540" "24/23436" 0.0181189225441639 0.0669910433524762 0.0448462663255265 "Snf8/Chmp7/Chmp2a/Tsg101/Chmp1a" 5
"GO:0099523" "GO:0099523" "presynaptic cytosol" "5/1540" "24/23436" 0.0181189225441639 0.0669910433524762 0.0448462663255265 "Ppfia2/Hnrnpab/Trim9/Prkce/Ctbp2" 5
"GO:0000307" "GO:0000307" "cyclin-dependent protein kinase holoenzyme complex" "7/1540" "42/23436" 0.0185864912064734 0.0679843555777658 0.0455112260331304 "Cdk1/Cks2/Ccnd3/Pcna/Cdk9/Ccng2/Ccne1" 7
"GO:0030427" "GO:0030427" "site of polarized growth" "22/1540" "208/23436" 0.0187379941111944 0.0679843555777658 0.0455112260331304 "Arpc5/Myh10/Ndel1/Ywhae/Ppp1r9b/Calm1/Hsp90aa1/Snx18/Dtnbp1/Clu/Tiam1/Dynlt1b/Flrt3/Setx/Ptbp2/Dvl1/Arpc3/Auts2/Smo/Pard6a/Nrp1/Trak1" 22
"GO:0005874" "GO:0005874" "microtubule" "39/1540" "420/23436" 0.0187534423641659 0.0679843555777658 0.0455112260331304 "Clasp1/Nckap5/Cep57l1/Reep3/Cdk1/Ndel1/Aurkb/Dynll2/Eml5/Eml1/Ttll5/Spry2/Cenpj/Kif13b/Reep4/Tpt1/Tiam1/Dynlt1b/Gramd3/Lzts2/Tcp11l1/Kif18a/Tpx2/Mapre1/Aurka/Golga2/Cct3/Nudc/Kif1b/Dvl1/Kntc1/Slain2/Plk1/Kif22/Prc1/Tppp3/Tubgcp3/Zw10/Kif23" 39
"GO:0150034" "GO:0150034" "distal axon" "35/1540" "369/23436" 0.01878515088333 0.0679843555777658 0.0455112260331304 "Arpc5/Myh10/Ndel1/Ywhae/Ppp1r9b/Calm1/Hsp90aa1/Snx18/Hcn1/Dtnbp1/Sncg/Clu/Pnoc/Tiam1/Itsn1/Rab5a/Dynlt1b/Flrt3/Dbh/Setx/Ptbp2/Ror1/Dvl1/Cplx1/Nos1/Arpc3/Auts2/Actb/Smo/Aak1/Ilk/Th/Pard6a/Nrp1/Trak1" 35
"GO:0014704" "GO:0014704" "intercalated disc" "9/1540" "62/23436" 0.0193926695020034 0.0697224767013177 0.0466747881887861 "Ank3/Slc4a1/Tmem65/Ptk2/Cdh2/Ctnna1/Atp1a1/Fxyd1/Tjp1" 9
"GO:0019867" "GO:0019867" "outer membrane" "20/1540" "185/23436" 0.0195712215301944 0.0697224767013177 0.0466747881887861 "Acsl3/Mff/Foxo3/Akap1/Syne2/Vdac2/Cyb5r3/Agpat4/Ppp2r2b/Bcl2l1/Spg20/Hax1/Mcl1/Dnajc11/Slc44a1/Nos1/Ppp1cc/Dhcr7/Cyb5b/Tomm20" 20
"GO:0031968" "GO:0031968" "organelle outer membrane" "20/1540" "185/23436" 0.0195712215301944 0.0697224767013177 0.0466747881887861 "Acsl3/Mff/Foxo3/Akap1/Syne2/Vdac2/Cyb5r3/Agpat4/Ppp2r2b/Bcl2l1/Spg20/Hax1/Mcl1/Dnajc11/Slc44a1/Nos1/Ppp1cc/Dhcr7/Cyb5b/Tomm20" 20
"GO:0030687" "GO:0030687" "preribosome, large subunit precursor" "5/1540" "25/23436" 0.0214543433214024 0.0756314668611719 0.0506304833558168 "Zfp622/Bop1/Rpf1/Mrto4/Fbxw8" 5
"GO:0035327" "GO:0035327" "transcriptionally active chromatin" "5/1540" "25/23436" 0.0214543433214024 0.0756314668611719 0.0506304833558168 "Exosc10/Exosc3/Psip1/Ctr9/Wdr61" 5
"GO:0030173" "GO:0030173" "integral component of Golgi membrane" "8/1540" "53/23436" 0.0215616023946323 0.0756314668611719 0.0506304833558168 "Qsox1/Mfng/Slc35a4/Ier3ip1/Pomgnt1/Fktn/Cux1/Slc35b4" 8
"GO:0031231" "GO:0031231" "intrinsic component of peroxisomal membrane" "4/1540" "17/23436" 0.0221752853402064 0.0773872202688835 0.0518058492104714 "Slc27a2/Pex16/Pex10/Far2" 4
"GO:0044295" "GO:0044295" "axonal growth cone" "7/1540" "44/23436" 0.0235779031515961 0.0818643946989427 0.0548030343090798 "Hsp90aa1/Tiam1/Dynlt1b/Flrt3/Smo/Pard6a/Trak1" 7
"GO:0031414" "GO:0031414" "N-terminal protein acetyltransferase complex" "3/1540" "10/23436" 0.0239656385286348 0.081962483767931 0.0548686987366112 "Naa16/Naa50/Naa15" 3
"GO:0034709" "GO:0034709" "methylosome" "3/1540" "10/23436" 0.0239656385286348 0.081962483767931 0.0548686987366112 "Snrpf/Erh/Prmt5" 3
"GO:1904115" "GO:1904115" "axon cytoplasm" "3/1540" "10/23436" 0.0239656385286348 0.081962483767931 0.0548686987366112 "Zc3h14/Ap3m1/Rangap1" 3
"GO:0005795" "GO:0005795" "Golgi stack" "11/1540" "86/23436" 0.0250014590213075 0.0848216293864264 0.0567827158865736 "Tmbim4/Vrk1/Fut8/St6gal1/H2-K1/Stx16/Golga2/Yipf1/Ica1/Golga7/Sorl1" 11
"GO:0015030" "GO:0015030" "Cajal body" "6/1540" "35/23436" 0.0250496624796172 0.0848216293864264 0.0567827158865736 "Angel2/Lsg1/Toe1/Sart3/Uspl1/Hnrnpa2b1" 6
"GO:0017053" "GO:0017053" "transcription repressor complex" "10/1540" "76/23436" 0.0266285213962907 0.0892838658581512 0.0597699009669064 "Lin9/Rcor3/Gli3/Rbbp8/Ddx20/Etv3/Rbbp4/Akirin2/Ctbp2/Sp1" 10
"GO:0060076" "GO:0060076" "excitatory synapse" "10/1540" "76/23436" 0.0266285213962907 0.0892838658581512 0.0597699009669064 "Actr3/Cadm3/Pfn1/Akap5/Lrrtm2/Atp2b2/Ctnna2/Fgfr2/Slc17a6/Ntm" 10
"GO:0034361" "GO:0034361" "very-low-density lipoprotein particle" "4/1540" "18/23436" 0.0270633088760449 0.0898606954913335 0.0601560519217145 "Apoa2/Apoh/Apob/Apoc3" 4
"GO:0034385" "GO:0034385" "triglyceride-rich plasma lipoprotein particle" "4/1540" "18/23436" 0.0270633088760449 0.0898606954913335 0.0601560519217145 "Apoa2/Apoh/Apob/Apoc3" 4
"GO:0005741" "GO:0005741" "mitochondrial outer membrane" "18/1540" "168/23436" 0.0279113721238759 0.0922288818006333 0.06174140286746 "Acsl3/Mff/Foxo3/Akap1/Vdac2/Cyb5r3/Agpat4/Ppp2r2b/Bcl2l1/Spg20/Hax1/Mcl1/Dnajc11/Slc44a1/Nos1/Ppp1cc/Cyb5b/Tomm20" 18
"GO:0016323" "GO:0016323" "basolateral plasma membrane" "23/1540" "229/23436" 0.0283262294775899 0.0930820900133127 0.0623125718002324 "Slc41a1/Cd34/Ank3/Slc4a1/Egfr/Slc13a5/Hsp90aa1/Akap5/Hcn1/Ptk2/Slc29a1/Ezr/Cdh2/Stk39/Atp1a1/Pdpn/Tgfbr1/Slco1b2/Ctnna2/Arrb1/Tjp1/Trf/Anxa2" 23
"GO:0005790" "GO:0005790" "smooth endoplasmic reticulum" "6/1540" "36/23436" 0.02844174972629 0.0930820900133127 0.0623125718002324 "Pdia3/Hspa5/Erp29/Pdia4/Th/Calr" 6
"GO:0032153" "GO:0032153" "cell division site" "8/1540" "56/23436" 0.0291046318980487 0.0947979438965013 0.063461227446873 "Myh10/Rhob/Rala/Racgap1/Spire1/Ect2/Tubgcp3/Anln" 8
"GO:0005885" "GO:0005885" "Arp2/3 protein complex" "3/1540" "11/23436" 0.0313717802292763 0.100743181581338 0.0674411880392151 "Actr3/Arpc5/Arpc3" 3
"GO:0044615" "GO:0044615" "nuclear pore nuclear basket" "3/1540" "11/23436" 0.0313717802292763 0.100743181581338 0.0674411880392151 "Mad1l1/Mad2l1/Nup98" 3
"GO:1990907" "GO:1990907" "beta-catenin-TCF complex" "3/1540" "11/23436" 0.0313717802292763 0.100743181581338 0.0674411880392151 "Tle4/Tle1/Tle3" 3
"GO:0030120" "GO:0030120" "vesicle coat" "8/1540" "57/23436" 0.031977809130391 0.101644921152895 0.0680448456471368 "Synrg/Scyl1/Pef1/Sec13/Trf/Arcn1/Tmed3/Copb2" 8
"GO:0005669" "GO:0005669" "transcription factor TFIID complex" "6/1540" "37/23436" 0.0321227114997763 0.101644921152895 0.0680448456471368 "Tbpl1/Gtf2e1/Taf7/Taf5/Gtf2h3/Ercc2" 6
"GO:0099091" "GO:0099091" "postsynaptic specialization, intracellular component" "6/1540" "37/23436" 0.0321227114997763 0.101644921152895 0.0680448456471368 "Akap5/Dlgap1/Nos1/Ctnna2/Sh3gl3/Snx1" 6
"GO:0030663" "GO:0030663" "COPI-coated vesicle membrane" "4/1540" "19/23436" 0.032544207211234 0.101644921152895 0.0680448456471368 "Scyl1/Arcn1/Tmed3/Copb2" 4
"GO:0032039" "GO:0032039" "integrator complex" "4/1540" "19/23436" 0.032544207211234 0.101644921152895 0.0680448456471368 "Ints7/Ints2/Ints3/Ints4" 4
"GO:0098993" "GO:0098993" "anchored component of synaptic vesicle membrane" "4/1540" "19/23436" 0.032544207211234 0.101644921152895 0.0680448456471368 "Rab5b/Rab10/Rab5a/Rab2a" 4
"GO:0030139" "GO:0030139" "endocytic vesicle" "18/1540" "173/23436" 0.0359139628645519 0.111055751005525 0.0743448009963119 "Stx6/Lmbrd1/Rab5b/Egfr/Stxbp4/Rala/Appl1/Atg14/Itsn1/Rab5a/Rab31/Vim/Rapgef1/Rap1a/Abca1/Inpp5f/Trf/Hyal2" 18
"GO:0005902" "GO:0005902" "microvillus" "11/1540" "91/23436" 0.036044410414074 0.111055751005525 0.0743448009963119 "Kif13b/Angpt1/Atp6v1a/Cbr1/Ezr/Vcam1/Pdpn/Prom1/Pdgfra/Atp6v1b2/Hyal2" 11
"GO:0030175" "GO:0030175" "filopodium" "11/1540" "91/23436" 0.036044410414074 0.111055751005525 0.0743448009963119 "Enah/Ppp1r9b/Syne2/Akap5/Spata13/Myo10/Fgd4/Ezr/Vcam1/Pdpn/Ephb1" 11
"GO:0005849" "GO:0005849" "mRNA cleavage factor complex" "4/1540" "20/23436" 0.0386258551405516 0.116123145101238 0.0777371008295454 "Cpsf2/Cstf1/Clp1/Fip1l1" 4
"GO:0030904" "GO:0030904" "retromer complex" "4/1540" "20/23436" 0.0386258551405516 0.116123145101238 0.0777371008295454 "Ankfy1/Snx2/Dennd5a/Snx1" 4
"GO:0044292" "GO:0044292" "dendrite terminus" "4/1540" "20/23436" 0.0386258551405516 0.116123145101238 0.0777371008295454 "Hsp90aa1/Ift57/Ift52/Smo" 4
"GO:0097431" "GO:0097431" "mitotic spindle pole" "5/1540" "29/23436" 0.0386567964950131 0.116123145101238 0.0777371008295454 "Aurkb/Eml1/Aurka/Mad1l1/Stag1" 5
"GO:0030315" "GO:0030315" "T-tubule" "9/1540" "70/23436" 0.039145315580288 0.116123145101238 0.0777371008295454 "Ank3/Ezr/Prkce/Cdh2/Atp1a1/Nos1/Cacna2d1/Fxyd1/Igf1r" 9
"GO:0005818" "GO:0005818" "aster" "3/1540" "12/23436" 0.0398297995580089 0.116123145101238 0.0777371008295454 "Kif18a/Tpx2/Mapre1" 3
"GO:0008540" "GO:0008540" "proteasome regulatory particle, base subcomplex" "3/1540" "12/23436" 0.0398297995580089 0.116123145101238 0.0777371008295454 "Psmd1/Psmc6/Psmd4" 3
"GO:0032009" "GO:0032009" "early phagosome" "3/1540" "12/23436" 0.0398297995580089 0.116123145101238 0.0777371008295454 "Appl1/Rab5a/Rab31" 3
"GO:0042405" "GO:0042405" "nuclear inclusion body" "3/1540" "12/23436" 0.0398297995580089 0.116123145101238 0.0777371008295454 "Atxn1/Pabpn1/Nup98" 3
"GO:0042555" "GO:0042555" "MCM complex" "3/1540" "12/23436" 0.0398297995580089 0.116123145101238 0.0777371008295454 "Mcm6/Mcm3/Mcmbp" 3
"GO:0042383" "GO:0042383" "sarcolemma" "17/1540" "163/23436" 0.0398324225475524 0.116123145101238 0.0777371008295454 "Ank3/Col6a2/Col6a1/Dtnbp1/Ptk2/Pde9a/Ezr/Prkce/Cdh2/Adrb2/Atp1a1/Vcam1/Nos1/Cacna2d1/Fxyd1/Igf1r/Anxa2" 17
"GO:0016469" "GO:0016469" "proton-transporting two-sector ATPase complex" "7/1540" "49/23436" 0.0398961097935541 0.116123145101238 0.0777371008295454 "Atp5b/Atp6v1a/Atp5j/Atp5o/Atp5k/Atp6v0a2/Atp6v1b2" 7
"GO:0031201" "GO:0031201" "SNARE complex" "7/1540" "49/23436" 0.0398961097935541 0.116123145101238 0.0777371008295454 "Stx6/Gosr2/Stxbp5l/Snap23/Stx16/Sec22b/Cplx1" 7
"GO:0000792" "GO:0000792" "heterochromatin" "11/1540" "93/23436" 0.0412950033239694 0.119685518108454 0.0801218842369611 "Rnf2/Orc2/Sumo1/Baz2a/Top2b/Uhrf1/Uhrf2/Suv39h2/H2afz/Psip1/Cbx3" 11
"GO:0008021" "GO:0008021" "synaptic vesicle" "22/1540" "227/23436" 0.0440034214922525 0.126997216458653 0.0850166038158109 "Stx6/Mff/Rab5b/Syngr2/Rnf112/Ndel1/Calm1/Rab10/Trim9/Dtnbp1/Scamp1/Vdac2/Rab5a/Bcl2l1/Stx16/Sec22b/Rab2a/Ica1/Syt9/Th/Slc17a6/Sv2b" 22
"GO:0030176" "GO:0030176" "integral component of endoplasmic reticulum membrane" "15/1540" "141/23436" 0.0443086033931479 0.127340692104677 0.0852465390359104 "Tmco1/Atf6/Rhbdd1/Ero1l/Ext1/Srebf2/H2-K1/Pdia3/Slc27a2/Hspa5/Elovl1/Tapt1/Slc35b4/Dhcr7/Calr" 15
"GO:0099522" "GO:0099522" "region of cytosol" "6/1540" "40/23436" 0.044966147085097 0.128070244552952 0.0857349282556693 "Ppfia2/Hnrnpab/Trim9/Prkce/Hnrnpa2b1/Ctbp2" 6
"GO:0005680" "GO:0005680" "anaphase-promoting complex" "4/1540" "21/23436" 0.045311402312594 0.128070244552952 0.0857349282556693 "Cdc23/Cdc26/Anapc4/Ube2s" 4
"GO:0005753" "GO:0005753" "mitochondrial proton-transporting ATP synthase complex" "4/1540" "21/23436" 0.045311402312594 0.128070244552952 0.0857349282556693 "Atp5b/Atp5j/Atp5o/Atp5k" 4
"GO:0012507" "GO:0012507" "ER to Golgi transport vesicle membrane" "4/1540" "21/23436" 0.045311402312594 0.128070244552952 0.0857349282556693 "Gosr2/Sec22b/Pef1/Sec13" 4
"GO:0000784" "GO:0000784" "nuclear chromosome, telomeric region" "9/1540" "73/23436" 0.0491838939194955 0.136977527683029 0.0916977909235419 "Orc2/Xrcc5/Rad50/Thoc1/Fen1/Rad51/Orc4/Orc1/Xrcc1" 9
"GO:0000276" "GO:0000276" "mitochondrial proton-transporting ATP synthase complex, coupling factor F(o)" "3/1540" "13/23436" 0.0493134403903845 0.136977527683029 0.0916977909235419 "Atp5j/Atp5o/Atp5k" 3
"GO:0005736" "GO:0005736" "RNA polymerase I complex" "3/1540" "13/23436" 0.0493134403903845 0.136977527683029 0.0916977909235419 "Twistnb/Polr2h/Polr1c" 3
"GO:0090576" "GO:0090576" "RNA polymerase III transcription regulator complex" "3/1540" "13/23436" 0.0493134403903845 0.136977527683029 0.0916977909235419 "Tbpl1/Gtf3c4/Gtf3c1" 3
"GO:0046540" "GO:0046540" "U4/U6 x U5 tri-snRNP complex" "5/1540" "31/23436" 0.0496943192085728 0.136977527683029 0.0916977909235419 "Snrpf/Txnl4a/Prpf18/Usp39/Lsm6" 5
"GO:0097526" "GO:0097526" "spliceosomal tri-snRNP complex" "5/1540" "31/23436" 0.0496943192085728 0.136977527683029 0.0916977909235419 "Snrpf/Txnl4a/Prpf18/Usp39/Lsm6" 5
"GO:0032154" "GO:0032154" "cleavage furrow" "6/1540" "41/23436" 0.049864626305664 0.136977527683029 0.0916977909235419 "Myh10/Rhob/Rala/Racgap1/Spire1/Ect2" 6
"GO:0045259" "GO:0045259" "proton-transporting ATP synthase complex" "4/1540" "22/23436" 0.0525995481310853 0.143912363686649 0.0963402249979877 "Atp5b/Atp5j/Atp5o/Atp5k" 4
"GO:0030133" "GO:0030133" "transport vesicle" "29/1540" "324/23436" 0.0566051109373514 0.153822700674908 0.102974568780525 "Stx6/Mff/Rab5b/Gosr2/Syngr2/Rnf112/Ndel1/Synrg/Calm1/Rab10/Trim9/Dtnbp1/Scamp1/Vdac2/Rab5a/Bcl2l1/Stx16/Sec22b/Yipf1/Pef1/Rab2a/Erp29/Sec13/Tgoln2/Ica1/Syt9/Th/Slc17a6/Sv2b" 29
"GO:0030136" "GO:0030136" "clathrin-coated vesicle" "11/1540" "98/23436" 0.0566715213012819 0.153822700674908 0.102974568780525 "Lmbrd1/Clint1/Synrg/Snx18/Scamp1/Dennd1a/Hax1/Ece1/Dvl1/Tgoln2/Inpp5f" 11
"GO:0036064" "GO:0036064" "ciliary basal body" "15/1540" "147/23436" 0.0597549965742264 0.158502214058989 0.106107207010865 "Sdccag8/Cenpf/Tbc1d30/2700049A03Rik/Tbc1d7/Cenpj/Ift88/Ift57/Ezr/Ift52/Ift81/Tapt1/Wdr11/Bbs9/Ick" 15
"GO:0033178" "GO:0033178" "proton-transporting two-sector ATPase complex, catalytic domain" "3/1540" "14/23436" 0.0597859228468117 0.158502214058989 0.106107207010865 "Atp5b/Atp6v1a/Atp6v1b2" 3
"GO:0033276" "GO:0033276" "transcription factor TFTC complex" "3/1540" "14/23436" 0.0597859228468117 0.158502214058989 0.106107207010865 "Taf7/Taf5/Tada3" 3
"GO:0042824" "GO:0042824" "MHC class I peptide loading complex" "3/1540" "14/23436" 0.0597859228468117 0.158502214058989 0.106107207010865 "H2-K1/Pdia3/Calr" 3
"GO:0098871" "GO:0098871" "postsynaptic actin cytoskeleton" "3/1540" "14/23436" 0.0597859228468117 0.158502214058989 0.106107207010865 "Myh10/Itsn1/Actb" 3
"GO:1990023" "GO:1990023" "mitotic spindle midzone" "3/1540" "14/23436" 0.0597859228468117 0.158502214058989 0.106107207010865 "Aurkb/Eml1/Kif18a" 3
"GO:0000178" "GO:0000178" "exosome (RNase complex)" "4/1540" "23/23436" 0.0604848466092178 0.158512011803467 0.106113765981084 "Dis3l2/Exosc10/Exosc3/Mphosph6" 4
"GO:0099243" "GO:0099243" "extrinsic component of synaptic membrane" "4/1540" "23/23436" 0.0604848466092178 0.158512011803467 0.106113765981084 "Kpna2/Cyth1/Tiam1/Ctnna2" 4
"GO:1905354" "GO:1905354" "exoribonuclease complex" "4/1540" "23/23436" 0.0604848466092178 0.158512011803467 0.106113765981084 "Dis3l2/Exosc10/Exosc3/Mphosph6" 4
"GO:0008023" "GO:0008023" "transcription elongation factor complex" "7/1540" "54/23436" 0.0622241875457629 0.162447878936266 0.108748580081988 "Aff3/Eaf1/Mllt1/Rtf1/Cdk9/Ctr9/Wdr61" 7
"GO:0031970" "GO:0031970" "organelle envelope lumen" "10/1540" "88/23436" 0.0627353294099429 0.163159563940688 0.109225008178208 "Ndufs1/Ccar1/Arl2/Pdia3/Pank2/Hax1/Hsd3b6/Ak2/Diablo/Sorl1" 10
"GO:0019897" "GO:0019897" "extrinsic component of plasma membrane" "18/1540" "186/23436" 0.0643714026580016 0.166780452341186 0.111648963940314 "Kpna2/Cyth1/Snx18/Racgap1/Dnaja3/Tiam1/Plg/Cdh2/Ctnna1/Smad7/Gnaq/Gng5/Errfi1/Gna12/Gng12/Ctnna2/Trf/Anxa2" 18
"GO:0031227" "GO:0031227" "intrinsic component of endoplasmic reticulum membrane" "15/1540" "149/23436" 0.0656288730323919 0.168759959226151 0.11297411859553 "Tmco1/Atf6/Rhbdd1/Ero1l/Ext1/Srebf2/H2-K1/Pdia3/Slc27a2/Hspa5/Elovl1/Tapt1/Slc35b4/Dhcr7/Calr" 15
"GO:0031256" "GO:0031256" "leading edge membrane" "15/1540" "149/23436" 0.0656288730323919 0.168759959226151 0.11297411859553 "Arhgap44/Ppp1r9b/Hsp90aa1/Syne2/Akap5/Hcn1/Spata13/Fam107a/Atf4/Robo1/Robo2/Tiam1/Pdpn/Rps3/Eps8l2" 15
"GO:0016324" "GO:0016324" "apical plasma membrane" "28/1540" "316/23436" 0.0664499349706655 0.170231294082154 0.113959084219355 "Cd34/Fn1/Egfr/Hsp90aa1/Ptk2/Atp6v1a/Dll1/Slc29a1/Ezr/Cdh2/Adrb2/Pard6g/Pdia3/Notch1/Stk39/Atp1a1/Hax1/Pdpn/Tgfbr1/Mpdz/Prom1/Atp2b2/Fxyd1/Tjp1/Pard6a/Atp6v1b2/Trf/Hyal2" 28
"GO:0045335" "GO:0045335" "phagocytic vesicle" "10/1540" "89/23436" 0.0667169214789721 0.170277516013496 0.113990026878841 "Stx6/Stxbp4/Appl1/Atg14/Rab5a/Rab31/Vim/Rapgef1/Rap1a/Abca1" 10
"GO:0033177" "GO:0033177" "proton-transporting two-sector ATPase complex, proton-transporting domain" "4/1540" "24/23436" 0.0689580314222286 0.175343098486262 0.117381113945097 "Atp5j/Atp5o/Atp5k/Atp6v0a2" 4
"GO:0070062" "GO:0070062" "extracellular exosome" "10/1540" "90/23436" 0.0708561626454659 0.179052227728006 0.119864141369164 "Qsox1/Fn1/Rab5b/Tmem98/Snx18/Prom1/Hnrnpa2b1/Gprc5b/Tsg101/Anxa2" 10
"GO:0045263" "GO:0045263" "proton-transporting ATP synthase complex, coupling factor F(o)" "3/1540" "15/23436" 0.071202055470786 0.179052227728006 0.119864141369164 "Atp5j/Atp5o/Atp5k" 3
"GO:0098845" "GO:0098845" "postsynaptic endosome" "3/1540" "15/23436" 0.071202055470786 0.179052227728006 0.119864141369164 "Rab5a/Sh3gl3/Snx1" 3
"GO:0030285" "GO:0030285" "integral component of synaptic vesicle membrane" "6/1540" "45/23436" 0.0726175515306179 0.181942876362427 0.121799247795715 "Stx6/Scamp1/Stx16/Syt9/Slc17a6/Sv2b" 6
"GO:0005871" "GO:0005871" "kinesin complex" "7/1540" "56/23436" 0.0729238645739541 0.182043515943739 0.121866619629927 "Ndel1/Ywhae/Kif13b/Kif18a/Kif1b/Kif22/Kif23" 7
"GO:0005811" "GO:0005811" "lipid droplet" "9/1540" "79/23436" 0.0740041200978802 0.184068429625273 0.123222171263456 "Acsl3/Akap1/Pnpla3/Plin3/Prpf19/Atg2a/Traf6/Spg20/Anxa2" 9
"GO:0097546" "GO:0097546" "ciliary base" "5/1540" "35/23436" 0.0767618668179829 0.190235930809784 0.127350923210612 "Ift88/Ift52/2610301B20Rik/Nphp3/Ick" 5
"GO:0001650" "GO:0001650" "fibrillar center" "13/1540" "128/23436" 0.0779965597620433 0.19190520459438 0.128468396427447 "Imp4/Sumo1/Smarcb1/Nuak1/Tax1bp3/Ube2i/Mllt1/Ezr/Rnmt/Smad7/Snrpb2/Ip6k2/Ick" 13
"GO:0070160" "GO:0070160" "tight junction" "13/1540" "128/23436" 0.0779965597620433 0.19190520459438 0.128468396427447 "Ank3/Cyth1/Traf4/Pard6g/Ect2/Tgfbr1/Mpdz/Frmd4b/Arhgap17/Sympk/Sipa1l3/Tjp1/Pard6a" 13
"GO:0000791" "GO:0000791" "euchromatin" "6/1540" "46/23436" 0.0790969917740569 0.193915205639623 0.129813964994208 "Rnf2/Creb1/Uhrf1/H2afz/Cecr2/Cbx3" 6
"GO:0032587" "GO:0032587" "ruffle membrane" "8/1540" "69/23436" 0.0820560193478603 0.200451132978344 0.134189354948569 "Ppp1r9b/Hsp90aa1/Spata13/Fam107a/Tiam1/Pdpn/Rps3/Eps8l2" 8
"GO:0000176" "GO:0000176" "nuclear exosome (RNase complex)" "3/1540" "16/23436" 0.0835100752135738 0.201129899458044 0.134643746174591 "Exosc10/Exosc3/Mphosph6" 3
"GO:0031527" "GO:0031527" "filopodium membrane" "3/1540" "16/23436" 0.0835100752135738 0.201129899458044 0.134643746174591 "Syne2/Akap5/Pdpn" 3
"GO:0035098" "GO:0035098" "ESC/E(Z) complex" "3/1540" "16/23436" 0.0835100752135738 0.201129899458044 0.134643746174591 "Rbbp4/Aebp2/Ezh2" 3
"GO:0098890" "GO:0098890" "extrinsic component of postsynaptic membrane" "3/1540" "16/23436" 0.0835100752135738 0.201129899458044 0.134643746174591 "Kpna2/Tiam1/Ctnna2" 3
"GO:0031965" "GO:0031965" "nuclear membrane" "21/1540" "233/23436" 0.0882337068140164 0.211760896353639 0.141760526183184 "Tor1aip1/Lbr/Sumo1/Rb1cc1/Nup107/Syne2/Aaas/Rangap1/Txnl4a/Tmem109/Cuedc2/Rif1/Kpna4/Nos1/Pom121/Dnajc2/Nup98/Dhcr7/Nup133/Nup93/Dpy19l1" 21
"GO:0000123" "GO:0000123" "histone acetyltransferase complex" "9/1540" "82/23436" 0.0888602362360296 0.212518886662393 0.142267952751833 "Dpf3/Taf7/Taf5/Epc2/Actb/Tada3/Ing4/Ruvbl1/Dpf1" 9
"GO:0070382" "GO:0070382" "exocytic vesicle" "22/1540" "247/23436" 0.0908813115463929 0.216595181525201 0.144996774335892 "Stx6/Mff/Rab5b/Syngr2/Rnf112/Ndel1/Calm1/Rab10/Trim9/Dtnbp1/Scamp1/Vdac2/Rab5a/Bcl2l1/Stx16/Sec22b/Rab2a/Ica1/Syt9/Th/Slc17a6/Sv2b" 22
"GO:1990391" "GO:1990391" "DNA repair complex" "5/1540" "37/23436" 0.0927480469956899 0.220093697115304 0.147338809241547 "Xrcc5/Rnf168/Xpc/Xrcc1/Mlh1" 5
"GO:0031519" "GO:0031519" "PcG protein complex" "6/1540" "48/23436" 0.0929928047753259 0.220093697115304 0.147338809241547 "Rnf2/Yy1/Rbbp4/Pcgf3/Aebp2/Ezh2" 6
"GO:0016514" "GO:0016514" "SWI/SNF complex" "3/1540" "17/23436" 0.0966532444721524 0.227184945769595 0.152085951692481 "Smarcb1/Smarce1/Arid1b" 3
"GO:0030014" "GO:0030014" "CCR4-NOT complex" "3/1540" "17/23436" 0.0966532444721524 0.227184945769595 0.152085951692481 "Cnot2/Cnot6/Cnot3" 3
"GO:0005788" "GO:0005788" "endoplasmic reticulum lumen" "7/1540" "60/23436" 0.0973732287351212 0.227660353295882 0.152404206961694 "Uggt1/Clu/Slc27a2/Hspa5/Erp29/Pdia4/Calr" 7
"GO:0005732" "GO:0005732" "small nucleolar ribonucleoprotein complex" "4/1540" "27/23436" 0.0977620443724814 0.227660353295882 0.152404206961694 "Snrpf/Pop5/Pop4/Lsm6" 4
"GO:0099568" "GO:0099568" "cytoplasmic region" "20/1540" "223/23436" 0.0978540115043705 0.227660353295882 0.152404206961694 "Gli2/Clasp1/Cenpf/Actr1b/Zc3h14/Gli3/Ap3m1/Mapk8/Atg14/Ift88/Rangap1/Ift57/Atg7/Hnrnpa2b1/Ctnna2/Wdr11/Ctbp2/Pik3r4/Anln/Mns1" 20
"GO:0016528" "GO:0016528" "sarcoplasm" "9/1540" "84/23436" 0.0996749114730472 0.230399165681228 0.154237668623168 "Jph1/Ank3/Syne2/Dtnbp1/Tmem109/Hax1/Nos1/Cacna2d1/Calr" 9
"GO:0005801" "GO:0005801" "cis-Golgi network" "6/1540" "49/23436" 0.100401645935573 0.230399165681228 0.154237668623168 "Scfd1/Pik3r1/Scyl1/Golga2/Phtf1/Fktn" 6
"GO:0098686" "GO:0098686" "hippocampal mossy fiber to CA3 synapse" "6/1540" "49/23436" 0.100401645935573 0.230399165681228 0.154237668623168 "Tnr/Adcy1/Dtnbp1/Lrrtm2/Ctnna2/Syt9" 6
"GO:0005923" "GO:0005923" "bicellular tight junction" "12/1540" "121/23436" 0.100490233706655 0.230399165681228 0.154237668623168 "Ank3/Cyth1/Traf4/Pard6g/Ect2/Tgfbr1/Mpdz/Frmd4b/Arhgap17/Sympk/Tjp1/Pard6a" 12
"GO:0031461" "GO:0031461" "cullin-RING ubiquitin ligase complex" "15/1540" "159/23436" 0.100715424764163 0.230399165681228 0.154237668623168 "Cand1/Fbxw11/Cks2/Spsb3/Cdc23/Trpc4ap/Pef1/Cdc26/Klhl9/Fbxw8/Anapc4/Fbxl14/Ube2s/Klhl25/Rnf7" 15
"GO:0043197" "GO:0043197" "dendritic spine" "17/1540" "186/23436" 0.105423138503351 0.24036475578764 0.160909000873536 "Arhgap44/Myh10/Ppp1r9b/Akap5/Rgs7bp/Dtnbp1/Asap1/Ptk2/Tiam1/Itsn1/Adrb2/Cnn3/Dvl1/Ppp1cc/Grid2ip/Arrb1/Snx1" 17
"GO:0043292" "GO:0043292" "contractile fiber" "20/1540" "226/23436" 0.107986766471128 0.245391854705155 0.164274325633645 "Ppp1r12b/Jph1/Csrp2/Ank3/Slc4a1/Pecam1/Psma6/Syne2/Svil/Lman1/Actc1/Pdlim5/Nos1/Timp4/Pyroxd1/Ilk/Glrx3/Frg1/Mmp2/Tpm1" 20
"GO:0030137" "GO:0030137" "COPI-coated vesicle" "4/1540" "28/23436" 0.10842957183914 0.245582209066132 0.164401755838362 "Scyl1/Arcn1/Tmed3/Copb2" 4
"GO:1903561" "GO:1903561" "extracellular vesicle" "10/1540" "98/23436" 0.109697045545107 0.247632934497864 0.165774586806049 "Qsox1/Fn1/Rab5b/Tmem98/Snx18/Prom1/Hnrnpa2b1/Gprc5b/Tsg101/Anxa2" 10
"GO:0005666" "GO:0005666" "RNA polymerase III complex" "3/1540" "18/23436" 0.110571231591374 0.248785271080592 0.166546003262631 "Polr2h/Polr1c/Polr3c" 3
"GO:0031985" "GO:0031985" "Golgi cisterna" "7/1540" "62/23436" 0.111095702712544 0.249076649854171 0.166741062921768 "Fut8/St6gal1/H2-K1/Stx16/Golga2/Yipf1/Sorl1" 7
"GO:0045177" "GO:0045177" "apical part of cell" "34/1540" "416/23436" 0.11142902756634 0.249076649854171 0.166741062921768 "Cd34/Fn1/Egfr/Lgmn/Hsp90aa1/Ptk2/Atp6v1a/Dll1/Slc29a1/Ezr/Cdh2/Adrb2/Pard6g/Pdia3/Notch1/Dbh/Stk39/Atp1a1/Vcam1/Hax1/Pdpn/Tgfbr1/Mpdz/Prom1/Atp2b2/Snx10/Sipa1l3/Fxyd1/Tjp1/Homer2/Pard6a/Atp6v1b2/Trf/Hyal2" 34
"GO:0005912" "GO:0005912" "adherens junction" "8/1540" "74/23436" 0.111844239077061 0.249190421917622 0.166817226122139 "Ptk2/Dll1/Cdh2/Ctnna1/Notch1/Ctnna2/Frmd4b/Tjp1" 8
"GO:0005758" "GO:0005758" "mitochondrial intermembrane space" "8/1540" "75/23436" 0.11842364083346 0.262141651553679 0.175487255195215 "Ndufs1/Arl2/Pdia3/Pank2/Hax1/Hsd3b6/Ak2/Diablo" 8
"GO:0016529" "GO:0016529" "sarcoplasmic reticulum" "8/1540" "75/23436" 0.11842364083346 0.262141651553679 0.175487255195215 "Jph1/Ank3/Syne2/Tmem109/Hax1/Nos1/Cacna2d1/Calr" 8
"GO:0044305" "GO:0044305" "calyx of Held" "4/1540" "29/23436" 0.1195932158942 0.26218512715267 0.175516359358897 "Itsn1/Cplx1/Nos1/Actb" 4
"GO:0044665" "GO:0044665" "MLL1/2 complex" "4/1540" "29/23436" 0.1195932158942 0.26218512715267 0.175516359358897 "Rnf2/E2f6/Taf7/Ruvbl1" 4
"GO:0071339" "GO:0071339" "MLL1 complex" "4/1540" "29/23436" 0.1195932158942 0.26218512715267 0.175516359358897 "Rnf2/E2f6/Taf7/Ruvbl1" 4
"GO:0043230" "GO:0043230" "extracellular organelle" "11/1540" "113/23436" 0.123514444718638 0.269056943272447 0.180116605607132 "Qsox1/Fn1/Rab5b/Tmem98/Snx18/Alpl/Prom1/Hnrnpa2b1/Gprc5b/Tsg101/Anxa2" 11
"GO:0098685" "GO:0098685" "Schaffer collateral - CA1 synapse" "11/1540" "113/23436" 0.123514444718638 0.269056943272447 0.180116605607132 "Tnr/Akap12/Adcy1/Pfn1/Dtnbp1/Pcdh8/Plg/Lrrtm2/Dvl1/Cplx1/Actb" 11
"GO:0099571" "GO:0099571" "postsynaptic cytoskeleton" "3/1540" "19/23436" 0.12520129866265 0.271403896728357 0.181687742500516 "Myh10/Itsn1/Actb" 3
"GO:0010494" "GO:0010494" "cytoplasmic stress granule" "7/1540" "64/23436" 0.125782215296622 0.271403896728357 0.181687742500516 "Kpna2/Caprin1/Mbnl1/Tial1/Lsm14a/Ddx19a/Elavl1" 7
"GO:0032421" "GO:0032421" "stereocilium bundle" "7/1540" "64/23436" 0.125782215296622 0.271403896728357 0.181687742500516 "Dock4/Ift88/Pvalb/Tiam1/Prom1/Eps8l2/Homer2" 7
"GO:0120111" "GO:0120111" "neuron projection cytoplasm" "5/1540" "41/23436" 0.129316523227007 0.277230417803867 0.185588229831767 "Zc3h14/Ap3m1/Mapk8/Rangap1/Hnrnpa2b1" 5
"GO:0031225" "GO:0031225" "anchored component of membrane" "17/1540" "192/23436" 0.129698441077833 0.277230417803867 0.185588229831767 "Rab5b/Rab10/Mdga2/Rgs7bp/Gas1/Gpc6/Lynx1/Rab5a/Gfra1/Vcam1/Alpl/Rab2a/Cacna2d1/Svip/Rgma/Hyal2/Ntm" 17
"GO:0044309" "GO:0044309" "neuron spine" "17/1540" "192/23436" 0.129698441077833 0.277230417803867 0.185588229831767 "Arhgap44/Myh10/Ppp1r9b/Akap5/Rgs7bp/Dtnbp1/Asap1/Ptk2/Tiam1/Itsn1/Adrb2/Cnn3/Dvl1/Ppp1cc/Grid2ip/Arrb1/Snx1" 17
"GO:0005774" "GO:0005774" "vacuolar membrane" "15/1540" "166/23436" 0.131045354731748 0.279236830643351 0.186931396321726 "Slc29a3/Wipi1/Slc39a11/Spag9/Litaf/Atp6v1a/Seh1l/Rpn2/Ulk1/Atp6v0a2/Man2b2/Sec13/Vac14/Man2b1/Anxa2" 15
"GO:0043296" "GO:0043296" "apical junction complex" "13/1540" "141/23436" 0.136281242284046 0.28178339972662 0.188636163251892 "Ank3/Cyth1/Traf4/Ctnna1/Pard6g/Ect2/Tgfbr1/Mpdz/Frmd4b/Arhgap17/Sympk/Tjp1/Pard6a" 13
"GO:0005845" "GO:0005845" "mRNA cap binding complex" "2/1540" "10/23436" 0.13677205951643 0.28178339972662 0.188636163251892 "Ncbp2/Rnmt" 2
"GO:0005883" "GO:0005883" "neurofilament" "2/1540" "10/23436" 0.13677205951643 0.28178339972662 0.188636163251892 "Pcp4/Nrp1" 2
"GO:0008250" "GO:0008250" "oligosaccharyltransferase complex" "2/1540" "10/23436" 0.13677205951643 0.28178339972662 0.188636163251892 "Rpn2/Ostc" 2
"GO:0030681" "GO:0030681" "multimeric ribonuclease P complex" "2/1540" "10/23436" 0.13677205951643 0.28178339972662 0.188636163251892 "Pop5/Pop4" 2
"GO:0031010" "GO:0031010" "ISWI-type complex" "2/1540" "10/23436" 0.13677205951643 0.28178339972662 0.188636163251892 "Rbbp4/Cecr2" 2
"GO:0034518" "GO:0034518" "RNA cap binding complex" "2/1540" "10/23436" 0.13677205951643 0.28178339972662 0.188636163251892 "Ncbp2/Rnmt" 2
"GO:0043256" "GO:0043256" "laminin complex" "2/1540" "10/23436" 0.13677205951643 0.28178339972662 0.188636163251892 "Lamc1/Lama1" 2
"GO:0048500" "GO:0048500" "signal recognition particle" "2/1540" "10/23436" 0.13677205951643 0.28178339972662 0.188636163251892 "Srp68/Srp19" 2
"GO:0051286" "GO:0051286" "cell tip" "2/1540" "10/23436" 0.13677205951643 0.28178339972662 0.188636163251892 "Ezr/Trf" 2
"GO:0097197" "GO:0097197" "tetraspanin-enriched microdomain" "2/1540" "10/23436" 0.13677205951643 0.28178339972662 0.188636163251892 "Tspan15/Pdpn" 2
"GO:0005771" "GO:0005771" "multivesicular body" "5/1540" "42/23436" 0.139348803551981 0.283674350087961 0.189902034915763 "Egfr/Tpt1/Chmp2a/Chmp1a/Sorl1" 5
"GO:0005778" "GO:0005778" "peroxisomal membrane" "5/1540" "42/23436" 0.139348803551981 0.283674350087961 0.189902034915763 "Dhrs4/Slc27a2/Pex16/Pex10/Far2" 5
"GO:0031305" "GO:0031305" "integral component of mitochondrial inner membrane" "5/1540" "42/23436" 0.139348803551981 0.283674350087961 0.189902034915763 "Timm17a/Slc25a3/Cox16/Dnajc11/Afg3l1" 5
"GO:0031903" "GO:0031903" "microbody membrane" "5/1540" "42/23436" 0.139348803551981 0.283674350087961 0.189902034915763 "Dhrs4/Slc27a2/Pex16/Pex10/Far2" 5
"GO:0005685" "GO:0005685" "U1 snRNP" "3/1540" "20/23436" 0.140479318107726 0.284283590490192 0.190309882830461 "Snrpf/Snrpb2/Luc7l2" 3
"GO:0005839" "GO:0005839" "proteasome core complex" "3/1540" "20/23436" 0.140479318107726 0.284283590490192 0.190309882830461 "Psma6/Psma7/Psma1" 3
"GO:0022627" "GO:0022627" "cytosolic small ribosomal subunit" "6/1540" "54/23436" 0.141824699911909 0.286159571503674 0.191565733462755 "Rps7/Rps24/Rps10/Rps3/Rps13/Rps15a" 6
"GO:0034451" "GO:0034451" "centriolar satellite" "4/1540" "31/23436" 0.14330691578742 0.287454341344854 0.192432499976933 "Sdccag8/Plk1/Pard6a/Bbs9" 4
"GO:0042788" "GO:0042788" "polysomal ribosome" "4/1540" "31/23436" 0.14330691578742 0.287454341344854 0.192432499976933 "Rpl38/Eif3h/Rpl11/Rpl18" 4
"GO:0031304" "GO:0031304" "intrinsic component of mitochondrial inner membrane" "5/1540" "43/23436" 0.149709552660155 0.29941910532031 0.200442152684418 "Timm17a/Slc25a3/Cox16/Dnajc11/Afg3l1" 5
"GO:0032838" "GO:0032838" "plasma membrane bounded cell projection cytoplasm" "15/1540" "171/23436" 0.155561905571521 0.304369253224681 0.203755963608397 "Gli2/Cenpf/Zc3h14/Gli3/Ap3m1/Mapk8/Atg14/Ift88/Rangap1/Ift57/Atg7/Hnrnpa2b1/Wdr11/Pik3r4/Mns1" 15
"GO:0001741" "GO:0001741" "XY body" "3/1540" "21/23436" 0.156340637406915 0.304369253224681 0.203755963608397 "Sumo1/Smarcb1/Atr" 3
"GO:0016327" "GO:0016327" "apicolateral plasma membrane" "3/1540" "21/23436" 0.156340637406915 0.304369253224681 0.203755963608397 "Mpdz/Prickle2/Tjp1" 3
"GO:0032806" "GO:0032806" "carboxy-terminal domain protein kinase complex" "3/1540" "21/23436" 0.156340637406915 0.304369253224681 0.203755963608397 "Cdk9/Gtf2h3/Ercc2" 3
"GO:0035267" "GO:0035267" "NuA4 histone acetyltransferase complex" "3/1540" "21/23436" 0.156340637406915 0.304369253224681 0.203755963608397 "Epc2/Actb/Ruvbl1" 3
"GO:0043189" "GO:0043189" "H4/H2A histone acetyltransferase complex" "3/1540" "21/23436" 0.156340637406915 0.304369253224681 0.203755963608397 "Epc2/Actb/Ruvbl1" 3
"GO:0030016" "GO:0030016" "myofibril" "18/1540" "212/23436" 0.159488353936523 0.304369253224681 0.203755963608397 "Ppp1r12b/Jph1/Csrp2/Ank3/Slc4a1/Psma6/Syne2/Svil/Lman1/Actc1/Pdlim5/Nos1/Timp4/Pyroxd1/Ilk/Glrx3/Mmp2/Tpm1" 18
"GO:0000138" "GO:0000138" "Golgi trans cisterna" "2/1540" "11/23436" 0.160194343802464 0.304369253224681 0.203755963608397 "St6gal1/Yipf1" 2
"GO:0000235" "GO:0000235" "astral microtubule" "2/1540" "11/23436" 0.160194343802464 0.304369253224681 0.203755963608397 "Kif18a/Mapre1" 2
"GO:0002178" "GO:0002178" "palmitoyltransferase complex" "2/1540" "11/23436" 0.160194343802464 0.304369253224681 0.203755963608397 "Sptlc1/Golga7" 2
"GO:0005750" "GO:0005750" "mitochondrial respiratory chain complex III" "2/1540" "11/23436" 0.160194343802464 0.304369253224681 0.203755963608397 "Uqcr10/Uqcrc1" 2
"GO:0032591" "GO:0032591" "dendritic spine membrane" "2/1540" "11/23436" 0.160194343802464 0.304369253224681 0.203755963608397 "Ppp1r9b/Akap5" 2
"GO:0035631" "GO:0035631" "CD40 receptor complex" "2/1540" "11/23436" 0.160194343802464 0.304369253224681 0.203755963608397 "Traf6/Diablo" 2
"GO:0045275" "GO:0045275" "respiratory chain complex III" "2/1540" "11/23436" 0.160194343802464 0.304369253224681 0.203755963608397 "Uqcr10/Uqcrc1" 2
"GO:0060091" "GO:0060091" "kinocilium" "2/1540" "11/23436" 0.160194343802464 0.304369253224681 0.203755963608397 "Ift88/Tiam1" 2
"GO:0061700" "GO:0061700" "GATOR2 complex" "2/1540" "11/23436" 0.160194343802464 0.304369253224681 0.203755963608397 "Seh1l/Sec13" 2
"GO:0090533" "GO:0090533" "cation-transporting ATPase complex" "2/1540" "11/23436" 0.160194343802464 0.304369253224681 0.203755963608397 "Atp1a1/Atp1b3" 2
"GO:0097732" "GO:0097732" "9+2 non-motile cilium" "2/1540" "11/23436" 0.160194343802464 0.304369253224681 0.203755963608397 "Ift88/Tiam1" 2
"GO:0005581" "GO:0005581" "collagen trimer" "8/1540" "81/23436" 0.162000820816118 0.306948923651592 0.205482889794464 "Col6a2/Col6a1/Col18a1/Emid1/C1qa/C1qb/Col4a2/Col4a1" 8
"GO:0005834" "GO:0005834" "heterotrimeric G-protein complex" "4/1540" "33/23436" 0.168685809883093 0.316981027362735 0.212198748696199 "Gnaq/Gng5/Gna12/Gng12" 4
"GO:0098688" "GO:0098688" "parallel fiber to Purkinje cell synapse" "4/1540" "33/23436" 0.168685809883093 0.316981027362735 0.212198748696199 "Cadm3/Pfn1/Atp2b2/Ctnna2" 4
"GO:1905360" "GO:1905360" "GTPase complex" "4/1540" "33/23436" 0.168685809883093 0.316981027362735 0.212198748696199 "Gnaq/Gng5/Gna12/Gng12" 4
"GO:0005875" "GO:0005875" "microtubule associated complex" "13/1540" "147/23436" 0.169553103996776 0.317737871599438 0.212705408042099 "Actr1b/Ndel1/Aurkb/Ywhae/Dynll2/Kif13b/Dynlt1b/Kif18a/Aurka/Kif1b/Haus6/Kif22/Kif23" 13
"GO:0044232" "GO:0044232" "organelle membrane contact site" "3/1540" "22/23436" 0.172720809397836 0.322789709366447 0.216087293897206 "Atg14/Tomm20/Pik3r4" 3
"GO:0030017" "GO:0030017" "sarcomere" "16/1540" "189/23436" 0.179543767704156 0.334320426561078 0.223806379738487 "Ppp1r12b/Jph1/Csrp2/Ank3/Slc4a1/Psma6/Syne2/Lman1/Actc1/Pdlim5/Nos1/Timp4/Pyroxd1/Glrx3/Mmp2/Tpm1" 16
"GO:0005776" "GO:0005776" "autophagosome" "7/1540" "71/23436" 0.184169644488767 0.334320426561078 0.223806379738487 "Nbr1/Wipi1/Ubqln1/Atg14/Rpn2/Ubqln4/Ulk1" 7
"GO:0000812" "GO:0000812" "Swr1 complex" "2/1540" "12/23436" 0.184267252651355 0.334320426561078 0.223806379738487 "Actr6/Ruvbl1" 2
"GO:0005675" "GO:0005675" "transcription factor TFIIH holo complex" "2/1540" "12/23436" 0.184267252651355 0.334320426561078 0.223806379738487 "Gtf2h3/Ercc2" 2
"GO:0030670" "GO:0030670" "phagocytic vesicle membrane" "2/1540" "12/23436" 0.184267252651355 0.334320426561078 0.223806379738487 "Rab31/Rapgef1" 2
"GO:0031143" "GO:0031143" "pseudopodium" "2/1540" "12/23436" 0.184267252651355 0.334320426561078 0.223806379738487 "Raf1/Arrb1" 2
"GO:0031313" "GO:0031313" "extrinsic component of endosome membrane" "2/1540" "12/23436" 0.184267252651355 0.334320426561078 0.223806379738487 "Snx10/Snx1" 2
"GO:0044294" "GO:0044294" "dendritic growth cone" "2/1540" "12/23436" 0.184267252651355 0.334320426561078 0.223806379738487 "Hsp90aa1/Smo" 2
"GO:0048188" "GO:0048188" "Set1C/COMPASS complex" "2/1540" "12/23436" 0.184267252651355 0.334320426561078 0.223806379738487 "Dpy30/Cxxc1" 2
"GO:0071564" "GO:0071564" "npBAF complex" "2/1540" "12/23436" 0.184267252651355 0.334320426561078 0.223806379738487 "Smarcb1/Smarce1" 2
"GO:0099026" "GO:0099026" "anchored component of presynaptic membrane" "2/1540" "12/23436" 0.184267252651355 0.334320426561078 0.223806379738487 "Rgs7bp/Cacna2d1" 2
"GO:0045211" "GO:0045211" "postsynaptic membrane" "29/1540" "370/23436" 0.186020221441934 0.336608019752071 0.225337778689059 "Ank3/Kpna2/Rnf112/Adcy1/Akap1/Rgs7bp/Dtnbp1/F2r/Pcdh8/Dnaja3/Tiam1/Pja2/Dlgap1/Cdh2/Lrrtm2/Flrt3/Pdlim5/Fabp5/Gabbr2/Mpdz/Grid2ip/Cacna2d1/Atp2b2/Ctnna2/Arrb1/Lrfn1/Homer2/Nrp1/Fxyd6" 29
"GO:0000421" "GO:0000421" "autophagosome membrane" "3/1540" "23/23436" 0.189556203816128 0.339414773325214 0.227216722678468 "Wipi1/Rpn2/Ulk1" 3
"GO:0005797" "GO:0005797" "Golgi medial cisterna" "3/1540" "23/23436" 0.189556203816128 0.339414773325214 0.227216722678468 "St6gal1/H2-K1/Yipf1" 3
"GO:0035371" "GO:0035371" "microtubule plus-end" "3/1540" "23/23436" 0.189556203816128 0.339414773325214 0.227216722678468 "Nckap5/Mapre1/Slain2" 3
"GO:0046930" "GO:0046930" "pore complex" "3/1540" "23/23436" 0.189556203816128 0.339414773325214 0.227216722678468 "Cd34/Vdac2/Ppif" 3
"GO:0005884" "GO:0005884" "actin filament" "11/1540" "124/23436" 0.191965559431978 0.342831442954238 0.229503966889956 "Actr3/Specc1l/Specc1/Dnaja3/Ezr/Actc1/Pdlim5/Arpc3/Afap1/Gng12/Tpm1" 11
"GO:0031234" "GO:0031234" "extrinsic component of cytoplasmic side of plasma membrane" "9/1540" "98/23436" 0.194563412736215 0.346566078936383 0.232004069463414 "Cyth1/Snx18/Racgap1/Tiam1/Gnaq/Gng5/Errfi1/Gna12/Gng12" 9
"GO:0097346" "GO:0097346" "INO80-type complex" "3/1540" "24/23436" 0.206784514158114 0.357950244730416 0.239625048411405 "Actr6/Yy1/Ruvbl1" 3
"GO:0000109" "GO:0000109" "nucleotide-excision repair complex" "2/1540" "13/23436" 0.208804309426076 0.357950244730416 0.239625048411405 "Xpc/Xrcc1" 2
"GO:0000346" "GO:0000346" "transcription export complex" "2/1540" "13/23436" 0.208804309426076 0.357950244730416 0.239625048411405 "Thoc1/BC005561" 2
"GO:0005641" "GO:0005641" "nuclear envelope lumen" "2/1540" "13/23436" 0.208804309426076 0.357950244730416 0.239625048411405 "Ccar1/Sorl1" 2
"GO:0005652" "GO:0005652" "nuclear lamina" "2/1540" "13/23436" 0.208804309426076 0.357950244730416 0.239625048411405 "Lbr/Pcna" 2
"GO:0005766" "GO:0005766" "primary lysosome" "2/1540" "13/23436" 0.208804309426076 0.357950244730416 0.239625048411405 "Snap23/Nos1" 2
"GO:0030677" "GO:0030677" "ribonuclease P complex" "2/1540" "13/23436" 0.208804309426076 0.357950244730416 0.239625048411405 "Pop5/Pop4" 2
"GO:0031680" "GO:0031680" "G-protein beta/gamma-subunit complex" "2/1540" "13/23436" 0.208804309426076 0.357950244730416 0.239625048411405 "Gng5/Gng12" 2
"GO:0034362" "GO:0034362" "low-density lipoprotein particle" "2/1540" "13/23436" 0.208804309426076 0.357950244730416 0.239625048411405 "Apob/Sorl1" 2
"GO:0034663" "GO:0034663" "endoplasmic reticulum chaperone complex" "2/1540" "13/23436" 0.208804309426076 0.357950244730416 0.239625048411405 "Hspa5/Pdia4" 2
"GO:0042582" "GO:0042582" "azurophil granule" "2/1540" "13/23436" 0.208804309426076 0.357950244730416 0.239625048411405 "Snap23/Nos1" 2
"GO:0044233" "GO:0044233" "mitochondria-associated endoplasmic reticulum membrane" "2/1540" "13/23436" 0.208804309426076 0.357950244730416 0.239625048411405 "Atg14/Tomm20" 2
"GO:0070938" "GO:0070938" "contractile ring" "2/1540" "13/23436" 0.208804309426076 0.357950244730416 0.239625048411405 "Prc1/Anln" 2
"GO:0098533" "GO:0098533" "ATPase dependent transmembrane transport complex" "2/1540" "13/23436" 0.208804309426076 0.357950244730416 0.239625048411405 "Atp1a1/Atp1b3" 2
"GO:1990124" "GO:1990124" "messenger ribonucleoprotein complex" "2/1540" "13/23436" 0.208804309426076 0.357950244730416 0.239625048411405 "Hnrnpa3/Cpeb2" 2
"GO:0005719" "GO:0005719" "nuclear euchromatin" "4/1540" "36/23436" 0.209364771313209 0.358013758945587 0.239667567161174 "Creb1/H2afz/Cecr2/Cbx3" 4
"GO:0000794" "GO:0000794" "condensed nuclear chromosome" "13/1540" "155/23436" 0.219514749146453 0.374434135701182 0.250659970806424 "Brca1/Rad50/Aurkb/Hus1/Ndc80/Bub1b/Rad51/Bub1/Aurka/Plk1/Chmp1a/Topbp1/Mlh1" 13
"GO:0031941" "GO:0031941" "filamentous actin" "4/1540" "37/23436" 0.223500131836545 0.379831925722218 0.254273449814043 "Specc1l/Specc1/Pdlim5/Arpc3" 4
"GO:0033176" "GO:0033176" "proton-transporting V-type ATPase complex" "3/1540" "25/23436" 0.224345172502597 0.379831925722218 0.254273449814043 "Atp6v1a/Atp6v0a2/Atp6v1b2" 3
"GO:0070461" "GO:0070461" "SAGA-type complex" "3/1540" "25/23436" 0.224345172502597 0.379831925722218 0.254273449814043 "Taf7/Taf5/Tada3" 3
"GO:0031901" "GO:0031901" "early endosome membrane" "5/1540" "50/23436" 0.230058054357089 0.388542491803083 0.260104622859867 "Egfr/Litaf/Rab5a/Ephb1/Snx1" 5
"GO:0030127" "GO:0030127" "COPII vesicle coat" "2/1540" "14/23436" 0.233640707189287 0.388832709774872 0.260298905435625 "Pef1/Sec13" 2
"GO:0042589" "GO:0042589" "zymogen granule membrane" "2/1540" "14/23436" 0.233640707189287 0.388832709774872 0.260298905435625 "Scamp1/Rab5a" 2
"GO:0071006" "GO:0071006" "U2-type catalytic step 1 spliceosome" "2/1540" "14/23436" 0.233640707189287 0.388832709774872 0.260298905435625 "Rbm22/Prpf19" 2
"GO:0071012" "GO:0071012" "catalytic step 1 spliceosome" "2/1540" "14/23436" 0.233640707189287 0.388832709774872 0.260298905435625 "Rbm22/Prpf19" 2
"GO:0071437" "GO:0071437" "invadopodium" "2/1540" "14/23436" 0.233640707189287 0.388832709774872 0.260298905435625 "Ezr/Pdpn" 2
"GO:0072687" "GO:0072687" "meiotic spindle" "2/1540" "14/23436" 0.233640707189287 0.388832709774872 0.260298905435625 "Fbxo5/Aurka" 2
"GO:0031463" "GO:0031463" "Cul3-RING ubiquitin ligase complex" "4/1540" "38/23436" 0.237872957376478 0.394915298168716 0.264370813640184 "Pef1/Klhl9/Klhl25/Rnf7" 4
"GO:0005938" "GO:0005938" "cell cortex" "24/1540" "312/23436" 0.239835485362872 0.397209375274102 0.265906553161333 "Clasp1/Actr3/Actr1b/Slc4a1/Myh10/Pfn1/Ppp1r9b/Rhob/Pvalb/Cdh2/Spire1/Pard6g/Mapre1/Itch/Actb/Fry/Ctnna2/Rhog/Fgfr2/Ctbp2/Pard6a/Mobp/Anln/Anxa2" 24
"GO:0097440" "GO:0097440" "apical dendrite" "3/1540" "26/23436" 0.242179683621822 0.400122955549097 0.267857010870817 "Hcn1/Clu/Itsn1" 3
"GO:0005905" "GO:0005905" "clathrin-coated pit" "6/1540" "64/23436" 0.243000010280567 0.40051086031785 0.268116688578431 "Reps1/Itsn1/Bcl2l1/Arrb1/Inpp5f/Trf" 6
"GO:0030684" "GO:0030684" "preribosome" "7/1540" "78/23436" 0.251555265325046 0.413614907409451 0.276889019272255 "Imp4/Rps7/Zfp622/Bop1/Rpf1/Mrto4/Fbxw8" 7
"GO:0031011" "GO:0031011" "Ino80 complex" "2/1540" "15/23436" 0.258631268992133 0.418212264753237 0.279966659230006 "Yy1/Ruvbl1" 2
"GO:0032580" "GO:0032580" "Golgi cisterna membrane" "2/1540" "15/23436" 0.258631268992133 0.418212264753237 0.279966659230006 "Fut8/Golga2" 2
"GO:0034719" "GO:0034719" "SMN-Sm protein complex" "2/1540" "15/23436" 0.258631268992133 0.418212264753237 0.279966659230006 "Snrpf/Ddx20" 2
"GO:0035102" "GO:0035102" "PRC1 complex" "2/1540" "15/23436" 0.258631268992133 0.418212264753237 0.279966659230006 "Rnf2/Pcgf3" 2
"GO:0043220" "GO:0043220" "Schmidt-Lanterman incisure" "2/1540" "15/23436" 0.258631268992133 0.418212264753237 0.279966659230006 "Mpdz/Anxa2" 2
"GO:0097449" "GO:0097449" "astrocyte projection" "2/1540" "15/23436" 0.258631268992133 0.418212264753237 0.279966659230006 "Ezr/Slc7a11" 2
"GO:0098799" "GO:0098799" "outer mitochondrial membrane protein complex" "2/1540" "15/23436" 0.258631268992133 0.418212264753237 0.279966659230006 "Dnajc11/Tomm20" 2
"GO:0099738" "GO:0099738" "cell cortex region" "5/1540" "53/23436" 0.267710475820382 0.431872560049862 0.289111362914266 "Clasp1/Actr1b/Ctnna2/Ctbp2/Anln" 5
"GO:0019005" "GO:0019005" "SCF ubiquitin ligase complex" "6/1540" "67/23436" 0.276809991806436 0.445501257401417 0.298234913772879 "Fbxw11/Cks2/Spsb3/Fbxw8/Fbxl14/Rnf7" 6
"GO:0016342" "GO:0016342" "catenin complex" "3/1540" "28/23436" 0.278448166530651 0.44603874919664 0.2985947305333 "Cdh2/Ctnna1/Smad7" 3
"GO:0031045" "GO:0031045" "dense core granule" "3/1540" "28/23436" 0.278448166530651 0.44603874919664 0.2985947305333 "Stxbp5l/Syt9/Cpe" 3
"GO:0032420" "GO:0032420" "stereocilium" "5/1540" "54/23436" 0.280555963157981 0.44704062293577 0.299265421632902 "Dock4/Pvalb/Prom1/Eps8l2/Homer2" 5
"GO:0005682" "GO:0005682" "U5 snRNP" "2/1540" "16/23436" 0.28364858238907 0.44704062293577 0.299265421632902 "Txnl4a/Prpf18" 2
"GO:0010369" "GO:0010369" "chromocenter" "2/1540" "16/23436" 0.28364858238907 0.44704062293577 0.299265421632902 "Aurkb/Cbx3" 2
"GO:0033202" "GO:0033202" "DNA helicase complex" "2/1540" "16/23436" 0.28364858238907 0.44704062293577 0.299265421632902 "Yy1/Ruvbl1" 2
"GO:0035859" "GO:0035859" "Seh1-associated complex" "2/1540" "16/23436" 0.28364858238907 0.44704062293577 0.299265421632902 "Seh1l/Sec13" 2
"GO:0044327" "GO:0044327" "dendritic spine head" "2/1540" "16/23436" 0.28364858238907 0.44704062293577 0.299265421632902 "Ppp1r9b/Rgs7bp" 2
"GO:0098644" "GO:0098644" "complex of collagen trimers" "2/1540" "16/23436" 0.28364858238907 0.44704062293577 0.299265421632902 "Col4a2/Col4a1" 2
"GO:0032589" "GO:0032589" "neuron projection membrane" "6/1540" "68/23436" 0.288318319238971 0.453355701975761 0.303492967619969 "Ppp1r9b/Akap5/Hcn1/Atf4/Robo1/Robo2" 6
"GO:0043204" "GO:0043204" "perikaryon" "11/1540" "137/23436" 0.289778748290903 0.45460702713527 0.304330650667655 "Rgs7bp/Neurog1/Mapk8/Nell2/Pdpk1/Pde9a/Mapk10/Hnrnpa2b1/Th/Ppp5c/Cpe" 11
"GO:0031312" "GO:0031312" "extrinsic component of organelle membrane" "5/1540" "56/23436" 0.306579618973061 0.479703648118515 0.321131251048867 "Atg14/Ulk1/Snx10/Vac14/Snx1" 5
"GO:0000800" "GO:0000800" "lateral element" "2/1540" "17/23436" 0.308581294111326 0.479703648118515 0.321131251048867 "Brca1/Rad51" 2
"GO:0005640" "GO:0005640" "nuclear outer membrane" "2/1540" "17/23436" 0.308581294111326 0.479703648118515 0.321131251048867 "Syne2/Dhcr7" 2
"GO:0033270" "GO:0033270" "paranode region of axon" "2/1540" "17/23436" 0.308581294111326 0.479703648118515 0.321131251048867 "Ank3/Kif13b" 2
"GO:0009925" "GO:0009925" "basal plasma membrane" "4/1540" "43/23436" 0.31226974767682 0.483240966993088 0.323499262299158 "Cd34/Ank3/Egfr/Trf" 4
"GO:1902562" "GO:1902562" "H4 histone acetyltransferase complex" "4/1540" "43/23436" 0.31226974767682 0.483240966993088 0.323499262299158 "Epc2/Actb/Tada3/Ruvbl1" 4
"GO:0030667" "GO:0030667" "secretory granule membrane" "7/1540" "84/23436" 0.31422626274494 0.483357949712596 0.323577574830685 "Scamp1/Ift88/Rab5a/Dbh/Ica1/Syt9/Cpe" 7
"GO:0030686" "GO:0030686" "90S preribosome" "3/1540" "30/23436" 0.315171996450026 0.483357949712596 0.323577574830685 "Imp4/Bop1/Fbxw8" 3
"GO:0043073" "GO:0043073" "germ cell nucleus" "3/1540" "30/23436" 0.315171996450026 0.483357949712596 0.323577574830685 "Aurka/Topbp1/Mlh1" 3
"GO:1902555" "GO:1902555" "endoribonuclease complex" "3/1540" "30/23436" 0.315171996450026 0.483357949712596 0.323577574830685 "Clp1/Pop5/Pop4" 3
"GO:0043679" "GO:0043679" "axon terminus" "14/1540" "183/23436" 0.31706458116965 0.485172647695841 0.324792400350401 "Hcn1/Sncg/Pnoc/Itsn1/Rab5a/Flrt3/Dbh/Ror1/Cplx1/Nos1/Actb/Aak1/Ilk/Th" 14
"GO:0032592" "GO:0032592" "integral component of mitochondrial membrane" "6/1540" "71/23436" 0.323380415913818 0.493293890004649 0.330229058405698 "Timm17a/Slc25a3/Cox16/Dnajc11/Afg3l1/Tomm20" 6
"GO:0001669" "GO:0001669" "acrosomal vesicle" "10/1540" "127/23436" 0.323814264052759 0.493293890004649 0.330229058405698 "Vdac2/Ift88/Fndc3a/Ctnna1/Pdia3/Notch1/Atp6v0a2/Kit/Sh3gl3/Calr" 10
"GO:0005930" "GO:0005930" "axoneme" "10/1540" "128/23436" 0.332578255491941 0.499284246759187 0.334239223361413 "Gli2/Cenpf/Gli3/Atg14/Ift88/Ift57/Atg7/Wdr11/Pik3r4/Mns1" 10
"GO:0005847" "GO:0005847" "mRNA cleavage and polyadenylation specificity factor complex" "2/1540" "18/23436" 0.333332551926319 0.499284246759187 0.334239223361413 "Cpsf2/Fip1l1" 2
"GO:0031528" "GO:0031528" "microvillus membrane" "2/1540" "18/23436" 0.333332551926319 0.499284246759187 0.334239223361413 "Ezr/Pdpn" 2
"GO:0042575" "GO:0042575" "DNA polymerase complex" "2/1540" "18/23436" 0.333332551926319 0.499284246759187 0.334239223361413 "Prim1/Pola2" 2
"GO:0099144" "GO:0099144" "anchored component of synaptic membrane" "2/1540" "18/23436" 0.333332551926319 0.499284246759187 0.334239223361413 "Rgs7bp/Cacna2d1" 2
"GO:0032588" "GO:0032588" "trans-Golgi network membrane" "3/1540" "31/23436" 0.333586112235305 0.499284246759187 0.334239223361413 "Stx6/Scamp1/Rab31" 3
"GO:0098945" "GO:0098945" "intrinsic component of presynaptic active zone membrane" "3/1540" "31/23436" 0.333586112235305 0.499284246759187 0.334239223361413 "Cdh2/Cacna2d1/Atp2b2" 3
"GO:1990752" "GO:1990752" "microtubule end" "3/1540" "31/23436" 0.333586112235305 0.499284246759187 0.334239223361413 "Nckap5/Mapre1/Slain2" 3
"GO:0097014" "GO:0097014" "ciliary plasm" "10/1540" "129/23436" 0.341386268289508 0.509843247838479 0.341307806724743 "Gli2/Cenpf/Gli3/Atg14/Ift88/Ift57/Atg7/Wdr11/Pik3r4/Mns1" 10
"GO:0098573" "GO:0098573" "intrinsic component of mitochondrial membrane" "6/1540" "73/23436" 0.347077832686281 0.517214025179556 0.346242075951226 "Timm17a/Slc25a3/Cox16/Dnajc11/Afg3l1/Tomm20" 6
"GO:0097228" "GO:0097228" "sperm principal piece" "3/1540" "32/23436" 0.35197752050169 0.523375269615556 0.350366639400995 "Tsga10/Ift27/Ift81" 3
"GO:0043034" "GO:0043034" "costamere" "2/1540" "19/23436" 0.357818581722045 0.529757380731339 0.354639059123011 "Svil/Ilk" 2
"GO:0043218" "GO:0043218" "compact myelin" "2/1540" "19/23436" 0.357818581722045 0.529757380731339 0.354639059123011 "Mpdz/Anxa2" 2
"GO:0030863" "GO:0030863" "cortical cytoskeleton" "10/1540" "131/23436" 0.359114403151106 0.530527541588243 0.355154633103856 "Clasp1/Actr3/Slc4a1/Ppp1r9b/Pvalb/Cdh2/Mapre1/Actb/Mobp/Anln" 10
"GO:0005921" "GO:0005921" "gap junction" "3/1540" "33/23436" 0.370306691563549 0.545883140149714 0.365434235095607 "Specc1l/Gjc1/Tjp1" 3
"GO:0031253" "GO:0031253" "cell projection membrane" "21/1540" "293/23436" 0.372126202456 0.54738563974173 0.366440063539016 "Ppp1r9b/Hsp90aa1/Syne2/Akap5/Hcn1/Spata13/Fam107a/Asap1/Atf4/Robo1/Robo2/Tiam1/Ezr/Mapre1/Slc7a11/Pdpn/Gna12/Prom1/Smo/Rps3/Eps8l2" 21
"GO:0032590" "GO:0032590" "dendrite membrane" "4/1540" "47/23436" 0.373172728864497 0.547747095586516 0.366682035364934 "Ppp1r9b/Akap5/Hcn1/Atf4" 4
"GO:0032426" "GO:0032426" "stereocilium tip" "2/1540" "20/23436" 0.381967388790303 0.559455447393078 0.374520036343473 "Eps8l2/Homer2" 2
"GO:0030118" "GO:0030118" "clathrin coat" "4/1540" "48/23436" 0.388381387817474 0.566650907067564 0.379336941481056 "Kcnq5/Synrg/Ap3m1/Aak1" 4
"GO:0008180" "GO:0008180" "COP9 signalosome" "3/1540" "34/23436" 0.388536952360654 0.566650907067564 0.379336941481056 "Grb2/Cops3/Hspa5" 3
"GO:0000242" "GO:0000242" "pericentriolar material" "2/1540" "21/23436" 0.40571757314645 0.585465865046775 0.391932365797703 "Tnks2/Bbs9" 2
"GO:0005686" "GO:0005686" "U2 snRNP" "2/1540" "21/23436" 0.40571757314645 0.585465865046775 0.391932365797703 "Phf5a/Snrpb2" 2
"GO:0030673" "GO:0030673" "axolemma" "2/1540" "21/23436" 0.40571757314645 0.585465865046775 0.391932365797703 "Robo1/Robo2" 2
"GO:0098831" "GO:0098831" "presynaptic active zone cytoplasmic component" "2/1540" "21/23436" 0.40571757314645 0.585465865046775 0.391932365797703 "Ctnna2/Ctbp2" 2
"GO:0101031" "GO:0101031" "chaperone complex" "2/1540" "21/23436" 0.40571757314645 0.585465865046775 0.391932365797703 "Cct3/Ppp5c" 2
"GO:0005881" "GO:0005881" "cytoplasmic microtubule" "6/1540" "78/23436" 0.406751775059526 0.585722556085717 0.392104204212507 "Clasp1/Tpt1/Dynlt1b/Gramd3/Kif18a/Mapre1" 6
"GO:1905348" "GO:1905348" "endonuclease complex" "3/1540" "36/23436" 0.424568047985984 0.610093581559691 0.408419064294345 "Clp1/Pop5/Pop4" 3
"GO:0033646" "GO:0033646" "host intracellular part" "2/1540" "22/23436" 0.429017249521311 0.612625884493897 0.410114280940051 "Top2b/Lman1" 2
"GO:0043656" "GO:0043656" "host intracellular region" "2/1540" "22/23436" 0.429017249521311 0.612625884493897 0.410114280940051 "Top2b/Lman1" 2
"GO:0071782" "GO:0071782" "endoplasmic reticulum tubular network" "2/1540" "22/23436" 0.429017249521311 0.612625884493897 0.410114280940051 "Rab10/Rab18" 2
"GO:0045178" "GO:0045178" "basal part of cell" "5/1540" "66/23436" 0.438939044592628 0.625488138544495 0.418724746486389 "Clasp1/Cd34/Ank3/Egfr/Trf" 5
"GO:0001673" "GO:0001673" "male germ cell nucleus" "2/1540" "23/23436" 0.451823063397994 0.642509304291535 0.430119340361369 "Topbp1/Mlh1" 2
"GO:0031674" "GO:0031674" "I band" "10/1540" "142/23436" 0.457667108701188 0.649469506953552 0.434778755809165 "Ppp1r12b/Jph1/Csrp2/Ank3/Slc4a1/Syne2/Actc1/Pdlim5/Nos1/Glrx3" 10
"GO:0030141" "GO:0030141" "secretory granule" "26/1540" "383/23436" 0.460874060590257 0.652666371519122 0.436918854433392 "Rnpep/Tgfb2/Rab10/Scamp1/Vdac2/Ift88/Fndc3a/Stxbp5l/Rab5a/Ctnna1/Scg5/Pdia3/Snap23/Chgb/Notch1/Dbh/Ece1/Nos1/Atp6v0a2/Kit/Snx10/Ica1/Syt9/Sh3gl3/Cpe/Calr" 26
"GO:0031902" "GO:0031902" "late endosome membrane" "4/1540" "53/23436" 0.463261276871868 0.654691556570987 0.438274587732194 "Gosr2/Snf8/Litaf/Anxa2" 4
"GO:0005777" "GO:0005777" "peroxisome" "10/1540" "143/23436" 0.466583767222663 0.65667345016523 0.439601340138312 "Acsl3/Mff/Dhrs4/Zadh2/Slc27a2/Vim/Pex16/Pex10/Acox3/Far2" 10
"GO:0042579" "GO:0042579" "microbody" "10/1540" "143/23436" 0.466583767222663 0.65667345016523 0.439601340138312 "Acsl3/Mff/Dhrs4/Zadh2/Slc27a2/Vim/Pex16/Pex10/Acox3/Far2" 10
"GO:0018995" "GO:0018995" "host cellular component" "2/1540" "24/23436" 0.474099295147075 0.660456044563339 0.442133547837877 "Top2b/Lman1" 2
"GO:0033017" "GO:0033017" "sarcoplasmic reticulum membrane" "2/1540" "24/23436" 0.474099295147075 0.660456044563339 0.442133547837877 "Jph1/Nos1" 2
"GO:0033643" "GO:0033643" "host cell part" "2/1540" "24/23436" 0.474099295147075 0.660456044563339 0.442133547837877 "Top2b/Lman1" 2
"GO:0042588" "GO:0042588" "zymogen granule" "2/1540" "24/23436" 0.474099295147075 0.660456044563339 0.442133547837877 "Scamp1/Rab5a" 2
"GO:0043657" "GO:0043657" "host cell" "2/1540" "24/23436" 0.474099295147075 0.660456044563339 0.442133547837877 "Top2b/Lman1" 2
"GO:0044306" "GO:0044306" "neuron projection terminus" "14/1540" "205/23436" 0.480496705874033 0.665511839825043 0.44551808298537 "Hcn1/Sncg/Pnoc/Itsn1/Rab5a/Flrt3/Dbh/Ror1/Cplx1/Nos1/Actb/Aak1/Ilk/Th" 14
"GO:0030018" "GO:0030018" "Z disc" "9/1540" "130/23436" 0.485427794894935 0.665511839825043 0.44551808298537 "Ppp1r12b/Jph1/Csrp2/Ank3/Slc4a1/Syne2/Pdlim5/Nos1/Glrx3" 9
"GO:0005814" "GO:0005814" "centriole" "8/1540" "115/23436" 0.486593659228732 0.665511839825043 0.44551808298537 "Sdccag8/2700049A03Rik/Cenpj/Ift88/Ift52/Sass6/Plk1/Tubgcp3" 8
"GO:0098862" "GO:0098862" "cluster of actin-based cell projections" "13/1540" "191/23436" 0.4891074636395 0.665511839825043 0.44551808298537 "Actr3/Myh10/Hsp90aa1/Dock4/Ift88/Pvalb/Tiam1/Ezr/Slc7a11/Gna12/Prom1/Eps8l2/Homer2" 13
"GO:0000805" "GO:0000805" "X chromosome" "1/1540" "10/23436" 0.493296056712422 0.665511839825043 0.44551808298537 "Pcgf3" 1
"GO:0000813" "GO:0000813" "ESCRT I complex" "1/1540" "10/23436" 0.493296056712422 0.665511839825043 0.44551808298537 "Tsg101" 1
"GO:0005687" "GO:0005687" "U4 snRNP" "1/1540" "10/23436" 0.493296056712422 0.665511839825043 0.44551808298537 "Snrpf" 1
"GO:0005832" "GO:0005832" "chaperonin-containing T-complex" "1/1540" "10/23436" 0.493296056712422 0.665511839825043 0.44551808298537 "Cct3" 1
"GO:0030056" "GO:0030056" "hemidesmosome" "1/1540" "10/23436" 0.493296056712422 0.665511839825043 0.44551808298537 "Actr3" 1
"GO:0030130" "GO:0030130" "clathrin coat of trans-Golgi network vesicle" "1/1540" "10/23436" 0.493296056712422 0.665511839825043 0.44551808298537 "Synrg" 1
"GO:0030877" "GO:0030877" "beta-catenin destruction complex" "1/1540" "10/23436" 0.493296056712422 0.665511839825043 0.44551808298537 "Dact1" 1
"GO:0031464" "GO:0031464" "Cul4A-RING E3 ubiquitin ligase complex" "1/1540" "10/23436" 0.493296056712422 0.665511839825043 0.44551808298537 "Trpc4ap" 1
"GO:0032797" "GO:0032797" "SMN complex" "1/1540" "10/23436" 0.493296056712422 0.665511839825043 0.44551808298537 "Ddx20" 1
"GO:0046581" "GO:0046581" "intercellular canaliculus" "1/1540" "10/23436" 0.493296056712422 0.665511839825043 0.44551808298537 "Tjp1" 1
"GO:0097539" "GO:0097539" "ciliary transition fiber" "1/1540" "10/23436" 0.493296056712422 0.665511839825043 0.44551808298537 "Cenpf" 1
"GO:0098554" "GO:0098554" "cytoplasmic side of endoplasmic reticulum membrane" "1/1540" "10/23436" 0.493296056712422 0.665511839825043 0.44551808298537 "Ptpn1" 1
"GO:0098827" "GO:0098827" "endoplasmic reticulum subcompartment" "2/1540" "25/23436" 0.495817044942247 0.667596178623025 0.446913415975709 "Rab10/Rab18" 2
"GO:0043195" "GO:0043195" "terminal bouton" "6/1540" "86/23436" 0.500714708972596 0.671546786151481 0.449558097839173 "Rab5a/Dbh/Cplx1/Aak1/Ilk/Th" 6
"GO:0044304" "GO:0044304" "main axon" "6/1540" "86/23436" 0.500714708972596 0.671546786151481 0.449558097839173 "Ank3/Kif13b/Robo1/Robo2/Tiam1/Dbh" 6
"GO:0098936" "GO:0098936" "intrinsic component of postsynaptic membrane" "12/1540" "178/23436" 0.506355450294394 0.676821085267624 0.453088907496793 "Adcy1/Rgs7bp/Pcdh8/Cdh2/Lrrtm2/Flrt3/Gabbr2/Cacna2d1/Atp2b2/Lrfn1/Nrp1/Fxyd6" 12
"GO:0001917" "GO:0001917" "photoreceptor inner segment" "4/1540" "56/23436" 0.506626309440093 0.676821085267624 0.453088907496793 "Rdh11/Dynlt1b/2610301B20Rik/Nos1" 4
"GO:0005891" "GO:0005891" "voltage-gated calcium channel complex" "3/1540" "41/23436" 0.51087107594278 0.681161434590373 0.455994496840277 "Pde4d/Cacna2d1/Cacna2d2" 3
"GO:0035869" "GO:0035869" "ciliary transition zone" "5/1540" "72/23436" 0.515918745769324 0.682194431731701 0.456686023089089 "Tmem107/Ift88/Ift57/Ift52/Bbs9" 5
"GO:0005868" "GO:0005868" "cytoplasmic dynein complex" "2/1540" "26/23436" 0.516953491718949 0.682194431731701 0.456686023089089 "Dynll2/Dynlt1b" 2
"GO:0097038" "GO:0097038" "perinuclear endoplasmic reticulum" "2/1540" "26/23436" 0.516953491718949 0.682194431731701 0.456686023089089 "Pik3r1/Clu" 2
"GO:0099059" "GO:0099059" "integral component of presynaptic active zone membrane" "2/1540" "26/23436" 0.516953491718949 0.682194431731701 0.456686023089089 "Cdh2/Atp2b2" 2
"GO:0098982" "GO:0098982" "GABA-ergic synapse" "7/1540" "103/23436" 0.519475801211648 0.682194431731701 0.456686023089089 "Mdga2/Lrrtm2/Snap23/Plcb1/Gabbr2/Atp2b2/Ctbp2" 7
"GO:0001931" "GO:0001931" "uropod" "1/1540" "11/23436" 0.526606228003418 0.682194431731701 0.456686023089089 "Ezr" 1
"GO:0031254" "GO:0031254" "cell trailing edge" "1/1540" "11/23436" 0.526606228003418 0.682194431731701 0.456686023089089 "Ezr" 1
"GO:0031932" "GO:0031932" "TORC2 complex" "1/1540" "11/23436" 0.526606228003418 0.682194431731701 0.456686023089089 "Mapkap1" 1
"GO:0034992" "GO:0034992" "microtubule organizing center attachment site" "1/1540" "11/23436" 0.526606228003418 0.682194431731701 0.456686023089089 "Syne2" 1
"GO:0034993" "GO:0034993" "meiotic nuclear membrane microtubule tethering complex" "1/1540" "11/23436" 0.526606228003418 0.682194431731701 0.456686023089089 "Syne2" 1
"GO:0044666" "GO:0044666" "MLL3/4 complex" "1/1540" "11/23436" 0.526606228003418 0.682194431731701 0.456686023089089 "Dpy30" 1
"GO:0106083" "GO:0106083" "nuclear membrane protein complex" "1/1540" "11/23436" 0.526606228003418 0.682194431731701 0.456686023089089 "Syne2" 1
"GO:0106094" "GO:0106094" "nuclear membrane microtubule tethering complex" "1/1540" "11/23436" 0.526606228003418 0.682194431731701 0.456686023089089 "Syne2" 1
"GO:1990454" "GO:1990454" "L-type voltage-gated calcium channel complex" "1/1540" "11/23436" 0.526606228003418 0.682194431731701 0.456686023089089 "Cacna2d1" 1
"GO:1990909" "GO:1990909" "Wnt signalosome" "1/1540" "11/23436" 0.526606228003418 0.682194431731701 0.456686023089089 "Dvl1" 1
"GO:0032839" "GO:0032839" "dendrite cytoplasm" "2/1540" "27/23436" 0.537491219974226 0.692361571492223 0.463492280084821 "Zc3h14/Mapk8" 2
"GO:0070971" "GO:0070971" "endoplasmic reticulum exit site" "2/1540" "27/23436" 0.537491219974226 0.692361571492223 0.463492280084821 "Apob/H2-K1" 2
"GO:0097225" "GO:0097225" "sperm midpiece" "2/1540" "27/23436" 0.537491219974226 0.692361571492223 0.463492280084821 "Ift27/Ift81" 2
"GO:0046658" "GO:0046658" "anchored component of plasma membrane" "5/1540" "74/23436" 0.540605025502642 0.695063604217682 0.465301120090323 "Rgs7bp/Gas1/Gpc6/Cacna2d1/Hyal2" 5
"GO:0097386" "GO:0097386" "glial cell projection" "2/1540" "28/23436" 0.557417608700655 0.70608021814417 0.472676046310733 "Ezr/Slc7a11" 2
"GO:0008278" "GO:0008278" "cohesin complex" "1/1540" "12/23436" 0.557727953035424 0.70608021814417 0.472676046310733 "Stag1" 1
"GO:0030061" "GO:0030061" "mitochondrial crista" "1/1540" "12/23436" 0.557727953035424 0.70608021814417 0.472676046310733 "Akap1" 1
"GO:0030914" "GO:0030914" "STAGA complex" "1/1540" "12/23436" 0.557727953035424 0.70608021814417 0.472676046310733 "Tada3" 1
"GO:0042612" "GO:0042612" "MHC class I protein complex" "1/1540" "12/23436" 0.557727953035424 0.70608021814417 0.472676046310733 "H2-K1" 1
"GO:0097524" "GO:0097524" "sperm plasma membrane" "1/1540" "12/23436" 0.557727953035424 0.70608021814417 0.472676046310733 "Hsp90aa1" 1
"GO:0098684" "GO:0098684" "photoreceptor ribbon synapse" "1/1540" "12/23436" 0.557727953035424 0.70608021814417 0.472676046310733 "Ctbp2" 1
"GO:0098992" "GO:0098992" "neuronal dense core vesicle" "1/1540" "12/23436" 0.557727953035424 0.70608021814417 0.472676046310733 "Stxbp5l" 1
"GO:0000323" "GO:0000323" "lytic vacuole" "28/1540" "432/23436" 0.558464032187129 0.70608021814417 0.472676046310733 "Tmem9/Prdx6/Cd34/Lmbrd1/Rb1cc1/Slc29a3/Ank3/Nbr1/Slc39a11/Slc36a1/Spag9/Lgmn/Galc/Litaf/Snx2/Seh1l/Snap23/Rnf19b/Ggh/Nos1/Ccz1/Bri3/Man2b2/Sec13/Man2b1/Hyal2/Snx1/Anxa2" 28
"GO:0048786" "GO:0048786" "presynaptic active zone" "6/1540" "92/23436" 0.567588436039122 0.716292417436826 0.479512467813203 "Arhgap44/Cdh2/Cacna2d1/Atp2b2/Ctnna2/Ctbp2" 6
"GO:0032391" "GO:0032391" "photoreceptor connecting cilium" "3/1540" "45/23436" 0.574711136769299 0.718022482221758 0.480670636759718 "Ift88/Ift57/Ift52" 3
"GO:0008076" "GO:0008076" "voltage-gated potassium channel complex" "5/1540" "77/23436" 0.576484104222408 0.718022482221758 0.480670636759718 "Kcnq5/Sumo1/Kcnmb4/Calm1/Hcn1" 5
"GO:0099146" "GO:0099146" "intrinsic component of postsynaptic density membrane" "5/1540" "77/23436" 0.576484104222408 0.718022482221758 0.480670636759718 "Adcy1/Rgs7bp/Lrrtm2/Atp2b2/Lrfn1" 5
"GO:0030140" "GO:0030140" "trans-Golgi network transport vesicle" "2/1540" "29/23436" 0.576724277203534 0.718022482221758 0.480670636759718 "Synrg/Tgoln2" 2
"GO:0098852" "GO:0098852" "lytic vacuole membrane" "7/1540" "109/23436" 0.580362372222267 0.718022482221758 0.480670636759718 "Slc29a3/Slc39a11/Spag9/Litaf/Seh1l/Sec13/Anxa2" 7
"GO:0055037" "GO:0055037" "recycling endosome" "9/1540" "141/23436" 0.584734557936706 0.718022482221758 0.480670636759718 "Stx6/Snf8/Rab10/Scamp1/Rap2a/Rab5a/Inpp5f/Trf/Sorl1" 9
"GO:0000124" "GO:0000124" "SAGA complex" "1/1540" "13/23436" 0.586804923336203 0.718022482221758 0.480670636759718 "Tada3" 1
"GO:0000137" "GO:0000137" "Golgi cis cisterna" "1/1540" "13/23436" 0.586804923336203 0.718022482221758 0.480670636759718 "Golga2" 1
"GO:0002199" "GO:0002199" "zona pellucida receptor complex" "1/1540" "13/23436" 0.586804923336203 0.718022482221758 0.480670636759718 "Cct3" 1
"GO:0005665" "GO:0005665" "RNA polymerase II, core complex" "1/1540" "13/23436" 0.586804923336203 0.718022482221758 0.480670636759718 "Polr2h" 1
"GO:0005833" "GO:0005833" "hemoglobin complex" "1/1540" "13/23436" 0.586804923336203 0.718022482221758 0.480670636759718 "Hba-x" 1
"GO:0005916" "GO:0005916" "fascia adherens" "1/1540" "13/23436" 0.586804923336203 0.718022482221758 0.480670636759718 "Cdh2" 1
"GO:0012510" "GO:0012510" "trans-Golgi network transport vesicle membrane" "1/1540" "13/23436" 0.586804923336203 0.718022482221758 0.480670636759718 "Synrg" 1
"GO:0016460" "GO:0016460" "myosin II complex" "1/1540" "13/23436" 0.586804923336203 0.718022482221758 0.480670636759718 "Myh10" 1
"GO:0019908" "GO:0019908" "nuclear cyclin-dependent protein kinase holoenzyme complex" "1/1540" "13/23436" 0.586804923336203 0.718022482221758 0.480670636759718 "Cdk9" 1
"GO:0032437" "GO:0032437" "cuticular plate" "1/1540" "13/23436" 0.586804923336203 0.718022482221758 0.480670636759718 "Pvalb" 1
"GO:0098833" "GO:0098833" "presynaptic endocytic zone" "1/1540" "13/23436" 0.586804923336203 0.718022482221758 0.480670636759718 "Itsn1" 1
"GO:0045334" "GO:0045334" "clathrin-coated endocytic vesicle" "2/1540" "30/23436" 0.595406582971642 0.72595027228628 0.485977790773364 "Lmbrd1/Inpp5f" 2
"GO:0070069" "GO:0070069" "cytochrome complex" "2/1540" "30/23436" 0.595406582971642 0.72595027228628 0.485977790773364 "Uqcr10/Uqcrc1" 2
"GO:0098839" "GO:0098839" "postsynaptic density membrane" "6/1540" "95/23436" 0.599345714072495 0.729091039282853 0.488080335623332 "Adcy1/Rgs7bp/Tiam1/Lrrtm2/Atp2b2/Lrfn1" 6
"GO:0043235" "GO:0043235" "receptor complex" "25/1540" "394/23436" 0.60190569694572 0.729091039282853 0.488080335623332 "Plxna2/Ramp1/Egfr/Notch3/Adrb2/Rnmt/Sorbs1/Gfra1/Traf6/Notch1/Rxra/Acvr2a/Ror1/Gabbr2/Tgfbr1/Diablo/Pdgfra/Kit/Plxnd1/Gprc5b/Fgfr2/Igf1r/Ephb1/Trf/Acvr2b" 25
"GO:0048787" "GO:0048787" "presynaptic active zone membrane" "3/1540" "47/23436" 0.604607552710418 0.729091039282853 0.488080335623332 "Cdh2/Cacna2d1/Atp2b2" 3
"GO:0000177" "GO:0000177" "cytoplasmic exosome (RNase complex)" "1/1540" "14/23436" 0.61397140150135 0.729091039282853 0.488080335623332 "Exosc3" 1
"GO:0001518" "GO:0001518" "voltage-gated sodium channel complex" "1/1540" "14/23436" 0.61397140150135 0.729091039282853 0.488080335623332 "Scn2b" 1
"GO:0005671" "GO:0005671" "Ada2/Gcn5/Ada3 transcription activator complex" "1/1540" "14/23436" 0.61397140150135 0.729091039282853 0.488080335623332 "Tada3" 1
"GO:0031588" "GO:0031588" "nucleotide-activated protein kinase complex" "1/1540" "14/23436" 0.61397140150135 0.729091039282853 0.488080335623332 "Prkab1" 1
"GO:0031838" "GO:0031838" "haptoglobin-hemoglobin complex" "1/1540" "14/23436" 0.61397140150135 0.729091039282853 0.488080335623332 "Hba-x" 1
"GO:0036038" "GO:0036038" "MKS complex" "1/1540" "14/23436" 0.61397140150135 0.729091039282853 0.488080335623332 "Tmem107" 1
"GO:0038201" "GO:0038201" "TOR complex" "1/1540" "14/23436" 0.61397140150135 0.729091039282853 0.488080335623332 "Mapkap1" 1
"GO:0042581" "GO:0042581" "specific granule" "1/1540" "14/23436" 0.61397140150135 0.729091039282853 0.488080335623332 "Snap23" 1
"GO:0042622" "GO:0042622" "photoreceptor outer segment membrane" "1/1540" "14/23436" 0.61397140150135 0.729091039282853 0.488080335623332 "Prom1" 1
"GO:0043240" "GO:0043240" "Fanconi anaemia nuclear complex" "1/1540" "14/23436" 0.61397140150135 0.729091039282853 0.488080335623332 "Fancf" 1
"GO:0071004" "GO:0071004" "U2-type prespliceosome" "1/1540" "14/23436" 0.61397140150135 0.729091039282853 0.488080335623332 "Luc7l2" 1
"GO:0071010" "GO:0071010" "prespliceosome" "1/1540" "14/23436" 0.61397140150135 0.729091039282853 0.488080335623332 "Luc7l2" 1
"GO:0005764" "GO:0005764" "lysosome" "27/1540" "431/23436" 0.630480027398049 0.745306652548045 0.498935663063096 "Tmem9/Prdx6/Cd34/Lmbrd1/Rb1cc1/Slc29a3/Ank3/Nbr1/Slc36a1/Spag9/Lgmn/Galc/Litaf/Snx2/Seh1l/Snap23/Rnf19b/Ggh/Nos1/Ccz1/Bri3/Man2b2/Sec13/Man2b1/Hyal2/Snx1/Anxa2" 27
"GO:0030666" "GO:0030666" "endocytic vesicle membrane" "2/1540" "32/23436" 0.630895543604266 0.745306652548045 0.498935663063096 "Rab31/Rapgef1" 2
"GO:0080008" "GO:0080008" "Cul4-RING E3 ubiquitin ligase complex" "2/1540" "32/23436" 0.630895543604266 0.745306652548045 0.498935663063096 "Trpc4ap/Rnf7" 2
"GO:0031083" "GO:0031083" "BLOC-1 complex" "1/1540" "15/23436" 0.639352839537723 0.747902851465134 0.500673654027906 "Dtnbp1" 1
"GO:0031462" "GO:0031462" "Cul2-RING ubiquitin ligase complex" "1/1540" "15/23436" 0.639352839537723 0.747902851465134 0.500673654027906 "Rnf7" 1
"GO:0033391" "GO:0033391" "chromatoid body" "1/1540" "15/23436" 0.639352839537723 0.747902851465134 0.500673654027906 "Arntl" 1
"GO:0035686" "GO:0035686" "sperm fibrous sheath" "1/1540" "15/23436" 0.639352839537723 0.747902851465134 0.500673654027906 "Tsga10" 1
"GO:0061702" "GO:0061702" "inflammasome complex" "1/1540" "15/23436" 0.639352839537723 0.747902851465134 0.500673654027906 "Gsdmd" 1
"GO:0030864" "GO:0030864" "cortical actin cytoskeleton" "6/1540" "99/23436" 0.639653754542549 0.747902851465134 0.500673654027906 "Actr3/Ppp1r9b/Pvalb/Cdh2/Mobp/Anln" 6
"GO:0043198" "GO:0043198" "dendritic shaft" "4/1540" "67/23436" 0.649672472083465 0.758320769462611 0.507647791191499 "Akap5/Rgs7bp/Hcn1/Ilk" 4
"GO:0099634" "GO:0099634" "postsynaptic specialization membrane" "8/1540" "134/23436" 0.66095885636323 0.764818644805702 0.511997707741582 "Kpna2/Adcy1/Rgs7bp/Tiam1/Cdh2/Lrrtm2/Atp2b2/Lrfn1" 8
"GO:0016581" "GO:0016581" "NuRD complex" "1/1540" "16/23436" 0.663066456680966 0.764818644805702 0.511997707741582 "Rbbp4" 1
"GO:0030479" "GO:0030479" "actin cortical patch" "1/1540" "16/23436" 0.663066456680966 0.764818644805702 0.511997707741582 "Actr3" 1
"GO:0043196" "GO:0043196" "varicosity" "1/1540" "16/23436" 0.663066456680966 0.764818644805702 0.511997707741582 "Dbh" 1
"GO:0061645" "GO:0061645" "endocytic patch" "1/1540" "16/23436" 0.663066456680966 0.764818644805702 0.511997707741582 "Actr3" 1
"GO:0065010" "GO:0065010" "extracellular membrane-bounded organelle" "1/1540" "16/23436" 0.663066456680966 0.764818644805702 0.511997707741582 "Alpl" 1
"GO:0090545" "GO:0090545" "CHD-type complex" "1/1540" "16/23436" 0.663066456680966 0.764818644805702 0.511997707741582 "Rbbp4" 1
"GO:0036126" "GO:0036126" "sperm flagellum" "7/1540" "119/23436" 0.672601876586921 0.774511251827364 0.518486295082953 "Tsga10/Hsp90aa1/Ift88/Ift27/Ak2/Ift81/Mns1" 7
"GO:0099055" "GO:0099055" "integral component of postsynaptic membrane" "10/1540" "169/23436" 0.679246730570964 0.780848342370654 0.522728576379247 "Adcy1/Pcdh8/Cdh2/Lrrtm2/Flrt3/Gabbr2/Atp2b2/Lrfn1/Nrp1/Fxyd6" 10
"GO:0005614" "GO:0005614" "interstitial matrix" "1/1540" "17/23436" 0.685221779341569 0.782456923321592 0.523805419582783 "Nav2" 1
"GO:0030430" "GO:0030430" "host cell cytoplasm" "1/1540" "17/23436" 0.685221779341569 0.782456923321592 0.523805419582783 "Lman1" 1
"GO:0032982" "GO:0032982" "myosin filament" "1/1540" "17/23436" 0.685221779341569 0.782456923321592 0.523805419582783 "Myh10" 1
"GO:0033655" "GO:0033655" "host cell cytoplasm part" "1/1540" "17/23436" 0.685221779341569 0.782456923321592 0.523805419582783 "Lman1" 1
"GO:0034705" "GO:0034705" "potassium channel complex" "5/1540" "88/23436" 0.693967593532062 0.787784235139418 0.527371717891115 "Kcnq5/Sumo1/Kcnmb4/Calm1/Hcn1" 5
"GO:0099061" "GO:0099061" "integral component of postsynaptic density membrane" "4/1540" "71/23436" 0.694267952460234 0.787784235139418 0.527371717891115 "Adcy1/Lrrtm2/Atp2b2/Lrfn1" 4
"GO:0030665" "GO:0030665" "clathrin-coated vesicle membrane" "2/1540" "36/23436" 0.694493996767645 0.787784235139418 0.527371717891115 "Synrg/Dennd1a" 2
"GO:0032809" "GO:0032809" "neuronal cell body membrane" "2/1540" "36/23436" 0.694493996767645 0.787784235139418 0.527371717891115 "Adrb2/Atp2b2" 2
"GO:0016459" "GO:0016459" "myosin complex" "3/1540" "54/23436" 0.69784737582128 0.790277491824099 0.529040795542449 "Myh10/Dynll2/Myo10" 3
"GO:0005782" "GO:0005782" "peroxisomal matrix" "1/1540" "18/23436" 0.705921145660113 0.792857247342393 0.530767778691814 "Acox3" 1
"GO:0016471" "GO:0016471" "vacuolar proton-transporting V-type ATPase complex" "1/1540" "18/23436" 0.705921145660113 0.792857247342393 0.530767778691814 "Atp6v0a2" 1
"GO:0030867" "GO:0030867" "rough endoplasmic reticulum membrane" "1/1540" "18/23436" 0.705921145660113 0.792857247342393 0.530767778691814 "Sec63" 1
"GO:0031907" "GO:0031907" "microbody lumen" "1/1540" "18/23436" 0.705921145660113 0.792857247342393 0.530767778691814 "Acox3" 1
"GO:0032433" "GO:0032433" "filopodium tip" "1/1540" "18/23436" 0.705921145660113 0.792857247342393 0.530767778691814 "Ephb1" 1
"GO:0032040" "GO:0032040" "small-subunit processome" "2/1540" "37/23436" 0.708904548885507 0.794902805635552 0.53213715058705 "Imp4/Rps7" 2
"GO:0005765" "GO:0005765" "lysosomal membrane" "6/1540" "108/23436" 0.72093211831715 0.802715147348161 0.537367019231225 "Slc29a3/Spag9/Litaf/Seh1l/Sec13/Anxa2" 6
"GO:0001772" "GO:0001772" "immunological synapse" "2/1540" "38/23436" 0.722741887559047 0.802715147348161 0.537367019231225 "Ezr/Nptn" 2
"GO:0044298" "GO:0044298" "cell body membrane" "2/1540" "38/23436" 0.722741887559047 0.802715147348161 0.537367019231225 "Adrb2/Atp2b2" 2
"GO:0033268" "GO:0033268" "node of Ranvier" "1/1540" "19/23436" 0.725260176990006 0.802715147348161 0.537367019231225 "Ank3" 1
"GO:0043186" "GO:0043186" "P granule" "1/1540" "19/23436" 0.725260176990006 0.802715147348161 0.537367019231225 "Tdrkh" 1
"GO:0045495" "GO:0045495" "pole plasm" "1/1540" "19/23436" 0.725260176990006 0.802715147348161 0.537367019231225 "Tdrkh" 1
"GO:0060293" "GO:0060293" "germ plasm" "1/1540" "19/23436" 0.725260176990006 0.802715147348161 0.537367019231225 "Tdrkh" 1
"GO:0061827" "GO:0061827" "sperm head" "1/1540" "19/23436" 0.725260176990006 0.802715147348161 0.537367019231225 "Actr3" 1
"GO:0097729" "GO:0097729" "9+2 motile cilium" "7/1540" "126/23436" 0.729060050115279 0.805617244392328 0.539309789643987 "Tsga10/Hsp90aa1/Ift88/Ift27/Ak2/Ift81/Mns1" 7
"GO:0005791" "GO:0005791" "rough endoplasmic reticulum" "5/1540" "93/23436" 0.739314081230621 0.812711706913946 0.544059083575818 "Sec63/Rpn2/Slc7a11/Tmcc1/Rpn1" 5
"GO:0016328" "GO:0016328" "lateral plasma membrane" "3/1540" "58/23436" 0.743118899737049 0.812711706913946 0.544059083575818 "Ank3/Dvl1/Prickle2" 3
"GO:0000930" "GO:0000930" "gamma-tubulin complex" "1/1540" "20/23436" 0.7433282184742 0.812711706913946 0.544059083575818 "Tubgcp3" 1
"GO:0005922" "GO:0005922" "connexin complex" "1/1540" "20/23436" 0.7433282184742 0.812711706913946 0.544059083575818 "Gjc1" 1
"GO:0031082" "GO:0031082" "BLOC complex" "1/1540" "20/23436" 0.7433282184742 0.812711706913946 0.544059083575818 "Dtnbp1" 1
"GO:0043083" "GO:0043083" "synaptic cleft" "1/1540" "20/23436" 0.7433282184742 0.812711706913946 0.544059083575818 "Lamc1" 1
"GO:0098889" "GO:0098889" "intrinsic component of presynaptic membrane" "7/1540" "128/23436" 0.743890402157406 0.812711706913946 0.544059083575818 "Cadm3/Rgs7bp/Cdh2/Gabbr2/Cacna2d1/Atp2b2/Fxyd6" 7
"GO:0098948" "GO:0098948" "intrinsic component of postsynaptic specialization membrane" "6/1540" "111/23436" 0.744985731337784 0.812711706913946 0.544059083575818 "Adcy1/Rgs7bp/Cdh2/Lrrtm2/Atp2b2/Lrfn1" 6
"GO:0098802" "GO:0098802" "plasma membrane signaling receptor complex" "10/1540" "181/23436" 0.758019967726629 0.823558533584374 0.551320347967379 "Ramp1/Sorbs1/Traf6/Acvr2a/Gabbr2/Tgfbr1/Diablo/Igf1r/Trf/Acvr2b" 10
"GO:0031362" "GO:0031362" "anchored component of external side of plasma membrane" "1/1540" "21/23436" 0.760208750740588 0.823558533584374 0.551320347967379 "Hyal2" 1
"GO:0035145" "GO:0035145" "exon-exon junction complex" "1/1540" "21/23436" 0.760208750740588 0.823558533584374 0.551320347967379 "Upf2" 1
"GO:1902710" "GO:1902710" "GABA receptor complex" "1/1540" "21/23436" 0.760208750740588 0.823558533584374 0.551320347967379 "Gabbr2" 1
"GO:0005637" "GO:0005637" "nuclear inner membrane" "2/1540" "41/23436" 0.76094882050486 0.823558533584374 0.551320347967379 "Lbr/Dpy19l1" 2
"GO:0045111" "GO:0045111" "intermediate filament cytoskeleton" "9/1540" "165/23436" 0.763578089631431 0.823867222364939 0.551526995581331 "Ndel1/Krt222/Syne2/Pcp4/Pja2/Vim/Ing4/Nrp1/Mns1" 9
"GO:0034704" "GO:0034704" "calcium channel complex" "3/1540" "60/23436" 0.76364301020376 0.823867222364939 0.551526995581331 "Pde4d/Cacna2d1/Cacna2d2" 3
"GO:0001891" "GO:0001891" "phagocytic cup" "1/1540" "22/23436" 0.775979774608173 0.833234169280989 0.557797574080071 "Rab31" 1
"GO:0031307" "GO:0031307" "integral component of mitochondrial outer membrane" "1/1540" "22/23436" 0.775979774608173 0.833234169280989 0.557797574080071 "Tomm20" 1
"GO:0043194" "GO:0043194" "axon initial segment" "1/1540" "22/23436" 0.775979774608173 0.833234169280989 0.557797574080071 "Ank3" 1
"GO:0099023" "GO:0099023" "vesicle tethering complex" "3/1540" "62/23436" 0.782813997004486 0.839255131584747 0.561828227515181 "Vps54/Nbas/Zw10" 3
"GO:0005903" "GO:0005903" "brush border" "7/1540" "134/23436" 0.784898985007339 0.840173561416307 0.562443058196512 "Actr3/Myh10/Hsp90aa1/Ezr/Slc7a11/Gna12/Prom1" 7
"GO:0031306" "GO:0031306" "intrinsic component of mitochondrial outer membrane" "1/1540" "23/23436" 0.790714170572272 0.842443135002233 0.563962394161237 "Tomm20" 1
"GO:0042611" "GO:0042611" "MHC protein complex" "1/1540" "23/23436" 0.790714170572272 0.842443135002233 0.563962394161237 "H2-K1" 1
"GO:0097470" "GO:0097470" "ribbon synapse" "1/1540" "23/23436" 0.790714170572272 0.842443135002233 0.563962394161237 "Ctbp2" 1
"GO:0055038" "GO:0055038" "recycling endosome membrane" "2/1540" "44/23436" 0.794504462508562 0.845164933679403 0.565784466221207 "Scamp1/Rap2a" 2
"GO:0002080" "GO:0002080" "acrosomal membrane" "1/1540" "24/23436" 0.804480034721194 0.847864936439594 0.567591947293357 "Ift88" 1
"GO:0005721" "GO:0005721" "pericentric heterochromatin" "1/1540" "24/23436" 0.804480034721194 0.847864936439594 0.567591947293357 "Cbx3" 1
"GO:0030057" "GO:0030057" "desmosome" "1/1540" "24/23436" 0.804480034721194 0.847864936439594 0.567591947293357 "Pkp4" 1
"GO:0031233" "GO:0031233" "intrinsic component of external side of plasma membrane" "1/1540" "24/23436" 0.804480034721194 0.847864936439594 0.567591947293357 "Hyal2" 1
"GO:0034706" "GO:0034706" "sodium channel complex" "1/1540" "24/23436" 0.804480034721194 0.847864936439594 0.567591947293357 "Scn2b" 1
"GO:0060077" "GO:0060077" "inhibitory synapse" "1/1540" "24/23436" 0.804480034721194 0.847864936439594 0.567591947293357 "Igsf9" 1
"GO:0099240" "GO:0099240" "intrinsic component of synaptic membrane" "13/1540" "244/23436" 0.819404388439206 0.862265541065257 0.577232241248672 "Cadm3/Adcy1/Rgs7bp/Pcdh8/Cdh2/Lrrtm2/Flrt3/Gabbr2/Cacna2d1/Atp2b2/Lrfn1/Nrp1/Fxyd6" 13
"GO:0030119" "GO:0030119" "AP-type membrane coat adaptor complex" "2/1540" "47/23436" 0.823823580915058 0.865584223265591 0.57945388907438 "Ap4s1/Ap3m1" 2
"GO:0099060" "GO:0099060" "integral component of postsynaptic specialization membrane" "5/1540" "105/23436" 0.827563708992515 0.868180332746749 0.581191820167491 "Adcy1/Cdh2/Lrrtm2/Atp2b2/Lrfn1" 5
"GO:0099524" "GO:0099524" "postsynaptic cytosol" "1/1540" "26/23436" 0.829356492665038 0.868728699820652 0.581558917239125 "Hnrnpa2b1" 1
"GO:0060170" "GO:0060170" "ciliary membrane" "2/1540" "48/23436" 0.832727970069193 0.870926500806312 0.583030205987605 "Prom1/Smo" 2
"GO:0030125" "GO:0030125" "clathrin vesicle coat" "1/1540" "28/23436" 0.851069653090132 0.888750599562825 0.59496231272673 "Synrg" 1
"GO:0000118" "GO:0000118" "histone deacetylase complex" "3/1540" "71/23436" 0.853750872370416 0.890191458386226 0.595926876574343 "Actr6/Rbbp4/Ruvbl1" 3
"GO:0030131" "GO:0030131" "clathrin adaptor complex" "1/1540" "29/23436" 0.860867702228939 0.896245826978074 0.599979893406375 "Ap3m1" 1
"GO:0097733" "GO:0097733" "photoreceptor cell cilium" "5/1540" "112/23436" 0.866733138792729 0.900721543696453 0.602976102659214 "Sdccag8/Ift88/Ift57/Ift52/Prom1" 5
"GO:0097730" "GO:0097730" "non-motile cilium" "7/1540" "150/23436" 0.869996627133897 0.900721543696453 0.602976102659214 "Sdccag8/Ift88/Glis2/Ift57/Tiam1/Ift52/Prom1" 7
"GO:0005865" "GO:0005865" "striated muscle thin filament" "1/1540" "30/23436" 0.870021533927467 0.900721543696453 0.602976102659214 "Tpm1" 1
"GO:0031526" "GO:0031526" "brush border membrane" "3/1540" "74/23436" 0.872432401750031 0.900721543696453 0.602976102659214 "Hsp90aa1/Slc7a11/Gna12" 3
"GO:0000795" "GO:0000795" "synaptonemal complex" "4/1540" "94/23436" 0.873067812091738 0.900721543696453 0.602976102659214 "Brca1/Rad51/Plk1/Mlh1" 4
"GO:0099086" "GO:0099086" "synaptonemal structure" "4/1540" "94/23436" 0.873067812091738 0.900721543696453 0.602976102659214 "Brca1/Rad51/Plk1/Mlh1" 4
"GO:0097731" "GO:0097731" "9+0 non-motile cilium" "5/1540" "114/23436" 0.876444537525256 0.902318708661678 0.604045303582379 "Sdccag8/Ift88/Ift57/Ift52/Prom1" 5
"GO:0042470" "GO:0042470" "melanosome" "1/1540" "31/23436" 0.878573479486371 0.902318708661678 0.604045303582379 "Th" 1
"GO:0048770" "GO:0048770" "pigment granule" "1/1540" "31/23436" 0.878573479486371 0.902318708661678 0.604045303582379 "Th" 1
"GO:0099699" "GO:0099699" "integral component of synaptic membrane" "11/1540" "226/23436" 0.883566070244918 0.906085745198687 0.606567096277976 "Cadm3/Adcy1/Pcdh8/Cdh2/Lrrtm2/Flrt3/Gabbr2/Atp2b2/Lrfn1/Nrp1/Fxyd6" 11
"GO:0099056" "GO:0099056" "integral component of presynaptic membrane" "5/1540" "116/23436" 0.885547293557351 0.906441186516822 0.606805041758722 "Cadm3/Cdh2/Gabbr2/Atp2b2/Fxyd6" 5
"GO:0036379" "GO:0036379" "myofilament" "1/1540" "32/23436" 0.886563090321277 0.906441186516822 0.606805041758722 "Tpm1" 1
"GO:0030286" "GO:0030286" "dynein complex" "2/1540" "57/23436" 0.896250171087467 0.914977786602727 0.612519755574309 "Dynll2/Dynlt1b" 2
"GO:0042734" "GO:0042734" "presynaptic membrane" "9/1540" "198/23436" 0.909269479813978 0.926885729050314 0.62049136986286 "Cadm3/Cyth1/Rgs7bp/Cdh2/Gabbr2/Cacna2d1/Atp2b2/Ctnna2/Fxyd6" 9
"GO:0031514" "GO:0031514" "motile cilium" "9/1540" "199/23436" 0.912117626930438 0.928405441697053 0.621508721357676 "Gli2/Tsga10/Hsp90aa1/Hif1a/Ift88/Ift27/Ak2/Ift81/Mns1" 9
"GO:0005882" "GO:0005882" "intermediate filament" "5/1540" "127/23436" 0.925950154059265 0.941084554794261 0.629996585619427 "Krt222/Pcp4/Vim/Nrp1/Mns1" 5
"GO:0031672" "GO:0031672" "A band" "1/1540" "40/23436" 0.934198769407169 0.946827533150221 0.633841146384035 "Ppp1r12b" 1
"GO:0000786" "GO:0000786" "nucleosome" "3/1540" "88/23436" 0.934369276135086 0.946827533150221 0.633841146384035 "Shprh/H2afv/H2afz" 3
"GO:0034703" "GO:0034703" "cation channel complex" "9/1540" "219/23436" 0.954984706997783 0.966286301163437 0.646867560797315 "Kcnq5/Sumo1/Kcnmb4/Calm1/Pde4d/Hcn1/Cacna2d1/Cacna2d2/Scn2b" 9
"GO:0044815" "GO:0044815" "DNA packaging complex" "3/1540" "97/23436" 0.958028329999047 0.967934088211741 0.647970650003243 "Shprh/H2afv/H2afz" 3
"GO:0001533" "GO:0001533" "cornified envelope" "1/1540" "55/23436" 0.976311767262956 0.984951694406876 0.659362860983366 "Efr3a" 1
"GO:0016442" "GO:0016442" "RISC complex" "3/1540" "122/23436" 0.988605105580007 0.994420429730477 0.665701580382822 "Xpo5/Dcp2/Snd1" 3
"GO:0031332" "GO:0031332" "RNAi effector complex" "3/1540" "122/23436" 0.988605105580007 0.994420429730477 0.665701580382822 "Xpo5/Dcp2/Snd1" 3
"GO:1902495" "GO:1902495" "transmembrane transporter complex" "11/1540" "308/23436" 0.992463789642957 0.996835876822001 0.667318569433011 "Kcnq5/Sumo1/Kcnmb4/Calm1/Pde4d/Hcn1/Atp1a1/Cacna2d1/Cacna2d2/Scn2b/Atp1b3" 11
"GO:1990351" "GO:1990351" "transporter complex" "11/1540" "315/23436" 0.994230695107657 0.996844226236257 0.667324158837753 "Kcnq5/Sumo1/Kcnmb4/Calm1/Pde4d/Hcn1/Atp1a1/Cacna2d1/Cacna2d2/Scn2b/Atp1b3" 11
"GO:0001750" "GO:0001750" "photoreceptor outer segment" "1/1540" "79/23436" 0.995386851636497 0.996844226236257 0.667324158837753 "Prom1" 1
"GO:0034702" "GO:0034702" "ion channel complex" "9/1540" "293/23436" 0.997506547634439 0.997506547634439 0.667767541121855 "Kcnq5/Sumo1/Kcnmb4/Calm1/Pde4d/Hcn1/Cacna2d1/Cacna2d2/Scn2b" 9
