# Supplementary material for: Identification and characterization of transcribed enhancers during cerebellar development through enhancer RNA analysis
Source: BMC Genomics. 2023 Jun 26;24:351. doi: 10.1186/s12864-023-09368-4 (PMC10291752; doi:10.1186/s12864-023-09368-4)
Supplement: Supplementary file 16 — Supplementary Material 16 [file 12864_2023_9368_MOESM16_ESM.txt]

Cluster	ID	Description	GeneRatio	BgRatio	pvalue	p.adjust	qvalue	geneID	Count
cluster 1	GO:0099504	synaptic vesicle cycle	18/393	221/23210	4.70E-08	1.47E-04	0.000113382	Git1/Prkca/Nrn1/Cplx2/Fcho2/Sh3gl1/Rab5a/Bcl2l1/Sh3gl2/Dnajc6/Napa/Apba2/Syt9/Prkcb/Ctbp2/Cacna1a/Clcn3/Chrna3	18
cluster 1	GO:0007269	neurotransmitter secretion	16/393	186/23210	1.24E-07	1.47E-04	0.000113382	Git1/Nf1/Prkca/Ptprn2/Nrn1/Cplx2/Rab5a/Bcl2l1/Rph3a/Napa/Apba2/Syt9/Prkcb/Ctbp2/Cacna1a/Chrna3	16
cluster 1	GO:0099643	signal release from synapse	16/393	186/23210	1.24E-07	1.47E-04	0.000113382	Git1/Nf1/Prkca/Ptprn2/Nrn1/Cplx2/Rab5a/Bcl2l1/Rph3a/Napa/Apba2/Syt9/Prkcb/Ctbp2/Cacna1a/Chrna3	16
cluster 1	GO:0007409	axonogenesis	26/393	470/23210	1.50E-07	1.47E-04	0.000113382	Klf7/Ank3/Cyfip2/Mapt/Prkca/Aatk/Hsp90aa1/Nrn1/Zic2/Fbxo45/Boc/Vegfa/Ptprs/Apc/Pax6/Sema6d/Vstm2l/Nfib/Prdm8/Auts2/Foxp1/Ntf3/Numbl/Lrrc4b/Igf1r/Cacna1a	26
cluster 1	GO:0006836	neurotransmitter transport	20/393	298/23210	2.07E-07	1.47E-04	0.000113796	Per2/Fcer1g/Kcnj10/Git1/Nf1/Prkca/Ptprn2/Nrn1/Cplx2/Rab5a/Bcl2l1/Rph3a/Slc25a18/Napa/Apba2/Syt9/Prkcb/Ctbp2/Cacna1a/Chrna3	20
cluster 1	GO:0042326	negative regulation of phosphorylation	25/393	452/23210	2.62E-07	1.47E-04	0.000113796	Ppp1r15b/Lats1/Tnip1/Gps2/Nf1/Phb/Mapt/Prkca/Socs3/Zbed3/Sh3bp5/Cdkn1a/Apc/Dab2ip/Stk39/Pax6/Insm1/Dbndd2/Shb/Ptpn13/Taok3/Wnk1/Ntf3/Igf1r/Arrb1	25
cluster 1	GO:0071322	cellular response to carbohydrate stimulus	14/393	150/23210	2.82E-07	1.47E-04	0.000113796	Map4k4/Klf7/Prkca/Ptprn2/Pim3/Zbtb20/Kif5b/Neurod1/Aacs/Igf1r/Arrb1/Prkcb/Prkaca/Hmgn3	14
cluster 1	GO:0099003	vesicle-mediated transport in synapse	18/393	250/23210	3.01E-07	1.47E-04	0.000113796	Git1/Prkca/Nrn1/Cplx2/Fcho2/Sh3gl1/Rab5a/Bcl2l1/Sh3gl2/Dnajc6/Napa/Apba2/Syt9/Prkcb/Ctbp2/Cacna1a/Clcn3/Chrna3	18
cluster 1	GO:0045055	regulated exocytosis	18/393	256/23210	4.27E-07	1.68E-04	0.00013007	Fcer1g/Git1/Prkca/Nrn1/Cplx2/Syngr1/Rab5a/Syt13/Bcl2l1/Kit/Cacna1c/Napa/Apba2/Syt9/Prkcb/Ctbp2/Cacna1a/Chrna3	18
cluster 1	GO:0001505	regulation of neurotransmitter levels	22/393	373/23210	4.73E-07	1.68E-04	0.00013007	Per2/Kcnj10/Git1/Nf1/Prkca/Wdr35/Rock2/Hsp90aa1/Ptprn2/Nrn1/Cplx2/Ddah2/Rab5a/Bcl2l1/Rph3a/Napa/Apba2/Syt9/Prkcb/Ctbp2/Cacna1a/Chrna3	22
cluster 1	GO:0042593	glucose homeostasis	18/393	265/23210	7.07E-07	1.86E-04	0.000143565	Map4k4/Klf7/Igfbp5/Ptprn2/Pim3/Zbtb20/Kif5b/Neurod1/Pax6/Slc16a1/Ncor2/Aacs/Cacna1c/Igf1r/Arrb1/Prkaca/Cacna1a/Hmgn3	18
cluster 1	GO:0033500	carbohydrate homeostasis	18/393	266/23210	7.47E-07	1.86E-04	0.000143565	Map4k4/Klf7/Igfbp5/Ptprn2/Pim3/Zbtb20/Kif5b/Neurod1/Pax6/Slc16a1/Ncor2/Aacs/Cacna1c/Igf1r/Arrb1/Prkaca/Cacna1a/Hmgn3	18
cluster 1	GO:0046777	protein autophosphorylation	17/393	240/23210	8.07E-07	1.86E-04	0.000143565	Stk17b/Fyn/Prkca/Aatk/Pim3/Vegfa/Csnk1g3/Stk39/Tnik/Kit/Kdr/Taok3/Pdgfa/Wnk1/Igf1r/Prkaca/Sik2	17
cluster 1	GO:0007626	locomotory behavior	17/393	254/23210	1.76E-06	3.63E-04	0.00028061	Ncoa2/Kcnj10/Sobp/Meis1/Mapt/Id2/Rcan2/Chd7/Adam22/Cacna1c/Nav2/Apba2/Cacna1a/Clcn3/Chrna3/Cln6/Zic1	17
cluster 1	GO:0098693	regulation of synaptic vesicle cycle	12/393	144/23210	6.54E-06	9.47E-04	0.000732186	Git1/Prkca/Nrn1/Cplx2/Sh3gl1/Rab5a/Bcl2l1/Napa/Apba2/Syt9/Prkcb/Chrna3	12
cluster 1	GO:0048169	regulation of long-term neuronal synaptic plasticity	6/393	36/23210	2.87E-05	3.41E-03	0.002634635	Kcnj10/Nf1/Syngr1/Rab5a/Kit/Kdr	6
cluster 1	GO:0030522	intracellular receptor signaling pathway	13/393	198/23210	3.54E-05	4.08E-03	0.003151343	Ncoa2/Lats1/Gps2/Phb/Nfkbia/Rbfox2/Lbh/Rela/Arid1a/Ywhah/Ncor2/Zfp536/Ctbp2	13
cluster 1	GO:0010463	mesenchymal cell proliferation	7/393	57/23210	4.83E-05	5.10E-03	0.003944059	Mycn/Vegfa/Nfib/Kdr/Pdgfa/Foxp1/Dchs1	7
cluster 1	GO:0032984	protein-containing complex disassembly	13/393	205/23210	5.08E-05	5.15E-03	0.003980134	Per2/Scaf4/Map6d1/Sh3gl1/Kif5b/Apc/Add3/Sh3gl2/Dnajc6/Arid1a/Mtpn/Napa/Igf1r	13
cluster 1	GO:0042176	regulation of protein catabolic process	18/393	378/23210	8.91E-05	6.88E-03	0.005319626	Serpine2/Rhbdd1/Fmn2/Lats1/Fyn/Snx3/Os9/Erlec1/Phb/Hsp90aa1/Mylip/Apc/Rela/Dab2ip/Gsk3a/Prkaca/Herpud1/Gclc	18
cluster 1	GO:0008015	blood circulation	21/393	488/23210	9.99E-05	6.88E-03	0.005319626	Per2/Gpr37l1/Atp1b1/Srsf1/Scpep1/Prkca/Wdr35/Rock2/Id2/Ncald/Vegfa/Add3/Stk39/Chd7/Kdr/Cacna1c/Wnk1/Gsk3a/Nav2/Coro2b/Gclc	21
cluster 1	GO:0008344	adult locomotory behavior	9/393	109/23210	0.000100264	6.88E-03	0.005319626	Kcnj10/Mapt/Id2/Chd7/Adam22/Cacna1c/Cacna1a/Clcn3/Zic1	9
cluster 1	GO:0048259	regulation of receptor-mediated endocytosis	9/393	109/23210	0.000100264	6.88E-03	0.005319626	Vtn/Prkca/Cd2ap/Vegfa/Sh3gl2/Dnajc6/Hip1r/Ntf3/Arrb1	9
cluster 1	GO:0010464	regulation of mesenchymal cell proliferation	6/393	45/23210	0.000105738	7.13E-03	0.005513367	Mycn/Vegfa/Nfib/Kdr/Pdgfa/Foxp1	6
cluster 1	GO:0006898	receptor-mediated endocytosis	13/393	222/23210	0.000113922	7.44E-03	0.005750432	Fcer1g/Vtn/Prkca/Fcho2/Cd2ap/Vegfa/Rab5a/Sh3gl2/Dnajc6/Hip1r/Cd9/Ntf3/Arrb1	13
cluster 1	GO:2000651	positive regulation of sodium ion transmembrane transporter activity	4/393	16/23210	0.000125387	7.55E-03	0.005833773	Atp1b1/Ank3/Kif5b/Wnk1	4
cluster 1	GO:0051090	regulation of DNA-binding transcription factor activity	18/393	396/23210	0.000159199	8.77E-03	0.006781006	Pbx1/Arid5b/Id2/Psma6/Nfkbia/Zic2/Vegfa/Rela/Dab2ip/Neurod1/Nkx2-2/Ror1/Kit/Mtpn/Igf1r/Arrb1/Prkcb/Hmgn3	18
cluster 1	GO:0099171	presynaptic modulation of chemical synaptic transmission	4/393	17/23210	0.000161782	8.79E-03	0.006795334	Git1/Prkca/Syt9/Prkcb	4
cluster 1	GO:0010543	regulation of platelet activation	5/393	33/23210	0.000217917	1.08E-02	0.008342106	Serpine2/Fcer1g/Prkca/Pdgfa/Cd9	5
cluster 1	GO:2001023	regulation of response to drug	9/393	122/23210	0.000236655	1.14E-02	0.008835725	Per2/Gpr37l1/Stk39/Syt13/Foxp1/Syt9/Prkcb/Cacna1a/Chrna3	9
cluster 1	GO:0014743	regulation of muscle hypertrophy	7/393	74/23210	0.000256785	1.18E-02	0.00913615	Igfbp5/Akap1/Prkca/Rock2/Mtpn/Foxp1/Gsk3a	7
cluster 1	GO:1901028	regulation of mitochondrial outer membrane permeabilization involved in apoptotic signaling pathway	4/393	20/23210	0.000316368	1.30E-02	0.010067281	Bok/Hip1r/Gsk3a/Gclc	4
cluster 1	GO:0031532	actin cytoskeleton reorganization	8/393	101/23210	0.000322903	1.30E-02	0.010067281	Pdlim4/Cd2ap/Tnik/Kit/Auts2/Ntf3/Parva/Bcar1	8
cluster 1	GO:0051402	neuron apoptotic process	14/393	293/23210	0.000512792	1.67E-02	0.01292326	Lancl1/Bok/Fyn/Nf1/Aatk/Vegfa/Bcl2l1/Vstm2l/Kdr/Ntf3/Gsk3a/Arrb1/Cacna1a/Gclc	14
cluster 1	GO:0031274	positive regulation of pseudopodium assembly	3/393	10/23210	0.000529179	1.68E-02	0.013008219	Cdc42ep1/Apc/Kit	3
cluster 1	GO:0033002	muscle cell proliferation	12/393	234/23210	0.0006857	1.93E-02	0.014949158	Igfbp5/Meis1/Prkca/Id2/Cdkn1a/Vegfa/Rab5a/Apc/Pdcd4/Mef2d/Foxp1/Igf1r	12
cluster 1	GO:1903573	negative regulation of response to endoplasmic reticulum stress	5/393	42/23210	0.000689485	1.93E-02	0.014949158	Ppp1r15b/Os9/Erlec1/Bcl2l1/Herpud1	5
cluster 1	GO:0098742	cell-cell adhesion via plasma-membrane adhesion molecules	11/393	202/23210	0.000694248	1.93E-02	0.014949158	Mdga1/Ptprs/Pcdh1/Acvr1/Mmp24/Vstm2l/Igsf21/Wnk1/Lrrc4b/Dchs1/Pik3cb	11
cluster 1	GO:0051258	protein polymerization	13/393	274/23210	0.000858262	2.22E-02	0.017189171	Fmn2/Lats1/Vtn/Mapt/Hsp90aa1/Map3k1/Cdc42ep1/Mtss1/Apc/Add3/Hip1r/Eln/Mtpn	13
cluster 1	GO:0050927	positive regulation of positive chemotaxis	4/393	26/23210	0.000900983	2.32E-02	0.017926076	Prkca/Vegfa/Kdr/Ntf3	4
cluster 1	GO:1902903	regulation of supramolecular fiber organization	15/393	349/23210	0.000973854	2.38E-02	0.018366369	Fmn2/Lats1/Pdlim4/Mapt/Rock2/Map3k1/Cdc42ep1/Mtss1/Map6d1/Apc/Add3/Hip1r/Eln/Mtpn/Coro2b	15
cluster 1	GO:0030970	retrograde protein transport, ER to cytosol	4/393	27/23210	0.001043664	2.43E-02	0.018787256	Rhbdd1/Os9/Erlec1/Herpud1	4
cluster 1	GO:0198738	cell-cell signaling by wnt	17/393	430/23210	0.001152449	2.54E-02	0.019603316	Lats1/Snx3/Ctdnep1/Daam1/Zbed3/Rab5a/Apc/Csnk1g3/Tle4/Dab2ip/Sulf2/Tnik/Ror1/Wnk1/Gsk3a/Fam53b/Bcl9l	17
cluster 1	GO:0098656	anion transmembrane transport	10/393	183/23210	0.001170228	2.54E-02	0.01962992	Per2/Kcnj10/Prkca/Ank/Stk39/Slc16a1/Slc25a18/Slc20a2/Clcn3/Slc38a3	10
cluster 1	GO:0045862	positive regulation of proteolysis	14/393	325/23210	0.001392028	2.67E-02	0.020645793	Rhbdd1/Bok/Fyn/Tnip1/Cyfip2/Wdr35/Rock2/Dab2ip/Hip1r/Gsk3a/Arrb1/Herpud1/Cln6/Gclc	14
cluster 1	GO:0110053	regulation of actin filament organization	12/393	255/23210	0.001437726	2.73E-02	0.021106723	Fmn2/Lats1/Pdlim4/Rock2/Map3k1/Cdc42ep1/Mtss1/Add3/Hip1r/Eln/Mtpn/Coro2b	12
cluster 1	GO:0048640	negative regulation of developmental growth	8/393	127/23210	0.001465845	2.77E-02	0.021415572	Meis1/Aatk/Cdkn1a/Ptprs/Apc/Sema6d/Foxp1/Gsk3a	8
cluster 1	GO:0034110	regulation of homotypic cell-cell adhesion	4/393	30/23210	0.001565875	2.88E-02	0.022232564	Serpine2/Ank3/Prkca/Cd9	4
cluster 1	GO:1903426	regulation of reactive oxygen species biosynthetic process	7/393	103/23210	0.001862341	3.14E-02	0.024236329	Fyn/Wdr35/Rock2/Hsp90aa1/Ddah2/Clcn3/Eef1a1	7
cluster 1	GO:0071404	cellular response to low-density lipoprotein particle stimulus	3/393	15/23210	0.001884065	3.14E-02	0.024236329	Fcer1g/Mylip/Cd9	3
cluster 1	GO:1905897	regulation of response to endoplasmic reticulum stress	6/393	77/23210	0.001955846	3.19E-02	0.024632861	Bok/Ppp1r15b/Os9/Erlec1/Bcl2l1/Herpud1	6
cluster 1	GO:0010821	regulation of mitochondrion organization	8/393	133/23210	0.001963819	3.19E-02	0.024632861	Bok/Mapt/Wdr35/Bcl2l1/Kdr/Hip1r/Gsk3a/Gclc	8
cluster 1	GO:0006986	response to unfolded protein	7/393	110/23210	0.00270564	3.86E-02	0.029862867	Rhbdd1/Bok/Hsp90aa1/Serp2/Pacrg/Dab2ip/Herpud1	7
cluster 1	GO:0008637	apoptotic mitochondrial changes	7/393	111/23210	0.00284672	3.93E-02	0.030363095	Bok/Wdr35/Map3k1/Bcl2l1/Hip1r/Gsk3a/Gclc	7
cluster 1	GO:0002262	myeloid cell homeostasis	9/393	176/23210	0.00318094	4.22E-02	0.032609603	Fcer1g/Itpkb/Id2/Rbfox2/Vegfa/Kit/Klf13/Zfpm1/Pik3cb	9
cluster 1	GO:0000075	cell cycle checkpoint	9/393	178/23210	0.003428045	4.46E-02	0.034434513	Etaa1/Rnaseh2b/Cdkn1a/Apc/Dgkz/Bcl2l1/Taok3/Lcmt1/Usp28	9
cluster 1	GO:0051339	regulation of lyase activity	4/393	38/23210	0.003792617	4.62E-02	0.035729969	Nf1/Galr3/Iscu/Cacna1c	4
cluster 1	GO:0051349	positive regulation of lyase activity	3/393	19/23210	0.00381613	4.62E-02	0.035729969	Nf1/Iscu/Cacna1c	3
cluster 1	GO:0120032	regulation of plasma membrane bounded cell projection assembly	9/393	182/23210	0.003967392	4.78E-02	0.036917623	Tbc1d30/Wdpcp/Hsp90aa1/Cdc42ep1/Rab5a/Apc/Kit/Auts2/Cdk10	9
cluster 1	GO:0016311	dephosphorylation	14/393	366/23210	0.004088745	4.86E-02	0.037584274	Ppp1r15b/Ppp1r12a/Sfi1/Ctdnep1/Dusp14/Akap1/Nt5c/Rock2/Ptprn2/Ptprs/Ppp2r2c/Ptpn13/Wnk1/Sacm1l	14
cluster 1	GO:0009416	response to light stimulus	12/393	290/23210	0.004118625	4.88E-02	0.037744206	Rhbdd1/Per2/Nf1/Id2/Polk/Map3k4/Cdkn1a/Rela/Kit/Cacna1c/Arrb1/Usp28	12
cluster 1	GO:1905710	positive regulation of membrane permeability	4/393	39/23210	0.004170465	4.92E-02	0.037988769	Bok/Hip1r/Gsk3a/Gclc	4
cluster 1	GO:0051495	positive regulation of cytoskeleton organization	10/393	218/23210	0.004182996	4.92E-02	0.037988769	Fmn2/Pdlim4/Mapt/Rock2/Map3k1/Cdc42ep1/Mtss1/Apc/Hip1r/Ntf3	10
cluster 1	GO:0140238	presynaptic endocytosis	5/393	63/23210	0.004266551	4.95E-02	0.038287678	Fcho2/Sh3gl1/Bcl2l1/Sh3gl2/Dnajc6	5
cluster 2	GO:0010769	regulation of cell morphogenesis involved in differentiation	27/366	343/23210	8.41E-12	3.01E-08	2.52E-08	Epha4/Plxnc1/Actr2/Efnb3/Sarm1/Cdk5r1/Mapt/Psen1/Tubb2b/Zswim6/Dpysl2/Nefl/Kalrn/Gsk3b/Vegfa/Cdh2/Cfl1/Olfm1/Tnik/Ephb2/Agrn/Plxna1/Ube3a/Rgma/Ntrk3/Zswim4/Gorasp1	27
cluster 2	GO:0050808	synapse organization	26/366	451/23210	1.59E-08	1.90E-05	1.59E-05	Epha4/Actr2/Cdk5r1/Cacnb1/Mapt/Lrrn3/Psen1/Nefl/Ywhaz/Tuba1a/Kalrn/Gsk3b/Gap43/Cdh2/Cfl1/Zmynd8/Unc13b/Cdc42/Ephb2/Agrn/Ube3a/Ntrk3/Efnb2/Sorbs2/Cadm1/Myo5a	26
cluster 2	GO:0050803	regulation of synapse structure or activity	19/366	276/23210	9.42E-08	5.53E-05	4.63E-05	Epha4/Actr2/Cdk5r1/Lrrn3/Ywhaz/Tuba1a/Kalrn/Gsk3b/Gap43/Cdh2/Cfl1/Zmynd8/Cdc42/Ephb2/Agrn/Slc17a6/Ube3a/Ntrk3/Sorbs2	19
cluster 2	GO:0099173	postsynapse organization	15/366	194/23210	4.94E-07	1.47E-04	0.000123247	Epha4/Actr2/Cdk5r1/Kalrn/Gap43/Cdh2/Cfl1/Zmynd8/Cdc42/Ephb2/Agrn/Ube3a/Ntrk3/Sorbs2/Cadm1	15
cluster 2	GO:0106027	neuron projection organization	11/366	102/23210	6.39E-07	1.76E-04	0.000147092	Epha4/Actr2/Cdk5r1/Psen1/Kalrn/Gsk3b/Cfl1/Zmynd8/Cdc42/Ephb2/Ube3a	11
cluster 2	GO:0031345	negative regulation of cell projection organization	15/366	205/23210	9.96E-07	2.12E-04	0.000177593	Epha4/Itm2c/Efnb3/Cdk5r1/Psen1/Gsk3b/Dpysl3/Cfl1/Ephb2/Dguok/Ube3a/Rgma/Efnb2/Gorasp1/Neo1	15
cluster 2	GO:0006914	autophagy	21/366	386/23210	1.01E-06	2.12E-04	0.000177593	Sh3bp4/Capn10/Gabarap/Wdr81/Plekhm1/Mapt/Psen1/Sptlc2/Sptlc1/Gsk3b/Ubxn6/Pip4k2a/Lrsam1/Fbxw7/Gba/Kdm4a/Stx12/Atpif1/Foxk1/Tmem208/Herc1	21
cluster 2	GO:0061919	process utilizing autophagic mechanism	21/366	386/23210	1.01E-06	2.12E-04	0.000177593	Sh3bp4/Capn10/Gabarap/Wdr81/Plekhm1/Mapt/Psen1/Sptlc2/Sptlc1/Gsk3b/Ubxn6/Pip4k2a/Lrsam1/Fbxw7/Gba/Kdm4a/Stx12/Atpif1/Foxk1/Tmem208/Herc1	21
cluster 2	GO:0051640	organelle localization	23/366	497/23210	4.79E-06	6.89E-04	0.000576633	Actr2/Bod1/Nsf/Plekhm1/Mapt/Chmp6/Psen1/Cplx2/Rab3c/Dpysl2/Nefl/Ywhaz/Arfgap3/Snx4/Cdh2/Bloc1s2/Arhgef2/Unc13b/Stx12/Cdc42/Preb/Ap3s2/Myo5a	23
cluster 2	GO:0099175	regulation of postsynapse organization	11/366	125/23210	4.81E-06	6.89E-04	0.000576633	Epha4/Actr2/Cdk5r1/Kalrn/Gap43/Cdh2/Cfl1/Zmynd8/Ube3a/Ntrk3/Sorbs2	11
cluster 2	GO:0042176	regulation of protein catabolic process	19/366	378/23210	1.03E-05	1.31E-03	0.001098348	Epha4/Mdm4/Sumo3/Egfr/Nfe2l1/Nsf/Derl2/Chmp6/Trib2/Psen1/Rnf139/Gsk3b/Ndfip1/Fbxw7/Gba/Atpif1/Gna12/Ube3a/Rgma	19
cluster 2	GO:0048678	response to axon injury	8/366	67/23210	1.03E-05	1.31E-03	0.001098348	Epha4/Sarm1/Nefl/Gap43/Dpysl3/Rgma/Ntrk3/Neo1	8
cluster 2	GO:0007265	Ras protein signal transduction	20/366	414/23210	1.08E-05	1.33E-03	0.001111293	Ralgps2/Rab3c/Trio/Kalrn/Rab40c/Rab5a/Cdh2/Mapre2/Psd2/Psd/Rhov/Arhgef11/Arhgef2/Rab2a/Cdc42/Ephb2/Brap/Gna12/Kras/Rab6b	20
cluster 2	GO:0043087	regulation of GTPase activity	16/366	295/23210	2.04E-05	2.15E-03	0.001800466	Epha4/Sh3bp4/Plxnc1/Sgsm2/Ptprn2/Kalrn/Gsk3b/Adprh/Adcyap1/Mapre2/Gapvd1/Agrn/Plxna1/Rgma/Ntrk3/Gnao1	16
cluster 2	GO:0099084	postsynaptic specialization organization	6/366	41/23210	4.16E-05	4.02E-03	0.003370014	Gap43/Cdh2/Cfl1/Zmynd8/Ntrk3/Cadm1	6
cluster 2	GO:1901214	regulation of neuron death	17/366	368/23210	8.51E-05	7.30E-03	0.006111077	Ascl1/Sarm1/Cdk5r1/Mapt/Psen1/Mir124a-1/Nefl/Gsk3b/Vegfa/Fbxw7/Gba/Cdc42/Agrn/Kdm2b/Kras/Efnb2/Neo1	17
cluster 2	GO:0070997	neuron death	18/366	405/23210	8.66E-05	7.30E-03	0.006111077	Ascl1/Apaf1/Sarm1/Cdk5r1/Mapt/Psen1/Mir124a-1/Nefl/Gsk3b/Vegfa/Fbxw7/Gba/Cdc42/Agrn/Kdm2b/Kras/Efnb2/Neo1	18
cluster 2	GO:0048168	regulation of neuronal synaptic plasticity	7/366	67/23210	8.83E-05	7.30E-03	0.006111077	Kalrn/Gsk3b/Rab5a/Slc4a10/Unc13b/Ephb2/Kras	7
cluster 2	GO:0016569	covalent chromatin modification	19/366	444/23210	9.13E-05	7.30E-03	0.006111077	Rbbp5/Prmt2/Ezh1/Phf2/Nsd1/Ubr5/Vegfa/Epc1/Pcgf6/Tbl1xr1/Mier1/Kdm4a/Kdm2b/Hdac11/Atf7ip/Pkn1/Setd6/Usp3/Wdr82	19
cluster 2	GO:0032386	regulation of intracellular transport	16/366	339/23210	0.000106887	7.96E-03	0.006668699	Capn10/Gcc2/Cdk5r1/Mapt/Derl2/Psen1/Ubr5/Rnf139/Snx4/Gsk3b/Reep2/Fbxw7/Atpif1/Cdc42/Preb/Gas6	16
cluster 2	GO:1905244	regulation of modification of synaptic structure	4/366	17/23210	0.00012305	8.80E-03	0.007370062	Epha4/Kalrn/Gsk3b/Cdc42	4
cluster 2	GO:0006839	mitochondrial transport	11/366	181/23210	0.000148995	1.00E-02	0.008373513	Psen1/Ppif/Ywhaz/Gsk3b/Grpel2/Bloc1s2/Fbxw7/Atpif1/Tomm20/Slc25a36/Slc25a38	11
cluster 2	GO:0030900	forebrain development	17/366	386/23210	0.000151063	1.00E-02	0.008373513	Ascl1/Apaf1/Egfr/Cdk5r1/Psen1/Zswim6/Gsk3b/Cdh2/Dpcd/Slc4a10/Dclk2/Ephb2/Kdm2b/Lhx5/Pex5/Kras/Nr2f2	17
cluster 2	GO:0016570	histone modification	18/366	427/23210	0.00016747	1.03E-02	0.008605759	Rbbp5/Prmt2/Ezh1/Phf2/Nsd1/Ubr5/Vegfa/Epc1/Pcgf6/Tbl1xr1/Mier1/Kdm4a/Kdm2b/Hdac11/Pkn1/Setd6/Usp3/Wdr82	18
cluster 2	GO:0010506	regulation of autophagy	13/366	248/23210	0.000169544	1.03E-02	0.008605759	Sh3bp4/Mapt/Sptlc2/Sptlc1/Gsk3b/Pip4k2a/Lrsam1/Fbxw7/Gba/Kdm4a/Atpif1/Foxk1/Herc1	13
cluster 2	GO:0043392	negative regulation of DNA binding	6/366	53/23210	0.000181343	1.05E-02	0.008759291	Sumo3/Psen1/Fbxw7/Zfp462/Ctnnbip1/Rsf1	6
cluster 2	GO:1905874	regulation of postsynaptic density organization	4/366	19/23210	0.000195459	1.11E-02	0.009291242	Cdh2/Cfl1/Zmynd8/Ntrk3	4
cluster 2	GO:0072594	establishment of protein localization to organelle	17/366	405/23210	0.00026553	1.38E-02	0.011524546	Pex3/Gcc2/Mapt/Ddx5/Psen1/Ubr5/Ywhaz/Grpel2/Cfl1/Atad1/Lrsam1/Fbxw7/Kpna6/Atpif1/Pex5/Efnb2/Tomm20	17
cluster 2	GO:0007005	mitochondrion organization	18/366	454/23210	0.000351546	1.77E-02	0.014790296	Capn10/Gabarap/Wdr81/Mapt/Ppif/Ywhaz/Gsk3b/Cxadr/Grpel2/Bloc1s2/Ndufc1/Fbxw7/Gba/Atpif1/Ssbp1/Pex5/Tomm20/Slc25a36	18
cluster 2	GO:0046512	sphingosine biosynthetic process	3/366	10/23210	0.000429828	2.01E-02	0.016866658	Sptlc2/Sptlc1/Gba	3
cluster 2	GO:0034101	erythrocyte homeostasis	9/366	142/23210	0.000433672	2.01E-02	0.016866658	Cited2/Nfe2l1/Jmjd6/Zfp36l1/Sfxn1/Rbfox2/Vegfa/Atpif1/Slc25a38	9
cluster 2	GO:0050684	regulation of mRNA processing	9/366	144/23210	0.000480302	2.09E-02	0.017541204	Ddx5/Jmjd6/Srsf2/Zfp36l1/Rbfox2/Ccnt1/Ncbp2/Hnrnpa2b1/Rbm5	9
cluster 2	GO:0099003	vesicle-mediated transport in synapse	12/366	250/23210	0.00065831	2.53E-02	0.021171242	Snap47/Cdk5r1/Psen1/Cplx2/Gsk3b/Rab5a/Cdh2/Atad1/Unc13b/Slc17a6/Apba2/Efnb2	12
cluster 2	GO:0099010	modification of postsynaptic structure	4/366	26/23210	0.00069101	2.55E-02	0.021333946	Kalrn/Gsk3b/Cfl1/Cdc42	4
cluster 2	GO:0007626	locomotory behavior	12/366	254/23210	0.000756455	2.66E-02	0.022285557	Epha4/Meis1/Efnb3/Mapt/Zfp385a/Pde1b/Kalrn/Pbx3/Slc4a10/Apba2/Gnao1/Myo5a	12
cluster 2	GO:0072176	nephric duct development	3/366	12/23210	0.000769742	2.66E-02	0.022285557	Epha4/Greb1l/Efnb2	3
cluster 2	GO:1905475	regulation of protein localization to membrane	10/366	186/23210	0.000773924	2.66E-02	0.022285557	Egfr/Cdk5r1/Kalrn/Gsk3b/Cdh2/Zmynd8/Tnik/Ephb2/Sorbs2/Myo5a	10
cluster 2	GO:0140029	exocytic process	7/366	96/23210	0.000820257	2.77E-02	0.023174089	Snap47/Psen1/Cplx2/Rab3c/Ywhaz/Snx4/Unc13b	7
cluster 2	GO:0061387	regulation of extent of cell growth	8/366	127/23210	0.000932143	2.99E-02	0.025068285	Cdk5r1/Mapt/Dpysl2/Gsk3b/Vegfa/Olfm1/Rgma/Ntrk3	8
cluster 2	GO:0099159	regulation of modification of postsynaptic structure	3/366	13/23210	0.000989007	3.05E-02	0.025532881	Kalrn/Gsk3b/Cdc42	3
cluster 2	GO:0060560	developmental growth involved in morphogenesis	12/366	270/23210	0.001279956	3.60E-02	0.030182148	Cdk5r1/Mapt/Mir124a-1/Dpysl2/Gsk3b/Vegfa/Cfl1/Olfm1/Plxna1/Rgma/Ntrk3/Cadm1	12
cluster 2	GO:1902473	regulation of protein localization to synapse	4/366	31/23210	0.001366898	3.69E-02	0.030893179	Mapt/Kalrn/Gsk3b/Tnik	4
cluster 2	GO:0198738	cell-cell signaling by wnt	16/366	430/23210	0.001430141	3.79E-02	0.031725151	Egfr/Psen1/Ccdc88c/Sox4/Ubr5/Gsk3b/Rab5a/Cdh2/Csnk1g3/Lypd6/Tbl1xr1/Tnik/Ctnnbip1/Cdk14/Tle3/Amotl2	16
cluster 2	GO:1904646	cellular response to amyloid-beta	4/366	32/23210	0.001542943	3.91E-02	0.032770982	Epha4/Cacnb1/Psen1/Gsk3b	4
cluster 2	GO:0007018	microtubule-based movement	12/366	277/23210	0.001588664	3.95E-02	0.033078281	Kif21b/Actr2/Mapt/Nefl/Kif21a/Bloc1s2/Dpcd/Cdc42/Wdr19/Ap3s2/Ift46/Myo5a	12
cluster 2	GO:0072659	protein localization to plasma membrane	12/366	279/23210	0.001687345	4.10E-02	0.034375192	Egfr/Nsf/Ttc7b/Rab3c/Kalrn/Cdh2/Arfrp1/Tnik/Ephb2/Gas6/Gorasp1/Myo5a	12
cluster 2	GO:0032092	positive regulation of protein binding	7/366	109/23210	0.001723639	4.12E-02	0.034524362	Epha4/Psen1/Derl1/Gsk3b/Agrn/Lfng/Aktip	7
cluster 2	GO:0001821	histamine secretion	3/366	16/23210	0.001869721	4.34E-02	0.03633411	Ywhaz/Snx4/Adcyap1	3
cluster 2	GO:0098696	regulation of neurotransmitter receptor localization to postsynaptic specialization membrane	3/366	16/23210	0.001869721	4.34E-02	0.03633411	Kalrn/Gsk3b/Tnik	3
cluster 2	GO:0000186	activation of MAPKK activity	4/366	34/23210	0.001941225	4.34E-02	0.03633411	Egfr/Psen1/Cartpt/Tnik	4
cluster 2	GO:0099068	postsynapse assembly	4/366	34/23210	0.001941225	4.34E-02	0.03633411	Gap43/Cdh2/Ephb2/Ntrk3	4
cluster 2	GO:1902686	mitochondrial outer membrane permeabilization involved in programmed cell death	4/366	34/23210	0.001941225	4.34E-02	0.03633411	Ppif/Gsk3b/Bloc1s2/Atpif1	4
cluster 3	GO:0000375	RNA splicing, via transesterification reactions	18/309	256/23210	1.15E-08	1.29E-05	1.09E-05	Snrpe/Dhx9/Srsf1/Coil/Dhx8/Jmjd6/Srsf2/Eif4a3/Ddx41/Ik/Cwf19l1/Aqr/Crnkl1/Ncbp1/Ppie/Sart3/Snrpg/Lsm4	18
cluster 3	GO:0072091	regulation of stem cell proliferation	7/309	87/23210	0.000162862	8.65E-03	0.007320389	Cd24a/Hmga2/Hdac5/Sox11/Zfp36l1/Sox2/Ctnnb1	7
cluster 3	GO:0045661	regulation of myoblast differentiation	6/309	63/23210	0.000190517	8.99E-03	0.007603384	Sox9/Zfp36l1/Boc/Sra1/Hif1an/Zfhx3	6
cluster 3	GO:0098727	maintenance of cell number	9/309	169/23210	0.000454911	1.72E-02	0.014522519	Hmga2/Igf2bp1/Sox9/Med10/Med30/Zfp36l2/Sox2/Miat/Ctnnb1	9
cluster 3	GO:0051604	protein maturation	12/309	284/23210	0.000456884	1.72E-02	0.014522519	Mdm2/Rfx4/Tspan14/Rps6ka2/Ldlrad3/Ciao1/Snapin/Ambp/Zmpste24/Chst8/Serpinh1/Spcs3	12
cluster 3	GO:0007219	Notch signaling pathway	9/309	177/23210	0.000635381	2.11E-02	0.01788603	Sox9/Zmiz1/Tspan14/Dtx4/Hif1an/Cbfa2t2/Sox2/Maml3/Lfng	9
cluster 3	GO:0048588	developmental cell growth	11/309	260/23210	0.000773772	2.36E-02	0.019999609	Llph/Rnd2/Sox9/Akap6/Adra1a/Nedd4l/Zeb2/Aurka/Plxna1/Sin3a/Ctnnb1	11
cluster 3	GO:0051642	centrosome localization	4/309	32/23210	0.00082564	2.42E-02	0.020450137	Kif5b/Aurka/Gpsm2/Pard3	4
cluster 3	GO:0060306	regulation of membrane repolarization	4/309	32/23210	0.00082564	2.42E-02	0.020450137	Akap6/Cacnb3/Nedd4l/Zmpste24	4
cluster 3	GO:0061842	microtubule organizing center localization	4/309	33/23210	0.000929759	2.64E-02	0.022304075	Kif5b/Aurka/Gpsm2/Pard3	4
cluster 3	GO:0150063	visual system development	14/309	400/23210	0.001019873	2.72E-02	0.023050677	Meis1/B9d1/Sox9/Jmjd6/Sox11/Tgif1/Rbp4/Zeb2/Sox2/Pds5a/Miat/Foxp2/Cdkn1c/Ctnnb1	14
cluster 3	GO:2001234	negative regulation of apoptotic signaling pathway	10/309	231/23210	0.001118068	2.91E-02	0.024642197	Mdm2/Fignl1/Ppif/Col2a1/Map3k7/Park7/Armc10/Gnai2/Ctnnb1/Higd1a	10
cluster 3	GO:0007059	chromosome segregation	12/309	315/23210	0.001127823	2.91E-02	0.024665983	Nup43/Actr2/Eme1/Axin2/Espl1/Ik/Ciao1/Fam83d/Top1/Rcc2/Pds5a/Ctnnb1	12
cluster 3	GO:0030858	positive regulation of epithelial cell differentiation	5/309	62/23210	0.001409134	3.41E-02	0.028858493	Vezf1/Sox9/Zeb2/Sox2/Ctnnb1	5
cluster 3	GO:0010801	negative regulation of peptidyl-threonine phosphorylation	3/309	18/23210	0.001644053	3.78E-02	0.032015766	Spry2/Cadm4/Pard3	3
cluster 3	GO:0007568	aging	10/309	247/23210	0.001839198	4.09E-02	0.034629997	Prelp/Hmga2/Zmiz1/Adra1a/Rbl1/Terc/Pax5/Zmpste24/Cdkn1c/Sin3a	10
cluster 3	GO:2001020	regulation of response to DNA damage stimulus	9/309	209/23210	0.002027547	4.40E-02	0.037191199	Dhx9/Mdm2/Ube2n/Fignl1/Actr2/Wrap53/Axin2/Dek/Zmpste24	9
cluster 3	GO:0071364	cellular response to epidermal growth factor stimulus	4/309	41/23210	0.0021169	4.47E-02	0.037853335	Ncl/Sox9/Zfp36l1/Zfp36l2	4
cluster 3	GO:0048490	anterograde synaptic vesicle transport	3/309	20/23210	0.002252083	4.61E-02	0.039042859	Dtnbp1/Snapin/Ap3s2	3
cluster 3	GO:0099514	synaptic vesicle cytoskeletal transport	3/309	20/23210	0.002252083	4.61E-02	0.039042859	Dtnbp1/Snapin/Ap3s2	3
cluster 3	GO:0099517	synaptic vesicle transport along microtubule	3/309	20/23210	0.002252083	4.61E-02	0.039042859	Dtnbp1/Snapin/Ap3s2	3
cluster 3	GO:0018205	peptidyl-lysine modification	12/309	345/23210	0.002411257	4.79E-02	0.040565582	Mdm2/Yeats4/Jmjd6/Zmiz1/Ncoa6/Pax5/Prkaa2/Zmpste24/Park7/Msx3/Sin3a/Ctnnb1	12
cluster 3	GO:0034728	nucleosome organization	7/309	137/23210	0.002442147	4.83E-02	0.040843582	Mcm3ap/Sox9/Smarca2/Sart3/Mcm2/Asf1b/Smarcc1	7
