# Supplementary material for: Identification and characterization of transcribed enhancers during cerebellar development through enhancer RNA analysis
Source: BMC Genomics. 2023 Jun 26;24:351. doi: 10.1186/s12864-023-09368-4 (PMC10291752; doi:10.1186/s12864-023-09368-4)
Supplement: Supplementary file 17 — Supplementary Material 17 [file 12864_2023_9368_MOESM17_ESM.txt]

Target	Forward Primer	Reverse Primer	Co-ordinates amplified	Amplicon Length (bp)
Distal Upstream TE - strand eRNA	CGAGTGTTACAATCTTTAGTGGGAT	AGCTGGTTTGCTGTCTCTGTC	chr4:82234567-82235558	992
Distal Upstream TE + strand eRNA	GAATGTTGTGCGGGTGGATTC	AGGAAATGAGAAGGTGGCTTGA	chr4:82235837-82236395	559
Upstream TE - strand eRNA	GGGGGAAGAAAGCGGATAAGC	CTTGCAGCTCTTAGGGCATCT	chr4:82184183-82185067	885
Upstream TE + strand eRNA	TTCTTTCTAGAGGAGAGCAGAGTG	GAAAACTGTGCGGAAGCCAA	chr4:82185616-82186350	735
Downstream TE 1 - strand eRNA	GAAGCATCTCTGCTTTCGCC	GACGAAACTTCCCCGTGCTA	chr4:81218956-81219754	704
Downstream TE 1 + strand eRNA	TGTTGTTTAGGAGCACACCCA	TTCAAGGACACAGAGGAGCAT	chr4:81219970-81220435	466
