# Supplementary material for: Identification and characterization of transcribed enhancers during cerebellar development through enhancer RNA analysis
Source: BMC Genomics. 2023 Jun 26;24:351. doi: 10.1186/s12864-023-09368-4 (PMC10291752; doi:10.1186/s12864-023-09368-4)
Supplement: Supplementary file 18 — Supplementary Material 18 [file 12864_2023_9368_MOESM18_ESM.txt]

Gene/eRNA	NCBI/Refseq ID	Sequence Targeted
Nfib	NM_001113209.2	1136-2839
Upstream TE + strand	NC_000070.7:82457949-82458683	2-721
Upstream TE - strand	NC_000070.7:82456516-82457400	2-873
